# Supplementary material for: Synthesis of aryl sulfides via radical–radical cross coupling of electron-rich arenes using visible light photoredox catalysis
Source: Beilstein J Org Chem. 2018 Sep 27;14:2520–8. doi: 10.3762/bjoc.14.228 (PMC6176842; doi:10.3762/bjoc.14.228)
Supplement: File 2 — X-ray crystallographic data for 3a (CCDC 1847083), 3d (CCDC 1847084), 3e (CCDC 1847085 and 3i (CCDC 1847086). These data can be obtained free of charge from The Cambridge Crystallographic Data Centre. [file Beilstein_J_Org_Chem-14-2520-s002.zip]

Archive with 4 entries (4 files):
- 3a.cif
- 3d.cif
- 3e.cif
- 3i.cif
