# Supplementary material for: Synthesis of aryl sulfides via radical–radical cross coupling of electron-rich arenes using visible light photoredox catalysis
Source: Beilstein J Org Chem. 2018 Sep 27;14:2520–8. doi: 10.3762/bjoc.14.228 (PMC6176842; doi:10.3762/bjoc.14.228)
Supplement: File 2 — X-ray crystallographic data for 3a (CCDC 1847083), 3d (CCDC 1847084), 3e (CCDC 1847085 and 3i (CCDC 1847086). These data can be obtained free of charge from The Cambridge Crystallographic Data Centre. [file Beilstein_J_Org_Chem-14-2520-s002.zip › 3a.cif]

data_q178
_audit_creation_date               2017-12-20
_audit_creation_method
;
Olex2 1.2-alpha
(compiled 2017.12.08 svn.r3473 for OlexSys, GUI svn.r5433)
;
_shelx_SHELXL_version_number       2016/6
_audit_contact_author_address      ?
_audit_contact_author_email        ?
_audit_contact_author_name         ''
_audit_contact_author_phone        ?
_publ_contact_author_id_orcid      ?
_publ_section_references
;
Dolomanov, O.V., Bourhis, L.J., Gildea, R.J, Howard, J.A.K. & Puschmann, H.
 (2009), J. Appl. Cryst. 42, 339-341.
Sheldrick, G.M. (2015). Acta Cryst. A71, 3-8.
Sheldrick, G.M. (2015). Acta Cryst. C71, 3-8.
;
_chemical_name_common              ?
_chemical_name_systematic          ?
_chemical_formula_moiety           'C21 H20 O3 S2'
_chemical_formula_sum              'C21 H20 O3 S2'
_chemical_formula_weight           384.49
_chemical_melting_point            ?
_chemical_oxdiff_formula           'C21 H24 O3 S2'
_chemical_oxdiff_usercomment       Mitasree_Koenig_MM-66-3-1
loop_
  _atom_type_symbol
  _atom_type_description
  _atom_type_scat_dispersion_real
  _atom_type_scat_dispersion_imag
  _atom_type_scat_source
 C C 0.0181 0.0091 'International Tables Vol C Tables 4.2.6.8 and 6.1.1.4'
 H H 0.0000 0.0000 'International Tables Vol C Tables 4.2.6.8 and 6.1.1.4'
 O O 0.0492 0.0322 'International Tables Vol C Tables 4.2.6.8 and 6.1.1.4'
 S S 0.3331 0.5567 'International Tables Vol C Tables 4.2.6.8 and 6.1.1.4'

_shelx_space_group_comment
;
The symmetry employed for this shelxl refinement is uniquely defined
by the following loop, which should always be used as a source of
symmetry information in preference to the above space-group names.
They are only intended as comments.
;
_space_group_crystal_system        'monoclinic'
_space_group_IT_number             14
_space_group_name_H-M_alt          'P 1 21/c 1'
_space_group_name_Hall             '-P 2ybc'
loop_
  _space_group_symop_operation_xyz
 'x, y, z'
 '-x, y+1/2, -z+1/2'
 '-x, -y, -z'
 'x, -y-1/2, z-1/2'

_cell_length_a                     14.5868(3)
_cell_length_b                     17.6123(3)
_cell_length_c                     7.5316(2)
_cell_angle_alpha                  90
_cell_angle_beta                   94.518(2)
_cell_angle_gamma                  90
_cell_volume                       1928.91(7)
_cell_formula_units_Z              4
_cell_measurement_reflns_used      19618
_cell_measurement_temperature      122.99(10)
_cell_measurement_theta_max        73.5840
_cell_measurement_theta_min        3.8780
_shelx_estimated_absorpt_T_max     0.830
_shelx_estimated_absorpt_T_min     0.530
_exptl_absorpt_coefficient_mu      2.645
_exptl_absorpt_correction_T_max    1.000
_exptl_absorpt_correction_T_min    0.697
_exptl_absorpt_correction_type     gaussian
_exptl_absorpt_process_details
;
CrysAlisPro 1.171.38.46 (Rigaku Oxford Diffraction, 2015)
Numerical absorption correction based on gaussian integration over
			a multifaceted crystal model
Empirical absorption correction using spherical harmonics,
 implemented in SCALE3 ABSPACK scaling algorithm.
;
_exptl_absorpt_special_details     ?
_exptl_crystal_colour              'clear colourless'
_exptl_crystal_colour_lustre       clear
_exptl_crystal_colour_modifier     .
_exptl_crystal_colour_primary      colourless
_exptl_crystal_density_diffrn      1.324
_exptl_crystal_density_meas        ?
_exptl_crystal_density_method      ?
_exptl_crystal_description         plate
_exptl_crystal_F_000               808
loop_
  _exptl_crystal_face_index_h
  _exptl_crystal_face_index_k
  _exptl_crystal_face_index_l
  _exptl_crystal_face_perp_dist
 -3 2 5 0.1166
 0 11 0 0.0672
 0 -11 1 0.0902
 3 -5 -4 0.1092
 3 6 -4 0.1515
 -9 3 0 0.0068
 9 -4 0 0.0614
 -7 -1 4 0.0852
 9 -3 0 0.0660
 9 1 1 0.0577
 -9 -1 0 0.0104
 -6 -3 4 0.0866
 9 -2 1 0.0509
 -9 2 -1 0.0281
 -7 -8 1 0.0500
 -3 -4 -4 0.0934
 -6 -8 -2 0.0639

_exptl_crystal_size_max            0.275
_exptl_crystal_size_mid            0.17
_exptl_crystal_size_min            0.073
loop_
  _exptl_oxdiff_crystal_face_indexfrac_h
  _exptl_oxdiff_crystal_face_indexfrac_k
  _exptl_oxdiff_crystal_face_indexfrac_l
  _exptl_oxdiff_crystal_face_x
  _exptl_oxdiff_crystal_face_y
  _exptl_oxdiff_crystal_face_z
 -3.0015 2.0004 4.9985 0.4590 0.1361 0.9501
 0.0003 10.9998 0.0025 0.8586 0.3287 -0.2840
 -0.0004 -10.9997 0.9972 -0.7806 -0.3726 0.4686
 3.0013 -5.0002 -3.9994 -0.6152 -0.2696 -0.6880
 3.0017 5.9996 -3.9969 0.2434 0.0592 -0.9720
 -9.0030 2.9993 -0.0012 -0.0267 0.9762 0.1588
 9.0029 -3.9993 0.0010 -0.0514 -1.0061 -0.1330
 -7.0029 -1.0000 3.9972 0.0310 0.4843 0.9479
 9.0030 -2.9993 0.0012 0.0267 -0.9762 -0.1588
 9.0030 1.0007 1.0018 0.4168 -0.9005 -0.0775
 -9.0031 -1.0006 -0.0021 -0.3389 0.8567 0.2620
 -6.0026 -2.9999 3.9970 -0.0962 0.3260 0.9733
 9.0029 -1.9992 1.0011 0.1827 -0.9902 -0.0000
 -9.0029 1.9992 -1.0011 -0.1827 0.9902 0.0000
 -7.0027 -8.0002 0.9965 -0.7493 0.4066 0.5749
 -3.0007 -4.0006 -4.0004 -0.7110 0.3514 -0.5564
 -6.0020 -8.0005 -2.0025 -0.9542 0.4396 -0.0052

_exptl_transmission_factor_max     ?
_exptl_transmission_factor_min     ?
_diffrn_reflns_av_R_equivalents    0.0555
_diffrn_reflns_av_unetI/netI       0.0228
_diffrn_reflns_Laue_measured_fraction_full  1.000
_diffrn_reflns_Laue_measured_fraction_max  0.994
_diffrn_reflns_limit_h_max         18
_diffrn_reflns_limit_h_min         -17
_diffrn_reflns_limit_k_max         21
_diffrn_reflns_limit_k_min         -21
_diffrn_reflns_limit_l_max         9
_diffrn_reflns_limit_l_min         -9
_diffrn_reflns_number              40564
_diffrn_reflns_point_group_measured_fraction_full  1.000
_diffrn_reflns_point_group_measured_fraction_max  0.994
_diffrn_reflns_theta_full          67.684
_diffrn_reflns_theta_max           73.926
_diffrn_reflns_theta_min           3.942
_diffrn_ambient_environment        N~2~
_diffrn_ambient_temperature        122.99(10)
_diffrn_detector                   'CCD plate'
_diffrn_detector_area_resol_mean   5.1773
_diffrn_detector_type              Atlas
_diffrn_measured_fraction_theta_full  1.000
_diffrn_measured_fraction_theta_max  0.994
_diffrn_measurement_details
;
List of Runs (angles in degrees, time in seconds):
  # Type    Start    End  Width  t~exp~   \w     \q     \k     \f   Frames
--------------------------------------------------------------------------
  1  \w    -97.00  -2.00   1.00    5.50    --  -41.23 125.00-180.00   95
  2  \w    -97.00  -2.00   1.00    5.50    --  -41.23 125.00   0.00   95
  3  \w     17.00 116.00   1.00    5.50    --   41.23  37.00-120.00   99
  4  \w     13.00 114.00   1.00    5.50    --   41.23  57.00 -90.00  101
  5  \w     13.00 114.00   1.00    5.50    --   41.23  57.00  30.00  101
  6  \w      9.00  36.00   1.00    5.50    --   44.00  85.00 170.87   27
  7  \w      8.00  34.00   1.00    5.50    --   44.00  87.00  65.77   26
  8  \w      8.00  34.00   1.00    5.50    --   44.00  87.00 -38.97   26
  9  \w     18.00  45.00   1.00    5.50    --   52.00  82.00-162.71   27
 10  \w     18.00  45.00   1.00    5.50    --   52.00  82.00 126.77   27
 11  \w     18.00  45.00   1.00    5.50    --   52.00  82.00-121.19   27
 12  \w     27.00 136.00   1.00    5.50    --   60.00  77.00 -19.27  109
 13  \w     32.00 140.00   1.00    5.50    --   64.00  76.00  86.51  108
 14  \w     31.00 140.00   1.00    5.50    --   64.00  77.00  37.55  109
 15  \w     32.00 139.00   1.00    5.50    --   64.00  75.00 136.02  107
 16  \w     32.00 140.00   1.00    5.50    --   64.00  76.00-121.49  108
 17  \w     31.00 140.00   1.00    5.50    --   64.00  77.00-155.59  109
 18  \w     35.00 144.00   1.00    5.50    --   68.00  77.00 -80.56  109
 19  \w     36.00 144.00   1.00    5.50    --   68.00  76.00 144.59  108
 20  \w     55.00 157.00   1.00   15.00    --   84.00  59.00-113.30  102
 21  \w     33.00  77.00   1.00   15.00    --  106.46 -45.00 -30.00   44
 22  \w     33.00 121.00   1.00   15.00    --  106.46-125.00 -90.00   88
 23  \w     77.00 158.00   1.00   15.00    --  106.46  61.00 -60.00   81
 24  \w     74.00 158.00   1.00   15.00    --  106.46  77.00-180.00   84
 25  \w     77.00 158.00   1.00   15.00    --  106.46  61.00-180.00   81
 26  \w     78.00 105.00   1.00   15.00    --  106.46  61.00  30.00   27
 27  \w     77.00 158.00   1.00   15.00    --  106.46  61.00   0.00   81
 28  \w     74.00 150.00   1.00   15.00    --  106.46  77.00 120.00   76
 29  \w     30.00 108.00   1.00   15.00    --  106.46 -94.00  90.00   78
 30  \w     30.00 109.00   1.00   15.00    --  106.46 -94.00   0.00   79
 31  \w     96.00 121.00   1.00   15.00    --  106.46-125.00-180.00   25
 32  \w     40.00  78.00   1.00   15.00    --  106.46-125.00-180.00   38
 33  \w    104.00 152.00   1.00   15.00    --  106.46  77.00 -90.00   48
 34  \w     66.00 100.00   1.00   15.00    --  106.46 -94.00 -60.00   34
 35  \w     74.00 100.00   1.00   15.00    --  106.46  77.00 -90.00   26
 36  \w    112.00 139.00   1.00   15.00    --  106.46 -77.00 150.00   27
 37  \w     24.00  61.00   1.00   15.00    --  106.46 -94.00 -60.00   37
 38  \w     74.00 142.00   1.00   15.00    --  106.46  77.00 150.00   68
 39  \w     43.00  90.00   1.00   15.00    --  106.46 -77.00 150.00   47
 40  \w     74.00 145.00   1.00   15.00    --  106.46  77.00  60.00   71
 41  \w     74.00 100.00   1.00   15.00    --  106.46  77.00   0.00   26
 42  \w     40.00  67.00   1.00   15.00    --  106.46 -45.00  60.00   27
 43  \w    107.00 158.00   1.00   15.00    --  106.46  77.00 -60.00   51
 44  \w     74.00 101.00   1.00   15.00    --  106.46  77.00 -30.00   27
 45  \w     74.00 144.00   1.00   15.00    --  106.46  77.00-150.00   70
 46  \w     75.00 156.00   1.00   15.00    --  106.46  77.00  30.00   81
 47  \w     74.00 100.00   1.00   15.00    --  106.46  77.00 -60.00   26
 48  \w    118.00 155.00   1.00   15.00    --  106.46  61.00 -30.00   37
 49  \w     40.00  73.00   1.00   15.00    --  106.46 -45.00 -90.00   33
 50  \w     74.00 157.00   1.00   15.00    --  106.46  77.00-120.00   83
 51  \w     78.00 115.00   1.00   15.00    --  106.46  61.00 -30.00   37
 52  \w    118.00 156.00   1.00   15.00    --  106.46 125.00-180.00   38
 53  \w     24.00  54.00   1.00   15.00    --  106.46 -94.00-150.00   30
 54  \w     67.00 109.00   1.00   15.00    --  106.46 -94.00-150.00   42
 55  \w     74.00 158.00   1.00   15.00    --  106.46  77.00  90.00   84
;
_diffrn_measurement_device         'four-circle diffractometer'
_diffrn_measurement_device_type    'SuperNova, Single source at offset, Atlas'
_diffrn_measurement_method         '\w scans'
_diffrn_orient_matrix_type        
 'CrysAlisPro convention (1999,Acta A55,543-557)'
_diffrn_orient_matrix_UB_11        0.0289486000
_diffrn_orient_matrix_UB_12        0.0780333000
_diffrn_orient_matrix_UB_13        0.0779847000
_diffrn_orient_matrix_UB_21        -0.0984666000
_diffrn_orient_matrix_UB_22        0.0298996000
_diffrn_orient_matrix_UB_23        -0.0438760000
_diffrn_orient_matrix_UB_31        -0.0262753000
_diffrn_orient_matrix_UB_32        -0.0258572000
_diffrn_orient_matrix_UB_33        0.1846450000
_diffrn_radiation_monochromator    mirror
_diffrn_radiation_probe            x-ray
_diffrn_radiation_type             CuK\a
_diffrn_radiation_wavelength       1.54184
_diffrn_source                     'micro-focus sealed X-ray tube'
_diffrn_source_type                'SuperNova (Cu) X-ray Source'
_reflns_Friedel_coverage           0.000
_reflns_Friedel_fraction_full      .
_reflns_Friedel_fraction_max       .
_reflns_number_gt                  3496
_reflns_number_total               3891
_reflns_odcompleteness_completeness  99.94
_reflns_odcompleteness_iscentric   1
_reflns_odcompleteness_theta       66.97
_reflns_special_details
;
 Reflections were merged by SHELXL according to the crystal
 class for the calculation of statistics and refinement.
 
 _reflns_Friedel_fraction is defined as the number of unique
 Friedel pairs measured divided by the number that would be
 possible theoretically, ignoring centric projections and
 systematic absences.
;
_reflns_threshold_expression       'I > 2\s(I)'
_computing_cell_refinement         'CrysAlisPro 1.171.38.46 (Rigaku OD, 2015)'
_computing_data_collection         'CrysAlisPro 1.171.38.46 (Rigaku OD, 2015)'
_computing_data_reduction          'CrysAlisPro 1.171.38.46 (Rigaku OD, 2015)'
_computing_molecular_graphics      'Olex2 (Dolomanov et al., 2009)'
_computing_publication_material    'Olex2 (Dolomanov et al., 2009)'
_computing_structure_refinement    'ShelXL (Sheldrick, 2015)'
_computing_structure_solution      'ShelXT (Sheldrick, 2015)'
_refine_diff_density_max           0.259
_refine_diff_density_min           -0.232
_refine_diff_density_rms           0.045
_refine_ls_extinction_coef         .
_refine_ls_extinction_method       none
_refine_ls_goodness_of_fit_ref     1.032
_refine_ls_hydrogen_treatment      constr
_refine_ls_matrix_type             full
_refine_ls_number_parameters       238
_refine_ls_number_reflns           3891
_refine_ls_number_restraints       0
_refine_ls_R_factor_all            0.0344
_refine_ls_R_factor_gt             0.0296
_refine_ls_restrained_S_all        1.032
_refine_ls_shift/su_max            0.001
_refine_ls_shift/su_mean           0.000
_refine_ls_structure_factor_coef   Fsqd
_refine_ls_weighting_details      
 'w=1/[\s^2^(Fo^2^)+(0.0314P)^2^+1.1484P] where P=(Fo^2^+2Fc^2^)/3'
_refine_ls_weighting_scheme        calc
_refine_ls_wR_factor_gt            0.0718
_refine_ls_wR_factor_ref           0.0759
_refine_special_details            ?
_olex2_refinement_description
;
1. Fixed Uiso
 At 1.2 times of:
  All C(H) groups
 At 1.5 times of:
  All C(H,H,H) groups
2.a Aromatic/amide H refined with riding coordinates:
 C3(H3), C7(H7), C15(H15), C19(H19), C16(H16), C12(H12), C4(H4), C6(H6),
 C17(H17), C18(H18), C5(H5)
2.b Idealised Me refined as rotating group:
 C20(H20A,H20B,H20C), C21(H21A,H21B,H21C), C1(H1A,H1B,H1C)
;
_atom_sites_solution_hydrogens     geom
_atom_sites_solution_primary       dual
_atom_sites_solution_secondary     ?
loop_
  _atom_site_label
  _atom_site_type_symbol
  _atom_site_fract_x
  _atom_site_fract_y
  _atom_site_fract_z
  _atom_site_U_iso_or_equiv
  _atom_site_adp_type
  _atom_site_occupancy
  _atom_site_site_symmetry_order
  _atom_site_calc_flag
  _atom_site_refinement_flags_posn
  _atom_site_refinement_flags_adp
  _atom_site_refinement_flags_occupancy
  _atom_site_disorder_assembly
  _atom_site_disorder_group
 S2 S 0.65464(2) 0.64003(2) 0.85537(4) 0.01776(9) Uani 1 1 d . . . . .
 S1 S 0.79754(2) 0.35352(2) 0.84212(5) 0.01839(9) Uani 1 1 d . . . . .
 O1 O 0.71453(7) 0.48951(6) 1.00008(13) 0.0204(2) Uani 1 1 d . . . . .
 O2 O 0.86615(7) 0.40480(6) 0.50547(14) 0.0223(2) Uani 1 1 d . . . . .
 O3 O 0.71484(7) 0.64833(5) 0.49408(13) 0.0217(2) Uani 1 1 d . . . . .
 C9 C 0.73645(9) 0.50065(8) 0.82824(18) 0.0155(3) Uani 1 1 d . . . . .
 C11 C 0.74072(9) 0.58147(8) 0.57094(18) 0.0169(3) Uani 1 1 d . . . . .
 C13 C 0.81532(9) 0.45968(8) 0.57603(19) 0.0172(3) Uani 1 1 d . . . . .
 C2 C 0.91438(9) 0.34491(8) 0.92158(18) 0.0158(3) Uani 1 1 d . . . . .
 C14 C 0.54440(9) 0.64754(7) 0.73916(19) 0.0163(3) Uani 1 1 d . . . . .
 C10 C 0.71213(9) 0.56898(8) 0.74218(18) 0.0158(3) Uani 1 1 d . . . . .
 C3 C 0.98013(10) 0.40113(8) 0.90767(19) 0.0187(3) Uani 1 1 d . . . . .
 H3 H 0.964409 0.446812 0.851311 0.022 Uiso 1 1 calc R . . . .
 C8 C 0.78615(9) 0.44463(7) 0.74594(18) 0.0158(3) Uani 1 1 d . . . . .
 C7 C 0.93823(10) 0.27633(8) 1.00599(19) 0.0192(3) Uani 1 1 d . . . . .
 H7 H 0.894161 0.238682 1.015229 0.023 Uiso 1 1 calc R . . . .
 C15 C 0.51229(10) 0.60068(8) 0.59907(19) 0.0198(3) Uani 1 1 d . . . . .
 H15 H 0.550311 0.563606 0.556459 0.024 Uiso 1 1 calc R . . . .
 C19 C 0.48774(10) 0.70395(8) 0.8000(2) 0.0221(3) Uani 1 1 d . . . . .
 H19 H 0.509488 0.736107 0.891766 0.027 Uiso 1 1 calc R . . . .
 C16 C 0.42299(10) 0.60969(9) 0.5234(2) 0.0234(3) Uani 1 1 d . . . . .
 H16 H 0.401311 0.578335 0.429933 0.028 Uiso 1 1 calc R . . . .
 C12 C 0.79239(10) 0.52754(8) 0.48857(19) 0.0191(3) Uani 1 1 d . . . . .
 H12 H 0.811567 0.536689 0.375653 0.023 Uiso 1 1 calc R . . . .
 C4 C 1.06981(10) 0.38850(9) 0.9788(2) 0.0245(3) Uani 1 1 d . . . . .
 H4 H 1.114070 0.426040 0.970082 0.029 Uiso 1 1 calc R . . . .
 C6 C 1.02773(10) 0.26461(9) 1.0759(2) 0.0247(3) Uani 1 1 d . . . . .
 H6 H 1.043668 0.218940 1.132118 0.030 Uiso 1 1 calc R . . . .
 C17 C 0.36605(10) 0.66474(9) 0.5854(2) 0.0244(3) Uani 1 1 d . . . . .
 H17 H 0.306117 0.670046 0.534960 0.029 Uiso 1 1 calc R . . . .
 C18 C 0.39877(11) 0.71193(9) 0.7230(2) 0.0265(3) Uani 1 1 d . . . . .
 H18 H 0.360739 0.749324 0.764225 0.032 Uiso 1 1 calc R . . . .
 C5 C 1.09373(10) 0.32045(9) 1.0626(2) 0.0274(3) Uani 1 1 d . . . . .
 H5 H 1.153789 0.312318 1.109722 0.033 Uiso 1 1 calc R . . . .
 C20 C 0.89995(13) 0.41866(10) 0.3350(2) 0.0327(4) Uani 1 1 d . . . . .
 H20A H 0.849042 0.424861 0.247402 0.049 Uiso 1 1 calc GR . . . .
 H20B H 0.936830 0.376433 0.302881 0.049 Uiso 1 1 calc GR . . . .
 H20C H 0.936636 0.463974 0.340500 0.049 Uiso 1 1 calc GR . . . .
 C21 C 0.73014(14) 0.65819(9) 0.3103(2) 0.0319(4) Uani 1 1 d . . . . .
 H21A H 0.702307 0.616986 0.242201 0.048 Uiso 1 1 calc GR . . . .
 H21B H 0.795049 0.658921 0.296921 0.048 Uiso 1 1 calc GR . . . .
 H21C H 0.703345 0.705299 0.268273 0.048 Uiso 1 1 calc GR . . . .
 C1 C 0.62319(11) 0.46070(11) 1.0127(2) 0.0333(4) Uani 1 1 d . . . . .
 H1A H 0.579719 0.493531 0.948598 0.050 Uiso 1 1 calc GR . . . .
 H1B H 0.610086 0.458700 1.135586 0.050 Uiso 1 1 calc GR . . . .
 H1C H 0.618708 0.410616 0.962534 0.050 Uiso 1 1 calc GR . . . .

loop_
  _atom_site_aniso_label
  _atom_site_aniso_U_11
  _atom_site_aniso_U_22
  _atom_site_aniso_U_33
  _atom_site_aniso_U_23
  _atom_site_aniso_U_13
  _atom_site_aniso_U_12
 S2 0.01731(17) 0.01945(17) 0.01581(17) -0.00412(12) -0.00322(13) 0.00346(12)
 S1 0.01507(17) 0.01510(16) 0.02426(19) 0.00421(13) -0.00306(13) -0.00196(12)
 O1 0.0201(5) 0.0261(5) 0.0151(5) 0.0034(4) 0.0015(4) 0.0026(4)
 O2 0.0285(5) 0.0192(5) 0.0196(5) 0.0000(4) 0.0053(4) 0.0073(4)
 O3 0.0313(6) 0.0165(5) 0.0172(5) 0.0031(4) 0.0024(4) 0.0055(4)
 C9 0.0125(6) 0.0203(7) 0.0134(6) 0.0009(5) -0.0022(5) -0.0025(5)
 C11 0.0183(6) 0.0148(6) 0.0168(7) 0.0010(5) -0.0028(5) 0.0000(5)
 C13 0.0167(6) 0.0160(6) 0.0185(7) -0.0025(5) -0.0016(5) 0.0012(5)
 C2 0.0163(6) 0.0160(6) 0.0149(6) -0.0019(5) 0.0000(5) 0.0009(5)
 C14 0.0157(6) 0.0164(6) 0.0165(7) 0.0030(5) -0.0011(5) 0.0004(5)
 C10 0.0142(6) 0.0165(6) 0.0164(7) -0.0023(5) -0.0015(5) 0.0011(5)
 C3 0.0201(7) 0.0153(6) 0.0205(7) 0.0012(5) -0.0002(6) -0.0004(5)
 C8 0.0145(6) 0.0149(6) 0.0172(7) 0.0016(5) -0.0032(5) -0.0003(5)
 C7 0.0209(7) 0.0154(6) 0.0210(7) 0.0008(5) 0.0003(6) -0.0008(5)
 C15 0.0211(7) 0.0182(7) 0.0198(7) -0.0014(5) -0.0005(6) 0.0012(5)
 C19 0.0236(7) 0.0210(7) 0.0211(7) -0.0039(6) -0.0022(6) 0.0033(6)
 C16 0.0242(8) 0.0226(7) 0.0221(7) -0.0017(6) -0.0057(6) -0.0018(6)
 C12 0.0229(7) 0.0187(7) 0.0156(7) 0.0006(5) 0.0020(5) 0.0016(5)
 C4 0.0191(7) 0.0234(7) 0.0306(8) -0.0006(6) -0.0009(6) -0.0042(6)
 C6 0.0247(8) 0.0217(7) 0.0269(8) 0.0043(6) -0.0024(6) 0.0059(6)
 C17 0.0177(7) 0.0271(8) 0.0274(8) 0.0048(6) -0.0054(6) 0.0019(6)
 C18 0.0228(7) 0.0259(8) 0.0305(9) -0.0015(6) -0.0004(6) 0.0094(6)
 C5 0.0175(7) 0.0303(8) 0.0331(9) 0.0018(7) -0.0065(6) 0.0030(6)
 C20 0.0462(10) 0.0309(8) 0.0228(8) 0.0009(7) 0.0130(7) 0.0152(7)
 C21 0.0569(11) 0.0205(7) 0.0185(8) 0.0048(6) 0.0051(7) 0.0092(7)
 C1 0.0249(8) 0.0419(10) 0.0344(9) 0.0125(8) 0.0106(7) -0.0005(7)

_geom_special_details
;
 All esds (except the esd in the dihedral angle between two l.s. planes)
 are estimated using the full covariance matrix.  The cell esds are taken
 into account individually in the estimation of esds in distances, angles
 and torsion angles; correlations between esds in cell parameters are only
 used when they are defined by crystal symmetry.  An approximate (isotropic)
 treatment of cell esds is used for estimating esds involving l.s. planes.
;
loop_
  _geom_bond_atom_site_label_1
  _geom_bond_atom_site_label_2
  _geom_bond_distance
  _geom_bond_site_symmetry_2
  _geom_bond_publ_flag
 S2 C14 1.7741(14) . ?
 S2 C10 1.7632(14) . ?
 S1 C2 1.7678(14) . ?
 S1 C8 1.7630(13) . ?
 O1 C9 1.3715(17) . ?
 O1 C1 1.4358(19) . ?
 O2 C13 1.3523(17) . ?
 O2 C20 1.4320(19) . ?
 O3 C11 1.3527(16) . ?
 O3 C21 1.4302(19) . ?
 C9 C10 1.3993(19) . ?
 C9 C8 1.3979(19) . ?
 C11 C10 1.404(2) . ?
 C11 C12 1.389(2) . ?
 C13 C8 1.405(2) . ?
 C13 C12 1.3926(19) . ?
 C2 C3 1.3882(19) . ?
 C2 C7 1.3961(19) . ?
 C14 C15 1.3914(19) . ?
 C14 C19 1.393(2) . ?
 C3 C4 1.392(2) . ?
 C7 C6 1.384(2) . ?
 C15 C16 1.389(2) . ?
 C19 C18 1.386(2) . ?
 C16 C17 1.382(2) . ?
 C4 C5 1.386(2) . ?
 C6 C5 1.385(2) . ?
 C17 C18 1.384(2) . ?

loop_
  _geom_angle_atom_site_label_1
  _geom_angle_atom_site_label_2
  _geom_angle_atom_site_label_3
  _geom_angle
  _geom_angle_site_symmetry_1
  _geom_angle_site_symmetry_3
  _geom_angle_publ_flag
 C10 S2 C14 105.16(6) . . ?
 C8 S1 C2 105.92(6) . . ?
 C9 O1 C1 113.57(11) . . ?
 C13 O2 C20 117.94(11) . . ?
 C11 O3 C21 117.42(11) . . ?
 O1 C9 C10 119.39(12) . . ?
 O1 C9 C8 119.02(12) . . ?
 C8 C9 C10 121.54(13) . . ?
 O3 C11 C10 115.88(12) . . ?
 O3 C11 C12 123.17(13) . . ?
 C12 C11 C10 120.95(12) . . ?
 O2 C13 C8 115.95(12) . . ?
 O2 C13 C12 123.11(13) . . ?
 C12 C13 C8 120.94(13) . . ?
 C3 C2 S1 124.52(11) . . ?
 C3 C2 C7 120.16(12) . . ?
 C7 C2 S1 115.30(10) . . ?
 C15 C14 S2 124.60(11) . . ?
 C15 C14 C19 119.97(13) . . ?
 C19 C14 S2 115.42(11) . . ?
 C9 C10 S2 119.95(11) . . ?
 C9 C10 C11 118.52(12) . . ?
 C11 C10 S2 121.34(10) . . ?
 C2 C3 C4 119.41(13) . . ?
 C9 C8 S1 119.71(11) . . ?
 C9 C8 C13 118.38(12) . . ?
 C13 C8 S1 121.36(10) . . ?
 C6 C7 C2 119.74(13) . . ?
 C16 C15 C14 119.49(14) . . ?
 C18 C19 C14 119.68(14) . . ?
 C17 C16 C15 120.70(14) . . ?
 C11 C12 C13 119.61(13) . . ?
 C5 C4 C3 120.57(14) . . ?
 C7 C6 C5 120.44(14) . . ?
 C16 C17 C18 119.58(13) . . ?
 C17 C18 C19 120.57(14) . . ?
 C6 C5 C4 119.68(14) . . ?

_shelx_res_file
;
TITL q178_a.res in P2(1)/c
    q178.res
    created by SHELXL-2016/6 at 08:05:22 on 20-Dec-2017
REM Old TITL q178_a.res in P2(1)/c
REM SHELXT solution in P2(1)/c
REM R1 0.096, Rweak 0.019, Alpha 0.023, Orientation as input
REM Formula found by SHELXT: C21 O3 S2
CELL 1.54184 14.5868 17.6123 7.5316 90 94.518 90
ZERR 4 0.0003 0.0003 0.0002 0 0.002 0
LATT 1
SYMM -X,0.5+Y,0.5-Z
SFAC C H O S
UNIT 84 80 12 8
L.S. 10
PLAN  20
SIZE 0.073 0.17 0.275
list 4
fmap 2
acta
REM <olex2.extras>
REM <HklSrc "%.\\Q178.hkl">
REM </olex2.extras>
WGHT    0.031400    1.148400
FVAR       0.46751
S2    4    0.654635    0.640033    0.855372    11.00000    0.01731    0.01945 =
         0.01581   -0.00412   -0.00322    0.00346
S1    4    0.797536    0.353519    0.842121    11.00000    0.01507    0.01510 =
         0.02426    0.00421   -0.00306   -0.00196
O1    3    0.714526    0.489510    1.000076    11.00000    0.02007    0.02611 =
         0.01508    0.00343    0.00152    0.00259
O2    3    0.866146    0.404796    0.505475    11.00000    0.02854    0.01924 =
         0.01965   -0.00003    0.00525    0.00726
O3    3    0.714842    0.648329    0.494077    11.00000    0.03133    0.01654 =
         0.01717    0.00314    0.00235    0.00552
C9    1    0.736453    0.500652    0.828244    11.00000    0.01246    0.02028 =
         0.01336    0.00089   -0.00217   -0.00255
C11   1    0.740725    0.581470    0.570939    11.00000    0.01834    0.01482 =
         0.01680    0.00105   -0.00277    0.00000
C13   1    0.815317    0.459685    0.576034    11.00000    0.01666    0.01598 =
         0.01848   -0.00253   -0.00156    0.00116
C2    1    0.914378    0.344909    0.921578    11.00000    0.01629    0.01600 =
         0.01488   -0.00191   -0.00002    0.00088
C14   1    0.544400    0.647540    0.739157    11.00000    0.01572    0.01641 =
         0.01646    0.00303   -0.00115    0.00036
C10   1    0.712129    0.568981    0.742175    11.00000    0.01420    0.01652 =
         0.01639   -0.00233   -0.00153    0.00111
C3    1    0.980135    0.401126    0.907669    11.00000    0.02012    0.01526 =
         0.02047    0.00123   -0.00019   -0.00044
AFIX  43
H3    2    0.964409    0.446812    0.851311    11.00000   -1.20000
AFIX   0
C8    1    0.786152    0.444629    0.745941    11.00000    0.01448    0.01493 =
         0.01722    0.00157   -0.00323   -0.00030
C7    1    0.938231    0.276335    1.005993    11.00000    0.02090    0.01537 =
         0.02101    0.00077    0.00035   -0.00082
AFIX  43
H7    2    0.894161    0.238682    1.015229    11.00000   -1.20000
AFIX   0
C15   1    0.512290    0.600675    0.599073    11.00000    0.02113    0.01819 =
         0.01983   -0.00143   -0.00049    0.00123
AFIX  43
H15   2    0.550311    0.563606    0.556459    11.00000   -1.20000
AFIX   0
C19   1    0.487738    0.703948    0.799967    11.00000    0.02358    0.02101 =
         0.02113   -0.00394   -0.00222    0.00335
AFIX  43
H19   2    0.509488    0.736107    0.891766    11.00000   -1.20000
AFIX   0
C16   1    0.422993    0.609686    0.523352    11.00000    0.02416    0.02258 =
         0.02213   -0.00172   -0.00572   -0.00184
AFIX  43
H16   2    0.401311    0.578335    0.429933    11.00000   -1.20000
AFIX   0
C12   1    0.792390    0.527541    0.488567    11.00000    0.02291    0.01868 =
         0.01565    0.00064    0.00200    0.00156
AFIX  43
H12   2    0.811567    0.536689    0.375653    11.00000   -1.20000
AFIX   0
C4    1    1.069814    0.388501    0.978828    11.00000    0.01912    0.02338 =
         0.03060   -0.00061   -0.00094   -0.00415
AFIX  43
H4    2    1.114070    0.426040    0.970082    11.00000   -1.20000
AFIX   0
C6    1    1.027733    0.264611    1.075884    11.00000    0.02473    0.02167 =
         0.02688    0.00432   -0.00240    0.00594
AFIX  43
H6    2    1.043668    0.218940    1.132118    11.00000   -1.20000
AFIX   0
C17   1    0.366049    0.664741    0.585384    11.00000    0.01770    0.02713 =
         0.02736    0.00477   -0.00538    0.00189
AFIX  43
H17   2    0.306117    0.670046    0.534960    11.00000   -1.20000
AFIX   0
C18   1    0.398769    0.711932    0.723012    11.00000    0.02278    0.02588 =
         0.03051   -0.00147   -0.00035    0.00937
AFIX  43
H18   2    0.360739    0.749324    0.764225    11.00000   -1.20000
AFIX   0
C5    1    1.093727    0.320445    1.062630    11.00000    0.01751    0.03029 =
         0.03307    0.00182   -0.00646    0.00295
AFIX  43
H5    2    1.153789    0.312318    1.109722    11.00000   -1.20000
AFIX   0
C20   1    0.899949    0.418658    0.335018    11.00000    0.04617    0.03085 =
         0.02284    0.00094    0.01299    0.01515
AFIX 137
H20A  2    0.849042    0.424861    0.247402    11.00000   -1.50000
H20B  2    0.936830    0.376433    0.302881    11.00000   -1.50000
H20C  2    0.936636    0.463974    0.340500    11.00000   -1.50000
AFIX   0
C21   1    0.730143    0.658195    0.310261    11.00000    0.05691    0.02047 =
         0.01852    0.00480    0.00508    0.00920
AFIX 137
H21A  2    0.702307    0.616986    0.242201    11.00000   -1.50000
H21B  2    0.795049    0.658921    0.296921    11.00000   -1.50000
H21C  2    0.703345    0.705299    0.268273    11.00000   -1.50000
AFIX   0
C1    1    0.623193    0.460703    1.012748    11.00000    0.02487    0.04192 =
         0.03444    0.01252    0.01061   -0.00047
AFIX 137
H1A   2    0.579719    0.493531    0.948598    11.00000   -1.50000
H1B   2    0.610086    0.458700    1.135586    11.00000   -1.50000
H1C   2    0.618708    0.410616    0.962534    11.00000   -1.50000
AFIX   0
HKLF 4
REM  q178_a.res in P2(1)/c
REM R1 =  0.0296 for    3496 Fo > 4sig(Fo)  and  0.0344 for all    3891 data
REM    238 parameters refined using      0 restraints
END
WGHT      0.0314      1.1484
REM Highest difference peak  0.259,  deepest hole -0.232,  1-sigma level  0.045
Q1    1   0.7946  0.4098  0.7802  11.00000  0.05    0.26
Q2    1   0.5212  0.6772  0.7535  11.00000  0.05    0.24
Q3    1   0.7864  0.4793  0.8016  11.00000  0.05    0.23
Q4    1   0.8645  0.3455  0.8513  11.00000  0.05    0.22
Q5    1   0.7251  0.5367  0.7772  11.00000  0.05    0.22
Q6    1   0.7364  0.4591  0.7622  11.00000  0.05    0.22
Q7    1   0.3988  0.6386  0.5551  11.00000  0.05    0.22
Q8    1   0.5848  0.6389  0.8089  11.00000  0.05    0.22
Q9    1   0.6877  0.5930  0.7962  11.00000  0.05    0.22
Q10   1   0.9421  0.3783  0.9512  11.00000  0.05    0.21
Q11   1   0.7372  0.5793  0.6705  11.00000  0.05    0.20
Q12   1   0.8121  0.4600  0.6834  11.00000  0.05    0.20
Q13   1   0.7839  0.4434  0.6600  11.00000  0.05    0.20
Q14   1   1.0168  0.3974  0.9703  11.00000  0.05    0.19
Q15   1   0.9634  0.3642  0.8670  11.00000  0.05    0.19
Q16   1   0.8024  0.4940  0.5316  11.00000  0.05    0.19
Q17   1   0.4468  0.7027  0.7536  11.00000  0.05    0.19
Q18   1   1.0565  0.2966  1.0731  11.00000  0.05    0.18
Q19   1   0.9184  0.3140  0.9910  11.00000  0.05    0.17
Q20   1   0.3855  0.6832  0.6598  11.00000  0.05    0.17
;
_shelx_res_checksum                20104
_shelx_hkl_file
;
   2   0   0 1524.72   27.81
  -2   0   0 1656.91   17.86
   3   0   0  184.04   12.50
  -3   0   0  160.64    7.19
  -4   0   0  207.09    9.84
   4   0   0  219.68   14.27
   4   0   0  206.67   15.72
  -4   0   0  251.02    9.89
   5   0   0  147.50    7.87
  -5   0   0  139.00    8.70
   5   0   0  114.91   13.00
  -5   0   0  138.57    8.83
   5   0   0  127.72   11.55
  -5   0   0  144.50    7.93
  -5   0   0  135.51    8.42
  -5   0   0  119.85    6.10
  -6   0   0   89.76    7.14
  -6   0   0   96.51    8.28
   6   0   0   93.24    7.12
   6   0   0   62.93    9.32
   6   0   0   80.68   10.33
  -6   0   0   84.74    5.48
   6   0   0   82.56   11.57
  -6   0   0   94.46    7.77
  -6   0   0  103.05    8.18
  -7   0   0  855.44   15.33
  -7   0   0  804.80   23.32
  -7   0   0  775.28   25.50
  -7   0   0  795.97   24.26
  -7   0   0  748.24   16.17
   7   0   0  790.24   37.72
   7   0   0  790.46   22.04
  -7   0   0  793.85   24.84
   8   0   0    6.62    3.76
   8   0   0    8.88    5.35
  -8   0   0   12.12    2.00
   8   0   0   19.07    3.79
  -8   0   0   12.00    3.71
  -8   0   0   12.38    3.73
  -8   0   0   16.09    4.24
  -9   0   0   79.00    9.05
  -9   0   0   87.73    9.98
   9   0   0   82.69   13.11
  -9   0   0   82.76    6.00
   9   0   0   72.65   11.44
  -9   0   0   92.95   10.32
   9   0   0   75.64   10.96
   9   0   0   99.59    8.74
 -10   0   0  304.41   18.35
  10   0   0  305.34   24.76
  10   0   0  297.26   21.65
 -10   0   0  334.02   13.18
  10   0   0  317.47   27.54
 -10   0   0  322.52   20.60
 -10   0   0  341.23   20.09
 -11   0   0  492.62   27.23
  11   0   0  495.74   35.82
 -11   0   0  478.46   15.01
  11   0   0  471.82   30.63
 -11   0   0  489.98   17.12
 -11   0   0  444.71   23.28
 -11   0   0  497.68   15.84
  11   0   0  452.44   19.14
  11   0   0  487.80   15.50
  12   0   0  188.53   13.59
  12   0   0  208.53   11.09
 -12   0   0  221.94   12.75
 -12   0   0  186.92   15.59
 -12   0   0  210.11   11.29
 -12   0   0  205.93   10.90
 -12   0   0  193.35   18.03
  12   0   0  212.21   24.27
 -13   0   0  640.89   28.34
 -13   0   0  683.89   22.70
  13   0   0  677.45   20.50
  13   0   0  704.02   43.50
  13   0   0  592.79   20.96
 -13   0   0  642.01   19.82
 -13   0   0  664.22   21.11
 -13   0   0  627.61   32.53
  13   0   0  655.17   25.33
  14   0   0  560.49   37.00
 -14   0   0  471.13   28.08
 -14   0   0  500.48   19.58
  14   0   0  541.92   18.01
  14   0   0  549.37   19.69
  14   0   0  526.00   22.92
 -14   0   0  517.51   18.01
 -14   0   0  525.79   19.44
 -15   0   0  281.01   13.61
 -15   0   0  263.00   13.47
  15   0   0  297.91   11.87
 -15   0   0  287.29   12.75
 -15   0   0  277.12   12.00
  15   0   0  294.33   16.26
  16   0   0  170.26   11.11
 -16   0   0  145.66    8.90
 -16   0   0  175.45    8.80
 -16   0   0  149.94    9.11
 -16   0   0  168.84    8.32
  17   0   0  102.82    7.03
 -17   0   0   93.20    5.06
  18   0   0   40.14    3.29
   1   1   0    8.01    1.41
  -1  -1   0    7.39    0.89
  -1   1   0   10.00    0.96
   1  -1   0   10.30    1.22
  -1   1   0   10.17    0.95
  -2   1   0  948.20   12.42
   2   1   0  948.39   24.98
  -2   1   0  986.09   12.65
  -2  -1   0 1036.13   14.46
   2  -1   0  953.27   15.67
   3   1   0  887.57   29.49
  -3   1   0  871.27   15.58
  -3   1   0  850.45    7.99
  -3   1   0  934.14   16.12
   3  -1   0  864.46   17.65
  -3  -1   0  916.25   17.26
  -3  -1   0  944.88   10.54
   4   1   0 2190.38   42.26
  -4  -1   0 2093.81   30.89
  -4  -1   0 2139.94   19.28
   4  -1   0 1823.27   42.03
   4   1   0 2310.02   53.30
   4  -1   0 2163.91   43.83
  -4  -1   0 2246.77   28.87
  -4   1   0 2105.28   28.33
  -4   1   0 2061.36   28.40
  -4   1   0 2178.01   25.49
  -5   1   0   80.56    6.11
   5   1   0   81.37   12.58
   5   1   0   78.20    9.22
   5  -1   0   84.62    6.86
  -5  -1   0   89.48    7.21
  -5   1   0   84.17    6.70
  -5   1   0   87.36    6.24
  -5  -1   0   73.42    6.86
  -5   1   0   69.99    6.48
   5  -1   0   80.47   10.23
  -5  -1   0   84.63    6.81
  -5  -1   0   78.35    4.11
   5   1   0   61.41    8.69
   5  -1   0   75.33    9.32
  -6   1   0 1235.27   26.78
  -6  -1   0 1217.66   27.57
  -6   1   0 1189.91   28.06
   6  -1   0 1076.54   36.76
   6   1   0 1208.68   46.41
  -6  -1   0 1225.03   17.05
   6   1   0 1202.98   20.72
   6  -1   0 1232.34   28.62
   6  -1   0 1149.25   40.67
  -6  -1   0 1170.16   29.03
   6   1   0 1103.42   36.68
  -6   1   0 1251.03   26.46
   6   1   0 1030.19   37.37
  -6   1   0 1223.79   27.68
  -6  -1   0 1204.02   29.03
   7   1   0  142.14   15.46
  -7   1   0  130.71    7.96
   7  -1   0  110.08   12.71
  -7  -1   0  165.61    7.09
  -7  -1   0  139.40   11.40
  -7  -1   0  158.55   11.63
  -7   1   0  158.48   11.33
  -7   1   0  166.65   11.39
  -7  -1   0  149.06   10.97
  -7   1   0  174.07    6.88
   7  -1   0  156.57   11.31
  -7   1   0  144.62   11.00
   7  -1   0  137.11   15.18
   7  -1   0  134.62   15.58
  -7   1   0  145.42   10.22
   7   1   0  117.01   13.93
   7   1   0  141.96    8.07
  -8   1   0    1.66    2.13
  -8  -1   0    2.36    0.93
   8  -1   0    2.01    1.77
   8   1   0    5.13    2.75
   8   1   0    1.62    4.05
  -8   1   0    2.00    1.94
   8   1   0    6.49    4.44
  -8   1   0    4.59    1.54
   8  -1   0   -1.13    2.03
  -8   1   0    3.54    1.17
  -8   1   0    3.39    1.64
  -8  -1   0    2.37    2.52
  -8  -1   0    6.40    2.74
  -8  -1   0    0.88    2.00
  -8   1   0    1.91    2.03
  -9   1   0  388.46   21.01
   9   1   0  377.69   27.63
   9  -1   0  425.17   20.08
  -9  -1   0  386.84   21.06
  -9   1   0  394.60   12.82
   9  -1   0  379.07   28.19
   9   1   0  360.07   24.54
   9  -1   0  334.06   25.16
   9  -1   0  340.65   21.29
   9   1   0  365.94   26.72
  -9  -1   0  394.00   13.27
  -9  -1   0  389.08   21.16
  -9   1   0  414.15   20.83
  -9  -1   0  367.77   19.93
  -9   1   0  390.72   18.78
  10  -1   0   18.84    4.19
 -10   1   0   16.46    4.30
  10  -1   0   12.76    6.95
  10   1   0   17.04    6.39
 -10  -1   0   11.67    3.63
 -10   1   0   18.63    3.50
 -10  -1   0   20.49    3.88
 -10   1   0   15.13    5.23
 -10  -1   0   17.50    5.16
  10  -1   0   18.38    6.13
  10   1   0   12.01    4.47
  10   1   0   15.98    6.19
 -10   1   0   14.34    4.34
 -11   1   0  340.55   14.14
 -11   1   0  331.79   19.42
 -11   1   0  317.06   20.22
 -11   1   0  334.36   12.92
 -11  -1   0  332.04   20.56
  11   1   0  310.35   23.36
  11  -1   0  312.01   28.77
  11  -1   0  326.32   16.28
 -11  -1   0  350.51   13.47
 -11  -1   0  346.08   13.22
 -11  -1   0  330.94   22.91
 -11  -1   0  330.26   14.33
  11   1   0  324.59   16.27
  11  -1   0  334.64   13.67
  11   1   0  342.10   30.09
  11   1   0  348.21   27.13
  11   1   0  356.09   12.18
 -11   1   0  328.11   22.03
 -12   1   0  129.72   12.61
  12   1   0  142.38    8.29
 -12   1   0  133.45    9.75
  12   1   0  131.29   16.72
 -12  -1   0  135.28   15.44
  12   1   0  126.01   11.24
 -12   1   0  128.39    8.74
 -12   1   0  140.47    8.67
 -12  -1   0  144.20   10.48
  12  -1   0  149.68   20.45
 -12  -1   0  128.67   13.13
  12  -1   0  132.10   11.37
  12  -1   0  140.91    9.56
  12   1   0  137.91   19.68
 -12  -1   0  137.34    9.35
 -12  -1   0  131.20    8.85
 -12   1   0  143.24   15.49
 -13   1   0   59.08    6.60
  13  -1   0   66.43    8.63
 -13   1   0   53.77    9.82
 -13  -1   0   55.31    6.31
 -13  -1   0   46.96    9.36
  13  -1   0   55.83    6.07
 -13   1   0   55.00    6.75
  13  -1   0   72.87   14.50
 -13  -1   0   58.76    8.98
  13  -1   0   61.10    6.44
  13   1   0   48.37    6.43
 -13  -1   0   57.64    6.56
 -13   1   0   62.81    8.84
  13   1   0   71.26    5.96
  13   1   0   63.83   13.26
  13   1   0   61.91    7.75
 -13   1   0   59.92    6.09
 -13  -1   0   60.28    7.13
 -14  -1   0    7.70    2.62
  14   1   0    9.63    5.35
 -14  -1   0    3.76    2.47
 -14   1   0    8.87    2.96
 -14  -1   0    7.97    3.40
  14  -1   0   10.02    3.27
  14  -1   0    7.50    4.04
  14   1   0   14.96    7.67
 -14   1   0    5.49    2.49
 -14   1   0    4.17    3.04
 -14  -1   0    8.38    3.55
 -14   1   0   11.45    3.74
  14   1   0    6.40    3.20
  14  -1   0    8.46    4.27
  15  -1   0   23.98    3.69
 -15   1   0   18.93    3.85
 -15   1   0   24.58    3.86
  15  -1   0   20.02    4.46
 -15  -1   0   19.21    4.12
  15   1   0   20.74    3.86
 -15  -1   0   20.83    3.52
 -15  -1   0   20.15    3.56
  15   1   0   14.37    4.40
 -15   1   0   24.13    4.71
 -15  -1   0   19.91    4.12
 -16  -1   0   39.14    4.33
 -16   1   0   34.85    4.46
 -16  -1   0   33.18    4.46
  16  -1   0   35.67    3.76
 -16  -1   0   32.25    3.95
 -16   1   0   40.09    4.23
  16  -1   0   34.38    5.22
  16   1   0   34.62    5.25
 -16   1   0   33.68    4.47
 -16  -1   0   37.53    4.65
 -17   1   0  162.37    8.06
  17   1   0  176.73    9.10
 -17  -1   0  150.06    7.49
 -17  -1   0  181.26    6.89
 -17   1   0  175.93    6.70
  17  -1   0  175.72    8.97
  18  -1   0  123.76    5.57
  18   1   0  119.88    5.58
   0   2   0  331.39    7.60
   0  -2   0  311.21    6.71
  -1  -2   0    0.69    0.45
   1   2   0   -0.78    1.21
  -1  -2   0    1.32    0.59
   1  -2   0   -0.13    0.76
  -1   2   0    0.24    0.45
  -1   2   0    0.40    0.33
  -1   2   0   -0.09    0.50
  -2  -2   0 3213.44   28.88
  -2   2   0 3308.89   24.93
  -2   2   0 3270.89   25.68
  -2  -2   0 3254.83   19.80
   2   2   0 3279.76   37.56
   2  -2   0 3209.32   32.80
  -3   2   0  161.19    6.48
   3  -2   0  147.91    8.41
   3   2   0  149.00   12.68
  -3   2   0  157.23    6.64
  -3  -2   0  170.03    3.73
  -4  -2   0  184.39    4.31
   4  -2   0  175.91   10.21
   4   2   0  181.87   16.46
  -4   2   0  163.75    3.58
  -4   2   0  198.55    8.46
  -4   2   0  194.24    7.72
   4   2   0  152.12   12.32
  -4  -2   0  200.60    8.75
  -4   2   0  189.84    8.64
   4   2   0  166.44   11.23
  -4   2   0  170.30    8.05
   4  -2   0  124.17    9.87
   4  -2   0  185.35   13.17
   4  -2   0  225.72   11.57
  -4  -2   0  175.96    9.11
  -4  -2   0  187.62    9.84
  -5   2   0   25.83    3.27
  -5  -2   0   27.84    4.25
  -5   2   0   28.75    3.95
   5   2   0   23.24    5.77
  -5   2   0   32.40    4.44
   5  -2   0   25.03    5.97
   5   2   0   28.20    5.08
  -5  -2   0   28.20    3.88
  -5  -2   0   28.81    4.26
  -5   2   0   28.88    3.66
  -5  -2   0   27.93    1.86
   5  -2   0   33.35    6.79
   5  -2   0   32.32    5.06
  -5   2   0   30.25    4.04
  -6  -2   0   61.64    7.05
   6  -2   0   56.09    9.10
  -6   2   0   68.25    6.61
   6   2   0   67.78   10.30
   6   2   0   61.21    8.69
   6   2   0   58.93    8.64
  -6   2   0   66.82    6.16
  -6   2   0   63.89    6.45
  -6  -2   0   60.08    7.12
  -6   2   0   59.77    5.76
  -6  -2   0   67.03    6.65
   6  -2   0   49.72    8.47
   6  -2   0   77.41    7.96
   7   2   0  331.07   21.82
  -7   2   0  423.31   16.72
   7   2   0  398.69   25.79
  -7  -2   0  417.68   11.21
   7   2   0  361.44   19.94
   7  -2   0  414.53   19.09
   7  -2   0  387.48   24.85
  -7  -2   0  394.25   18.03
  -7   2   0  408.69   17.08
   7  -2   0  413.13   24.84
   7   2   0  368.71   22.59
  -7  -2   0  391.25   18.48
  -7   2   0  411.19   10.51
  -7   2   0  421.10   18.13
  -7   2   0  389.82   17.75
   8  -2   0   16.66    6.74
  -8   2   0   15.19    3.75
  -8   2   0   12.34    3.93
  -8   2   0   11.75    3.58
  -8   2   0   15.73    4.32
   8   2   0   12.23    5.48
  -8  -2   0   11.46    3.64
  -8   2   0   14.03    2.24
   8   2   0   11.02    6.04
  -8   2   0    9.20    2.22
   8  -2   0    8.93    3.56
  -8  -2   0   17.32    4.68
  -8  -2   0   11.32    2.29
   8   2   0    8.91    4.39
   8   2   0   13.39    4.14
   8  -2   0   12.31    3.21
   9   2   0   12.30    4.73
   9   2   0   22.47    7.51
  -9   2   0   13.93    4.18
   9  -2   0   16.88    4.03
   9  -2   0   21.29    7.97
   9   2   0   15.58    5.94
  -9  -2   0   16.71    2.96
  -9   2   0   18.18    2.94
  -9  -2   0   16.03    4.69
  -9   2   0   15.99    4.53
  -9   2   0   17.47    4.54
   9  -2   0   13.95    6.32
  -9  -2   0   15.96    4.89
  -9   2   0   21.38    5.17
  10  -2   0   20.67    5.34
 -10   2   0   25.98    5.79
  10  -2   0    9.75    2.71
  10  -2   0   22.28    9.43
 -10  -2   0   21.53    3.07
  10   2   0   23.12    7.31
  10   2   0   13.68    3.24
 -10  -2   0   14.99    4.89
 -10   2   0   18.20    4.32
  10   2   0   22.17    8.66
  10   2   0    5.22    3.51
 -10  -2   0   22.33    4.08
 -10   2   0   24.07    3.23
 -10  -2   0   20.68    5.59
 -10   2   0   24.13    3.66
 -10   2   0   20.13    5.79
 -11  -2   0   42.03    4.67
 -11  -2   0   38.89    7.35
 -11   2   0   38.15    6.95
  11   2   0   52.40   12.65
 -11  -2   0   38.50    8.49
 -11   2   0   40.30    7.13
  11   2   0   36.29    5.51
 -11  -2   0   45.25    5.48
 -11  -2   0   38.72    5.37
  11  -2   0   35.58    5.78
  11  -2   0   48.55    8.04
 -11   2   0   36.13    4.54
 -11   2   0   44.73    5.50
 -11   2   0   37.74    3.78
  11  -2   0   33.12   10.02
 -11   2   0   36.08    7.57
  11   2   0   32.78    8.41
  11  -2   0   38.95    5.11
  11   2   0   32.88    9.58
 -12   2   0   48.23    7.36
 -12  -2   0   52.98    9.02
 -12  -2   0   54.79    6.02
 -12   2   0   50.57    5.34
  12   2   0   52.20   11.99
  12   2   0   54.13   11.13
 -12   2   0   52.56    9.78
  12  -2   0   59.07   13.65
  12   2   0   55.63    7.27
 -12   2   0   51.66    5.99
 -12  -2   0   50.88    5.79
  12  -2   0   54.87    7.41
 -12  -2   0   56.78   10.28
 -12  -2   0   55.83    6.84
 -12   2   0   61.34    5.52
  12  -2   0   64.25    6.88
  13  -2   0   -3.02    6.83
  13  -2   0    2.43    3.02
 -13  -2   0    2.30    1.66
 -13   2   0    5.81    2.53
  13   2   0    1.10    2.49
 -13   2   0    4.13    1.93
 -13  -2   0    2.33    2.16
  13   2   0    7.77    5.87
  13   2   0    5.83    3.36
 -13   2   0    4.05    2.87
 -13  -2   0    2.28    2.41
 -13   2   0    3.40    1.46
 -13  -2   0    4.13    2.92
  13  -2   0    2.40    1.96
  13   2   0   -7.17    5.16
  14  -2   0    7.12    5.35
 -14  -2   0   10.34    2.93
 -14   2   0   14.79    5.40
 -14  -2   0   12.71    2.99
  14   2   0   11.79    4.10
 -14   2   0    7.63    2.47
 -14   2   0    9.41    3.62
 -14  -2   0    9.42    2.98
  14  -2   0    9.74    3.10
  14   2   0   10.39    3.67
 -14   2   0   11.07    3.73
 -14  -2   0    2.88    2.31
  14  -2   0   12.32    4.68
  14   2   0    5.98    4.14
 -14  -2   0   11.66    3.85
 -15   2   0    0.82    2.29
 -15  -2   0    1.62    1.97
 -15   2   0   -0.08    1.97
  15   2   0    1.35    2.79
 -15  -2   0    0.32    1.91
 -15  -2   0   -0.10    1.50
  15  -2   0    1.64    3.26
  15  -2   0    0.89    1.99
  15   2   0   -2.52    2.15
 -15  -2   0    4.08    2.03
 -15   2   0    1.66    1.34
 -16  -2   0    9.85    2.62
 -16  -2   0    8.80    2.24
 -16   2   0    6.19    2.16
 -16   2   0    6.04    1.85
  16  -2   0    8.53    2.62
 -16  -2   0    9.73    2.69
  16   2   0    5.30    2.05
  16  -2   0    8.00    2.22
 -16   2   0    7.94    2.67
 -17   2   0   -1.05    1.57
  17  -2   0   -2.65    0.78
  17  -2   0   -1.74    1.51
 -17   2   0   -0.43    0.86
 -17  -2   0    0.85    0.82
   0  -3   0    0.81    0.87
   0   3   0    0.73    0.75
   0   3   0    0.92    0.93
  -1  -3   0    9.81    1.48
  -1   3   0    9.91    1.66
   1   3   0   10.07    1.76
  -1   3   0   12.57    1.53
  -1   3   0   10.86    1.69
  -1  -3   0   10.35    1.65
   1  -3   0   10.13    1.94
   2  -3   0 1773.05   27.87
  -2   3   0 1867.32   22.33
  -2   3   0 1867.80   21.39
  -2  -3   0 1901.11   22.65
  -2  -3   0 1809.93   17.01
  -3   3   0  357.25   10.74
   3  -3   0  360.89   14.00
   3   3   0  339.00   16.11
  -3  -3   0  331.09   12.11
  -3   3   0  369.77    9.87
  -3  -3   0  344.55    7.60
   3   3   0  355.29   16.52
  -3   3   0  366.16    9.94
   3  -3   0  380.87   15.26
  -3   3   0  361.55   10.29
   4   3   0  745.11   22.56
  -4   3   0  792.39   17.98
   4  -3   0  790.67   22.82
  -4  -3   0  814.90   12.93
   4  -3   0  734.69   26.58
   4   3   0  684.63   25.41
  -4   3   0  776.27   17.08
   4  -3   0  922.43   25.76
   4   3   0  675.24   27.30
   4   3   0  726.64   25.42
  -4   3   0  811.90   16.88
  -4   3   0  821.27   17.74
  -4  -3   0  872.54   19.31
  -4  -3   0  914.39   21.16
   5   3   0  135.46   13.45
   5   3   0  143.24   11.92
   5  -3   0  167.41   11.55
  -5   3   0  152.25    8.29
  -5  -3   0  162.58    6.59
  -5  -3   0  147.10    9.99
   5  -3   0  120.64   10.76
   5  -3   0  152.04   10.98
  -5   3   0  148.39    8.61
   5  -3   0  145.84   12.98
  -5   3   0  154.62    9.20
   5   3   0  122.78   11.91
  -5   3   0  146.75    7.17
  -5  -3   0  169.46    9.63
  -5   3   0  126.21    3.19
   5   3   0  129.10   11.39
  -5   3   0  153.24    8.83
  -6   3   0  319.08   12.88
   6  -3   0  310.85   21.11
   6   3   0  307.61   18.49
  -6  -3   0  327.34   15.36
  -6   3   0  329.06   15.35
   6  -3   0  353.00   18.49
   6  -3   0  301.60   18.84
  -6   3   0  328.27   14.03
   6   3   0  303.26   21.74
   6   3   0  321.83   21.34
   6   3   0  313.07   19.33
  -6   3   0  323.68   14.84
  -6  -3   0  333.99   17.41
  -6   3   0  320.01   14.27
  -7   3   0    0.43    2.59
   7  -3   0   -2.71    5.10
  -7   3   0    2.34    1.52
  -7  -3   0   -0.47    3.60
   7   3   0   -2.76    4.32
  -7   3   0    0.39    2.73
   7   3   0    1.43    3.97
   7   3   0   -1.95    3.77
   7  -3   0    1.76    2.81
  -7  -3   0    0.35    1.91
  -7   3   0   -1.10    2.10
   7  -3   0    0.02    3.17
  -7  -3   0   -2.36    2.33
  -7   3   0    0.86    1.38
   7   3   0    1.22    2.52
   8  -3   0   53.56    8.25
  -8  -3   0   70.61    5.73
   8   3   0   66.67   10.76
  -8   3   0   76.34    5.20
   8   3   0   86.92   11.07
   8  -3   0   65.14   11.71
  -8   3   0   78.56    8.55
  -8  -3   0   70.31    9.13
  -8   3   0   79.16    9.21
  -8   3   0   75.52    7.60
  -8  -3   0   67.21    9.06
  -8   3   0   61.85    6.54
   8   3   0   67.14   10.98
   8  -3   0   74.31    9.06
   8   3   0   77.11   12.51
  -8   3   0   80.06    8.69
  -9   3   0   19.06    4.05
  -9  -3   0   16.54    4.95
   9  -3   0   12.01    7.64
  -9   3   0   22.92    4.82
  -9   3   0   20.54    2.91
  -9   3   0   17.96    3.75
   9  -3   0   22.89    5.51
  -9  -3   0   20.12    3.06
   9   3   0   18.47    7.14
   9   3   0   16.71    5.72
  -9  -3   0   17.05    4.73
   9   3   0   22.07    7.15
  -9   3   0   23.60    5.39
  -9   3   0   20.06    4.82
 -10  -3   0  522.95   16.10
 -10   3   0  526.27   14.71
 -10  -3   0  525.35   15.22
  10  -3   0  457.19   17.09
  10  -3   0  479.72   16.49
  10   3   0  484.61   31.11
  10   3   0  507.76   18.04
 -10   3   0  490.74   23.40
 -10   3   0  491.60   25.78
 -10   3   0  489.15   15.70
  10   3   0  532.00   34.11
  10  -3   0  501.17   25.85
 -10  -3   0  453.42   25.53
 -10   3   0  499.79   23.89
 -10  -3   0  501.57   17.48
 -10   3   0  498.15   21.66
 -10  -3   0  479.77   26.66
  10  -3   0  505.85   35.23
  10   3   0  500.91   34.34
 -11  -3   0  346.32   14.18
  11  -3   0  290.59   15.71
 -11  -3   0  327.09   13.97
 -11   3   0  324.16   17.98
 -11   3   0  321.31   13.78
  11  -3   0  338.55   21.79
  11   3   0  350.99   26.72
 -11   3   0  330.15   11.90
  11  -3   0  315.14   14.80
 -11  -3   0  314.43   10.81
 -11   3   0  297.24   21.19
  11   3   0  320.77   27.88
  11   3   0  353.48   29.24
 -11  -3   0  305.41   22.15
  11   3   0  315.58   16.20
  11  -3   0  325.00   29.36
 -11  -3   0  309.08   21.64
 -11  -3   0  304.04   14.59
 -11   3   0  321.14   12.74
 -11   3   0  306.83   19.30
 -12   3   0   65.04    6.07
 -12   3   0   68.70    9.18
 -12  -3   0   77.42    7.28
 -12   3   0   69.96    6.96
  12   3   0   74.15   13.09
 -12   3   0   54.62    9.66
  12  -3   0   75.75   15.12
 -12   3   0   61.78    5.56
  12  -3   0   76.50    7.40
 -12  -3   0   62.09    6.35
 -12   3   0   67.51    5.92
  12   3   0   65.88    8.27
  12   3   0   75.18   14.54
  12  -3   0   66.51    8.23
 -12  -3   0   64.19    7.23
 -12  -3   0   64.28   10.04
  12   3   0   77.76   13.82
 -13  -3   0   -2.00    2.69
 -13   3   0   -4.60    3.86
  13   3   0    1.35    1.88
  13  -3   0    1.79    2.39
  13  -3   0    2.26    2.50
  13   3   0    2.65    4.67
  13  -3   0    7.35    5.54
 -13  -3   0    3.35    2.42
 -13  -3   0   -0.64    2.08
  13   3   0    1.77    2.71
 -13   3   0   -1.64    2.51
 -13   3   0    1.68    1.48
 -13   3   0    0.04    1.85
 -13  -3   0   -3.22    3.63
  13   3   0   -0.80    2.61
 -13  -3   0   -1.71    1.99
  14   3   0   99.17    9.24
 -14   3   0  103.74    8.31
 -14   3   0   99.85   12.51
 -14   3   0  104.68    8.51
 -14  -3   0  107.45    8.73
  14  -3   0  105.67    8.67
  14   3   0  112.79   10.49
 -14  -3   0  109.94   12.30
  14  -3   0  102.66    9.67
 -14   3   0  107.29    7.41
  14   3   0  107.67   15.50
 -14  -3   0  106.98    8.67
 -14  -3   0  107.58    7.89
  14  -3   0  125.24   17.60
 -14  -3   0  101.30    9.16
  15   3   0    1.89    1.55
  15  -3   0    2.39    1.90
 -15   3   0    2.05    1.86
 -15   3   0    3.36    1.72
 -15  -3   0    5.07    2.27
 -15  -3   0    3.71    1.78
  15   3   0    5.92    3.08
 -15  -3   0    5.28    2.36
  15  -3   0    2.44    2.10
  16   3   0   34.03    4.62
 -16  -3   0   33.87    3.79
 -16   3   0   34.03    4.17
  16  -3   0   33.59    4.09
 -16  -3   0   25.56    3.42
 -16   3   0   29.17    4.09
  16   3   0   30.63    4.05
  16  -3   0   30.64    4.53
 -16  -3   0   32.09    3.96
 -17  -3   0   28.99    2.63
 -17   3   0   29.51    2.60
 -17  -3   0   26.68    3.06
  17  -3   0   27.05    2.82
  17   3   0   29.04    3.67
 -17   3   0   26.98    3.39
  17  -3   0   29.80    3.58
   0  -4   0 4514.47   36.36
   0   4   0 4466.56   41.36
  -1   4   0   60.34    3.89
  -1  -4   0   63.92    4.54
   1   4   0   59.41    4.55
  -1  -4   0   66.05    4.51
  -1  -4   0   58.87    3.97
   1  -4   0   54.92    4.95
  -1   4   0   60.17    4.51
   1   4   0   58.71    5.34
   1  -4   0   60.62    4.06
  -2   4   0   25.68    2.83
  -2   4   0   22.15    2.88
   2   4   0   27.12    3.99
  -2  -4   0   22.49    2.36
  -2  -4   0   28.27    3.22
   2  -4   0   25.04    2.67
   2  -4   0   22.53    4.13
   2  -4   0   17.59    3.53
  -2   4   0   25.02    2.90
  -2  -4   0   24.03    2.88
  -3   4   0   10.42    1.90
   3  -4   0    9.23    3.19
  -3  -4   0   10.74    2.42
  -3  -4   0   12.26    2.25
   3   4   0   15.09    3.44
  -3  -4   0   10.71    1.59
  -3   4   0    9.57    1.98
   3  -4   0   12.92    4.05
  -3   4   0    8.87    1.69
  -3  -4   0   13.06    2.32
   3   4   0   13.76    3.71
   3  -4   0   10.90    1.77
  -3   4   0   10.89    1.99
   3   4   0   10.98    3.43
  -4   4   0  385.89   12.55
  -4  -4   0  391.52    8.97
   4   4   0  355.67   20.05
   4  -4   0  381.73   17.49
   4   4   0  407.71   15.64
  -4   4   0  391.78   13.33
  -4   4   0  403.74   12.80
   4   4   0  354.45   19.68
   4  -4   0  449.41   19.49
  -4  -4   0  351.67   15.01
  -4  -4   0  428.75   15.29
   4  -4   0  389.59   19.01
  -4  -4   0  412.27   12.85
  -4   4   0  392.77   12.62
   4   4   0  423.43   21.25
   4  -4   0  423.06   11.89
   5   4   0  112.53   11.52
  -5   4   0  108.13    7.60
   5   4   0   97.99   11.60
  -5  -4   0  106.92    9.07
   5  -4   0  123.20   11.20
   5  -4   0   85.36    8.12
   5  -4   0  111.24   11.67
  -5   4   0  112.24    6.12
   5  -4   0  107.84   10.09
  -5   4   0  111.22    7.97
   5   4   0   89.31   10.54
  -5   4   0  107.89    7.26
  -5  -4   0  121.01    8.92
  -5  -4   0  104.16    4.65
   5   4   0  100.10    9.79
  -5  -4   0  111.02    6.36
  -5   4   0  102.36    7.35
  -6  -4   0  122.55   10.40
   6   4   0  124.50   13.37
  -6  -4   0  150.22   10.42
  -6   4   0  124.57    9.30
  -6   4   0  137.30   10.19
   6  -4   0  143.31   12.50
  -6   4   0  130.44    9.13
   6   4   0  142.46   13.64
   6  -4   0  117.27   13.27
   6   4   0  120.12   14.24
   6   4   0  131.77   11.80
  -6   4   0  122.97    8.54
  -6   4   0  115.47    7.30
   6  -4   0  135.61   11.11
  -6   4   0  145.04    5.45
   7   4   0  314.70   20.33
  -7  -4   0  274.87   10.10
  -7   4   0  280.66   16.08
  -7  -4   0  284.62   18.15
   7  -4   0  258.35   20.45
  -7  -4   0  274.57   16.23
  -7   4   0  272.79   15.50
   7   4   0  284.07   23.04
  -7   4   0  265.54   14.22
   7  -4   0  304.91   18.97
  -7   4   0  281.24    8.94
  -7   4   0  278.74   13.03
   7   4   0  270.67   20.90
   7   4   0  335.60   21.42
  -7   4   0  279.74   14.82
   8   4   0   35.27    7.79
  -8  -4   0   29.70    6.02
  -8  -4   0   28.29    3.97
   8   4   0   34.92    9.27
  -8   4   0   30.99    4.91
  -8   4   0   30.49    5.52
  -8  -4   0   32.77    6.71
   8  -4   0   33.69    7.27
   8   4   0   29.99    7.67
   8  -4   0   30.41    7.91
  -8   4   0   28.70    5.35
  -8   4   0   29.54    3.32
  -8   4   0   26.80    6.03
   8   4   0   26.55    7.33
   9   4   0  652.02   38.73
   9   4   0  601.78   34.94
  -9  -4   0  615.84   28.72
   9  -4   0  534.77   33.69
  -9   4   0  555.35   21.37
  -9   4   0  597.86   24.83
  -9   4   0  612.52   16.36
  -9   4   0  639.77   25.96
  -9  -4   0  601.07   18.33
  -9  -4   0  603.66   29.43
  -9   4   0  628.63   22.77
   9   4   0  647.51   34.53
   9  -4   0  634.89   29.59
  -9   4   0  601.97   27.57
  10   4   0   28.19    8.54
 -10  -4   0   17.22    4.07
 -10  -4   0   14.95    2.71
 -10   4   0   13.94    5.40
 -10   4   0   21.13    5.26
 -10   4   0   18.01    2.89
  10  -4   0   16.65    7.68
 -10   4   0   19.00    3.20
 -10   4   0   23.50    5.33
 -10  -4   0   16.18    2.68
  10   4   0   16.30    7.17
  10   4   0   27.70    8.55
  10  -4   0   12.55    2.91
 -10  -4   0   21.16    3.26
 -10  -4   0   13.98    5.54
  10   4   0   19.44    3.44
 -10   4   0   18.97    3.31
  10  -4   0   19.85    5.58
  10  -4   0   16.06    3.84
 -11   4   0   71.51    6.79
 -11  -4   0   73.33    7.49
  11   4   0   61.65   12.89
 -11  -4   0   79.21    6.97
 -11  -4   0   70.84    6.90
 -11  -4   0   72.97    6.71
 -11   4   0   68.71    9.39
  11   4   0   58.33    7.23
 -11   4   0   71.88    5.94
  11  -4   0   65.86    7.64
 -11   4   0   74.53    9.68
 -11   4   0   66.91   10.33
  11  -4   0   73.26   10.75
  11  -4   0   71.76   14.86
 -11  -4   0   64.65   10.69
  11  -4   0   54.42    6.72
 -11  -4   0   69.96    5.56
 -11   4   0   73.08    6.27
  11   4   0   70.38   13.52
  11   4   0   81.19   13.72
  12  -4   0    8.40    5.63
 -12  -4   0    4.93    1.89
 -12   4   0    7.90    3.61
 -12   4   0    6.89    3.11
  12   4   0    4.66    2.82
  12   4   0   11.85    5.40
  12   4   0    3.78    2.95
 -12   4   0    6.30    3.10
 -12   4   0    4.50    1.76
 -12  -4   0    5.21    2.73
  12   4   0    5.27    4.95
  12  -4   0    7.15    3.74
 -12  -4   0    7.40    3.08
  12   4   0    3.20    2.32
  12  -4   0    5.98    3.43
 -12   4   0    3.92    2.14
 -12  -4   0    3.04    2.88
  12  -4   0    9.95    4.35
 -12  -4   0    9.43    2.88
 -12  -4   0    4.83    2.46
 -13  -4   0  124.48    9.65
  13  -4   0  133.84   10.51
  13   4   0  135.91   11.42
  13  -4   0  132.30   10.92
 -13   4   0  120.96    8.19
 -13   4   0  135.30    7.91
 -13   4   0  131.18    9.10
  13   4   0  130.90   17.02
 -13   4   0  123.51    9.29
 -13   4   0  111.38   13.29
 -13  -4   0  129.91    9.21
 -13  -4   0  120.30   10.19
  13  -4   0  140.89   19.14
 -13  -4   0  122.90   14.05
  13   4   0  120.27   10.67
  13   4   0  149.61   18.51
 -13  -4   0  121.45    9.54
 -14   4   0  221.24   10.04
  14  -4   0  205.89   13.65
  14   4   0  211.20   18.05
  14   4   0  217.90   19.79
 -14  -4   0  193.13   11.51
 -14   4   0  218.89   11.83
  14  -4   0  210.54   12.54
  14   4   0  213.95   14.10
 -14  -4   0  204.52   16.95
 -14  -4   0  210.48   11.01
 -14  -4   0  213.68   12.58
 -14   4   0  207.13   11.69
  14   4   0  208.04   13.72
 -14   4   0  205.88   17.80
  14  -4   0  222.47   22.72
 -15   4   0   91.61    7.50
  15   4   0  100.46    8.85
 -15  -4   0   97.85    7.06
  15  -4   0   90.47    8.41
 -15   4   0   97.43    7.78
  15  -4   0   88.66    7.54
 -15  -4   0   92.78    7.86
  15   4   0  104.74    8.96
 -15  -4   0   85.02    7.16
  16  -4   0   50.72    5.35
 -16   4   0   47.21    5.18
  16   4   0   53.17    5.37
 -16  -4   0   46.71    4.91
 -16   4   0   43.24    4.79
  16   4   0   50.29    5.55
  16  -4   0   45.14    4.70
 -16  -4   0   54.19    4.61
 -17  -4   0    0.77    1.01
 -17   4   0    0.01    1.07
  17   4   0    1.62    0.96
  17  -4   0    1.66    1.16
 -17   4   0   -0.32    0.82
   0   5   0    1.93    1.20
   0   5   0    0.52    1.15
   0  -5   0   -0.51    1.35
   1  -5   0  695.79   21.02
  -1   5   0  678.57   17.13
  -1   5   0  699.80   16.14
  -1   5   0  682.77   14.12
  -1  -5   0  717.31   17.35
  -1  -5   0  720.75   17.37
  -1   5   0  643.63   14.57
   1  -5   0  654.30   16.12
   1  -5   0  647.06   18.64
   1   5   0  714.93   17.42
   1   5   0  652.14   15.98
   1   5   0  678.42   17.76
  -1  -5   0  635.24   15.13
   1   5   0  694.90   20.11
  -2  -5   0 1068.81   20.24
  -2  -5   0  936.13   17.24
   2  -5   0  975.49   27.74
   2   5   0 1008.13   25.12
  -2   5   0 1028.70   18.40
  -2   5   0  986.80   20.62
  -2  -5   0  971.94   20.14
  -2  -5   0 1069.30   22.44
   2   5   0  927.38   21.92
  -2   5   0  995.15   19.54
   2   5   0 1008.64   24.94
   2  -5   0  961.96   19.66
  -2   5   0  961.65   19.01
   2  -5   0  954.67   24.95
   3   5   0  403.95   18.98
   3  -5   0  377.29   12.74
  -3   5   0  405.86   12.57
  -3   5   0  388.94   13.40
  -3  -5   0  401.92   10.78
  -3  -5   0  378.95   13.75
  -3   5   0  388.56   12.81
  -3  -5   0  411.41   14.37
   3   5   0  410.26   19.14
   3  -5   0  387.66   17.46
  -3  -5   0  381.54   14.32
  -3   5   0  405.13   12.76
   3  -5   0  462.08   20.36
   4  -5   0  801.03   26.78
  -4  -5   0  738.46   20.25
   4   5   0  751.02   28.71
   4   5   0  940.33   33.60
  -4  -5   0  774.82   13.93
  -4   5   0  753.79   18.77
   4  -5   0  786.69   18.91
   4   5   0  719.82   29.15
  -4  -5   0  751.94   22.33
  -4   5   0  761.18   18.73
   4  -5   0  877.86   29.08
   4   5   0  798.60   20.29
   4  -5   0  765.13   26.69
  -4   5   0  731.30   18.38
  -4  -5   0  798.11   22.50
  -4   5   0  740.72   19.61
   5   5   0  166.98   11.90
  -5  -5   0  158.32    9.16
  -5   5   0  158.83    9.21
  -5   5   0  171.87    7.47
   5  -5   0  183.71   14.36
   5  -5   0  157.49   13.95
   5  -5   0  148.16   12.94
  -5   5   0  169.94    9.77
  -5   5   0  162.40   10.06
   5   5   0  152.24   15.01
  -5  -5   0  179.49   12.72
  -5  -5   0  114.10    9.10
   5   5   0  160.92   15.47
   5   5   0  165.76   15.39
  -5   5   0  165.45    9.94
  -6   5   0  314.81   14.22
  -6  -5   0  288.25   16.75
  -6  -5   0  321.01   11.88
  -6  -5   0  336.97   10.33
   6  -5   0  294.58   20.26
  -6   5   0  310.35   15.25
   6   5   0  269.02   21.47
  -6   5   0  297.25   13.86
  -6   5   0  315.04   15.16
   6   5   0  268.28   20.72
   6  -5   0  335.94   20.26
  -6   5   0  334.99    8.68
   6   5   0  313.94   21.38
   6   5   0  303.48   18.01
  -6   5   0  295.30   11.56
   6  -5   0  313.05   19.17
  -7   5   0    3.59    1.87
  -7   5   0    2.01    1.67
   7  -5   0    5.94    4.02
  -7   5   0    5.16    2.42
   7  -5   0    0.39    4.80
  -7   5   0    7.37    2.68
  -7  -5   0    3.08    1.33
  -7   5   0    2.31    0.98
  -7  -5   0   -0.29    3.39
   7   5   0    4.87    2.56
  -7   5   0    2.11    2.35
   7   5   0    6.36    4.15
   7   5   0    5.00    3.31
   7   5   0    6.84    4.74
   8   5   0    8.32    5.20
  -8   5   0    8.73    3.20
   8   5   0    7.06    4.41
   8   5   0    8.76    4.06
  -8   5   0    7.47    1.54
   8   5   0    6.47    5.08
  -8   5   0    8.05    3.42
  -8  -5   0    7.25    2.15
   8  -5   0   10.51    4.50
  -8   5   0    9.18    3.66
  -8   5   0    7.60    2.38
   8  -5   0   10.58    4.63
  -8  -5   0    0.34    3.70
   9   5   0  216.81   22.09
  -9   5   0  235.71   10.29
  -9   5   0  236.32   17.54
  -9   5   0  201.48   13.79
  -9   5   0  242.47   15.86
  -9   5   0  224.92   15.95
   9   5   0  260.45   20.94
   9  -5   0  256.82   20.49
   9  -5   0  203.91   20.72
  -9  -5   0  226.09   19.43
   9   5   0  239.48   24.45
  -9  -5   0  221.46   11.54
 -10   5   0   72.01    6.10
  10  -5   0   80.18   14.12
 -10  -5   0   74.81    6.14
 -10  -5   0   75.85    7.43
 -10   5   0   79.66    6.21
 -10   5   0   69.38    9.46
  10  -5   0   79.30   11.49
 -10  -5   0   73.71   11.17
 -10   5   0   72.76    9.36
 -10   5   0   74.39   10.50
  10   5   0   69.74   12.48
 -10   5   0   75.68    5.81
 -10  -5   0   78.01    6.19
  10   5   0   78.40   14.88
  10  -5   0   75.66    5.34
 -10  -5   0   78.77    6.11
 -10  -5   0   74.87    6.80
  10   5   0   53.33    5.99
  10  -5   0   66.68    6.63
  10   5   0   82.14   12.81
  10  -5   0   61.69    5.81
 -10  -5   0   81.18    5.41
  11   5   0  348.12   27.34
 -11   5   0  367.39   21.87
 -11   5   0  363.29   13.59
 -11   5   0  338.28   14.14
 -11  -5   0  344.83   24.61
  11   5   0  383.68   29.52
  11  -5   0  363.25   12.07
  11  -5   0  350.32   16.31
 -11  -5   0  352.81   13.44
  11  -5   0  355.74   29.54
  11   5   0  393.04   17.28
 -11  -5   0  340.26   15.88
 -11  -5   0  362.33   15.69
 -11   5   0  348.94   23.39
 -11   5   0  315.79   18.65
 -11  -5   0  344.93   14.18
 -11   5   0  361.59   13.76
  11   5   0  390.53   32.28
 -11  -5   0  354.18   14.79
  11  -5   0  362.30   16.41
  11  -5   0  365.57   24.69
 -11  -5   0  379.12   12.24
 -12  -5   0    1.89    1.10
  12  -5   0    0.16    2.86
 -12  -5   0   -0.15    2.13
  12   5   0   -0.17    2.23
  12   5   0    2.02    2.88
  12   5   0    0.51    4.13
  12   5   0    4.59    4.23
 -12   5   0    1.56    2.41
 -12  -5   0    1.79    1.88
 -12  -5   0    3.03    2.32
  12  -5   0    3.53    2.83
 -12   5   0    1.62    2.00
 -12  -5   0    0.32    1.96
  12  -5   0   -1.40    3.41
 -12   5   0    0.74    1.56
 -12  -5   0    3.52    2.65
  12   5   0   -3.02    3.72
  12  -5   0    5.12    3.57
 -12   5   0    1.52    1.24
 -13  -5   0   20.98    5.84
 -13   5   0   20.02    3.79
  13   5   0   25.57    5.75
  13  -5   0   18.77    7.19
  13   5   0   23.57    7.76
 -13   5   0   15.43    4.91
  13   5   0   15.04    5.10
 -13  -5   0   21.60    4.12
 -13   5   0   19.80    4.23
 -13  -5   0   24.08    4.83
  13   5   0   26.74    5.32
  13  -5   0   21.69    4.86
 -13   5   0   27.01    4.59
 -13  -5   0   20.75    3.38
  13  -5   0   29.61    5.11
  13  -5   0   17.36    4.81
  13   5   0   19.74    6.75
 -13  -5   0   23.90    5.20
 -14  -5   0    3.82    2.10
  14   5   0   -2.31    2.15
 -14   5   0   -1.18    2.83
  14  -5   0   -3.71    5.34
  14   5   0   -4.82    3.26
 -14   5   0    1.04    1.26
 -14   5   0    3.49    2.34
  14   5   0    3.87    3.19
  14  -5   0    4.87    2.40
 -14  -5   0    1.21    1.93
 -14  -5   0    3.55    1.79
  14   5   0    1.87    2.36
 -14  -5   0    0.96    1.72
  14  -5   0   -2.00    2.08
  15   5   0    2.24    2.07
  15  -5   0    1.95    2.06
 -15  -5   0   -0.46    1.87
 -15   5   0    2.85    2.24
  15  -5   0   -0.15    1.86
 -15   5   0    0.56    1.59
 -15  -5   0   -0.81    1.44
  15   5   0    3.22    2.52
 -16   5   0   64.62    5.41
 -16  -5   0   68.88    5.90
 -16  -5   0   69.95    4.91
  16   5   0   73.52    6.30
  16   5   0   64.94    5.70
 -16   5   0   64.02    5.69
  16  -5   0   62.86    5.49
 -17  -5   0  175.13    7.36
 -17  -5   0  186.12    7.06
  17   5   0  174.64    6.96
  17  -5   0  188.00    7.55
 -17   5   0  180.87    5.40
 -17   5   0  184.20    7.76
   0   6   0  539.15   18.01
   0  -6   0  485.50   16.56
   0   6   0  521.02   15.97
   0  -6   0  479.65   15.67
   0   6   0  539.74   14.05
   1   6   0  632.41   19.42
   1   6   0  656.85   21.41
  -1  -6   0  662.36   16.46
   1  -6   0  640.82   20.52
  -1  -6   0  653.97   18.65
   1  -6   0  710.47   24.26
   1   6   0  626.73   17.99
  -1  -6   0  665.37   18.69
  -1  -6   0  644.24   17.57
   1   6   0  657.99   18.55
  -1   6   0  609.07   15.45
  -1   6   0  638.32   18.40
  -1   6   0  636.37   15.44
   1  -6   0  615.26   17.42
  -1   6   0  659.53   17.15
   1   6   0  635.56   18.72
  -2  -6   0 2725.24   38.19
  -2  -6   0 2863.01   37.66
  -2   6   0 2723.60   36.21
   2   6   0 2714.99   45.33
   2  -6   0 2641.12   46.01
  -2   6   0 2685.26   37.75
  -2  -6   0 2864.98   40.86
   2  -6   0 3096.88   54.78
  -2   6   0 2715.00   33.70
  -2   6   0 2626.41   34.68
   2   6   0 2662.74   41.91
   2   6   0 2538.28   44.98
  -2  -6   0 2620.97   33.72
   2  -6   0 2556.56   36.36
   2   6   0 2673.71   44.98
   3   6   0   94.48    9.78
  -3  -6   0   87.12    7.35
  -3   6   0   87.16    6.93
   3  -6   0  102.90   10.56
  -3   6   0   89.46    6.75
   3  -6   0   87.39    9.49
  -3   6   0   82.87    6.31
   3   6   0   83.23    7.85
  -3  -6   0   92.14    5.99
   3   6   0   92.37    9.76
  -3  -6   0   91.71    7.25
   3  -6   0   84.51    6.76
  -3  -6   0   90.06    7.74
  -3   6   0   96.06    6.63
  -4  -6   0   10.01    1.80
   4  -6   0    7.29    4.46
  -4   6   0    7.90    2.04
   4   6   0    7.92    2.79
   4  -6   0    5.23    4.09
  -4   6   0    9.89    2.42
  -4  -6   0   10.23    3.43
   4   6   0    7.21    3.73
  -4   6   0    8.84    1.79
  -4  -6   0    4.23    1.98
  -4   6   0   11.27    3.12
   4   6   0   11.90    2.20
   4  -6   0    7.12    2.02
  -4  -6   0    7.73    2.12
   4  -6   0    4.72    2.14
  -4   6   0    7.16    2.36
   4   6   0    3.91    2.40
  -5  -6   0    8.06    3.48
  -5   6   0    3.53    1.45
  -5  -6   0    0.98    1.47
  -5   6   0    3.38    1.77
   5  -6   0    2.26    2.08
  -5   6   0    4.58    1.16
   5   6   0    5.39    3.26
   5  -6   0   13.19    5.94
  -5   6   0    3.16    1.50
  -5   6   0    2.74    1.88
   5   6   0    3.50    3.47
   5  -6   0    5.30    3.91
  -5   6   0    4.88    2.14
   5   6   0    5.48    5.69
   5  -6   0    5.00    3.48
  -5  -6   0    9.96    4.70
   6   6   0   -3.37    4.85
   6  -6   0    0.90    2.72
  -6  -6   0   -2.78    3.15
  -6  -6   0   -1.55    1.46
   6  -6   0   -0.12    4.23
  -6   6   0   -0.59    1.52
  -6   6   0   -0.10    1.18
  -6   6   0   -0.84    2.46
  -6   6   0   -0.01    0.80
   6   6   0   -0.23    3.33
   6   6   0   -1.27    3.00
  -6   6   0    0.64    1.70
   6  -6   0    3.81    3.18
  -6   6   0    0.23    1.08
   7  -6   0  323.72   22.38
  -7   6   0  297.13   15.81
   7   6   0  297.73   18.85
  -7  -6   0  259.29   18.98
   7   6   0  317.72   24.83
   7   6   0  275.28   24.31
  -7  -6   0  296.64   11.58
   7  -6   0  299.53   21.29
  -7   6   0  309.50   17.20
  -7   6   0  297.68   17.14
  -7   6   0  302.66    9.77
  -7   6   0  308.84   15.78
   8   6   0  228.13   22.11
   8  -6   0  227.41   19.57
  -8   6   0  206.46   15.42
  -8  -6   0  207.47   18.25
  -8   6   0  211.10    9.02
  -8  -6   0  196.44   10.26
   8   6   0  236.70   18.21
  -8   6   0  219.87   14.42
   8  -6   0  214.67   19.10
  -8   6   0  201.33   15.51
  -8   6   0  201.23   14.39
   8   6   0  214.41   22.74
  -9  -6   0   12.33    2.74
  -9   6   0    8.55    3.11
  -9  -6   0   12.65    3.15
  -9   6   0   12.15    4.33
  -9  -6   0    6.26    3.56
  -9  -6   0   11.94    2.25
   9   6   0    7.92    2.98
   9  -6   0   11.38    3.00
  -9   6   0   11.86    3.67
   9   6   0   13.23    5.54
   9  -6   0   20.37    7.47
  -9   6   0   11.28    1.87
   9  -6   0    9.81    4.99
  -9   6   0    9.80    2.20
  -9   6   0   10.74    2.37
   9   6   0    7.78    4.08
  -9  -6   0   12.46    2.91
 -10   6   0   23.22    5.59
  10   6   0   23.60    4.05
  10   6   0   33.58    9.77
 -10  -6   0   22.32    6.70
  10   6   0   18.12    5.60
 -10  -6   0   26.45    4.07
  10  -6   0   25.12    7.34
 -10   6   0   29.45    7.16
  10  -6   0   34.53    4.26
 -10   6   0   26.97    4.22
 -10   6   0   25.87    6.35
 -10   6   0   28.15    3.76
 -10  -6   0   30.23    4.58
 -10  -6   0   32.55    5.14
 -10  -6   0   30.92    4.11
 -10   6   0   33.68    4.54
  10  -6   0   29.29   10.01
 -10  -6   0   28.62    4.48
  10  -6   0   25.56    5.25
  10  -6   0   21.87    3.93
  10   6   0   18.30    7.27
 -10   6   0   27.92    5.14
  11  -6   0  593.01   37.19
 -11   6   0  584.68   17.99
  11  -6   0  603.68   33.09
  11   6   0  592.22   37.91
 -11  -6   0  559.26   32.52
  11  -6   0  567.46   16.69
 -11  -6   0  564.64   20.32
 -11  -6   0  559.03   18.55
  11   6   0  617.65   34.39
 -11  -6   0  561.61   16.40
 -11   6   0  560.11   24.38
 -11   6   0  577.57   30.16
 -11  -6   0  561.78   18.17
  11   6   0  558.68   20.02
 -11   6   0  585.69   28.16
 -11   6   0  564.28   18.52
 -11  -6   0  537.96   18.50
 -11   6   0  570.44   17.77
  11  -6   0  538.34   19.32
  11   6   0  622.28   41.38
  11   6   0  521.33   21.92
  11  -6   0  563.63   21.27
 -12  -6   0   41.81    5.33
  12   6   0   44.25    6.11
  12   6   0   43.26    8.65
  12  -6   0   42.48    6.27
 -12   6   0   41.36    8.32
 -12   6   0   40.57    5.44
  12   6   0   40.78   10.07
  12  -6   0   44.51    9.17
 -12   6   0   37.71    4.97
 -12   6   0   39.78    7.62
  12  -6   0   45.41    6.74
 -12  -6   0   40.20    5.72
 -12   6   0   43.10    5.98
  12   6   0   41.25   10.28
 -12  -6   0   40.98    9.13
 -12  -6   0   44.58    6.69
  12  -6   0   46.56    4.72
  12   6   0   38.60    7.04
  12  -6   0   40.78    9.99
 -12  -6   0   41.99    4.61
 -12  -6   0   40.24    5.33
 -13  -6   0   68.16    7.71
  13  -6   0   51.21    8.29
  13   6   0   52.67   10.59
  13   6   0   53.34    8.95
 -13  -6   0   54.53    5.87
 -13   6   0   53.62    5.62
 -13   6   0   50.17    5.64
 -13  -6   0   62.24    6.05
  13  -6   0   57.29    6.64
 -13   6   0   65.13   10.24
 -13   6   0   58.33    6.34
 -13  -6   0   51.63    9.49
  13   6   0   59.44    6.85
  13   6   0   47.13   10.13
 -13  -6   0   59.89    6.18
  13   6   0   62.90    8.44
  13  -6   0   57.98    7.38
  13  -6   0   51.76   10.62
  14   6   0   44.94    5.48
 -14   6   0   51.64    5.75
 -14   6   0   47.89    5.49
 -14   6   0   49.45    8.49
  14   6   0   43.17    6.52
  14  -6   0   48.08    6.44
 -14  -6   0   56.32    6.60
  14  -6   0   46.61    5.77
 -14  -6   0   43.68    7.97
 -14  -6   0   52.47    5.46
  15   6   0   71.92    7.39
 -15   6   0   61.51    6.09
 -15   6   0   58.41    5.52
 -15  -6   0   61.92    5.39
 -15  -6   0   59.23    6.26
  15   6   0   76.28    6.63
  15  -6   0   64.37    6.56
  16   6   0   71.43    5.46
 -16  -6   0   69.40    5.75
 -16   6   0   71.72    5.73
 -16  -6   0   68.28    5.42
  16  -6   0   69.41    5.66
  16   6   0   68.72    5.92
  17  -6   0   28.28    2.84
 -17   6   0   25.11    2.83
  17   6   0   23.44    2.57
 -17  -6   0   28.18    2.69
   0   7   0    0.06    1.22
   0   7   0    1.46    0.93
   0  -7   0   -1.38    1.95
   0   7   0    1.54    1.59
   0   7   0    0.69    1.37
   0   7   0   -0.06    1.68
   0  -7   0    0.62    1.42
   1  -7   0   28.98    5.84
  -1  -7   0   25.20    4.34
   1   7   0   18.61    3.18
  -1   7   0   21.46    2.98
   1   7   0   20.99    3.47
   1  -7   0   24.50    3.86
  -1   7   0   19.80    3.43
  -1   7   0   24.75    4.13
   1   7   0   20.77    3.69
  -1  -7   0   23.29    3.83
  -1  -7   0   26.17    4.28
   1   7   0   26.36    4.89
   1   7   0   24.50    4.36
  -1   7   0   23.60    3.71
  -1   7   0   25.75    3.28
  -1   7   0   22.03    3.21
   1  -7   0   18.40    4.33
  -1   7   0   25.68    3.00
  -2   7   0  281.86    8.80
   2   7   0  254.12   12.65
   2  -7   0  274.07   16.23
  -2  -7   0  252.45   12.86
  -2  -7   0  274.02   13.30
  -2   7   0  260.02   11.24
   2  -7   0  331.87   19.53
   2   7   0  266.79   15.01
  -2   7   0  260.16   12.92
   2  -7   0  262.35   12.71
  -2  -7   0  271.91   12.37
   2   7   0  261.01   15.87
   2   7   0  280.57   14.62
  -2   7   0  273.78    9.55
  -2   7   0  265.77   12.16
  -2  -7   0  282.43   14.32
   2   7   0  263.08   14.54
  -2   7   0  241.02   11.53
  -3   7   0   32.77    4.44
  -3   7   0   35.56    4.87
   3   7   0   47.30    8.53
  -3  -7   0   33.85    4.23
   3   7   0   37.56    6.76
  -3   7   0   32.64    4.33
   3  -7   0   31.43    6.41
  -3   7   0   32.90    4.99
   3  -7   0   30.45    4.64
  -3  -7   0   28.71    4.43
  -3  -7   0   32.94    5.76
  -3  -7   0   49.61    7.27
   3   7   0   36.74    5.98
   3  -7   0   56.85    9.65
  -4   7   0   23.87    4.26
  -4  -7   0   22.69    4.18
   4  -7   0   25.98    4.91
   4   7   0   16.76    5.77
   4  -7   0   27.84    8.45
  -4  -7   0   20.29    2.97
  -4   7   0   24.53    2.17
   4  -7   0   26.92    5.26
  -4  -7   0   19.24    4.97
   4  -7   0   19.70    5.35
  -4   7   0   21.00    3.72
  -4   7   0   24.11    3.96
  -4   7   0   21.00    4.20
   4   7   0   23.49    4.89
  -4  -7   0   27.46    5.62
   4   7   0   32.99    7.51
   5  -7   0    2.66    3.87
  -5  -7   0    6.45    5.54
  -5   7   0    2.21    2.41
   5   7   0   -0.65    1.61
   5  -7   0    0.73    2.76
   5  -7   0    0.44    1.33
  -5  -7   0    2.29    2.71
  -5   7   0    0.20    1.54
  -5   7   0    4.13    1.44
  -5   7   0    0.57    2.25
   5   7   0   11.29    6.40
  -5   7   0    5.35    2.85
   5  -7   0    7.55    4.86
   5   7   0   -0.47    2.89
   6   7   0  413.75   21.16
  -6   7   0  397.29   18.57
  -6  -7   0  461.39   23.85
   6  -7   0  428.36   23.34
  -6  -7   0  421.50   17.00
   6   7   0  390.39   27.56
   6   7   0  376.26   26.47
  -6   7   0  424.17   18.57
   6   7   0  455.69   19.05
  -6   7   0  437.07   19.23
  -6   7   0  431.44   10.93
   6  -7   0  408.82   25.44
  -6   7   0  435.02   17.64
   6  -7   0  481.40   27.10
   7   7   0   82.74    9.48
  -7   7   0   80.76    9.14
  -7  -7   0   73.65   10.61
   7  -7   0   87.27   12.72
  -7   7   0   79.36    8.70
   7   7   0   70.54    9.27
  -7   7   0   74.56    8.79
   7   7   0   72.65   12.23
   7  -7   0   77.40   11.15
  -7   7   0   78.94    5.16
   7   7   0   68.39   12.47
  -7   7   0   86.46    8.58
  -8   7   0   43.00    6.85
   8  -7   0   59.85    9.86
  -8   7   0   48.08    7.63
  -8   7   0   51.73    8.32
   8   7   0   50.03   11.19
  -8  -7   0   40.67    8.50
  -8   7   0   48.69    6.90
   8   7   0   54.63    8.32
   8  -7   0   54.36   10.58
   8   7   0   48.60    7.63
   8   7   0   55.87   12.04
  -8   7   0   51.08    4.62
   9   7   0   12.52    8.12
   9  -7   0    5.83    3.29
  -9  -7   0    5.42    1.97
  -9   7   0    7.84    3.84
  -9  -7   0    3.27    1.47
   9  -7   0   10.94    5.39
   9  -7   0    4.87    2.74
  -9   7   0   11.05    3.00
  -9   7   0    6.76    2.75
   9   7   0    5.91    3.26
  -9  -7   0    1.58    1.72
  -9   7   0    6.13    3.18
  -9  -7   0    7.54    4.80
   9   7   0   11.82    6.93
  -9  -7   0   12.12    3.18
  -9   7   0    5.30    1.53
  -9  -7   0    5.65    2.18
  -9   7   0    6.60    2.17
   9  -7   0    3.55    2.18
   9   7   0    3.78    1.89
  10   7   0  323.68   22.38
 -10   7   0  303.12   13.09
 -10  -7   0  307.93   14.11
 -10   7   0  317.31   12.91
  10  -7   0  312.23   24.88
  10   7   0  323.97   29.82
  10  -7   0  328.09   13.65
 -10  -7   0  321.88   15.43
 -10   7   0  329.13   13.25
  10   7   0  317.36   28.62
  10   7   0  330.67   13.13
  10  -7   0  315.74   25.65
 -10   7   0  305.11   20.53
  10   7   0  293.97   15.87
 -10   7   0  314.86   22.08
 -10  -7   0  296.81   24.69
 -10  -7   0  291.93   12.79
  10  -7   0  312.28   15.37
 -10   7   0  280.34   16.76
 -10  -7   0  315.39   13.76
 -10  -7   0  314.91   13.14
 -10   7   0  309.82   18.27
 -11   7   0   13.49    3.15
 -11  -7   0   13.36    3.47
 -11  -7   0   15.68    4.38
  11   7   0   11.09    4.66
 -11   7   0   10.17    3.70
  11  -7   0    9.71    4.41
  11   7   0    5.47    3.41
  11  -7   0   13.25    4.14
  11   7   0   12.89    3.20
 -11  -7   0    9.07    5.19
 -11   7   0    9.58    3.14
 -11   7   0   13.52    3.38
 -11  -7   0   16.77    3.50
  11   7   0   17.71    8.07
  11   7   0   15.98    4.23
  11  -7   0   16.53    3.90
 -11   7   0   10.91    4.52
  11  -7   0   17.61    3.65
 -11   7   0    8.36    3.17
  11  -7   0   16.02    6.77
 -11  -7   0   14.15    3.22
 -11  -7   0   16.87    3.31
  12  -7   0    6.33    2.08
  12   7   0   14.05    6.08
 -12   7   0    1.33    1.45
 -12   7   0    5.03    1.52
 -12  -7   0    6.15    2.42
  12  -7   0    4.16    2.67
  12  -7   0    7.59    4.95
 -12  -7   0    6.61    2.13
  12   7   0    6.62    3.20
 -12   7   0    2.20    1.90
  12   7   0    5.58    2.01
  12   7   0    0.61    2.98
 -12  -7   0    4.47    4.44
 -12   7   0    3.42    1.73
 -12  -7   0    5.00    2.32
  12  -7   0    2.50    1.49
 -12   7   0   11.26    4.88
 -12  -7   0    2.65    1.86
  12  -7   0    1.90    5.24
  13   7   0    4.35    4.24
  13   7   0    1.40    1.43
  13   7   0    2.15    2.14
 -13  -7   0   -4.71    4.21
  13  -7   0   -1.24    3.10
 -13  -7   0   -0.08    1.69
 -13  -7   0    1.50    2.35
 -13   7   0    1.17    1.60
 -13  -7   0    1.89    1.70
  13  -7   0    3.21    2.86
 -13   7   0   -2.29    2.53
  13  -7   0   -1.54    2.03
 -13  -7   0   -2.30    1.42
  13   7   0    1.99    2.39
 -13   7   0    1.75    2.66
  13  -7   0    0.36    2.13
 -13   7   0   -1.71    1.49
  13  -7   0   -0.24    1.38
  14   7   0   -1.28    2.45
 -14   7   0    0.79    1.58
 -14  -7   0    3.70    3.13
 -14   7   0    0.62    1.67
 -14   7   0   -1.16    2.10
 -14  -7   0    5.45    4.03
  14   7   0    2.03    1.81
  14  -7   0   -0.49    2.80
 -14  -7   0    1.96    1.75
  15  -7   0    3.79    2.23
 -15   7   0    0.29    1.94
  15   7   0    1.37    1.73
 -15   7   0    0.64    1.17
  15   7   0    1.28    1.05
 -15  -7   0    4.56    2.78
  16   7   0    5.14    1.59
 -16   7   0    2.77    1.39
 -16  -7   0    3.28    1.37
  16   7   0    3.61    0.77
 -16  -7   0    6.96    2.07
  16  -7   0    6.63    2.04
  17  -7   0   21.08    2.29
 -17  -7   0   20.87    2.19
  17   7   0   21.98    2.36
 -17   7   0   22.87    2.38
   0  -8   0  541.48   21.50
   0   8   0  543.95   18.28
   0  -8   0  569.63   21.86
   0   8   0  538.71   21.14
   0   8   0  542.65   18.93
   0   8   0  542.22   16.95
   0   8   0  515.83   16.15
   0  -8   0  506.06   19.69
   1   8   0   16.99    3.11
   1  -8   0    7.72    4.35
  -1   8   0   16.33    2.91
  -1  -8   0   20.36    4.10
   1   8   0   18.83    3.91
  -1  -8   0   14.21    3.36
  -1   8   0   16.93    2.75
  -1  -8   0   21.16    4.30
  -1   8   0   18.89    3.68
   1   8   0   22.35    4.67
  -1   8   0   19.30    2.90
   1  -8   0   15.98    3.21
   1  -8   0   18.28    4.37
  -1   8   0   18.61    2.73
  -1   8   0   20.17    3.69
  -1   8   0   16.65    2.55
   1   8   0   14.61    3.20
  -2  -8   0    9.93    2.98
  -2   8   0   15.29    2.91
   2   8   0   15.87    3.92
   2  -8   0   12.64    3.40
  -2   8   0   13.76    3.07
   2   8   0   15.58    3.36
   2   8   0   19.00    4.80
  -2   8   0    9.95    1.52
   2   8   0   13.62    3.99
  -2  -8   0   13.36    3.16
  -2   8   0   11.80    2.90
   2  -8   0   18.96    5.30
  -2  -8   0   11.04    2.79
   2   8   0   13.25    3.50
  -2  -8   0   16.24    4.52
  -2   8   0   15.26    3.47
  -2   8   0   16.50    2.60
   2  -8   0   17.60    4.73
   3   8   0  346.95   19.55
  -3   8   0  329.75   13.91
  -3  -8   0  333.36   14.90
   3   8   0  344.08   20.12
  -3   8   0  348.90   11.08
  -3  -8   0  345.90   16.77
  -3   8   0  352.51   16.39
   3  -8   0  326.88   16.01
  -3   8   0  344.52   14.83
   3  -8   0  340.13   21.03
  -3   8   0  331.67   15.36
  -3  -8   0  309.16   15.85
   3   8   0  312.49   16.22
   3   8   0  375.23   18.97
   3   8   0  332.89   19.55
  -3  -8   0  306.18   17.01
   4   8   0   58.03    9.22
  -4   8   0   62.03    6.38
  -4   8   0   65.42    3.88
  -4   8   0   62.23    7.16
   4   8   0   62.53    8.21
   4   8   0   58.68    9.65
   4  -8   0   68.22   10.32
  -4  -8   0   63.94    7.74
  -4   8   0   58.78    6.29
   4   8   0   55.57    8.11
  -4  -8   0   54.79    7.45
  -4   8   0   58.17    6.98
   4  -8   0   62.73    7.33
  -4  -8   0   58.60    7.20
   4  -8   0   66.84   10.02
  -5   8   0    3.83    2.01
   5  -8   0   -2.06    3.81
   5  -8   0    5.92    3.46
   5   8   0    8.35    3.72
  -5   8   0    2.66    2.00
   5   8   0    9.69    5.55
   5   8   0    2.58    2.38
   5  -8   0    2.02    1.80
  -5  -8   0    3.30    2.74
  -5  -8   0    3.75    2.28
  -5   8   0    3.88    2.03
  -5   8   0    3.41    1.18
  -5   8   0    2.64    2.09
   6   8   0   74.31    9.56
  -6  -8   0   74.21    8.08
   6   8   0   83.53   13.39
  -6   8   0   73.37    8.23
  -6  -8   0   71.42    9.86
  -6   8   0   77.19    8.63
  -6   8   0   75.41    8.53
  -6   8   0   79.24    7.66
   6  -8   0   73.69   11.30
   6  -8   0   72.76   11.22
  -6   8   0   77.17    4.92
   6   8   0   71.65   12.06
  -7  -8   0    3.45    2.40
  -7   8   0    2.14    0.92
   7  -8   0   -3.01    2.75
  -7   8   0    5.48    2.68
   7   8   0    1.51    4.47
  -7   8   0    6.89    3.18
   7   8   0    0.68    2.84
  -7   8   0   -1.68    2.25
   7   8   0    5.23    2.38
   7  -8   0    2.73    3.40
  -7   8   0    3.28    2.40
   8   8   0   83.62   14.65
  -8   8   0   88.23    6.29
  -8   8   0   86.51    9.18
   8  -8   0   93.05   12.30
   8   8   0   88.83    7.79
  -8   8   0   97.04    6.05
  -8   8   0   92.90   10.58
  -8   8   0  102.74    6.35
  -8  -8   0   88.77    6.92
   8  -8   0   92.91   13.78
   8  -8   0  107.74    7.80
  -8   8   0   81.53   10.56
  -8  -8   0  109.68    7.66
  -8  -8   0   96.68    7.64
  -8  -8   0   96.21    6.51
   8  -8   0   94.26    6.97
  -8   8   0   88.48   10.23
   8   8   0   95.34   16.21
  -8  -8   0   89.70   13.53
  -9   8   0   21.26    6.19
  -9   8   0   19.45    4.90
   9  -8   0   24.68    4.37
   9  -8   0   33.72    5.08
  -9   8   0   21.29    5.73
   9   8   0   23.40    4.45
  -9   8   0   26.23    3.64
  -9  -8   0   29.35    4.88
  -9  -8   0   23.68    3.76
  -9   8   0   23.87    3.89
  -9   8   0   19.42    5.44
  -9  -8   0   25.46    4.54
   9   8   0   25.37    8.88
  -9  -8   0   18.55    6.04
   9  -8   0   18.60    6.71
  -9  -8   0   23.44    4.30
  -9   8   0   24.14    3.76
   9  -8   0   20.94    7.54
   9   8   0   19.71    7.84
 -10   8   0   92.20    9.96
 -10   8   0  108.82    7.78
 -10   8   0  124.03   13.80
  10  -8   0   94.98   14.11
  10  -8   0  101.98    8.24
  10   8   0  106.90    9.72
 -10  -8   0  102.38    7.80
 -10   8   0  105.08   10.27
 -10  -8   0  105.73   15.24
  10  -8   0  107.99   13.65
  10  -8   0  111.45    9.45
  10   8   0  116.91   18.06
 -10  -8   0  102.01    8.14
 -10  -8   0  109.35    8.97
  10   8   0  124.37   18.01
 -10   8   0  115.83    8.21
 -10   8   0  105.96   12.39
 -10  -8   0  105.18    9.16
 -10   8   0  106.71    8.11
 -11  -8   0    4.14    2.18
 -11  -8   0    0.02    1.67
  11   8   0    7.37    4.34
 -11   8   0    5.23    4.09
 -11  -8   0    7.28    4.41
 -11   8   0    4.42    2.36
  11   8   0   -0.46    3.93
 -11   8   0    2.37    1.72
  11  -8   0    3.59    3.95
  11   8   0    3.48    1.98
 -11   8   0    3.58    1.91
  11  -8   0    3.63    2.94
 -11  -8   0    6.21    2.72
  11  -8   0    9.44    4.85
  11  -8   0    4.66    2.79
 -11  -8   0    2.02    2.48
 -11   8   0    0.61    2.72
 -12  -8   0   -2.32    3.07
  12  -8   0   -3.54    2.94
  12   8   0    1.73    2.29
  12  -8   0   -1.58    2.43
 -12   8   0    0.93    1.59
 -12   8   0   -1.22    1.98
 -12   8   0    0.90    2.54
  12  -8   0    4.00    4.74
  12   8   0    4.26    4.81
  12   8   0   -2.56    4.02
 -12  -8   0    4.19    3.58
 -12  -8   0   -0.47    2.72
 -12   8   0    2.76    1.46
 -12  -8   0   -2.49    1.84
 -12   8   0    0.07    1.99
 -12  -8   0   -2.46    2.59
  12   8   0   -1.46    2.06
 -13  -8   0  165.94   10.07
  13   8   0  171.89   10.53
  13  -8   0  157.78    9.10
 -13  -8   0  149.63   11.17
 -13   8   0  149.37   14.49
  13  -8   0  171.50   12.15
 -13   8   0  148.89    9.39
  13   8   0  155.28   17.13
 -13  -8   0  167.19    9.76
  13   8   0  170.36   12.72
 -13  -8   0  148.35    8.75
  13   8   0  150.56    8.76
 -13   8   0  158.40    9.68
  13   8   0  184.24   20.08
 -13  -8   0  146.16   16.01
 -13   8   0  158.41    9.75
  13  -8   0  157.05   14.90
  14   8   0   83.15    5.93
 -14   8   0   87.98    7.26
 -14  -8   0   81.64    7.78
 -14   8   0   90.37    6.82
  14  -8   0  103.20    8.90
 -14   8   0   83.72    6.60
  14   8   0  107.11    9.75
 -15   8   0   96.70    6.63
 -15  -8   0  114.69    7.75
  15   8   0  127.01    9.30
  15  -8   0  104.33    7.67
 -15   8   0  114.65    7.46
 -15  -8   0  105.70    7.77
  16  -8   0   23.18    3.07
 -16  -8   0   28.83    3.36
 -16   8   0   25.85    3.13
  16   8   0   25.35    3.31
   0   9   0   -0.99    1.45
   0   9   0   -0.89    1.58
   0   9   0   -1.08    1.91
   0   9   0    0.49    1.22
   0   9   0    0.28    1.89
   0  -9   0   -0.01    1.99
   0  -9   0    0.06    1.50
   0  -9   0   -1.66    2.67
   0  -9   0    1.24    3.45
   1  -9   0    0.74    2.27
  -1   9   0    0.35    1.12
  -1   9   0    1.85    1.74
  -1   9   0    1.46    1.34
   1   9   0    1.82    1.41
   1   9   0    1.86    2.45
   1  -9   0    2.51    3.07
   1  -9   0   -0.02    2.24
  -1  -9   0    0.24    2.44
   1   9   0    1.32    0.85
  -1   9   0   -0.27    1.15
  -1   9   0    2.07    1.39
  -1   9   0    1.80    1.74
   1  -9   0    1.79    4.05
  -1  -9   0    0.10    2.02
   1   9   0    2.40    1.94
   1   9   0   -0.49    1.33
  -1   9   0   -1.09    0.97
  -1  -9   0    0.61    2.41
  -2  -9   0  443.11   20.51
   2  -9   0  434.58   19.97
  -2   9   0  425.26   18.38
  -2   9   0  450.20   20.06
   2   9   0  427.52   20.09
   2   9   0  439.18   22.79
  -2   9   0  431.27   17.74
   2   9   0  430.25   21.24
  -2  -9   0  446.75   21.90
  -2  -9   0  407.06   19.05
   2  -9   0  444.21   23.63
  -2   9   0  413.45   16.13
   2  -9   0  520.48   27.61
  -2   9   0  421.57   14.28
   2   9   0  448.44   19.95
  -3  -9   0  358.10   20.25
  -3   9   0  414.58   17.42
  -3  -9   0  351.68   18.37
   3  -9   0  506.55   27.74
  -3  -9   0  401.50   19.41
  -3   9   0  390.44   16.08
  -3   9   0  402.71   18.96
  -3  -9   0  406.56   18.15
   3   9   0  414.72   23.45
   3   9   0  425.75   22.71
  -3   9   0  396.92   18.27
   3   9   0  385.46   22.52
   3   9   0  452.18   21.92
   3  -9   0  396.70   19.65
   3  -9   0  406.79   24.09
   3   9   0  383.96   19.38
  -4   9   0  217.27   12.79
  -4   9   0  226.47   14.40
  -4   9   0  219.94   12.54
   4   9   0  189.83   16.30
   4   9   0  253.25   16.94
   4   9   0  226.81   19.30
   4  -9   0  227.53   15.23
  -4  -9   0  203.04   15.45
  -4   9   0  219.79    7.80
   4  -9   0  215.52   18.63
  -4   9   0  229.72   14.21
   4  -9   0  258.77   20.83
   4   9   0  234.34   19.32
  -4  -9   0  214.10   15.05
   4   9   0  220.26   15.43
  -5  -9   0  157.59   13.04
   5   9   0  175.12   18.23
  -5   9   0  168.57   12.69
   5  -9   0  174.74   17.25
  -5   9   0  165.55   11.74
   5  -9   0  170.66   12.90
  -5  -9   0  157.59   13.84
  -5   9   0  163.22   12.60
  -5   9   0  162.27   11.02
  -5   9   0  160.19    6.92
   5   9   0  180.53   14.81
   5  -9   0  159.57   17.10
   5   9   0  164.86   17.81
   5   9   0  144.91   15.24
  -6   9   0  118.83   11.05
  -6  -9   0  122.16   10.91
   6  -9   0  119.49   15.25
   6   9   0  118.79   16.61
  -6   9   0  119.66   11.26
  -6   9   0  120.79   11.03
   6   9   0  116.67   16.09
   6  -9   0  139.67   15.76
  -6   9   0  119.26    9.87
  -6  -9   0  132.87   14.49
  -6   9   0  127.70    6.62
   6   9   0  134.10   13.66
  -7   9   0   42.31    7.26
   7   9   0   36.85    7.09
  -7   9   0   39.10    6.69
   7  -9   0   52.57    5.34
   7   9   0   40.93    9.77
  -7   9   0   42.58    6.17
  -7   9   0   48.26    4.29
   7   9   0   41.95   10.07
   7  -9   0   38.35    9.37
  -7  -9   0   44.41    9.05
  -7   9   0   44.61    4.29
  -7  -9   0   45.70    5.39
  -7  -9   0   45.05    4.98
  -7   9   0   42.87    7.01
   8  -9   0   11.06    2.68
  -8  -9   0    9.22    3.58
   8   9   0    7.17    4.35
   8  -9   0    8.70    6.91
   8   9   0   10.12    2.78
  -8   9   0    6.16    2.56
  -8   9   0    7.37    3.00
  -8  -9   0    8.76    2.69
  -8  -9   0    9.14    1.88
  -8   9   0    9.47    2.37
  -8  -9   0    8.40    2.39
  -8   9   0    7.90    2.40
  -8  -9   0    7.99    2.97
  -8   9   0   11.74    3.84
   8  -9   0    5.91    2.45
   8   9   0    7.67    3.01
  -8   9   0    8.81    3.08
  -8   9   0    7.14    2.01
  -9   9   0  548.65   16.88
  -9  -9   0  578.00   19.45
   9  -9   0  586.56   36.12
  -9   9   0  544.61   27.57
  -9   9   0  521.81   16.79
   9   9   0  568.98   21.37
  -9   9   0  550.76   27.92
  -9   9   0  578.90   29.50
  -9   9   0  583.79   17.39
   9  -9   0  543.93   19.22
  -9   9   0  566.70   23.50
  -9  -9   0  529.03   33.83
  -9  -9   0  560.98   18.03
   9   9   0  598.24   40.10
  -9  -9   0  523.28   19.81
  -9  -9   0  560.18   20.30
   9  -9   0  593.62   19.88
   9   9   0  623.04   41.74
 -10  -9   0  179.04   10.95
 -10   9   0  167.93   15.79
 -10   9   0  184.49   17.14
  10  -9   0  183.60   11.72
 -10   9   0  182.11   10.28
  10   9   0  206.24   24.07
  10   9   0  195.77   22.53
 -10  -9   0  180.08   12.57
 -10   9   0  183.01   10.51
 -10   9   0  153.88   12.82
  10   9   0  185.12   12.88
 -10  -9   0  184.23   12.11
 -10  -9   0  165.02   19.08
  10  -9   0  189.84   20.78
  10  -9   0  195.75   11.69
 -10  -9   0  180.25   11.09
 -10   9   0  182.47   10.38
 -11   9   0  130.76    8.96
  11  -9   0  134.58   10.69
  11   9   0  138.07   18.87
 -11   9   0  121.09   13.39
 -11   9   0  128.03    9.10
 -11  -9   0  125.90    8.90
 -11  -9   0  129.14   10.47
  11  -9   0  128.14    9.35
 -11   9   0  129.66    8.88
 -11  -9   0  123.98    9.70
 -11  -9   0  130.80   16.73
  11   9   0  131.30   18.46
 -11   9   0  135.03   14.23
  11  -9   0  132.17   16.79
  11   9   0  132.34   11.25
  12  -9   0    5.90    3.49
  12   9   0   -1.95    4.18
 -12  -9   0    5.19    2.00
 -12  -9   0    3.27    3.82
 -12   9   0    8.09    3.65
 -12   9   0    4.77    2.56
 -12   9   0    4.46    1.55
  12   9   0   -1.73    3.01
 -12  -9   0    4.78    1.88
  12  -9   0   -1.47    3.25
 -12   9   0    4.17    2.53
 -12  -9   0    4.35    2.72
  12  -9   0    0.16    1.85
  12   9   0    5.42    4.13
 -12   9   0    4.65    2.37
 -13  -9   0   24.19    4.54
 -13   9   0   26.00    4.14
 -13   9   0   24.33    3.97
  13   9   0   28.23    5.53
  13   9   0   34.06    4.72
 -13  -9   0   23.94    6.88
 -13  -9   0   29.89    4.01
 -13  -9   0   27.86    4.16
 -13   9   0   25.67    3.82
  13  -9   0   29.38    4.16
  13  -9   0   36.78    6.06
  13   9   0   28.38    7.70
  14  -9   0    1.18    1.34
 -14   9   0    1.32    1.23
  14   9   0    0.14    1.70
 -14   9   0    2.56    1.25
 -14   9   0    2.02    1.84
 -14  -9   0    0.46    2.02
  14  -9   0   -1.48    1.89
  15   9   0   67.99    6.31
  15  -9   0   68.45    5.80
 -15   9   0   68.37    5.45
 -15  -9   0   56.89    5.19
  16   9   0   20.39    2.72
  16  -9   0   15.62    2.29
 -16  -9   0   15.71    2.25
 -16   9   0   16.39    2.30
   0  10   0  553.23   22.65
   0  10   0  568.88   21.63
   0  10   0  592.09   19.49
   0  10   0  587.31   25.22
   0 -10   0  634.67   28.23
   0 -10   0  561.14   24.75
   0 -10   0  529.99   23.87
   0  10   0  589.39   20.07
   0  10   0  541.02   19.55
  -1  10   0    2.58    1.49
   1  10   0    2.09    1.72
   1  10   0    4.92    2.68
   1 -10   0    3.87    3.05
  -1  10   0    3.80    2.91
   1 -10   0    0.75    4.07
  -1  10   0    4.78    2.17
   1 -10   0    4.75    2.59
  -1 -10   0    0.25    2.68
   1  10   0    4.80    2.19
  -1  10   0    4.57    2.54
  -1  10   0    4.85    1.84
  -1 -10   0    3.55    2.42
   1 -10   0    4.24    2.87
  -1 -10   0    5.41    2.71
   1  10   0    2.62    0.92
  -1  10   0    3.56    2.50
   1  10   0    3.25    3.36
  -2 -10   0 1147.14   34.82
  -2  10   0 1160.14   32.72
  -2  10   0 1134.77   28.52
   2 -10   0 1325.29   42.93
   2  10   0 1181.39   34.90
   2  10   0 1228.94   38.05
  -2  10   0 1203.92   31.56
   2 -10   0 1116.70   34.85
  -2  10   0 1201.12   26.24
  -2 -10   0 1112.24   35.87
   2 -10   0 1267.52   44.84
  -2 -10   0 1158.24   38.42
   2 -10   0 1178.32   41.22
  -2  10   0 1213.08   34.78
   2  10   0 1213.71   39.14
   2  10   0 1242.31   35.63
  -3  10   0   37.33    5.14
  -3  10   0   37.60    6.19
   3  10   0   42.46    7.97
   3  10   0   47.28    7.83
  -3  10   0   41.48    6.36
   3  10   0   43.50    8.08
   3  10   0   45.63    7.44
  -3 -10   0   36.86    6.84
  -3 -10   0   39.81    6.40
  -3  10   0   40.02    3.49
   3 -10   0   52.46    9.39
   3 -10   0   35.54    7.81
   3 -10   0   38.85    6.98
  -3  10   0   43.82    5.94
   4  10   0   20.51    6.31
  -4 -10   0   15.46    5.12
  -4  10   0   17.04    3.56
  -4  10   0   17.09    4.08
  -4 -10   0   14.09    4.37
   4 -10   0   13.05    4.62
  -4  10   0   18.80    4.63
   4 -10   0   16.79    5.25
   4  10   0   13.66    4.40
  -4  10   0   18.69    4.11
   4  10   0   16.80    4.89
   4 -10   0   16.86    4.97
   4  10   0   17.16    6.18
   4  10   0   19.35    5.79
  -4  10   0   16.60    2.32
   5  10   0  500.59   32.03
   5 -10   0  532.72   30.76
  -5  10   0  490.09   23.13
   5  10   0  518.28   26.06
  -5  10   0  496.42   22.60
  -5  10   0  489.91   12.74
   5 -10   0  499.23   23.86
   5  10   0  461.49   28.09
  -5  10   0  511.26   21.60
   5  10   0  562.28   27.59
  -5  10   0  523.47   20.56
  -5 -10   0  471.87   23.97
  -5 -10   0  475.23   25.75
   5 -10   0  499.55   30.79
   5  10   0  537.06   32.41
  -6  10   0  150.04   12.78
  -6  10   0  155.73    7.73
  -6 -10   0  161.47    9.37
   6  10   0  169.77   15.38
   6 -10   0  171.44    9.49
  -6  10   0  156.98   13.61
  -6 -10   0  174.17    9.98
   6  10   0  166.74   19.69
   6  10   0  147.97   14.43
  -6  10   0  165.19    7.92
   6  10   0  146.78   16.79
   6 -10   0  177.53   18.75
  -6 -10   0  164.80   16.28
  -6  10   0  163.71   13.11
  -6 -10   0  155.43   12.95
   6  10   0  137.49   17.98
  -6  10   0  163.58   11.74
   6 -10   0  160.20   17.94
   7 -10   0  801.35   40.71
  -7 -10   0  786.95   38.71
   7  10   0  831.18   33.40
   7 -10   0  774.43   20.15
  -7 -10   0  843.14   24.12
   7  10   0  744.31   39.62
   7 -10   0  836.78   22.61
  -7  10   0  838.58   32.15
  -7  10   0  809.95   18.70
  -7  10   0  847.77   19.55
  -7  10   0  837.54   31.27
  -7  10   0  783.94   31.51
  -7 -10   0  865.71   22.43
   7 -10   0  791.80   19.11
   7  10   0  801.82   45.06
   7  10   0  736.57   43.67
   7  10   0  777.71   22.33
  -7  10   0  828.34   27.03
  -7 -10   0  780.95   22.79
   7  10   0  739.13   33.39
  -7  10   0  841.96   17.24
   8  10   0  459.47   35.31
   8 -10   0  463.53   17.51
   8 -10   0  444.83   31.19
  -8  10   0  437.35   24.54
  -8  10   0  434.28   19.87
  -8 -10   0  430.68   17.64
  -8 -10   0  380.41   28.56
  -8 -10   0  413.81   17.93
  -8  10   0  444.02   24.26
   8 -10   0  431.56   15.73
   8  10   0  451.94   35.00
  -8  10   0  460.54   15.31
   8  10   0  401.92   30.50
  -8  10   0  435.53   24.23
   8 -10   0  420.69   14.77
  -8 -10   0  443.40   17.74
  -8  10   0  435.65   14.01
  -8  10   0  434.00   14.68
   8  10   0  426.03   18.15
  -9 -10   0  281.59   15.05
   9 -10   0  359.93   28.17
  -9  10   0  308.57   13.11
   9  10   0  347.12   31.04
  -9 -10   0  330.29   15.57
  -9  10   0  306.88   21.07
   9  10   0  359.81   30.88
  -9 -10   0  286.97   25.33
   9 -10   0  350.21   15.79
  -9 -10   0  299.92   15.61
  -9  10   0  325.21   21.09
   9 -10   0  334.29   14.97
  -9  10   0  322.81   13.58
   9  10   0  269.84   24.87
  -9  10   0  326.72   13.06
  -9  10   0  301.91   21.24
   9  10   0  329.24   16.67
 -10  10   0    8.36    4.51
 -10 -10   0   13.65    7.22
 -10 -10   0    8.65    3.55
  10  10   0    7.25    5.42
  10  10   0    6.51    3.59
 -10  10   0   15.95    4.01
  10 -10   0   11.47    6.79
 -10 -10   0   12.31    3.82
 -10 -10   0   13.08    4.01
  10  10   0   13.62    3.90
 -10  10   0   12.00    3.29
  10 -10   0   10.76    3.29
  10 -10   0   10.37    3.49
 -10  10   0    4.34    3.28
 -10  10   0    8.95    2.88
 -11  10   0  304.35   13.03
 -11  10   0  303.06   21.16
 -11 -10   0  275.68   13.65
  11  10   0  346.87   29.64
 -11  10   0  305.48   21.10
 -11 -10   0  287.34   15.67
  11 -10   0  326.33   25.71
 -11  10   0  283.55   13.63
  11  10   0  289.31   26.58
 -11 -10   0  268.89   24.29
  11 -10   0  286.67   14.71
  11 -10   0  292.29   14.47
  11  10   0  302.92   16.61
 -11 -10   0  284.51   14.76
 -11  10   0  286.34   13.47
  12 -10   0  248.77   21.16
  12  10   0  257.53   24.86
 -12 -10   0  227.11   11.79
 -12  10   0  234.61   11.39
 -12  10   0  242.62   17.72
 -12  10   0  226.07   16.34
  12  10   0  233.69   14.57
 -12 -10   0  219.55   20.90
  12  10   0  244.32   23.17
 -12  10   0  228.21   12.13
  12  10   0  243.56   13.78
 -12 -10   0  224.10   13.41
  12 -10   0  223.74   12.96
  12 -10   0  227.75   12.07
 -12  10   0  226.15   11.29
 -12 -10   0  228.34   12.57
 -13  10   0   54.11    5.68
 -13 -10   0   58.44    5.62
 -13 -10   0   62.08    5.88
 -13  10   0   65.64    5.87
  13 -10   0   58.35    6.36
 -13  10   0   57.81    5.48
  13  10   0   62.75    6.45
  13 -10   0   60.24    5.71
  13  10   0   60.41    6.99
 -13 -10   0   51.49    8.80
 -13 -10   0   60.71    6.93
 -14  10   0   32.62    3.84
 -14  10   0   33.04    3.85
  14 -10   0   40.34    4.91
 -14  10   0   31.60    3.61
  14 -10   0   37.06    3.81
 -14 -10   0   32.56    4.41
  14  10   0   34.19    4.79
 -15 -10   0   42.49    4.28
  15  10   0   40.28    4.35
  15 -10   0   45.55    4.63
 -15  10   0   44.41    3.98
  16 -10   0   87.82    4.52
 -16 -10   0   89.45    4.42
  16  10   0   79.21    4.39
   0  11   0    1.40    1.87
   0 -11   0   -0.70    1.72
   0 -11   0   -1.68    2.42
   0  11   0   -1.50    2.57
   0  11   0   -1.08    1.84
   0  11   0    0.31    1.01
   0  11   0    2.14    1.94
   0 -11   0   -0.27    2.12
   0  11   0   -0.88    2.27
   0  11   0   -0.61    0.94
   1  11   0   49.92    7.58
   1  11   0   43.64    6.36
  -1  11   0   51.59    7.11
   1 -11   0   48.12    8.56
   1 -11   0   53.69    8.56
   1  11   0   48.90    7.26
   1 -11   0   52.66    8.71
  -1 -11   0   42.78    7.07
  -1 -11   0   46.40    8.14
  -1 -11   0   59.19    9.35
  -1  11   0   45.73    6.77
   1  11   0   52.87    6.17
  -1  11   0   45.85    5.94
  -1  11   0   46.93    6.06
   1  11   0   54.67    8.41
   1 -11   0   42.05    7.21
  -1  11   0   47.44    7.57
   2  11   0  717.07   28.69
   2 -11   0  689.02   32.74
   2 -11   0  783.31   34.69
  -2 -11   0  683.71   31.58
  -2 -11   0  679.06   28.33
  -2  11   0  665.71   22.78
   2  11   0  712.40   22.82
  -2  11   0  738.27   25.86
   2  11   0  721.85   31.13
  -2  11   0  762.22   29.06
   2  11   0  724.09   28.35
   2 -11   0  741.38   34.71
   2 -11   0  660.40   28.98
  -2  11   0  678.94   26.62
   2  11   0  714.11   30.41
   3 -11   0    0.17    2.99
   3  11   0    0.67    2.33
  -3 -11   0    6.03    3.90
  -3  11   0    2.73    2.58
  -3  11   0    1.54    1.77
   3  11   0    3.47    4.05
   3 -11   0    2.06    4.35
   3  11   0    4.65    2.49
   3  11   0    7.32    3.85
   3 -11   0    3.24    3.02
   3 -11   0    3.54    3.24
  -3  11   0    3.44    1.92
  -3  11   0    2.83    1.15
  -3  11   0    4.07    2.78
   4  11   0  121.81   13.85
   4 -11   0  141.71   16.22
   4 -11   0  142.75   16.97
  -4  11   0  121.58   12.00
   4  11   0  129.96   15.82
   4  11   0  132.59   15.29
  -4  11   0  119.55   11.49
  -4  11   0  127.38   10.58
   4  11   0  127.20   13.14
  -4  11   0  121.69    6.48
   4 -11   0  127.41   13.32
  -4  11   0  117.79   10.08
  -4 -11   0  114.44   13.30
   4 -11   0  118.60   14.96
   5 -11   0   63.53   11.64
  -5  11   0   70.55    7.62
  -5 -11   0   73.58    6.45
   5  11   0   89.08   11.21
  -5  11   0   77.56    5.49
  -5 -11   0   74.97    6.36
  -5  11   0   68.33    9.04
   5 -11   0   67.45    9.33
  -5 -11   0   79.27    6.44
   5 -11   0   85.18    6.96
  -5  11   0   71.30    8.24
   5 -11   0   72.63    6.30
   5  11   0   66.73   12.67
   5  11   0   60.61   10.25
   5  11   0   69.09   11.54
   5 -11   0   74.38   11.57
  -5  11   0   74.87    9.15
  -5  11   0   71.84    5.18
  -5 -11   0   68.90    9.61
  -6 -11   0  678.09   21.14
  -6 -11   0  631.83   33.38
  -6  11   0  657.73   13.89
  -6  11   0  673.46   13.96
  -6  11   0  684.71   24.05
  -6  11   0  629.90   28.65
  -6 -11   0  721.42   22.28
  -6  11   0  674.27   14.32
   6  11   0  730.30   41.33
   6 -11   0  671.46   37.63
   6 -11   0  709.56   36.92
   6  11   0  666.32   31.55
   6  11   0  650.76   35.66
   6 -11   0  665.35   20.26
  -6 -11   0  651.27   28.32
   6 -11   0  693.38   21.00
  -6 -11   0  600.02   19.11
  -6  11   0  671.65   17.29
   6  11   0  699.91   18.64
  -6 -11   0  644.76   18.07
  -6  11   0  636.50   16.15
  -6  11   0  663.76   27.47
   6  11   0  681.17   40.90
  -6  11   0  695.10   27.73
  -7  11   0    0.19    1.78
  -7  11   0   -0.71    1.75
  -7 -11   0    3.44    3.09
  -7  11   0    1.04    0.75
   7  11   0    7.79    4.98
  -7  11   0   -0.24    1.51
   7  11   0    2.17    5.14
  -7  11   0   -0.57    1.35
   7 -11   0    1.28    2.25
  -7 -11   0    2.66    2.77
  -7  11   0    0.90    1.12
   7 -11   0   -0.55    2.26
   7  11   0   -1.56    1.49
  -7 -11   0   -6.19    3.16
  -7 -11   0    0.16    2.34
  -7  11   0    0.52    1.17
  -7 -11   0    1.62    1.85
  -7  11   0    3.90    3.68
   7 -11   0   -0.34    1.78
   7 -11   0    7.36    4.94
  -7  11   0   -0.08    1.66
   7  11   0    0.87    2.71
   7  11   0    1.50    3.46
  -8  11   0  696.99   18.91
  -8 -11   0  629.62   37.17
  -8  11   0  707.41   31.85
  -8 -11   0  628.41   23.19
  -8 -11   0  693.57   22.62
   8  11   0  709.72   40.31
  -8  11   0  662.22   17.91
  -8  11   0  765.34   31.68
   8 -11   0  713.97   38.86
   8  11   0  745.84   44.97
  -8 -11   0  663.04   22.97
   8  11   0  691.96   23.25
  -8  11   0  686.12   30.82
   8 -11   0  683.02   19.64
   8 -11   0  721.40   22.48
   8  11   0  695.08   43.52
   8 -11   0  671.41   20.34
  -8 -11   0  730.89   20.61
  -8  11   0  713.57   19.74
  -9 -11   0  178.93   12.65
  -9 -11   0  154.19   19.10
   9 -11   0  208.42   21.06
   9  11   0  235.69   25.19
  -9 -11   0  167.49   11.66
  -9  11   0  182.62   16.37
   9  11   0  197.01   22.90
  -9  11   0  190.82   10.38
  -9 -11   0  180.33   12.20
  -9  11   0  196.08   17.08
   9 -11   0  182.56   11.83
  -9  11   0  178.25    9.65
   9 -11   0  188.38   10.34
   9 -11   0  178.63   10.75
   9  11   0  187.38   12.57
  -9  11   0  170.52   10.20
  10  11   0    8.89    3.89
 -10  11   0    8.38    2.84
 -10  11   0    7.12    4.03
 -10  11   0    1.06    1.70
  10 -11   0    2.46    4.11
 -10  11   0    4.77    2.65
  10  11   0    6.94    3.47
 -10 -11   0    8.24    5.63
 -10 -11   0    8.01    3.40
 -10  11   0    2.78    2.52
  10  11   0    2.73    2.62
 -10 -11   0    2.12    3.04
  10  11   0   -5.52    4.86
  10 -11   0    6.93    3.73
 -10 -11   0    7.69    3.21
  10 -11   0    5.14    3.30
 -11  11   0   11.85    3.07
  11  11   0   14.07    4.92
 -11  11   0   17.06    3.69
 -11  11   0   10.58    2.39
 -11  11   0   10.15    4.18
 -11 -11   0   13.94    4.11
  11  11   0   10.59    5.02
 -11 -11   0   14.38    3.54
  11  11   0   15.95    4.02
  11 -11   0   15.46    3.21
  11 -11   0   18.45    4.21
  11  11   0   14.02    3.62
 -11 -11   0   18.26    3.95
  11 -11   0   17.66    6.22
 -11  11   0   11.88    5.03
 -11 -11   0   12.07    5.86
 -12  11   0   13.38    3.10
 -12  11   0    8.27    2.23
 -12  11   0   15.39    3.38
 -12 -11   0   13.27    4.03
  12 -11   0   12.71    3.25
 -12 -11   0   12.24    3.41
  12  11   0   16.20    5.57
  12  11   0   13.88    3.41
  12 -11   0    9.67    2.55
  12  11   0    8.25    3.00
 -12 -11   0   10.88    2.62
 -13 -11   0   40.85    4.66
  13  11   0   34.57    5.14
 -13 -11   0   39.86    4.80
  13  11   0   40.87    4.92
 -13  11   0   38.88    4.28
 -13  11   0   35.17    4.06
  13 -11   0   39.08    4.76
 -13 -11   0   37.31    4.87
  13 -11   0   43.16    4.94
 -13  11   0   40.81    4.79
 -14  11   0   -0.53    1.05
  14 -11   0   -0.36    1.19
 -14 -11   0    2.67    1.60
  14 -11   0   -1.05    1.20
 -14  11   0    0.41    1.22
  14  11   0    0.73    1.65
  15 -11   0    0.11    0.85
  15  11   0    0.04    0.96
 -15  11   0   -1.61    0.96
 -15 -11   0   -0.47    1.08
   0  12   0   82.64    7.66
   0 -12   0   76.20   10.45
   0 -12   0   72.45   11.24
   0  12   0   84.81   10.01
   0  12   0   75.47    8.80
   0 -12   0   76.83   10.72
   0  12   0   73.22    8.00
   0  12   0   81.16    9.42
   0  12   0   86.43   10.56
   1  12   0  125.38   10.42
  -1 -12   0  127.45   13.99
  -1  12   0  137.38   10.71
   1  12   0  129.48   10.95
   1  12   0  140.82   13.15
  -1  12   0  137.22   11.79
   1 -12   0  122.40   14.32
  -1 -12   0  130.91   14.10
  -1  12   0  128.12   10.52
   1 -12   0  118.21   13.14
  -1  12   0  136.02   12.98
  -1  12   0  130.09   12.40
  -1 -12   0  121.48   12.99
   1  12   0  127.85   12.05
   1 -12   0  130.10   13.97
   1  12   0  137.21   13.55
   2 -12   0   93.50   12.05
  -2  12   0   95.84   10.85
  -2  12   0  110.63   10.41
   2 -12   0  107.97   13.54
  -2 -12   0  107.42   11.63
  -2  12   0  104.20    9.52
   2  12   0   99.28   10.88
  -2  12   0  107.67   11.35
  -2 -12   0  113.36    7.62
  -2 -12   0  102.39   13.26
   2  12   0  116.62   12.79
   2  12   0   98.30   11.64
   2  12   0  103.33    6.75
   2  12   0  102.38   11.30
   2 -12   0   94.62   12.81
   2 -12   0   95.85   12.02
   2 -12   0  101.20    7.43
  -3  12   0   13.14    2.33
   3 -12   0   11.39    4.48
   3 -12   0   10.63    3.52
  -3 -12   0   16.95    2.89
   3  12   0   14.32    5.36
   3  12   0   17.66    2.80
  -3  12   0   14.61    2.11
  -3 -12   0   12.83    2.71
  -3 -12   0   15.57    5.52
  -3  12   0   14.39    3.14
   3 -12   0   17.51    3.16
   3  12   0   13.33    4.30
  -3  12   0   15.20    4.64
   3  12   0   15.77    4.87
   3  12   0   12.00    4.06
  -3  12   0   16.00    2.52
  -3 -12   0   13.16    2.44
  -3  12   0   12.19    3.45
   3 -12   0   14.40    5.18
  -3  12   0   12.47    2.28
   3 -12   0   15.26    5.51
  -3  12   0   12.60    3.67
  -4  12   0   83.90    6.08
  -4  12   0   84.53    8.57
   4 -12   0   94.48   13.99
  -4  12   0   84.17    5.18
  -4  12   0   83.88    5.37
   4 -12   0   91.14    7.43
  -4 -12   0   84.77    6.88
  -4 -12   0   77.68   11.80
   4 -12   0   90.43    7.91
  -4  12   0   87.29    8.96
   4  12   0   80.23   12.53
  -4  12   0   82.94    9.75
  -4 -12   0   78.83    7.07
  -4  12   0   76.01    5.42
   4 -12   0   77.57   12.19
   4  12   0   85.68    7.37
   4 -12   0  105.79   14.44
   4  12   0   82.54   11.52
   4  12   0   94.82   12.47
  -4 -12   0   93.24    7.96
   4 -12   0   82.61   10.84
   4  12   0   86.51   10.79
  -4  12   0   81.93   10.26
   5  12   0  388.16   26.08
   5 -12   0  394.10   28.04
  -5  12   0  371.75   22.11
   5  12   0  401.51   24.24
  -5 -12   0  365.00   15.92
   5  12   0  402.14   16.91
   5 -12   0  422.21   17.34
  -5  12   0  406.20   20.31
  -5 -12   0  339.70   22.79
  -5  12   0  389.55   13.32
  -5 -12   0  410.66   16.37
  -5  12   0  396.25   21.48
   5 -12   0  363.09   27.56
  -5  12   0  390.36   18.05
  -5  12   0  370.27   11.47
   5 -12   0  492.51   33.82
   5  12   0  407.40   30.51
  -5 -12   0  394.48   16.41
  -5  12   0  364.70   12.17
   5  12   0  419.77   29.18
   5 -12   0  394.95   15.46
  -5  12   0  388.09   11.27
   5 -12   0  387.18   23.83
   6 -12   0  207.83   22.18
  -6  12   0  169.82    7.65
   6  12   0  153.87   19.73
  -6 -12   0  168.65   11.46
  -6 -12   0  157.50   14.69
  -6  12   0  160.54    7.55
   6  12   0  160.81   11.37
   6 -12   0  162.45   10.70
  -6  12   0  156.93    8.32
   6 -12   0  159.16   17.48
   6  12   0  152.60   17.50
  -6  12   0  169.52    7.78
  -6 -12   0  150.43   10.67
  -6  12   0  156.08   14.03
   6  12   0  174.06   16.24
   6 -12   0  172.59   11.59
   6  12   0  163.85    9.13
  -6  12   0  171.52    9.38
  -6 -12   0  170.45   11.55
  -6  12   0  168.15   13.86
   6  12   0  187.13   20.96
  -6  12   0  150.33   14.35
  -7  12   0  362.01   21.35
  -7  12   0  403.37   12.23
  -7  12   0  384.40   11.71
  -7 -12   0  372.48   17.81
   7  12   0  415.00   32.48
  -7  12   0  372.23   14.10
  -7 -12   0  340.53   15.70
   7 -12   0  368.12   16.51
  -7  12   0  379.38   12.58
   7 -12   0  360.70   15.70
  -7  12   0  391.29   22.25
  -7 -12   0  319.83   15.99
   7  12   0  385.27   15.90
  -7  12   0  376.23   13.38
   7 -12   0  346.67   26.67
   7  12   0  365.65   31.19
   7  12   0  319.88   16.71
   7  12   0  352.11   27.39
  -7  12   0  341.00   21.91
   8  12   0  139.69   11.18
   8  12   0  144.47   19.73
   8 -12   0  138.29    8.65
   8 -12   0  127.77   16.10
  -8 -12   0  149.46   10.00
   8  12   0  128.30   18.16
  -8  12   0  138.75    9.08
  -8  12   0  137.20    8.23
  -8 -12   0  120.67   10.73
   8 -12   0  142.85   10.31
  -8 -12   0  133.22   10.86
  -8  12   0  134.88   13.41
  -8  12   0  137.65   14.32
  -8  12   0  143.10    8.62
   8  12   0  143.89   10.55
   8 -12   0  133.41    9.63
  -9  12   0    2.64    2.39
  -9  12   0    3.70    2.02
   9 -12   0    0.04    1.18
  -9 -12   0   -2.74    2.22
   9 -12   0    0.22    3.03
   9 -12   0    2.75    2.04
   9  12   0    5.46    2.85
   9  12   0    5.25    4.79
   9 -12   0    4.93    3.62
  -9 -12   0    1.37    2.36
  -9  12   0    0.54    1.53
   9  12   0   -0.92    2.35
   9  12   0    1.80    2.41
  -9 -12   0    0.98    3.51
  -9  12   0    1.59    1.92
  -9  12   0   -1.72    2.24
  10  12   0   -1.24    2.19
 -10  12   0    1.10    1.72
  10 -12   0    1.64    2.22
  10  12   0    6.38    5.43
 -10 -12   0   -0.62    2.73
  10 -12   0   -1.06    2.69
 -10 -12   0    2.65    2.65
  10  12   0   -5.16    4.57
 -10  12   0   -0.46    1.52
  10 -12   0    0.92    1.64
 -10  12   0    3.31    2.65
  10  12   0   -0.33    1.96
 -10  12   0    2.91    2.04
 -10  12   0   -0.01    2.54
  11 -12   0  103.35    8.02
  11  12   0  104.14    9.09
  11  12   0  109.48   15.19
  11 -12   0  111.69    9.09
  11 -12   0  103.32   13.56
  11  12   0  108.97    9.26
 -11  12   0  106.44   11.16
  11  12   0  109.27   15.23
 -11 -12   0  106.65    9.20
 -11 -12   0  109.20    9.04
 -11  12   0  110.80    7.41
 -11  12   0  104.37   10.54
 -11 -12   0  100.64    7.89
 -11  12   0  111.58    7.70
 -11  12   0  100.95    8.11
 -12  12   0    3.46    1.36
  12 -12   0    4.46    2.26
 -12 -12   0    0.36    2.00
  12  12   0    3.43    1.65
 -12  12   0    2.83    1.78
  12  12   0    2.61    1.75
 -12  12   0    2.85    1.70
 -12 -12   0    3.33    2.26
 -12 -12   0    5.59    2.04
  12 -12   0    4.00    2.26
  13  12   0    6.31    2.00
 -13 -12   0    4.38    2.21
  13 -12   0    1.24    1.23
  13 -12   0    4.17    1.87
 -13  12   0    4.71    1.64
 -13  12   0    2.07    1.50
 -13  12   0    5.03    1.41
 -13 -12   0    3.53    1.82
 -13 -12   0    6.07    2.42
  13  12   0    3.65    1.48
  14 -12   0    5.54    1.79
 -14  12   0    4.96    1.51
 -14 -12   0    7.23    1.95
  14  12   0    4.99    1.29
  14 -12   0    7.02    1.62
  15  12   0    4.70    1.06
   0  13   0   -2.18    2.37
   0 -13   0    4.88    4.24
   0  13   0   -2.62    1.93
   0  13   0   -1.27    1.62
   0  13   0   -1.35    1.38
   0  13   0   -0.19    2.02
   0 -13   0    1.18    1.37
   0 -13   0   -5.27    4.36
   0  13   0   -1.12    1.23
   0 -13   0    1.57    2.30
   0 -13   0   -0.18    1.62
   0  13   0   -0.70    1.38
  -1  13   0   32.41    6.38
   1  13   0   28.21    6.30
   1 -13   0   28.81    7.27
  -1  13   0   27.14    4.95
   1 -13   0   33.29    4.57
  -1  13   0   27.12    5.93
   1  13   0   30.66    5.94
  -1 -13   0   28.63    6.36
   1  13   0   30.40    4.03
  -1 -13   0   25.00    3.72
   1  13   0   29.00    6.08
  -1 -13   0   30.07    4.24
   1  13   0   30.30    5.17
   1 -13   0   24.53    5.79
  -1  13   0   36.18    6.28
  -1  13   0   29.30    3.52
   1 -13   0   23.99    6.73
   1  13   0   32.27    6.30
   1 -13   0   23.34    3.98
   1  13   0   28.25    3.30
  -1 -13   0   26.13    7.54
   1  13   0   30.35    3.88
  -1 -13   0   27.16    3.21
  -1  13   0   25.65    3.37
  -2 -13   0  407.62   16.17
  -2  13   0  396.70   22.77
   2 -13   0  403.73   15.83
  -2  13   0  402.37   19.31
   2 -13   0  409.53   16.43
   2 -13   0  360.89   24.24
  -2  13   0  396.83   12.79
  -2  13   0  398.45   19.84
   2  13   0  385.43   23.24
  -2  13   0  411.48   13.52
   2  13   0  400.54   23.76
  -2 -13   0  367.09   14.57
   2  13   0  399.49   14.46
   2 -13   0  418.80   27.39
   2 -13   0  390.59   27.17
  -2 -13   0  399.75   14.04
  -2 -13   0  385.19   26.84
  -2  13   0  431.91   23.44
   2  13   0  393.41   21.15
   2  13   0  404.29   23.48
   2  13   0  401.17   13.60
  -2 -13   0  393.23   15.16
   3 -13   0   70.57   11.96
  -3  13   0   63.81    5.27
   3 -13   0   53.05   10.52
   3  13   0   73.38   10.25
  -3 -13   0   65.68    6.69
  -3 -13   0   59.33   10.63
   3 -13   0   70.41    7.29
   3  13   0   63.78    9.48
   3 -13   0   64.09    5.96
  -3  13   0   60.69    7.55
  -3 -13   0   59.04    5.69
  -3  13   0   66.08    5.45
  -3  13   0   65.16    8.95
   3 -13   0   66.03    6.50
   3  13   0   68.37    6.27
  -3  13   0   62.68    5.03
  -3  13   0   61.62    5.15
   3 -13   0   66.01   10.28
  -3  13   0   69.59    7.99
  -3 -13   0   71.98    7.31
   3 -13   0   59.15   10.81
   3  13   0   57.82    9.22
  -3 -13   0   72.43    6.74
   3  13   0   65.65   11.22
  -3  13   0   63.95    9.62
   3  13   0   65.77    6.11
  -4 -13   0  475.82   17.55
  -4 -13   0  447.53   17.81
  -4 -13   0  426.66   28.15
   4 -13   0  474.80   30.08
  -4  13   0  453.17   13.48
   4 -13   0  572.33   35.69
   4  13   0  455.64   27.26
  -4  13   0  488.28   21.89
  -4  13   0  466.58   14.70
   4  13   0  474.46   18.06
  -4  13   0  439.58   13.80
   4  13   0  464.37   26.07
   4 -13   0  457.51   18.66
  -4 -13   0  487.78   19.06
  -4  13   0  428.20   13.48
  -4  13   0  453.89   25.02
  -4  13   0  460.13   19.37
  -4  13   0  461.56   24.03
   4 -13   0  416.54   28.93
   4  13   0  477.10   30.85
   4 -13   0  487.34   17.56
   4 -13   0  444.15   27.03
   4  13   0  492.32   28.87
   5  13   0  373.44   23.74
  -5  13   0  372.42   13.66
   5  13   0  389.06   30.54
   5 -13   0  366.48   17.31
  -5  13   0  347.49   11.96
  -5 -13   0  350.35   16.62
   5  13   0  358.92   25.20
  -5  13   0  342.61   12.36
   5  13   0  401.28   28.14
  -5 -13   0  340.76   16.50
   5 -13   0  355.05   15.46
  -5  13   0  383.19   20.57
   5  13   0  367.96   16.87
  -5  13   0  353.59   11.79
  -5  13   0  362.65   22.46
  -5 -13   0  339.30   23.48
  -5 -13   0  377.79   16.62
  -5  13   0  370.92   21.32
   5 -13   0  379.37   27.30
   6 -13   0  284.75   15.44
   6  13   0  313.00   24.14
  -6  13   0  267.03   19.55
   6  13   0  288.06   20.11
  -6  13   0  281.24   10.71
  -6  13   0  297.39   10.48
  -6  13   0  284.74   12.45
  -6 -13   0  279.15   19.51
  -6  13   0  277.91   18.29
  -6  13   0  269.63   11.13
  -6  13   0  299.10   10.94
   6  13   0  298.47   25.71
   6  13   0  295.57   27.44
   6  13   0  288.73   15.82
  -6 -13   0  291.09   15.59
   6 -13   0  268.05   23.27
  -6 -13   0  278.21   15.50
   6 -13   0  288.03   14.03
  -6 -13   0  271.72   14.84
   6 -13   0  366.14   29.34
  -6  13   0  271.59   17.98
  -7  13   0    5.72    3.34
  -7  13   0    4.70    1.60
  -7  13   0    7.07    2.80
  -7 -13   0    0.63    2.94
   7 -13   0    6.56    2.15
  -7 -13   0    5.97    3.20
  -7  13   0    5.27    1.53
   7  13   0    3.79    2.89
   7 -13   0    5.43    1.94
   7 -13   0    8.46    3.56
  -7 -13   0    5.67    2.17
   7  13   0    4.00    2.55
   7  13   0    9.08    5.22
   7  13   0    5.78    1.77
  -7  13   0    5.58    1.78
  -7  13   0    7.88    2.16
  -7  13   0    5.33    1.95
  -8 -13   0   33.24    5.61
  -8  13   0   40.61    4.41
   8  13   0   48.33   11.48
   8 -13   0   31.31    4.93
   8 -13   0   33.55    7.61
  -8 -13   0   35.18    4.84
  -8  13   0   35.67    6.83
   8  13   0   37.44    5.74
  -8  13   0   38.60    3.98
  -8 -13   0   30.19    5.18
  -8  13   0   34.90    7.21
   8 -13   0   33.07    5.37
   8  13   0   40.04    5.19
   8  13   0   47.80   10.96
  -8  13   0   39.00    4.87
  -8  13   0   37.92    4.59
  -9  13   0  250.81   11.59
   9  13   0  270.38   15.53
   9  13   0  263.22   13.86
   9 -13   0  267.45   22.62
  -9  13   0  240.31   12.51
  -9  13   0  242.75   17.45
  -9  13   0  264.76   11.56
  -9 -13   0  257.65   12.11
   9  13   0  261.27   24.89
   9 -13   0  256.11   11.81
   9  13   0  285.03   25.76
   9 -13   0  259.20   14.09
   9 -13   0  230.90   12.30
  -9  13   0  241.92   18.77
  -9 -13   0  265.80   12.67
  -9 -13   0  264.30   15.47
  -9 -13   0  243.19   15.67
  10 -13   0   27.28    7.72
 -10  13   0   18.77    3.37
  10  13   0   25.62    7.94
  10  13   0   19.00    4.50
  10 -13   0   13.50    2.97
 -10 -13   0   19.33    4.24
 -10  13   0   18.93    5.33
  10  13   0   18.21    6.47
 -10 -13   0   18.77    3.66
  10  13   0   17.07    3.70
 -10 -13   0   12.84    3.96
 -10  13   0   17.85    3.29
  10 -13   0   16.67    3.79
 -10  13   0   18.63    3.91
 -10  13   0   11.12    2.05
 -11  13   0  158.73    8.55
  11  13   0  174.94   11.40
 -11 -13   0  150.74   10.74
 -11  13   0  162.34    8.29
  11  13   0  157.69   16.65
 -11 -13   0  162.86   10.82
 -11  13   0  161.53    9.93
 -11 -13   0  165.73    9.62
  11 -13   0  161.68    9.00
  11 -13   0  159.65   10.34
  11  13   0  153.40    9.87
 -12 -13   0  135.09    8.70
 -12 -13   0  142.17    8.17
  12  13   0  131.32    7.83
  12 -13   0  140.99    8.87
 -12  13   0  139.92    8.38
  12  13   0  152.96    9.59
 -12 -13   0  140.61    9.21
  12  13   0  135.51    8.40
 -12  13   0  145.70    7.31
 -12  13   0  126.86    6.80
  13  13   0   13.01    2.55
 -13 -13   0   12.40    2.32
  13  13   0   11.85    2.27
 -13 -13   0   11.04    2.23
 -13 -13   0   11.68    2.31
  13 -13   0   11.83    2.10
 -13  13   0   13.25    2.20
  14  13   0   18.22    2.11
  14 -13   0   18.18    2.11
 -14 -13   0   19.69    2.02
   0  14   0  769.75   16.56
   0  14   0  765.66   19.78
   0 -14   0  748.63   23.43
   0  14   0  797.51   33.26
   0  14   0  784.37   20.41
   0  14   0  741.24   28.02
   0  14   0  780.50   33.03
   0 -14   0  714.48   36.28
   0 -14   0  722.52   33.88
   0 -14   0  765.34   23.29
  -1  14   0  141.01    8.51
   1 -14   0  114.74   14.27
  -1  14   0  120.72   12.95
  -1 -14   0  124.13    7.88
   1 -14   0  131.22   10.05
   1  14   0  125.42   12.44
   1 -14   0  124.98   14.65
   1  14   0  130.28    8.41
  -1 -14   0  142.66   10.34
  -1 -14   0  122.78    9.44
   1  14   0  131.07   13.56
   1 -14   0  130.98   15.05
  -1  14   0  121.57    7.83
   1  14   0  126.28    7.51
   1 -14   0  125.67    9.81
  -1 -14   0  130.01   16.34
   1  14   0  132.96   13.93
  -1  14   0  144.50   14.14
   1  14   0  127.52   12.00
   1  14   0  128.16    8.78
  -1  14   0  133.40   11.49
   2  14   0  660.01   19.31
   2  14   0  655.97   30.89
  -2 -14   0  621.39   21.10
   2 -14   0  648.69   34.03
   2 -14   0  637.20   34.72
  -2  14   0  633.34   16.59
   2  14   0  649.24   18.52
  -2  14   0  673.98   30.54
   2 -14   0  618.28   21.52
  -2  14   0  659.04   17.78
  -2  14   0  656.73   23.91
  -2 -14   0  643.02   36.84
   2 -14   0  622.15   21.09
  -2  14   0  673.56   18.23
   2  14   0  594.85   26.63
  -2 -14   0  670.71   21.93
   2  14   0  656.65   19.72
   2 -14   0  622.48   33.00
  -2 -14   0  658.57   19.52
  -2  14   0  660.03   24.43
   2  14   0  652.91   30.59
  -2  14   0  671.29   29.95
  -2  14   0  633.70   17.27
   2  14   0  702.85   31.54
   3 -14   0   94.33    8.81
  -3  14   0   92.13    6.94
  -3  14   0  103.13    7.14
   3  14   0   93.10   12.65
  -3  14   0   93.93    6.30
   3  14   0  103.69   12.38
  -3  14   0   95.97    9.37
   3 -14   0   99.98   13.31
  -3 -14   0  106.57    8.63
   3 -14   0   89.37    7.61
  -3  14   0   98.35    6.77
   3  14   0  100.20    8.16
  -3  14   0  106.32   11.79
   3  14   0   87.78   10.68
   3 -14   0   91.46   13.34
   3 -14   0   99.02    8.44
   3 -14   0   99.60   14.40
  -3 -14   0  103.20    9.46
  -3 -14   0   89.31    8.27
  -3 -14   0   95.89   14.17
   3  14   0   97.91   12.06
   3  14   0  101.75    8.03
  -3  14   0   98.31   11.68
  -3 -14   0   99.53    8.43
   4  14   0   58.54    6.69
   4 -14   0   57.18    6.93
  -4  14   0   56.36    5.06
   4  14   0   49.49    9.61
  -4  14   0   54.01    5.39
  -4 -14   0   56.75    6.76
  -4 -14   0   49.98   10.11
   4 -14   0   71.51   12.75
   4 -14   0   41.16    8.12
   4  14   0   58.16    9.72
  -4 -14   0   51.86    6.04
  -4  14   0   56.70    5.05
  -4  14   0   54.98    8.33
  -4  14   0   49.08    6.68
   4  14   0   60.93    6.42
   4  14   0   56.32    9.31
   4 -14   0   51.62    9.54
   4 -14   0   65.20    7.07
  -4 -14   0   53.14    6.63
  -4  14   0   49.91    4.80
   4  14   0   59.42   10.25
  -4  14   0   58.34    9.36
   5  14   0   37.86    7.55
  -5 -14   0   39.84    5.96
   5 -14   0   36.68    8.81
   5 -14   0   41.29    5.55
  -5  14   0   33.45    3.73
   5  14   0   35.47    5.38
  -5  14   0   44.73    6.81
  -5  14   0   37.12    4.07
  -5  14   0   35.24    4.18
   5  14   0   40.97    6.09
  -5 -14   0   29.53    5.17
  -5  14   0   36.39    7.31
  -5  14   0   37.67    4.59
  -5 -14   0   37.68    5.88
  -5 -14   0   32.28    7.71
   5  14   0   39.90    9.33
   5 -14   0   35.44    5.66
   5  14   0   36.06    8.55
  -6  14   0   -3.12    2.27
  -6 -14   0    1.77    2.96
  -6  14   0    0.93    0.75
  -6  14   0    1.62    1.29
  -6 -14   0   -1.01    3.44
  -6  14   0   -0.55    1.43
   6  14   0    2.98    2.52
   6  14   0   -2.88    4.13
  -6 -14   0    3.71    2.07
   6 -14   0   -0.50    2.07
   6 -14   0    5.91    2.82
   6  14   0   -1.18    4.29
  -6 -14   0    6.17    3.35
  -6  14   0    0.32    1.19
   6 -14   0    1.90    2.90
  -6  14   0   -4.37    2.08
  -6  14   0    1.98    1.28
  -7  14   0   51.33    4.89
  -7 -14   0   52.98    7.01
   7  14   0   59.37   12.81
  -7  14   0   39.00    6.58
  -7 -14   0   51.42    7.47
  -7  14   0   51.64    5.08
   7 -14   0   45.25    6.75
   7 -14   0   51.17    6.63
   7  14   0   56.10   12.21
  -7  14   0   49.78    5.66
  -7  14   0   49.01    4.81
  -7  14   0   51.56    4.73
  -7  14   0   46.18    8.29
  -7 -14   0   46.30    7.04
   7  14   0   47.14    6.93
   7 -14   0   51.37    9.78
  -8  14   0   49.37    4.62
  -8  14   0   40.91    6.59
  -8 -14   0   38.46    6.70
   8  14   0   36.85    9.11
   8 -14   0   49.74    6.51
  -8  14   0   41.62    4.75
  -8 -14   0   40.20    6.85
  -8 -14   0   45.09    5.93
  -8  14   0   51.34    5.21
  -8  14   0   42.96    5.48
   8 -14   0   38.59    5.56
   8  14   0   45.93   10.04
   8  14   0   42.40    6.86
   8  14   0   50.62    5.60
   8 -14   0   46.74    9.36
  -8  14   0   40.00    7.98
  -9  14   0   14.40    3.53
  -9 -14   0   14.67    4.33
   9 -14   0    8.05    3.24
  -9  14   0   11.84    2.41
   9  14   0    7.43    4.38
   9  14   0    9.20    3.70
  -9  14   0    8.68    2.27
  -9 -14   0   12.03    4.14
  -9  14   0    6.35    2.12
   9 -14   0    9.55    2.92
   9  14   0   11.07    2.55
   9 -14   0   16.70    5.62
  -9 -14   0    8.84    2.38
   9  14   0   11.35    5.40
 -10  14   0    0.41    1.24
 -10  14   0    3.34    2.10
  10 -14   0   -1.42    1.97
 -10 -14   0   -1.73    2.17
 -10  14   0    0.90    1.56
  10  14   0    1.45    1.46
  10  14   0    4.72    3.95
  10  14   0    1.78    1.70
 -10 -14   0   -4.76    3.19
  10  14   0   -0.05    1.63
  11  14   0   60.45    5.43
 -11 -14   0   67.88    6.92
 -11 -14   0   61.35    4.87
  11  14   0   63.07    6.58
  11  14   0   63.08    5.75
 -11  14   0   66.16    4.81
  11 -14   0   58.20    6.26
 -11  14   0   62.68    5.96
 -11 -14   0   67.08    6.82
  12  14   0   33.88    3.71
 -12 -14   0   39.46    4.57
  12 -14   0   38.17    4.46
  12  14   0   34.30    3.60
 -12 -14   0   37.27    3.44
 -12 -14   0   30.56    4.10
 -12  14   0   36.00    4.07
  12  14   0   36.37    4.41
  13 -14   0  135.12    6.79
 -13 -14   0  129.81    6.46
 -13 -14   0  136.21    4.84
  13  14   0  130.07    5.47
 -13  14   0  141.03    6.69
  13  14   0  148.08    6.96
   0  15   0    0.29    1.16
   0  15   0   -0.50    1.58
   0  15   0   -1.22    1.34
   0  15   0    0.39    1.40
   0 -15   0    5.83    4.41
   0 -15   0    2.16    2.24
   0 -15   0    1.82    2.86
  -1  15   0   -0.01    0.92
   1 -15   0    0.20    2.03
   1  15   0    0.21    2.50
   1  15   0   -0.03    1.61
  -1 -15   0   -0.03    1.70
  -1 -15   0    4.35    4.56
  -1  15   0    0.75    0.93
  -1  15   0   -0.65    1.19
  -1  15   0    1.22    2.79
  -1  15   0    3.79    2.63
   1 -15   0   -0.90    1.76
   1  15   0    8.70    4.13
   1  15   0   -0.61    1.36
   1  15   0    0.70    1.27
  -1 -15   0    2.62    2.62
  -1 -15   0   -0.18    2.04
   1 -15   0    2.36    4.35
   1 -15   0    2.88    2.40
  -2  15   0  556.37   28.15
   2  15   0  595.65   19.88
   2 -15   0  527.38   20.24
   2 -15   0  535.27   31.14
  -2 -15   0  544.18   21.55
   2  15   0  591.62   29.18
  -2  15   0  545.23   17.17
  -2  15   0  566.68   16.76
   2 -15   0  544.08   21.56
   2  15   0  512.23   26.61
  -2  15   0  523.76   16.47
  -2 -15   0  504.53   32.83
   2  15   0  568.05   18.70
  -2 -15   0  506.90   18.15
   2 -15   0  581.86   31.74
   2  15   0  531.30   17.43
  -2  15   0  535.05   15.39
  -2 -15   0  500.36   20.43
  -3  15   0  106.89    7.23
   3 -15   0  101.32    9.41
   3  15   0  125.20   13.68
   3 -15   0  108.61   13.74
  -3  15   0  110.60    7.56
  -3  15   0  111.17   12.24
  -3 -15   0  120.23   10.17
  -3 -15   0  106.49    8.89
   3  15   0  117.11    8.83
  -3  15   0  113.06    6.95
  -3  15   0  112.19    7.74
   3 -15   0  100.27    7.72
   3  15   0  120.22    8.86
   3  15   0  116.33    9.18
  -3 -15   0  111.77    8.94
  -3 -15   0  105.24   15.18
   3  15   0  108.75   13.29
  -4  15   0    4.31    1.37
  -4 -15   0    5.51    2.34
   4 -15   0    7.36    3.54
   4  15   0    5.54    2.63
   4  15   0    8.74    3.92
   4 -15   0    4.29    2.71
  -4  15   0    1.76    1.49
   4  15   0    6.28    2.75
  -4 -15   0    9.56    3.51
  -4  15   0    4.60    1.55
   4  15   0    5.95    2.04
   4  15   0    5.16    2.29
  -4  15   0    4.24    1.56
  -4 -15   0    5.81    4.46
   4  15   0   -1.15    3.58
  -4  15   0    7.11    2.80
   5  15   0   -0.06    2.10
   5  15   0    6.93    2.41
   5  15   0    7.88    4.94
   5 -15   0   -1.79    2.26
  -5 -15   0    0.33    3.21
  -5  15   0    4.95    1.69
  -5 -15   0    0.22    2.86
  -5  15   0    5.04    1.48
   5  15   0    3.50    1.71
  -5  15   0    2.19    1.86
  -5  15   0    3.83    1.27
  -5  15   0    4.95    1.44
   5 -15   0    7.16    3.35
  -5 -15   0    3.84    2.63
  -5 -15   0    3.45    2.96
   5 -15   0    4.04    2.30
   5  15   0    3.72    2.00
   6 -15   0   68.29    6.76
  -6  15   0   69.57    5.64
  -6  15   0   78.28    6.02
  -6 -15   0   58.59    8.49
   6  15   0   72.40    7.90
  -6  15   0   70.70    6.31
   6 -15   0   63.69    7.93
   6  15   0   77.80   13.46
  -6  15   0   67.25    9.77
   6  15   0   75.73   11.58
  -6 -15   0   65.05    7.71
   6  15   0   66.72    7.78
  -6 -15   0   67.59    7.82
  -6  15   0   67.62    5.41
   6 -15   0   76.81   11.23
  -6 -15   0   74.74    8.13
   7  15   0   12.24    5.60
  -7 -15   0    3.48    2.30
  -7  15   0    8.31    2.92
  -7 -15   0    5.29    1.75
  -7  15   0    8.98    1.71
   7  15   0    7.40    3.08
   7 -15   0   12.46    4.95
  -7  15   0   10.84    1.87
  -7  15   0    5.76    2.33
  -7 -15   0    1.99    2.29
  -7  15   0    8.12    1.83
   7 -15   0    7.81    2.45
   7  15   0    8.18    2.60
   7  15   0    5.99    3.53
  -7  15   0   10.35    2.32
   7 -15   0    6.98    3.08
  -8 -15   0   22.46    4.67
  -8  15   0   22.97    3.01
   8 -15   0   18.31    3.86
   8  15   0   21.10    5.10
   8  15   0   38.92    9.57
   8  15   0   25.42    7.22
   8 -15   0   27.41    5.12
  -8  15   0   21.18    3.99
  -8 -15   0   22.01    5.44
   8  15   0   21.37    3.82
   8 -15   0   21.26    6.44
   8  15   0   17.57    4.05
  -8  15   0   23.84    5.57
  -8 -15   0   16.96    4.59
  -8  15   0   21.34    3.13
  -9  15   0  223.93   11.85
   9  15   0  247.87   14.15
   9  15   0  230.57   10.80
   9  15   0  238.13   12.90
  -9  15   0  223.41    9.68
  -9 -15   0  212.43   13.87
  -9 -15   0  220.99   13.79
   9  15   0  227.88   19.99
   9 -15   0  213.20   12.13
  10  15   0    6.42    2.12
  10  15   0    4.47    1.39
 -10 -15   0    5.79    2.31
  10 -15   0    1.01    2.17
 -10  15   0    2.80    0.95
  10  15   0    3.50    1.91
 -10  15   0    3.25    1.90
 -10 -15   0    4.61    2.31
 -11 -15   0  136.37    8.71
  11  15   0  148.55    8.79
 -11  15   0  143.04    8.17
  11  15   0  131.67    6.18
  11 -15   0  136.26    8.39
  11  15   0  137.46    7.61
 -12 -15   0   24.27    3.17
  12 -15   0   22.30    3.23
  12  15   0   19.81    1.94
  12  15   0   23.80    3.11
 -12  15   0   22.70    2.92
  13 -15   0    0.85    0.82
  13  15   0    2.41    0.91
 -13  15   0   -0.15    0.61
   0 -16   0  614.69   23.66
   0  16   0  617.30   18.96
   0 -16   0  581.63   22.34
   0  16   0  622.56   19.89
   0  16   0  623.18   29.57
   0 -16   0  595.48   34.26
   1  16   0   13.82    3.08
   1 -16   0   19.33    4.34
   1 -16   0   12.42    3.51
  -1  16   0   16.02    2.68
  -1 -16   0   12.65    6.18
  -1  16   0   16.32    3.05
  -1  16   0   16.84    3.28
  -1  16   0   16.00    4.46
   1  16   0    8.67    2.29
  -1  16   0   15.60    3.32
  -1 -16   0   17.61    4.73
   1  16   0   16.31    3.50
   1  16   0   17.26    2.90
   1 -16   0   16.66    4.75
  -1 -16   0   14.77    3.53
  -2  16   0   -2.58    1.49
   2 -16   0   -0.50    2.24
  -2 -16   0   -1.89    2.15
  -2  16   0   -0.07    1.68
  -2 -16   0   -1.78    2.19
   2  16   0    0.16    2.28
  -2  16   0    1.56    1.64
   2 -16   0    1.78    2.86
  -2  16   0    1.02    2.25
  -2 -16   0   -3.37    3.52
   2  16   0   -1.11    1.44
  -2 -16   0   -1.60    2.44
   2  16   0    1.08    1.72
   2  16   0    0.72    1.80
  -2  16   0   -0.76    1.22
  -3 -16   0   74.61    8.24
  -3 -16   0   77.88    7.79
  -3  16   0   81.21    6.40
   3  16   0   80.21   10.54
   3  16   0   78.80    7.21
   3  16   0   65.61    9.34
  -3 -16   0   89.90    9.61
   3  16   0   80.47    7.57
   3 -16   0   74.84    8.46
  -3 -16   0   60.10   11.27
  -3  16   0   81.00    6.98
  -3  16   0   72.46   10.03
  -3  16   0   79.74    5.75
  -3  16   0   74.54    6.44
   3  16   0   80.25    7.88
   4 -16   0   -0.14    2.96
  -4  16   0    3.88    2.80
  -4 -16   0    0.52    1.89
   4  16   0    0.08    2.20
  -4  16   0   -0.24    1.24
  -4  16   0    1.27    1.28
   4  16   0    0.98    2.84
  -4  16   0    0.89    0.90
  -4 -16   0    6.15    4.85
   4  16   0   -1.20    3.30
   4 -16   0    0.13    1.83
  -4  16   0    0.06    2.15
   4  16   0    0.75    2.53
  -4 -16   0   -1.82    3.31
   4  16   0    2.67    1.54
   5  16   0   43.08    8.89
  -5  16   0   45.00    7.60
   5  16   0   50.41    6.33
  -5 -16   0   44.26    6.94
   5  16   0   50.34    6.50
   5 -16   0   45.10    5.60
  -5  16   0   51.30    4.52
  -5 -16   0   50.74    6.69
  -5 -16   0   46.47    8.35
  -5  16   0   51.48    5.59
   5 -16   0   44.93    6.44
  -5  16   0   53.79    5.08
  -5  16   0   46.51    4.74
   5  16   0   52.07    6.64
   6  16   0    8.22    2.81
  -6  16   0    9.67    2.33
   6 -16   0   12.38    2.98
  -6 -16   0    9.52    3.50
  -6  16   0    9.52    2.34
  -6  16   0    9.70    3.22
  -6 -16   0   11.15    3.74
   6 -16   0    9.71    3.75
   6  16   0    8.74    3.17
  -6 -16   0   11.97    3.04
  -6  16   0    8.60    2.41
   6  16   0   10.03    3.47
  -6  16   0   10.95    2.22
   6  16   0    8.74    3.84
   7  16   0   38.32    5.89
  -7 -16   0   35.20    5.99
   7  16   0   35.72    5.45
  -7  16   0   40.46    3.96
   7 -16   0   37.19    5.86
   7 -16   0   33.20    5.39
  -7 -16   0   39.72    5.67
   7  16   0   38.53    8.46
  -7  16   0   34.12    4.47
   7  16   0   43.84    5.45
  -7  16   0   28.59    5.90
  -7  16   0   43.62    4.35
  -7 -16   0   42.54    5.35
  -8  16   0    2.80    2.04
   8  16   0    2.47    1.50
   8  16   0    2.85    1.98
   8 -16   0   -1.72    2.24
  -8 -16   0    2.47    2.07
   8  16   0    3.91    2.26
  -8  16   0    4.14    1.18
   8 -16   0    2.95    2.15
  -8 -16   0    1.11    1.57
  -9 -16   0   -1.98    1.77
   9  16   0    0.46    1.87
   9  16   0    0.28    1.50
  -9  16   0   -2.33    1.66
   9 -16   0    2.36    1.84
 -10 -16   0   23.23    3.59
  10  16   0   29.55    3.69
  10  16   0   30.53    3.95
  10 -16   0   28.71    2.76
 -10 -16   0   27.98    4.28
 -10  16   0   26.85    3.68
  10 -16   0   29.03    4.22
  11  16   0   -0.54    0.96
 -11 -16   0    1.46    0.95
 -11 -16   0   -0.05    1.15
 -11  16   0   -1.47    1.57
  11 -16   0    2.29    1.79
  11  16   0   -0.25    0.96
  12 -16   0   21.22    2.60
  12  16   0   21.10    2.31
 -12  16   0   20.36    2.21
   0  17   0    1.55    1.75
   0 -17   0    0.70    2.08
   0 -17   0    2.37    2.89
   0  17   0    1.38    2.06
   0  17   0    6.73    4.82
   0 -17   0    0.83    2.83
   0  17   0    0.62    1.49
   0  17   0   -1.34    0.76
   1 -17   0  181.01   18.15
  -1  17   0  177.13    9.70
  -1  17   0  182.08   10.44
  -1  17   0  183.49    8.56
   1  17   0  178.67   15.24
   1  17   0  180.05    8.73
  -1 -17   0  165.20   12.84
  -1 -17   0  175.39   12.93
  -1  17   0  184.26   15.72
   1 -17   0  189.51   13.38
   1  17   0  174.83   10.30
  -1  17   0  177.97    9.72
   1  17   0  177.70    9.75
   1  17   0  182.36   11.09
  -1 -17   0  189.66   19.82
  -2 -17   0   12.45    5.12
   2 -17   0   19.40    3.49
  -2  17   0   19.47    2.80
  -2 -17   0   25.72    5.27
  -2 -17   0   12.98    2.93
   2  17   0   17.85    3.49
   2  17   0   23.94    4.40
  -2  17   0   18.20    3.56
  -2  17   0   22.31    3.32
   2  17   0   20.08    3.24
  -2  17   0   26.28    5.95
   2  17   0   27.40    5.95
   2 -17   0   25.17    5.33
  -2  17   0   21.14    3.55
  -3  17   0   80.08    6.61
  -3 -17   0   75.98   12.21
   3 -17   0   76.37    8.46
   3  17   0   94.12    8.45
   3  17   0   85.92    9.61
   3  17   0   90.01    7.87
  -3 -17   0   83.62    8.19
   3  17   0   85.37    7.22
  -3  17   0   82.95    6.49
  -3  17   0   85.54    6.38
  -3  17   0   93.49   11.29
  -3 -17   0   81.24    9.05
  -3  17   0   90.09    5.80
   4  17   0    7.25    2.54
  -4  17   0    5.11    1.81
   4  17   0    5.47    2.33
  -4 -17   0    4.35    2.02
  -4 -17   0    9.09    4.13
   4 -17   0    4.74    3.06
  -4  17   0    4.73    1.88
   4  17   0    4.21    2.44
  -4  17   0    6.37    2.26
   4  17   0    5.00    3.50
   4 -17   0    6.67    2.20
  -4  17   0    4.87    2.31
  -4  17   0    6.48    1.43
   5  17   0   73.91    7.30
   5  17   0   84.73    8.13
  -5  17   0   85.07    5.34
   5 -17   0   82.63    6.91
   5  17   0   84.70    7.93
   5  17   0   74.43    9.72
  -5  17   0   86.92    6.13
  -5 -17   0   66.96    8.17
  -5  17   0   78.71    6.80
  -5  17   0   82.26    5.96
  -5 -17   0   75.64    7.82
  -5  17   0   90.95   10.34
   5 -17   0   78.25    8.28
   6 -17   0  103.74    7.84
  -6  17   0   90.68    7.15
  -6  17   0  121.10    6.92
   6 -17   0   87.02    8.33
  -6 -17   0   92.48    8.55
   6  17   0  100.05    8.12
  -6  17   0  107.65    5.90
  -6 -17   0   97.43    9.20
  -6  17   0  111.06    6.79
   6  17   0  110.88    9.01
   6  17   0  111.17    9.25
   7 -17   0    2.36    2.18
  -7 -17   0    0.88    1.16
  -7 -17   0    3.36    2.09
   7 -17   0    2.83    1.45
   7  17   0    4.51    1.95
   7  17   0    2.32    1.57
   7  17   0    2.71    1.78
  -7  17   0    2.83    1.40
  -7 -17   0    3.26    1.78
  -7  17   0    3.01    1.18
  -8 -17   0    3.29    2.01
   8  17   0    5.72    2.16
  -8 -17   0    5.55    1.98
   8 -17   0    6.04    1.87
   8  17   0    5.38    2.27
  -8  17   0    4.50    1.99
  -8 -17   0    3.87    1.44
  -8 -17   0    5.19    2.32
   8  17   0    7.03    1.79
   9  17   0    9.27    2.35
  -9 -17   0   11.16    2.26
   9  17   0   14.27    2.72
   9 -17   0   12.03    2.57
  -9 -17   0    9.36    2.87
  -9  17   0    9.09    2.28
  10 -17   0    9.00    1.54
  10  17   0   10.53    2.13
 -10  17   0    8.04    1.82
  10  17   0    8.01    1.68
 -10 -17   0    5.82    1.75
  10 -17   0    3.87    1.11
 -10 -17   0    9.81    1.68
 -11  17   0   25.30    2.66
  11  17   0   23.66    2.09
  11  17   0   25.60    2.55
  11 -17   0   24.55    2.88
   0 -18   0  109.50    7.01
   0 -18   0   87.32    7.53
   0 -18   0   90.85    9.09
   0  18   0  104.48    7.25
   0  18   0   93.28    7.54
   0  18   0   85.27    6.67
   0  18   0   84.12    9.24
  -1  18   0   19.19    3.21
  -1  18   0   22.65    3.94
  -1  18   0   18.53    2.99
  -1  18   0   14.50    4.20
   1 -18   0   17.51    4.39
  -1 -18   0   19.45    4.50
   1 -18   0   23.20    3.54
   1  18   0   20.20    3.53
  -1 -18   0   26.78    3.29
   1  18   0   22.07    3.18
  -1 -18   0   24.42    4.85
   1  18   0   19.11    3.53
  -2 -18   0  126.07   10.89
   2  18   0  138.98    7.98
   2  18   0  123.45    8.54
  -2 -18   0  119.19    9.81
   2  18   0  140.00    9.67
   2 -18   0  127.81   10.74
   2 -18   0  133.83    8.13
  -2  18   0  138.97    8.42
   2  18   0  125.90    7.33
  -2  18   0  120.45    7.41
  -2  18   0  120.93    7.89
  -3  18   0    1.65    0.99
  -3  18   0    4.23    1.62
   3  18   0    4.27    2.43
   3 -18   0    3.16    2.94
   3  18   0    2.06    1.55
  -3 -18   0    4.26    2.80
   3  18   0    3.16    1.60
  -3  18   0    3.84    1.80
   4  18   0   13.79    2.96
   4  18   0   19.51    3.73
  -4  18   0   15.68    2.53
   4 -18   0   15.84    3.96
  -4  18   0   17.49    2.77
  -4 -18   0   10.14    3.64
   4  18   0   18.99    3.59
  -4  18   0   18.14    2.84
  -5  18   0    8.74    2.10
  -5  18   0    8.65    1.75
   5  18   0    7.53    2.41
  -5  18   0    9.22    2.22
   5 -18   0    9.87    3.26
   5  18   0    6.20    2.28
  -5 -18   0   11.37    3.21
   5  18   0    8.84    2.51
   6 -18   0  169.58   10.76
  -6  18   0  199.90    8.47
  -6 -18   0  171.91   11.12
  -6  18   0  182.07    9.35
   6  18   0  202.09   10.88
   6  18   0  204.83   10.36
   6  18   0  195.12   11.05
  -7  18   0   77.99    6.02
  -7  18   0   86.09    4.93
  -7 -18   0   76.07    6.61
   7 -18   0   91.56    6.37
   7 -18   0   80.06    6.91
  -7 -18   0   77.60    6.42
   7  18   0   83.76    6.84
   7  18   0   88.31    5.96
   7  18   0   83.03    6.65
   8  18   0    3.61    1.53
   8  18   0    0.17    0.95
  -8 -18   0    1.74    1.84
  -8  18   0    0.10    1.32
   8 -18   0   -1.64    1.49
   8 -18   0   -1.24    1.28
   9  18   0  181.41    7.52
  -9  18   0  177.16    7.65
   9 -18   0  180.69    6.77
   9 -18   0  164.10    7.49
   9  18   0  188.00    7.87
  10 -18   0    0.15    0.71
 -10  18   0   -0.44    0.65
  10  18   0   -0.22    0.65
  10  18   0    1.83    0.67
   0 -19   0   -0.89    2.41
   0  19   0    0.47    1.22
   0  19   0   -2.33    1.37
   0 -19   0    0.24    1.62
   0  19   0    3.46    1.45
  -1  19   0    4.92    1.48
  -1 -19   0    5.24    2.36
   1 -19   0    5.75    2.14
  -1  19   0    7.00    1.54
   1  19   0    5.25    1.75
  -1 -19   0   11.03    3.00
   1 -19   0    6.62    1.94
  -1  19   0    5.65    1.94
   1 -19   0    4.00    2.46
   1  19   0    7.20    2.39
  -2  19   0  394.15   13.19
  -2 -19   0  385.40   15.64
  -2  19   0  394.88   12.15
   2 -19   0  434.70   14.56
   2 -19   0  413.45   18.23
  -2  19   0  441.37   13.83
   2 -19   0  396.20   11.98
   2  19   0  410.08   14.39
   2  19   0  458.22   16.38
  -2 -19   0  402.02   16.79
  -3  19   0   10.45    1.94
   3 -19   0    9.48    3.27
   3  19   0   10.64    3.01
  -3  19   0   11.51    2.33
  -3 -19   0   16.13    4.28
   3  19   0   12.66    2.78
   3  19   0   12.09    2.36
  -3  19   0   11.09    2.08
   4  19   0  177.40    8.58
   4 -19   0  160.96   10.69
  -4  19   0  186.29    7.63
  -4 -19   0  157.35   10.95
  -4  19   0  170.98    7.75
  -4 -19   0  159.74   10.63
   4  19   0  186.25   10.09
   4  19   0  187.05   10.07
  -4  19   0  176.09    8.64
   5  19   0    1.22    0.94
   5 -19   0    4.07    2.60
  -5  19   0    1.52    0.85
   5  19   0   -0.17    1.16
  -5  19   0    2.87    1.55
   5  19   0    0.30    1.47
  -5 -19   0   -3.28    2.31
  -5 -19   0    2.38    2.29
  -5  19   0    2.28    1.11
   6  19   0   55.12    4.73
  -6  19   0   53.20    4.62
   6 -19   0   59.88    5.27
  -6 -19   0   54.85    5.52
   6 -19   0   48.32    5.19
  -6  19   0   54.29    3.75
   6  19   0   54.68    4.78
   6  19   0   52.57    4.97
   7  19   0    2.07    1.17
  -7 -19   0   -0.55    1.11
   7  19   0    1.38    1.13
   7 -19   0   -1.03    1.05
  -7  19   0    2.19    1.42
   7  19   0    1.33    1.25
  -8  19   0    0.65    1.01
   8  19   0    0.50    0.65
   8  19   0    1.67    0.98
   8 -19   0    2.59    1.48
  -9  19   0   76.01    3.87
   0  20   0  421.69   12.06
   0  20   0  445.85   13.54
   0 -20   0  446.48   13.86
   0 -20   0  418.13   15.98
  -1  20   0   16.57    2.24
   1 -20   0   16.11    3.56
  -1 -20   0   18.79    3.30
  -1  20   0   17.55    2.65
   1  20   0   17.48    2.62
   1  20   0   19.94    3.12
   1 -20   0   15.99    2.39
  -2  20   0   31.08    3.35
  -2  20   0   28.66    2.89
  -2 -20   0   29.56    4.03
   2  20   0   31.91    3.77
   2 -20   0   30.88    4.53
   2 -20   0   33.47    3.56
   2  20   0   29.57    3.44
  -3 -20   0   53.74    5.42
   3 -20   0   59.11    4.80
   3 -20   0   57.64    6.17
   3  20   0   59.84    5.14
  -3  20   0   55.88    3.71
   3  20   0   56.81    4.81
  -3  20   0   55.49    4.09
  -3  20   0   65.41    4.80
  -4  20   0   50.44    3.72
  -4 -20   0   49.49    5.04
   4  20   0   51.83    4.43
   4  20   0   41.81    3.02
   4  20   0   54.96    4.63
  -4  20   0   53.81    3.20
   4 -20   0   48.19    4.40
  -4  20   0   49.34    4.08
   4 -20   0   49.57    5.10
  -5  20   0   15.72    2.33
   5 -20   0   12.81    2.55
   5  20   0   17.93    2.56
  -5 -20   0   18.37    3.15
  -5  20   0   17.20    1.97
   5  20   0   18.56    2.60
   5  20   0   15.16    1.93
   5 -20   0   15.28    2.31
  -6 -20   0   65.87    4.85
   6  20   0   63.51    4.45
   6 -20   0   72.93    4.64
  -6  20   0   61.86    4.23
   6  20   0   54.46    3.33
   6  20   0   67.21    4.06
  -7  20   0    8.34    1.54
   7 -20   0    9.48    1.63
   7  20   0    7.34    1.38
  -7 -20   0    9.08    1.52
   0  21   0    1.48    0.98
   0  21   0    0.90    1.16
   1 -21   0   46.84    4.68
   1  21   0   48.63    3.59
  -1  21   0   48.12    3.66
  -1 -21   0   45.65    3.91
  -1  21   0   51.06    3.22
   1  21   0   48.76    3.86
   2  21   0    1.14    1.12
   2 -21   0    1.64    1.39
  -2  21   0    0.93    0.43
   2  21   0    0.52    0.60
  -2 -21   0    2.55    1.63
  -2  21   0    0.59    0.65
   3  21   0    5.05    1.18
  -3  21   0    8.60    1.45
  -3 -21   0    3.66    1.45
   3  21   0    7.70    1.62
   3 -21   0    6.81    1.41
   3 -21   0    7.18    1.81
   4  21   0   16.11    1.95
   4  21   0   18.51    2.21
  -4 -21   0   17.53    2.44
   4 -21   0   22.04    2.45
   5 -21   0    0.85    0.67
  -5 -21   0    0.96    0.73
   5  21   0    2.86    0.81
  18   0  -1   -1.67    1.08
  17   0  -1   -3.37    1.85
 -17   0   1   -0.26    1.46
 -17   0   1   -1.70    1.61
 -16   0   1   -0.86    1.44
  16   0  -1   -1.61    1.99
 -16   0   1   -1.05    1.90
 -16   0   1   -1.21    1.44
  15   0  -1   -1.26    3.03
 -15   0   1    1.79    1.24
 -15   0   1    2.48    2.09
  15   0  -1    0.09    1.40
  15   0  -1    1.64    2.36
 -15   0   1   -0.14    1.52
  14   0  -1    1.98    3.11
  14   0  -1    1.24    3.91
 -14   0   1    3.93    3.10
 -14   0   1   -1.51    1.83
 -14   0   1    2.16    2.15
  14   0  -1    1.94    1.73
 -13   0   1    0.94    2.08
 -13   0   1    2.75    2.11
  13   0  -1   -0.31    1.55
  13   0  -1    0.69    3.52
 -13   0   1   -0.10    2.26
 -13   0   1    2.22    2.28
  13   0  -1    4.05    5.86
  12   0  -1    0.52    2.29
  12   0  -1    2.10    3.62
 -12   0   1   -1.00    2.07
  12   0  -1    5.23    5.94
 -12   0   1   -1.22    1.98
  12   0  -1   -1.20    2.34
  12   0  -1   -3.31    6.11
 -12   0   1   -1.39    3.15
 -12   0   1    1.84    1.72
 -11   0   1   -0.68    2.54
  11   0  -1    1.62    3.38
 -11   0   1   -1.42    2.18
 -11   0   1    2.00    1.32
  11   0  -1   -2.74    5.21
 -11   0   1   -1.09    3.42
  11   0  -1   -1.51    6.12
 -11   0   1    0.13    1.68
 -11   0   1   -1.86    1.56
  11   0  -1   -2.42    2.00
  10   0  -1   -0.44    2.98
  10   0  -1   -1.04    6.39
  10   0  -1   -0.06    3.93
 -10   0   1    1.40    3.76
 -10   0   1   -1.86    2.75
 -10   0   1    4.12    2.27
  -9   0   1    0.17    1.02
  -9   0   1   -3.93    2.54
  -9   0   1   -0.84    2.68
   9   0  -1   -0.02    4.30
   9   0  -1   -2.42    4.80
   9   0  -1    4.66    6.93
   8   0  -1   -1.04    5.68
  -8   0   1    1.78    1.80
   8   0  -1   -3.07    3.39
  -8   0   1   -1.67    1.45
   8   0  -1   -3.48    7.00
  -8   0   1    1.07    1.88
  -8   0   1   -0.42    1.31
   7   0  -1    5.70    6.28
  -7   0   1    2.15    2.10
  -7   0   1    2.39    2.90
   7   0  -1   -0.41    6.55
  -7   0   1   -0.32    1.01
   7   0  -1    1.39    3.01
  -7   0   1   -0.51    1.21
  -7   0   1    0.60    1.89
  -6   0   1   -1.17    1.69
   6   0  -1    1.37    3.19
   6   0  -1   -2.32    2.26
  -6   0   1    1.00    1.60
  -6   0   1   -1.07    1.10
   6   0  -1    2.95    4.64
  -6   0   1   -2.34    2.07
  -6   0   1    1.40    1.38
  -5   0   1   -0.07    1.38
  -5   0   1   -0.67    1.30
  -5   0   1   -0.91    1.13
   5   0  -1   -2.06    1.89
   5   0  -1   -0.64    2.29
  -5   0   1    0.13    1.66
   5   0  -1    0.09    1.06
  -4   0   1    2.20    1.35
  -4   0   1   -1.14    1.09
  -4   0   1   -0.28    1.01
  -4   0   1    0.42    1.40
   4   0  -1    0.88    2.06
   4   0  -1    0.63    0.82
  -3   0   1   -0.72    0.87
   3   0  -1   -0.09    1.24
   3   0  -1    0.46    0.52
  -2   0   1    0.83    2.25
   2   0  -1   -1.49    0.95
   2   0  -1    0.49    0.58
  -2   0   1   -0.04    0.84
  -1   0   1    0.13    0.67
  -1   0   1   -1.71    2.09
   1   0  -1   -0.20    0.51
   0   0  -1    0.13    0.33
   0   0   1    0.03    0.46
   0   0   1   -1.35    1.25
   1   0   1   -0.21    0.54
  -1   0  -1   -0.06    0.45
  -2   0  -1   -0.03    0.88
  -2   0  -1    0.04    0.70
   2   0   1    0.56    0.77
   3   0   1   -0.18    0.80
  -3   0  -1    1.44    1.30
  -3   0  -1    0.21    0.71
   4   0   1    1.03    1.33
   4   0   1    0.90    0.69
   4   0   1    0.57    0.82
   4   0   1    2.05    2.21
  -4   0  -1    0.78    0.91
  -4   0  -1    0.18    1.44
  -4   0  -1    0.49    1.18
   5   0   1    2.01    2.02
   5   0   1    0.56    0.76
  -5   0  -1    3.49    2.14
  -5   0  -1    1.78    1.77
  -5   0  -1    3.22    2.44
   5   0   1   -0.03    1.16
   5   0   1    1.45    2.78
  -6   0  -1    3.10    2.01
   6   0   1    4.72    2.86
   6   0   1    1.54    2.36
  -6   0  -1   10.13    5.63
  -6   0  -1    0.80    1.37
  -6   0  -1    6.21    3.70
   6   0   1   12.56    5.92
   6   0   1   18.09    4.94
  -6   0  -1   10.95    4.26
  -7   0  -1   -0.56    2.59
  -7   0  -1   -1.56    3.57
   7   0   1   -4.47    3.50
   7   0   1   -2.64    1.99
  -7   0  -1   -3.63    2.20
   7   0   1    0.82    1.94
  -7   0  -1   -5.16    4.12
   7   0   1   -4.76    4.23
  -8   0  -1   -1.28    2.68
   8   0   1   -0.54    1.40
  -8   0  -1    4.27    3.75
  -8   0  -1   -0.55    0.80
  -8   0  -1   -0.88    2.05
   8   0   1    0.06    5.07
   8   0   1   -2.10    2.63
  -9   0  -1   -2.49    1.42
  -9   0  -1    0.37    2.76
  -9   0  -1   -0.52    3.30
   9   0   1    0.55    2.35
  -9   0  -1    0.57    1.68
   9   0   1   -1.92    4.08
   9   0   1   -4.62    2.11
 -10   0  -1    0.96    2.42
  10   0   1    0.72    1.59
 -10   0  -1    0.74    2.01
  10   0   1   -1.06    3.63
 -10   0  -1    0.25    1.21
 -10   0  -1    2.38    2.22
 -10   0  -1   -0.46    1.02
 -10   0  -1    3.41    2.39
  11   0   1   -0.93    1.40
 -11   0  -1   -1.74    2.19
 -11   0  -1   -2.18    3.50
 -11   0  -1   -2.46    1.50
 -11   0  -1    0.36    1.92
  11   0   1    0.86    2.19
  11   0   1   -7.16    7.04
 -11   0  -1   -2.32    4.00
  11   0   1    0.64    1.66
 -11   0  -1    1.04    1.62
  12   0   1    1.92    1.56
 -12   0  -1   -0.38    1.72
 -12   0  -1   -2.30    1.27
  12   0   1    1.70    1.56
 -12   0  -1    1.58    3.52
  12   0   1   -1.10    2.32
  12   0   1    5.68    5.80
 -12   0  -1   -1.07    2.02
 -12   0  -1    2.31    2.78
 -13   0  -1   -0.26    1.75
 -13   0  -1   -0.80    2.37
 -13   0  -1    0.52    3.19
 -13   0  -1   -3.24    1.47
 -13   0  -1   -4.13    3.04
  13   0   1   -0.37    2.26
  13   0   1   -0.95    2.29
 -13   0  -1    1.05    2.49
  13   0   1    3.18    4.24
 -14   0  -1   -0.43    2.18
 -14   0  -1    5.56    3.56
  14   0   1   -0.27    1.40
  14   0   1   -3.16    3.50
 -14   0  -1   -2.88    2.15
 -14   0  -1   -0.29    2.83
 -14   0  -1   -0.97    2.20
 -14   0  -1   -0.08    1.90
  14   0   1    0.63    2.10
 -15   0  -1   -3.58    2.13
 -15   0  -1   -0.83    1.61
 -15   0  -1   -0.64    1.60
  15   0   1    0.41    1.52
  15   0   1    2.28    2.73
 -15   0  -1   -0.52    1.04
  16   0   1    0.72    1.81
 -16   0  -1    0.15    1.27
 -16   0  -1   -0.61    1.51
 -16   0  -1   -3.13    1.80
  17   0   1   -1.26    1.31
 -17   0  -1    1.12    1.15
  18   1  -1    6.52    1.52
  18  -1  -1    5.89    1.38
 -17   1   1   12.81    2.29
 -17   1   1   16.61    2.43
 -17  -1   1   15.02    2.19
  17  -1  -1   18.45    3.24
  17   1  -1   17.68    3.08
  16  -1  -1    1.10    1.14
  16   1  -1    1.02    2.77
 -16   1   1    2.25    1.80
 -16   1   1   -2.15    2.41
 -16  -1   1    3.14    2.22
 -16  -1   1    0.33    1.64
 -16   1   1    3.46    1.36
  16  -1  -1    1.39    2.20
  16   1  -1    1.79    1.21
  15  -1  -1  100.08    9.72
  15  -1  -1  106.80    7.57
  15   1  -1  107.16   10.45
 -15  -1   1   96.37    7.73
  15   1  -1   97.45    8.81
 -15  -1   1   93.96    8.32
 -15  -1   1  113.33    7.63
  15  -1  -1  105.24   14.96
 -15  -1   1   95.18    8.66
  15  -1  -1   87.73    7.43
 -15   1   1   94.85    8.03
 -15  -1   1  105.25    7.13
 -15   1   1   92.35    7.95
  14  -1  -1   36.62    5.03
 -14   1   1   30.33    5.07
  14   1  -1   33.30    6.75
  14  -1  -1   33.83    6.79
  14  -1  -1   25.40    8.03
 -14  -1   1   36.09    4.76
 -14  -1   1   39.84    6.18
 -14   1   1   28.72    7.20
  14   1  -1   39.26   10.54
 -14  -1   1   31.99    5.57
 -14   1   1   35.74    4.43
 -14   1   1   40.93    6.03
 -13  -1   1    3.80    2.50
 -13  -1   1    4.62    2.16
 -13   1   1    5.28    3.97
 -13   1   1    4.95    1.57
  13   1  -1    5.99    4.55
  13   1  -1    8.24    6.06
  13   1  -1   12.10    4.82
 -13   1   1    5.59    2.96
  13  -1  -1   -1.89    4.50
  13  -1  -1    6.60    3.37
 -13  -1   1   10.18    3.59
  13  -1  -1    3.62    2.16
 -13   1   1    7.45    3.14
  12   1  -1  119.88   18.99
  12   1  -1   95.32   15.98
 -12  -1   1  116.82    9.46
  12   1  -1  100.63   10.62
  12  -1  -1   92.46   15.22
 -12  -1   1  137.05   12.97
  12  -1  -1  122.22   20.02
 -12   1   1  103.70    8.38
 -12   1   1  103.29    6.73
  12  -1  -1  115.10   11.09
  12  -1  -1  120.71    9.07
 -12   1   1  109.77    8.26
 -12  -1   1  121.59    8.41
 -12   1   1  137.31    7.59
 -12  -1   1  111.93    8.43
  12   1  -1  119.09   19.93
 -12   1   1  111.51   13.86
 -12  -1   1  105.87   13.90
 -11  -1   1  155.40    9.19
  11   1  -1  129.00   18.31
  11   1  -1  169.38   23.35
 -11  -1   1  159.92   10.22
 -11   1   1  148.36    9.40
 -11   1   1  153.46    8.77
 -11   1   1  137.35   14.71
  11  -1  -1  150.58   22.12
  11  -1  -1  158.30   21.20
 -11  -1   1  145.87   15.51
  11  -1  -1  157.55    9.58
  11   1  -1  171.09   22.80
 -11   1   1  157.59    7.62
 -11  -1   1  155.28    8.43
 -11  -1   1  162.25   14.07
  10  -1  -1    5.07    7.05
 -10  -1   1    8.10    2.73
 -10  -1   1    3.61    3.01
 -10  -1   1    0.74    2.12
 -10  -1   1    2.90    2.36
 -10   1   1    0.07    2.75
  10  -1  -1    4.12    4.58
  10   1  -1   -2.44    3.34
  10   1  -1   -2.34    5.81
  10  -1  -1   -3.09    5.40
 -10   1   1    1.44    1.66
 -10   1   1    2.66    2.29
  -9  -1   1   -0.20    2.13
   9  -1  -1    9.00    8.64
  -9  -1   1    1.29    1.79
  -9   1   1    2.17    1.31
   9   1  -1    1.20    5.50
   9   1  -1   -4.86    7.27
  -9   1   1    1.28    2.57
  -9   1   1    0.02    1.14
   9  -1  -1   -0.59    2.65
  -9  -1   1    1.84    1.13
  -9   1   1    2.74    2.77
   9   1  -1    3.17    5.06
   9  -1  -1    8.08    7.79
   8  -1  -1  271.55   17.03
  -8   1   1  246.02   15.62
  -8  -1   1  247.21    9.67
  -8   1   1  230.83   13.05
   8  -1  -1  234.44   26.52
  -8  -1   1  235.73   14.92
   8  -1  -1  239.43   24.51
  -8   1   1  246.00   14.27
  -8   1   1  242.91   12.51
   8   1  -1  167.65   20.58
  -8   1   1  239.29    9.01
   8   1  -1  236.12   23.30
  -8  -1   1  221.37   15.71
  -8   1   1  243.60   15.54
   8   1  -1  276.65   29.24
  -7  -1   1   -3.61    2.08
   7   1  -1   -5.63    2.98
  -7  -1   1   -0.21    2.31
  -7  -1   1   -1.80    2.21
   7   1  -1    4.23    5.36
   7  -1  -1    3.50    5.81
  -7   1   1    0.63    2.39
   7  -1  -1    0.58    6.26
   7  -1  -1   -0.03    2.30
  -7   1   1   -2.16    1.97
  -7   1   1   -2.50    2.40
  -7   1   1    0.80    1.93
  -7   1   1   -0.45    2.00
   7   1  -1    6.48    5.27
  -7  -1   1    0.82    0.87
  -7   1   1   -0.47    1.18
   6   1  -1   57.07   10.73
   6  -1  -1   70.72    6.63
   6   1  -1   73.37    5.86
  -6  -1   1   62.96    6.72
  -6   1   1   61.24    6.48
  -6   1   1   64.79    6.82
  -6  -1   1   68.65    5.60
  -6   1   1   56.66    5.01
  -6   1   1   68.18    6.16
   6   1  -1   52.54    9.52
  -6  -1   1   58.17    5.89
   6  -1  -1   56.49    7.03
   6  -1  -1   49.42    9.69
  -6   1   1   59.82    6.20
  -5   1   1   25.33    3.85
   5  -1  -1   26.67    3.93
  -5   1   1   29.20    4.09
  -5  -1   1   28.79    3.48
  -5   1   1   30.73    4.34
   5   1  -1   16.65    5.72
   5  -1  -1   33.10    4.33
  -5  -1   1   30.87    3.65
  -5  -1   1   27.28    4.05
   5   1  -1   18.29    6.08
  -5   1   1   30.04    3.90
   5  -1  -1   25.77    6.07
  -4   1   1  200.07    8.54
  -4   1   1  195.20    9.98
   4   1  -1  216.35    5.90
   4   1  -1  165.69   12.62
  -4  -1   1  230.92    8.93
   4  -1  -1  212.00    9.35
  -4   1   1  235.09    9.93
   4  -1  -1  212.29   10.15
  -4   1   1  239.49   10.37
  -4  -1   1  236.82    9.98
   3  -1  -1  340.56   15.28
  -3  -1   1  382.84   10.41
   3   1  -1  345.25    6.40
  -3   1   1  329.51    8.89
  -3   1   1  365.74   11.70
   3   1  -1  323.07   13.51
   3  -1  -1  349.79   10.06
   2  -1  -1   35.11    1.94
  -2   1   1   40.36    2.25
  -2  -1   1   28.16    5.27
   2  -1  -1   32.57    4.11
   2  -1  -1   29.81    2.77
  -2   1   1   35.56    2.45
  -2  -1   1   40.47    3.10
  -2   1   1   31.86    3.30
   2   1  -1   31.67    3.45
   2   1  -1   31.66    1.79
  -1   1   1 3019.82   26.14
   1  -1  -1 3028.08   25.58
   1  -1  -1 3059.03   21.30
  -1  -1   1 3197.22   26.26
  -1  -1   1 2946.65   38.96
  -1   1   1 3229.46   16.26
   0   1   1    9.05    1.26
   0   1  -1    8.25    0.85
   0  -1  -1   11.20    0.77
   0  -1  -1    7.78    1.21
   0   1   1    8.44    0.70
   0  -1   1    9.75    1.55
   0   1   1    7.09    2.00
   0  -1   1    9.41    1.86
  -1   1  -1 1089.99   14.17
  -1   1  -1 1158.51   11.13
  -1   1  -1 1103.87   13.63
  -1  -1  -1 1116.28   13.05
  -1  -1  -1 1143.08   16.48
   1   1   1 1157.80   12.57
   1  -1   1 1167.06   18.40
   2   1   1  197.24    5.96
   2   1   1  210.97    4.90
  -2  -1  -1  234.25    8.19
  -2   1  -1  218.75    7.28
   2  -1   1  230.74    7.85
  -2   1  -1  234.13    6.46
  -2  -1  -1  227.00    7.78
   3  -1   1 4947.80   50.11
  -3   1  -1 4525.77   34.27
  -3  -1  -1 4821.80   43.10
  -3   1  -1 4743.80   40.08
   3   1   1 4651.91   23.94
   3   1   1 4677.41   47.36
  -3   1  -1 4858.59   38.45
   3  -1   1 4691.93   43.15
  -4   1  -1   15.78    2.88
  -4  -1  -1   20.04    2.77
   4  -1   1   15.91    4.11
   4   1   1   16.44    3.41
  -4  -1  -1   16.68    2.30
   4  -1   1   19.10    3.39
  -4  -1  -1   18.29    3.54
   4   1   1   17.34    3.84
  -4   1  -1   18.91    2.34
  -4   1  -1   20.48    2.79
  -4  -1  -1   18.17    3.24
  -4   1  -1   21.70    3.22
   4   1   1   18.32    1.42
  -5   1  -1  134.24    6.77
   5  -1   1  138.29    9.36
   5  -1   1  127.58   11.88
  -5  -1  -1  152.02   10.31
  -5   1  -1  139.61    6.35
   5   1   1  144.21   12.21
  -5   1  -1  148.80    8.58
   5   1   1  140.96    7.94
   5   1   1  137.98    9.69
   5  -1   1  114.81    8.71
  -5  -1  -1  127.29    6.47
   5   1   1  139.06   11.36
  -5  -1  -1  147.07    9.89
  -5  -1  -1  154.80    8.75
  -5   1  -1  146.34    9.13
   5   1   1  138.91    4.27
   5   1   1  154.87    7.99
  -5   1  -1  130.73    9.25
   6  -1   1  107.44    9.54
   6   1   1  140.53    8.23
   6   1   1  116.48   10.55
  -6  -1  -1  122.06   10.22
  -6   1  -1  135.73    9.90
  -6   1  -1  135.74   10.58
   6  -1   1  132.83    9.88
  -6  -1  -1  144.23    9.60
   6   1   1  117.92   13.33
  -6   1  -1  134.51    7.67
  -6  -1  -1  111.36    5.97
  -6  -1  -1  145.06   11.98
   6  -1   1  131.71   14.56
  -6   1  -1  124.15    9.87
   6   1   1  136.04    8.58
   6   1   1  115.14   11.88
   7  -1   1  942.46   29.53
   7  -1   1  949.04   27.73
  -7  -1  -1  914.99   29.63
   7   1   1  975.18   24.82
   7   1   1  971.67   35.22
  -7   1  -1  941.13   27.68
   7  -1   1  981.99   38.89
  -7   1  -1  980.56   30.31
  -7   1  -1 1004.76   16.83
  -7  -1  -1 1005.82   27.22
  -7  -1  -1 1002.26   16.55
  -7  -1  -1  963.09   30.27
   7   1   1  961.18   38.22
   7   1   1  931.06   30.41
  -7   1  -1  990.50   22.63
  -7   1  -1  884.20   28.53
   8   1   1   79.36   10.67
  -8  -1  -1   75.83    9.53
   8   1   1   71.39   11.48
  -8   1  -1   74.32    9.52
  -8   1  -1   70.30    8.16
  -8   1  -1   78.66    9.41
  -8  -1  -1   76.16    9.22
  -8  -1  -1   74.83    8.48
  -8   1  -1   79.99    6.97
   8   1   1   73.60    7.23
   8  -1   1   64.68    8.21
  -8  -1  -1   70.51    5.24
   8  -1   1   69.90   12.14
   8   1   1   73.22    9.12
  -8   1  -1   77.72    5.38
   8  -1   1   77.40    8.33
  -9  -1  -1   -2.60    2.09
  -9   1  -1   -0.77    2.39
  -9  -1  -1   -0.87    2.85
   9  -1   1   -2.93    5.15
   9   1   1   -0.69    4.36
  -9   1  -1   -0.50    2.38
   9  -1   1    0.66    2.16
  -9   1  -1    0.45    1.37
   9   1   1    0.47    2.68
  -9  -1  -1   -0.40    2.33
  -9  -1  -1   -1.46    3.10
  -9   1  -1   -1.52    1.63
 -10   1  -1    4.04    1.68
 -10   1  -1    0.69    1.83
 -10   1  -1    3.72    2.63
 -10   1  -1    4.25    2.45
  10   1   1    1.58    1.71
 -10   1  -1   -0.44    3.40
  10  -1   1    3.82    2.09
  10   1   1    4.08    3.96
 -10  -1  -1    1.84    1.36
 -10  -1  -1    2.01    1.42
  10  -1   1    2.52    2.38
 -10  -1  -1    3.27    2.41
  10  -1   1    4.95    1.92
 -10  -1  -1    6.17    3.23
  10  -1   1    2.44    4.21
  10   1   1    9.29    4.30
 -10   1  -1    3.92    1.44
 -10  -1  -1    2.51    2.08
  11   1   1   24.11    3.18
  11   1   1   17.39    3.15
 -11  -1  -1   19.99    2.98
 -11   1  -1   19.34    3.18
  11   1   1   26.14    8.77
 -11   1  -1   20.67    5.63
 -11  -1  -1   20.40    5.88
 -11   1  -1   19.59    5.58
 -11   1  -1   23.52    3.87
  11  -1   1   18.18    4.32
  11  -1   1   21.71    3.66
  11   1   1   14.43    2.78
 -11   1  -1   20.07    2.58
 -11  -1  -1   20.47    3.48
 -11   1  -1   29.95    6.79
 -11  -1  -1   22.73    5.64
 -11  -1  -1   20.47    2.69
  11  -1   1   29.56    9.87
 -11   1  -1   19.53    2.76
  12   1   1  111.54    8.46
 -12  -1  -1  111.08    8.56
 -12  -1  -1  114.24    9.02
 -12  -1  -1  111.63    7.33
 -12  -1  -1  116.00   13.79
 -12   1  -1  113.09    8.17
  12   1   1  114.69   16.90
 -12  -1  -1  100.85   12.46
  12  -1   1  102.99    9.44
 -12   1  -1  107.35    6.82
  12  -1   1  115.71    8.68
  12   1   1  118.10    9.95
  12  -1   1  109.36   16.41
  12   1   1  131.91    8.42
 -12   1  -1  108.88    8.92
 -12   1  -1  106.75   12.48
 -12  -1  -1  123.72    8.58
 -12   1  -1  112.86   12.92
 -12   1  -1  108.06   12.88
  13   1   1   53.81    6.43
 -13  -1  -1   47.97    8.77
 -13  -1  -1   50.60    6.22
  13   1   1   49.01    6.69
 -13   1  -1   50.70    6.21
 -13  -1  -1   49.82    5.85
 -13  -1  -1   49.19    4.96
 -13  -1  -1   48.46    9.35
 -13   1  -1   61.85    6.41
  13  -1   1   61.95   12.55
 -13   1  -1   52.04    6.03
  13   1   1   53.78   11.44
  13  -1   1   52.71    6.03
 -13   1  -1   51.20    8.87
  13  -1   1   48.37    6.67
 -13   1  -1   43.02    8.04
  13   1   1   60.94    6.07
 -13  -1  -1   51.13    6.20
 -14  -1  -1  172.94   11.04
  14   1   1  181.67   10.76
  14  -1   1  210.30   21.71
 -14  -1  -1  162.61   14.93
  14  -1   1  184.36   11.00
 -14   1  -1  166.89   15.48
 -14  -1  -1  184.24   11.43
 -14   1  -1  179.35   10.70
 -14  -1  -1  175.66   10.69
 -14  -1  -1  184.19    9.32
  14   1   1  194.96   20.14
  14   1   1  178.99   12.74
 -14   1  -1  171.61   14.08
  14  -1   1  186.86   12.87
 -14   1  -1  170.14   10.82
  14   1   1  197.51   10.33
 -14   1  -1  185.64   11.00
 -14  -1  -1  164.77   14.93
 -15  -1  -1   28.53    4.09
 -15   1  -1   29.93    4.46
  15  -1   1   34.96    5.33
 -15   1  -1   34.96    4.60
 -15  -1  -1   30.12    4.43
  15  -1   1   37.66    4.70
 -15  -1  -1   33.74    3.71
 -15   1  -1   32.52    3.67
 -15  -1  -1   34.22    4.87
  15   1   1   36.37    6.08
 -15   1  -1   37.29    4.85
 -16   1  -1  199.16    9.68
 -16   1  -1  217.62   10.22
 -16  -1  -1  234.98   10.71
  16  -1   1  220.09   11.62
 -16  -1  -1  204.60    9.60
  16  -1   1  224.46    9.39
 -16   1  -1  232.26   10.00
 -16  -1  -1  192.57    9.37
  16   1   1  225.80   11.95
 -17   1  -1   -1.42    1.15
  17  -1   1    1.64    1.36
 -17  -1  -1   -0.37    0.90
  17   1   1    2.21    1.57
 -17  -1  -1   -3.25    1.52
  18   2  -1    8.82    1.51
  18  -2  -1    7.91    1.53
  17  -2  -1  210.27   10.01
 -17  -2   1  210.52    8.14
 -17   2   1  202.76    7.98
  17   2  -1  204.36    9.71
 -17   2   1  198.55    9.01
 -16  -2   1   -0.48    1.31
  16  -2  -1    3.27    3.04
 -16   2   1    2.50    1.98
  16  -2  -1    4.10    1.44
  16   2  -1    4.52    2.90
 -16   2   1   -0.25    1.36
  16   2  -1    0.04    1.91
 -16  -2   1    2.30    1.81
 -15  -2   1   64.40    6.09
  15  -2  -1   48.19    7.16
  15  -2  -1   58.23    5.91
  15   2  -1   52.76    6.43
 -15  -2   1   53.42    6.25
 -15   2   1   61.28    6.55
 -15   2   1   57.43    6.31
 -15  -2   1   57.78    6.53
  15   2  -1   52.82    6.92
 -15  -2   1   54.71    5.56
 -15  -2   1   59.30    5.55
  14  -2  -1    3.05    2.24
  14   2  -1    3.01    2.04
 -14   2   1    2.87    1.93
 -14  -2   1   -0.34    2.07
  14  -2  -1    2.58    5.96
 -14  -2   1    6.74    2.48
 -14   2   1    5.38    2.37
  14   2  -1    1.42    3.96
  14   2  -1    6.08    5.71
 -14   2   1    1.99    2.01
 -14  -2   1    1.62    2.25
  14  -2  -1    4.39    4.43
 -14  -2   1    1.37    2.28
 -13  -2   1    7.58    2.09
  13   2  -1   15.33    6.60
 -13   2   1    4.58    3.93
 -13  -2   1    7.28    2.30
  13   2  -1   13.17    5.46
  13  -2  -1    7.84    3.74
 -13  -2   1    8.30    3.41
  13   2  -1   14.49    5.00
 -13   2   1    8.22    2.29
 -13   2   1    7.42    3.18
 -13   2   1    9.81    2.25
 -13  -2   1   13.07    4.65
  13  -2  -1   12.68    4.18
  13  -2  -1    7.83    2.99
  13   2  -1   13.73    6.54
 -12   2   1  151.97   15.84
  12   2  -1  162.05   12.68
  12   2  -1  155.40   20.66
 -12  -2   1  150.95   10.72
 -12  -2   1  153.71   14.63
  12  -2  -1  167.47   10.92
 -12  -2   1  161.05   10.49
 -12   2   1  148.47    9.88
  12  -2  -1  141.25   21.33
 -12  -2   1  156.23    9.69
  12   2  -1  161.50   22.20
  12   2  -1  151.50   21.43
 -12   2   1  159.41    9.50
  11  -2  -1  732.83   22.23
 -11  -2   1  696.14   30.10
 -11  -2   1  707.44   22.07
  11   2  -1  744.23   45.34
  11   2  -1  700.45   24.82
 -11   2   1  686.87   19.74
 -11  -2   1  735.63   20.98
 -11   2   1  709.50   18.84
  11  -2  -1  616.79   40.90
 -11   2   1  680.19   31.92
 -11  -2   1  677.23   34.14
  11  -2  -1  714.31   47.80
 -11  -2   1  726.58   19.79
 -11   2   1  717.18   19.40
  11   2  -1  725.17   47.82
  11   2  -1  680.26   43.56
 -10  -2   1 1166.51   26.40
 -10  -2   1 1213.15   24.61
 -10   2   1 1103.34   23.03
  10  -2  -1  889.79   48.93
 -10   2   1 1131.29   38.39
  10   2  -1 1165.99   46.93
 -10  -2   1 1070.47   41.37
 -10   2   1 1166.76   21.59
  10   2  -1 1186.45   55.33
 -10   2   1 1091.47   33.33
  10  -2  -1 1304.62   40.82
  10   2  -1 1043.18   52.93
  10  -2  -1 1171.09   58.44
 -10  -2   1 1112.14   37.64
  10  -2  -1 1213.16   61.20
  10   2  -1 1140.43   59.50
  -9   2   1   59.09    8.34
  -9   2   1   61.17    8.69
   9  -2  -1   50.21   12.65
   9  -2  -1   75.52    9.67
   9   2  -1   69.88   16.37
   9   2  -1   54.16   12.12
  -9   2   1   58.28    6.51
  -9   2   1   57.75    4.88
  -9  -2   1   58.63    5.65
   9   2  -1   59.13   13.80
  -9   2   1   60.19    7.77
   9  -2  -1   46.36   11.39
  -9  -2   1   61.75    8.71
  -9  -2   1   57.42    9.70
  -8  -2   1  628.09   25.71
  -8   2   1  674.03   25.26
  -8   2   1  698.34   15.10
   8   2  -1  589.92   39.08
  -8   2   1  640.20   21.10
   8   2  -1  765.85   50.22
  -8   2   1  669.95   20.32
   8  -2  -1  653.40   41.41
  -8  -2   1  685.87   17.02
  -8   2   1  686.63   23.27
   8  -2  -1  673.47   41.10
   8  -2  -1  839.39   31.80
  -8  -2   1  687.04   28.31
   8   2  -1  685.53   37.75
  -8   2   1  735.62   27.23
   7  -2  -1   36.42    9.50
  -7   2   1   40.33    5.57
  -7   2   1   38.69    5.21
  -7   2   1   36.66    5.66
  -7   2   1   39.82    5.15
  -7  -2   1   39.13    6.39
   7  -2  -1   56.33    8.30
   7  -2  -1   43.31    6.22
  -7  -2   1   44.93    3.95
   7   2  -1   37.85    8.21
  -7  -2   1   47.51    4.53
   7   2  -1   22.71    7.30
  -7   2   1   42.89    4.72
   7   2  -1   27.91   10.03
  -7  -2   1   31.89    4.88
  -7   2   1   49.78    3.43
   7  -2  -1   36.69    9.69
  -6   2   1  164.00    7.93
   6  -2  -1  117.32   10.87
  -6  -2   1  143.92   10.74
  -6   2   1  157.39   10.46
  -6   2   1  144.78    9.66
   6   2  -1  155.40   20.65
  -6  -2   1  155.90    7.98
   6  -2  -1  157.59   11.08
  -6   2   1  152.68    9.33
  -6  -2   1  152.80   11.05
  -6   2   1  151.50   10.36
   6  -2  -1  112.73   14.89
   6   2  -1  153.11   16.17
  -5   2   1    8.87    2.55
  -5  -2   1    6.31    2.16
  -5  -2   1    5.46    2.47
   5  -2  -1    5.19    1.84
   5  -2  -1    6.09    2.45
   5  -2  -1   -0.71    3.43
  -5   2   1    6.16    2.07
  -5   2   1    6.31    2.51
   5   2  -1    6.81    4.20
  -5  -2   1    4.12    1.43
  -5  -2   1    5.89    3.82
   5   2  -1   12.44    6.49
  -5   2   1    4.25    1.60
   4  -2  -1 1075.12   23.30
  -4   2   1 1089.67   20.64
  -4   2   1 1069.39   21.33
  -4   2   1 1141.07   25.08
   4  -2  -1 1050.59   25.40
  -4  -2   1 1111.81   18.72
   4   2  -1  840.20   37.29
  -4  -2   1 1186.05   23.43
  -4   2   1 1203.39   22.71
  -4   2   1 1045.61   19.13
  -3   2   1  811.24   15.93
   3  -2  -1  773.51   24.28
  -3   2   1  791.63   14.61
  -3   2   1  864.23   20.30
   3  -2  -1  802.84   18.77
  -3  -2   1  830.22   15.12
   3  -2  -1  798.06   17.82
  -3   2   1  741.16   13.20
   3   2  -1  695.69   19.48
  -3  -2   1  656.52   24.38
   2  -2  -1 1154.17   24.26
   2   2  -1 1097.97   19.60
   2  -2  -1 1135.58   19.80
  -2  -2   1 1047.74   26.84
  -2   2   1 1185.76   21.70
  -2  -2   1 1200.74   17.54
  -2   2   1 1137.42   14.31
  -2   2   1 1174.87   11.72
  -1   2   1 2003.62   16.18
  -1   2   1 1995.27   23.94
   1  -2  -1 1846.75   23.87
  -1   2   1 2003.33    9.43
  -1  -2   1 2066.09   23.19
  -1  -2   1 1882.43   30.68
   0  -2   1  476.87   13.79
   0   2   1  449.26    9.45
   0  -2   1  472.26   11.22
   0   2  -1  469.12    9.28
   0  -2  -1  481.99   11.46
   0   2   1  472.86    8.30
  -1   2  -1 2536.85   25.15
  -1   2  -1 2646.13   23.92
   1  -2   1 2608.85   29.73
  -1   2  -1 2571.41   24.52
   1   2   1 2592.67   19.48
  -1   2  -1 2665.62   21.52
   2  -2   1 1043.27   19.88
  -2  -2  -1  969.14   17.00
  -2  -2  -1 1065.99   16.63
  -2   2  -1  965.58   14.30
   2   2   1  972.67    9.28
  -2   2  -1  942.51   15.60
  -2   2  -1  961.63   16.55
   3  -2   1 5380.74   51.57
  -3  -2  -1 5400.23   43.22
   3   2   1 5459.98   50.50
  -3   2  -1 5519.68   39.63
  -3   2  -1 5413.98   40.30
  -3   2  -1 5431.74   44.35
  -3  -2  -1 5534.40   46.88
   4   2   1  342.78   15.71
  -4  -2  -1  330.37   13.25
  -4  -2  -1  322.37   10.90
  -4   2  -1  343.54   11.90
   4  -2   1  332.84   17.13
  -4   2  -1  363.32   11.99
   4   2   1  336.39   15.94
   4  -2   1  337.76   14.58
  -4   2  -1  350.51   11.66
  -4  -2  -1  355.99   10.67
  -4  -2  -1  401.67   15.47
  -4   2  -1  344.88   12.52
  -4   2  -1  349.55    9.03
  -5  -2  -1 5028.20   58.65
  -5   2  -1 5117.56   55.77
   5  -2   1 5153.58   61.03
  -5   2  -1 4984.68   39.03
   5   2   1 4889.85   70.89
   5   2   1 4733.54   63.22
  -5   2  -1 5361.18   51.76
  -5  -2  -1 5211.39   50.01
  -5  -2  -1 4808.67   42.46
  -5   2  -1 5049.83   41.16
  -5   2  -1 5257.41   53.46
  -5   2  -1 5094.67   53.90
   5   2   1 4918.52   69.18
   6  -2   1   44.27    8.51
  -6   2  -1   39.09    4.16
   6   2   1   37.94    6.58
  -6   2  -1   38.38    4.93
   6  -2   1   43.48    5.79
  -6  -2  -1   46.78    5.07
   6   2   1   43.94    7.70
  -6   2  -1   41.26    5.57
  -6  -2  -1   45.85    5.70
  -6  -2  -1   38.20    3.69
  -6   2  -1   39.06    5.14
   6   2   1   46.84    4.81
   6   2   1   40.32    6.71
  -6  -2  -1   41.81    6.17
  -7   2  -1   29.11    3.75
   7   2   1   28.70    7.72
  -7  -2  -1   25.39    5.40
  -7  -2  -1   20.59    4.34
  -7  -2  -1   38.28    8.30
  -7   2  -1   28.28    5.73
  -7   2  -1   31.71    5.91
  -7   2  -1   31.75    6.66
   7   2   1   27.35    3.95
  -7  -2  -1   38.18    3.99
   7  -2   1   29.81    8.00
   7   2   1   27.37    7.12
   7   2   1   35.49    7.57
  -7   2  -1   27.24    4.35
   7  -2   1   26.63    5.47
  -8   2  -1   28.35    6.02
   8  -2   1   34.47    5.69
  -8   2  -1   30.82    4.78
  -8   2  -1   34.58    6.12
   8   2   1   28.22    6.46
  -8  -2  -1   24.97    5.48
   8   2   1   29.94    6.65
  -8  -2  -1   29.85    6.36
  -8   2  -1   31.86    5.76
  -8  -2  -1   30.52    3.62
  -8   2  -1   30.75    3.54
   8  -2   1   31.19    7.88
   8   2   1   25.25    6.06
  -8  -2  -1   33.58    5.84
   9   2   1   48.66    8.75
  -9   2  -1   52.61    8.24
  -9   2  -1   57.42    5.22
   9  -2   1   62.11    8.45
   9  -2   1   60.50   11.73
  -9   2  -1   60.59    8.58
   9   2   1   61.75   11.13
  -9  -2  -1   52.73    7.79
  -9   2  -1   54.66    8.28
   9   2   1   47.60    8.30
  -9  -2  -1   55.39    5.15
  -9  -2  -1   50.06    8.38
  -9  -2  -1   56.87    8.67
  -9   2  -1   54.53    6.49
 -10  -2  -1   89.44    5.95
 -10   2  -1   85.82   10.60
 -10   2  -1   92.56    6.89
 -10   2  -1   85.63   10.87
 -10   2  -1   98.99    6.25
  10   2   1   88.47    7.71
  10  -2   1  107.24   11.98
  10   2   1   86.75   11.84
 -10  -2  -1   74.96   11.17
 -10  -2  -1   89.26   10.79
  10  -2   1   82.84    6.40
  10   2   1   84.45   13.71
 -10   2  -1   86.59   11.11
 -10  -2  -1   88.60    6.94
  10   2   1   83.43    6.65
 -10  -2  -1   94.44    5.70
 -10   2  -1   96.80    6.25
  10  -2   1   89.37   14.47
  10  -2   1   89.61    7.46
 -11   2  -1  329.02   12.60
 -11   2  -1  321.30   13.87
 -11   2  -1  326.89   21.04
 -11   2  -1  317.43   21.58
 -11   2  -1  336.34   13.01
  11  -2   1  309.70   15.37
 -11  -2  -1  350.17   14.27
 -11  -2  -1  332.35   12.42
 -11  -2  -1  325.67   14.35
  11   2   1  328.62   16.02
  11  -2   1  344.34   28.56
  11   2   1  299.54   14.02
  11   2   1  350.30   24.00
  11  -2   1  371.48   22.21
  11  -2   1  308.86   13.84
 -11   2  -1  316.68   21.08
 -11  -2  -1  333.55   12.92
  11   2   1  349.58   28.44
 -11  -2  -1  313.02   21.05
 -11  -2  -1  300.42   21.90
 -12   2  -1  197.48   11.63
  12   2   1  185.83   11.73
 -12   2  -1  195.83   16.48
  12   2   1  206.72   22.63
 -12  -2  -1  200.49   11.93
  12  -2   1  195.82   12.77
 -12   2  -1  196.50   10.74
 -12   2  -1  192.74   16.67
  12  -2   1  202.70   22.23
 -12   2  -1  200.02   17.60
 -12  -2  -1  180.24   16.64
 -12  -2  -1  196.42   10.47
 -12  -2  -1  204.09   18.36
 -12  -2  -1  201.76   11.99
  12   2   1  197.78   13.23
  12  -2   1  197.63   11.54
 -12  -2  -1  210.18   11.40
 -13   2  -1    4.82    3.29
 -13  -2  -1   -1.59    2.97
 -13   2  -1   -1.46    2.32
  13  -2   1   -1.64    2.67
  13   2   1   -2.55    3.21
 -13  -2  -1   -3.90    3.09
 -13   2  -1    1.87    2.24
  13  -2   1   -1.54    4.96
 -13  -2  -1   -5.18    2.72
 -13  -2  -1    0.90    1.62
  13  -2   1   -3.62    1.85
 -13  -2  -1   -1.40    2.57
 -13   2  -1   -3.36    3.61
  13   2   1   -0.76    1.48
 -13   2  -1   -3.34    3.07
 -13  -2  -1    2.91    4.76
 -13  -2  -1   -1.20    1.45
  13   2   1   -9.48    6.58
  14  -2   1   13.12    3.98
  14  -2   1   15.02    3.94
 -14   2  -1   11.41    2.85
  14   2   1   16.15    4.71
 -14  -2  -1   12.78    5.08
 -14   2  -1   11.14    4.44
 -14  -2  -1    9.52    2.45
  14   2   1    8.91    4.95
  14   2   1   17.37    3.73
 -14   2  -1   11.45    2.78
 -14  -2  -1    9.09    2.25
 -14   2  -1   11.14    3.06
 -14  -2  -1   17.00    3.75
  14  -2   1   13.89    6.65
 -14  -2  -1    9.46    2.61
 -14  -2  -1   12.10    2.80
  15  -2   1   41.63    5.78
 -15  -2  -1   45.47    5.47
 -15   2  -1   44.75    4.25
 -15   2  -1   36.56    4.78
 -15   2  -1   44.14    5.09
 -15  -2  -1   48.80    4.53
 -15  -2  -1   42.26    4.97
 -15  -2  -1   32.36    4.52
  15   2   1   38.74    5.84
  15  -2   1   41.01    4.88
 -15   2  -1   41.57    5.24
 -16  -2  -1  265.21   11.55
 -16   2  -1  247.38   10.84
  16  -2   1  237.66   11.69
 -16   2  -1  241.85   10.50
 -16   2  -1  259.71   10.19
  16   2   1  259.31   12.63
 -16  -2  -1  214.47    9.54
  16  -2   1  239.98   10.41
  17  -2   1  102.46    6.26
  17   2   1  103.98    6.51
 -17   2  -1   90.24    5.57
  17  -2   1   92.32    4.36
 -17  -2  -1  103.73    5.80
  17  -3  -1   59.72    3.93
 -17  -3   1   60.04    4.26
  17   3  -1   61.57    5.06
 -17   3   1   54.16    4.71
 -17   3   1   58.54    4.25
  17  -3  -1   66.87    5.33
  16  -3  -1   11.80    2.69
  16   3  -1   16.42    3.76
  16   3  -1   12.87    3.29
 -16  -3   1   13.99    2.92
 -16  -3   1   13.58    2.63
 -16   3   1    9.45    2.53
 -16   3   1    9.31    2.26
  16  -3  -1   11.67    3.20
 -16  -3   1   10.51    2.21
 -15  -3   1  247.79   11.53
  15  -3  -1  239.72   12.28
 -15   3   1  215.08   11.39
 -15  -3   1  230.16   11.47
  15  -3  -1  221.13   13.84
  15   3  -1  263.92   14.91
 -15  -3   1  229.04   12.56
 -15  -3   1  239.10   11.67
  15   3  -1  229.21   13.56
 -15   3   1  245.43   12.82
  14  -3  -1   18.16    4.56
 -14  -3   1   22.15    4.65
  14  -3  -1   26.86    9.59
 -14  -3   1   20.48    3.74
 -14  -3   1   17.37    3.95
  14  -3  -1   26.82    4.56
 -14  -3   1   16.90    4.27
  14   3  -1   21.81    5.26
 -14   3   1   25.21    3.47
  14   3  -1   26.37    8.60
 -14   3   1   15.54    4.70
  14   3  -1   28.23    7.82
 -14   3   1   18.74    3.42
 -14   3   1   19.49    4.03
 -14  -3   1   21.77    4.08
 -13   3   1  105.53   13.37
  13   3  -1  102.29   15.97
 -13   3   1  106.46    8.32
 -13  -3   1  100.20    8.25
  13  -3  -1  106.18   17.41
  13   3  -1  125.98   18.29
 -13  -3   1  103.23   12.00
  13   3  -1  115.55   18.37
  13  -3  -1  106.20   10.72
  13  -3  -1  110.34    9.17
 -13  -3   1  107.46    9.52
  13   3  -1  110.10   10.75
 -13  -3   1  102.58    8.35
 -13  -3   1  104.63    9.29
 -13   3   1   98.47    8.05
 -12  -3   1  387.85   24.16
 -12   3   1  384.73   24.52
  12   3  -1  429.74   34.52
  12   3  -1  378.72   19.60
  12   3  -1  387.17   34.98
 -12  -3   1  397.08   16.81
 -12   3   1  375.17   14.80
  12   3  -1  459.00   35.19
 -12   3   1  366.76   14.64
 -12   3   1  378.03   15.55
  12  -3  -1  408.75   17.54
  12  -3  -1  383.44   34.56
 -12  -3   1  389.73   17.75
 -12  -3   1  383.69   15.64
 -11   3   1    0.68    1.94
  11  -3  -1   -2.18    2.23
 -11  -3   1    1.70    2.56
  11   3  -1   -1.06    3.38
  11  -3  -1    5.32    7.18
  11   3  -1   -2.02    6.42
  11  -3  -1    8.93    3.77
 -11   3   1    2.05    2.17
 -11   3   1    0.71    2.74
  11   3  -1   -4.45    5.62
 -11   3   1    1.84    2.20
 -11  -3   1   -0.88    2.40
  11   3  -1   -6.23    6.10
 -11  -3   1   -0.26    1.81
 -11  -3   1    0.14    3.53
  10   3  -1  162.77   19.72
  10   3  -1  171.16   18.38
 -10   3   1  155.47    7.83
 -10  -3   1  164.11    9.03
  10  -3  -1  173.69   10.31
 -10  -3   1  149.70   15.64
  10  -3  -1  105.42   16.68
 -10   3   1  139.16   13.52
 -10   3   1  142.91   11.58
  10   3  -1  159.19   23.23
 -10   3   1  145.35    8.32
  10   3  -1  135.99   19.68
 -10  -3   1  170.24    9.53
  10  -3  -1  181.40   22.28
 -10  -3   1  148.00    9.75
 -10   3   1  165.90    8.57
  10  -3  -1  143.30   21.12
  10  -3  -1  157.49   15.49
 -10   3   1  158.71   14.85
 -10  -3   1  146.27   14.57
  -9   3   1  347.24   19.81
  -9   3   1  353.85   11.76
  -9   3   1  346.51   16.74
  -9  -3   1  354.76   21.72
   9  -3  -1  330.94   31.01
   9   3  -1  350.75   25.53
  -9  -3   1  332.69   22.18
   9   3  -1  325.65   30.80
  -9   3   1  372.58   21.08
  -9  -3   1  358.63   13.93
   9  -3  -1  382.43   32.85
   9   3  -1  353.38   28.46
   9   3  -1  303.99   28.21
   9  -3  -1  423.33   24.57
  -9   3   1  341.21   17.29
  -8   3   1 2645.48   50.16
   8   3  -1 2377.68   78.27
   8   3  -1 2746.39   72.45
  -8  -3   1 2501.60   56.44
  -8  -3   1 2587.67   34.74
  -8   3   1 2707.08   44.40
   8   3  -1 2344.75   64.53
   8   3  -1 3178.61  102.72
   8  -3  -1 2436.64   77.58
  -8   3   1 2647.50   29.85
  -8  -3   1 2449.86   53.78
  -8   3   1 2353.91   42.85
   8  -3  -1 2606.01   81.43
  -8   3   1 2714.48   52.90
   7   3  -1  677.44   33.60
  -7   3   1  685.04   24.22
  -7  -3   1  607.41   25.42
   7   3  -1  722.27   45.79
   7  -3  -1  746.58   31.80
  -7  -3   1  667.44   16.37
   7  -3  -1  602.94   37.17
  -7   3   1  706.28   13.36
   7  -3  -1  680.93   26.03
   7   3  -1  545.58   35.43
  -7   3   1  647.59   20.52
  -7   3   1  606.38   20.96
  -7   3   1  648.73   22.74
  -7  -3   1  579.33   23.94
   6  -3  -1  572.57   26.17
   6   3  -1  539.63   32.02
  -6   3   1  649.19   18.91
   6   3  -1  666.17   31.26
   6   3  -1  726.18   43.51
  -6   3   1  666.51   21.53
  -6  -3   1  691.57   15.99
   6  -3  -1  699.18   25.29
  -6  -3   1  707.43   24.39
   6  -3  -1  533.19   31.89
  -6   3   1  691.92   21.42
  -6   3   1  664.90   21.48
  -6  -3   1  677.84   23.42
   5  -3  -1   10.20    3.25
  -5  -3   1    6.60    2.62
  -5  -3   1    7.08    1.89
  -5   3   1    4.96    1.86
   5  -3  -1    6.81    3.54
  -5   3   1    8.99    2.17
  -5   3   1    8.37    2.32
   5   3  -1    3.80    2.58
  -5   3   1    8.00    2.28
  -5  -3   1    8.93    2.51
  -5  -3   1    3.39    3.72
  -5   3   1    6.54    2.91
   5  -3  -1    2.81    1.90
   5   3  -1   13.91    6.92
   4  -3  -1  354.52   14.97
  -4   3   1  315.19    9.78
  -4  -3   1  352.74   10.67
  -4   3   1  328.56   11.94
  -4  -3   1  368.98   13.16
   4  -3  -1  314.84   15.45
   4   3  -1  283.20   15.92
   4   3  -1  298.74   23.99
  -4  -3   1  278.57   18.23
  -4   3   1  334.89   11.99
  -4   3   1  328.42   11.42
  -3   3   1  130.57    6.70
   3  -3  -1  126.56    8.55
  -3  -3   1  117.98   10.38
   3   3  -1  109.92    7.64
   3  -3  -1  129.87   10.70
  -3  -3   1  134.65    6.40
   3   3  -1  107.64   12.52
   3  -3  -1  139.77    8.45
  -3   3   1  127.64    5.06
  -3   3   1  128.10    6.16
  -2   3   1  686.98   12.62
   2  -3  -1  683.10   17.65
  -2  -3   1  669.21   21.08
   2  -3  -1  710.50   16.85
  -2   3   1  673.12    9.38
   2  -3  -1  699.52   19.85
  -2  -3   1  713.70   14.90
   2   3  -1  659.46   14.36
  -1   3   1 2552.27   16.77
  -1  -3   1 2625.20   37.50
  -1   3   1 2589.41   23.00
  -1  -3   1 2645.90   29.40
   0  -3   1  161.03    7.11
   0   3  -1  136.60    6.73
   0  -3  -1  160.24    6.69
   0  -3  -1  150.18    7.19
   0   3  -1  148.65    8.48
   0   3  -1  149.24    6.71
   0  -3   1  141.76    8.08
   0   3   1  151.79    6.07
  -1   3  -1 1482.12   22.08
  -1  -3  -1 1618.80   23.94
  -1   3  -1 1480.79   21.18
  -1   3  -1 1621.87   22.21
  -1   3  -1 1569.65   20.19
   1   3   1 1508.27   16.63
   1  -3   1 1580.15   26.26
  -2   3  -1   42.38    3.81
  -2  -3  -1   43.32    4.06
   2   3   1   46.36    2.71
   2   3   1   42.90    2.18
   2   3   1   51.22    4.61
   2  -3   1   48.51    5.09
  -2   3  -1   42.09    3.49
  -2   3  -1   42.57    3.58
   2  -3   1   42.18    4.32
  -2   3  -1   42.16    4.13
  -2  -3  -1   47.03    4.48
   3   3   1 1877.45   29.39
   3  -3   1 1827.22   34.19
  -3   3  -1 1913.17   27.74
   3   3   1 1897.68   33.94
  -3   3  -1 1849.27   25.46
  -3   3  -1 1879.53   25.10
   3   3   1 1840.81   18.80
  -3   3  -1 1850.98   21.41
  -4  -3  -1    8.75    2.05
  -4  -3  -1   11.06    2.51
   4  -3   1   15.04    3.64
  -4  -3  -1   13.50    3.02
  -4  -3  -1   15.49    2.27
   4  -3   1   10.22    3.25
  -4   3  -1   12.75    2.42
   4   3   1   15.96    3.81
   4   3   1   14.07    3.06
  -4   3  -1   13.37    2.55
  -4   3  -1    9.77    2.32
  -4   3  -1   10.37    2.12
   4   3   1   13.61    3.99
  -4   3  -1   13.94    2.04
  -5  -3  -1  968.64   21.12
  -5   3  -1 1060.68   20.14
   5   3   1  961.45   31.03
  -5   3  -1 1056.08   18.09
  -5   3  -1 1089.13   25.38
  -5   3  -1 1077.65   24.48
   5   3   1 1033.73   30.90
  -5   3  -1 1070.88   23.59
   5  -3   1  919.16   32.47
  -5   3  -1 1078.01   23.69
   5  -3   1 1106.42   30.33
  -5  -3  -1 1030.97   27.03
   5   3   1 1026.55   33.56
  -5  -3  -1 1033.01   22.31
  -5  -3  -1 1136.44   29.23
  -6   3  -1   11.80    2.81
  -6   3  -1   13.95    3.16
  -6  -3  -1   12.62    4.01
  -6  -3  -1   12.79    3.26
   6   3   1    5.60    2.14
  -6   3  -1   15.39    3.37
   6  -3   1   13.86    3.71
   6   3   1   10.56    3.89
  -6   3  -1   13.38    1.69
   6   3   1   10.11    3.97
  -6   3  -1   16.71    3.87
  -6  -3  -1   10.35    3.49
   6  -3   1   12.92    5.18
  -6   3  -1   13.83    2.11
  -6  -3  -1   11.52    2.22
  -6   3  -1   14.30    2.65
   7  -3   1 4502.62   83.31
  -7   3  -1 4202.75   35.74
   7  -3   1 4280.84   65.27
  -7  -3  -1 4473.22   68.44
  -7   3  -1 4269.91   63.33
   7   3   1 4389.00   81.85
  -7  -3  -1 4272.45   57.88
  -7  -3  -1 4416.76   37.41
  -7   3  -1 4153.89   50.70
  -7   3  -1 3958.39   59.21
   7   3   1 4306.47   75.27
   7   3   1 4105.73   76.76
   8  -3   1   84.53    9.64
  -8   3  -1   92.15    9.90
  -8  -3  -1   79.75   10.05
  -8   3  -1   90.15    9.75
   8   3   1   86.15   11.82
   8   3   1   96.60   12.68
   8   3   1   99.41   12.10
  -8  -3  -1   94.54    9.50
  -8  -3  -1   96.95    6.38
   8  -3   1   80.87   12.12
  -8   3  -1   86.25    9.69
  -8   3  -1   87.27    5.72
  -8   3  -1   90.34    8.28
  -9   3  -1  881.98   33.30
  -9   3  -1  891.74   32.34
  -9   3  -1  939.30   28.22
  -9  -3  -1  899.55   31.74
  -9   3  -1  893.25   33.05
  -9   3  -1  896.10   19.97
   9  -3   1  887.26   33.24
  -9  -3  -1  833.90   33.88
   9   3   1  908.07   41.37
  -9  -3  -1  901.32   20.68
   9  -3   1  873.42   40.89
   9   3   1  932.78   36.92
   9   3   1  906.72   39.74
 -10   3  -1   38.40    7.28
 -10   3  -1   48.95    5.15
  10  -3   1   40.04    5.14
 -10   3  -1   52.26    5.04
 -10   3  -1   43.03    7.66
  10   3   1   39.22    5.20
 -10  -3  -1   52.29    5.71
  10   3   1   45.40    6.00
 -10  -3  -1   45.24    5.29
  10  -3   1   38.37    8.88
 -10  -3  -1   42.17    4.52
 -10   3  -1   38.25    5.88
 -10   3  -1   42.18    7.71
  10   3   1   47.83    8.95
 -10  -3  -1   46.79    4.63
  10  -3   1   46.44    5.53
  10   3   1   43.43    9.97
  10   3   1   40.29    8.60
 -10  -3  -1   40.86    8.56
 -10  -3  -1   45.84    8.26
  10  -3   1   40.94    7.71
 -10   3  -1   45.58    5.16
 -10  -3  -1   51.11    4.69
 -11   3  -1    5.11    2.90
  11  -3   1    5.77    3.75
 -11   3  -1    4.62    2.37
 -11   3  -1    3.60    2.97
  11   3   1    5.47    3.33
 -11  -3  -1    3.33    2.45
 -11   3  -1    6.48    2.54
 -11   3  -1    3.07    2.52
  11  -3   1    3.85    2.60
  11   3   1    6.76    2.59
 -11  -3  -1    0.59    3.49
 -11  -3  -1    3.96    3.04
  11   3   1    0.53    2.98
 -11   3  -1    1.18    2.70
  11  -3   1    0.12    4.47
 -11  -3  -1    5.40    3.33
 -11  -3  -1    5.42    2.55
 -11  -3  -1    4.71    2.17
 -11  -3  -1    0.06    1.68
  11  -3   1    7.75    3.17
 -11  -3  -1    2.02    2.45
  11   3   1    0.05    2.31
 -12  -3  -1    3.47    3.96
  12  -3   1    2.80    2.60
 -12  -3  -1   -1.91    2.83
  12  -3   1   -0.01    2.21
 -12  -3  -1   -2.63    2.34
 -12  -3  -1    0.15    1.78
 -12   3  -1   -0.56    3.40
  12   3   1   -6.69    4.91
 -12   3  -1   -0.38    1.64
 -12   3  -1   -0.73    2.25
 -12   3  -1   -0.56    2.25
  12   3   1    6.98    3.85
  12   3   1    2.81    2.02
 -12  -3  -1   -0.52    1.75
 -12  -3  -1   -1.74    2.64
 -12  -3  -1    1.81    1.67
  12   3   1   -4.43    5.61
  12  -3   1   -0.27    2.35
  12  -3   1   -3.16    3.65
  13  -3   1   -3.53    4.11
 -13  -3  -1    4.70    2.64
  13  -3   1    5.15    2.56
 -13  -3  -1    5.16    2.63
 -13   3  -1    1.96    2.96
 -13   3  -1    0.89    2.33
  13   3   1   10.07    5.69
 -13  -3  -1    1.72    2.43
  13   3   1    2.25    2.07
 -13  -3  -1   -0.50    2.02
 -13  -3  -1    1.64    1.78
 -13   3  -1    2.87    2.64
 -13  -3  -1    1.55    2.98
  13   3   1    4.06    4.11
 -13   3  -1    1.25    2.33
  13  -3   1    1.57    2.28
 -14  -3  -1   23.09    3.51
  14   3   1   26.37    4.86
 -14   3  -1   28.79    4.10
 -14   3  -1   23.20    4.09
 -14   3  -1   24.61    4.27
 -14   3  -1   18.75    5.29
 -14  -3  -1   23.54    6.11
 -14  -3  -1   26.49    4.68
  14   3   1   25.32    5.16
  14  -3   1   25.86    4.61
 -14  -3  -1   28.13    4.98
  14   3   1   36.08    8.84
  14  -3   1   29.79    8.31
 -14  -3  -1   23.63    4.10
 -14  -3  -1   29.90    3.92
  14  -3   1   28.18    4.96
  15   3   1   11.90    2.66
  15  -3   1   13.93    3.44
 -15   3  -1   13.99    3.03
  15  -3   1   11.21    3.34
 -15   3  -1    7.76    2.44
 -15   3  -1    7.58    2.91
 -15  -3  -1    8.32    2.02
 -15  -3  -1    9.68    2.75
  15   3   1   12.75    3.69
 -15  -3  -1    9.73    2.33
 -16  -3  -1  140.35    8.37
  16  -3   1  143.40    8.59
  16  -3   1  139.17    7.94
  16   3   1  148.97    9.43
 -16   3  -1  133.55    7.92
 -16   3  -1  124.43    7.38
 -17   3  -1    0.78    0.98
  17  -3   1    3.80    1.66
  17   3   1    1.76    1.33
 -17  -3  -1    0.56    0.90
  17  -3   1    0.87    1.04
  17   4  -1   33.70    3.71
  17  -4  -1   30.10    3.30
  17  -4  -1   31.16    3.00
 -17   4   1   37.98    3.34
 -17   4   1   29.44    3.41
  17   4  -1   29.10    3.21
 -17  -4   1   36.69    3.32
 -16  -4   1    0.86    1.41
  16  -4  -1    5.01    2.57
  16  -4  -1    4.56    2.04
 -16   4   1    4.82    2.16
  16   4  -1    2.47    1.63
  16   4  -1    2.10    1.44
 -16  -4   1    3.62    1.67
 -16  -4   1    1.90    1.54
 -16   4   1    3.14    1.07
  15   4  -1   10.60    3.13
  15  -4  -1   10.84    2.92
 -15  -4   1    9.30    2.92
 -15   4   1    9.20    2.39
 -15  -4   1    8.08    2.50
  15   4  -1    9.53    3.17
 -15  -4   1    7.63    2.54
  15  -4  -1    8.98    3.37
 -15   4   1    9.34    2.99
 -15  -4   1   10.87    3.08
  14   4  -1   84.55    8.75
 -14  -4   1   83.53    7.92
 -14   4   1   89.05    7.86
 -14   4   1   84.86   11.48
 -14  -4   1   85.27    7.76
 -14   4   1   84.40    7.71
  14   4  -1   80.35    9.26
  14  -4  -1  105.13   16.09
  14   4  -1  102.18   14.01
  14  -4  -1   85.27    9.23
 -14  -4   1   86.27    7.51
  14   4  -1   97.95   15.16
  14   4  -1   78.00   11.57
 -14   4   1   95.39    6.74
 -14  -4   1   84.60    9.99
  14  -4  -1   85.59    8.23
 -13  -4   1    7.00    3.22
 -13   4   1    7.37    2.02
  13   4  -1   12.96    4.04
 -13   4   1    9.18    2.75
  13   4  -1    7.76    4.18
  13  -4  -1   20.31    9.64
 -13   4   1   10.91    4.39
 -13  -4   1   11.38    2.98
  13   4  -1   12.40    6.52
  13  -4  -1    9.75    3.92
 -13  -4   1   15.72    4.77
 -13  -4   1    6.32    2.44
  13  -4  -1   11.11    3.92
  13   4  -1    4.87    5.40
 -13  -4   1    9.95    2.64
  12  -4  -1    0.04    2.76
 -12  -4   1    1.84    2.48
 -12   4   1    4.24    2.27
  12   4  -1   -1.65    2.73
  12  -4  -1    5.68    8.12
 -12  -4   1    0.48    2.13
  12   4  -1   -8.05    6.63
 -12  -4   1    1.91    1.91
 -12   4   1    0.81    1.49
 -12   4   1    2.52    2.83
  12   4  -1   -1.59    4.76
 -12   4   1    4.04    2.05
  12  -4  -1    4.69    4.39
 -12  -4   1    1.63    3.61
 -12  -4   1    3.02    2.02
  12  -4  -1    0.60    2.25
  12   4  -1   -1.10    2.24
  11  -4  -1   50.55    7.26
 -11  -4   1   49.35    9.52
  11   4  -1   47.75   12.87
 -11  -4   1   55.13    6.63
 -11  -4   1   52.19    6.34
 -11   4   1   47.70    5.35
 -11   4   1   39.90    5.96
  11   4  -1   55.28   12.27
  11  -4  -1   53.51   14.51
  11   4  -1   48.51    6.94
 -11   4   1   51.97    5.65
 -11   4   1   44.27    8.65
 -11  -4   1   44.15    6.13
  11   4  -1   53.29   12.96
 -11   4   1   51.55    9.13
 -11   4   1   52.49    5.37
  11  -4  -1   47.94    9.36
  10   4  -1   47.83   10.59
 -10   4   1   36.92    5.83
 -10  -4   1   45.17    8.96
 -10   4   1   37.38    5.47
  10   4  -1   29.26    5.01
  10   4  -1   46.99   10.35
  10  -4  -1   52.36    9.47
 -10   4   1   42.84    8.29
 -10  -4   1   48.53    5.50
 -10   4   1   40.97    4.52
 -10   4   1   48.68    5.04
 -10  -4   1   45.29    5.33
  10   4  -1   37.63   11.29
 -10   4   1   41.41    4.64
  10  -4  -1   42.68    6.07
  10   4  -1   41.23   11.95
  10  -4  -1   52.37   14.03
 -10  -4   1   42.68    5.67
 -10   4   1   38.94    7.17
  -9   4   1  105.75    9.43
  -9  -4   1  100.93    7.84
  -9   4   1  104.07   10.83
  -9   4   1  101.62   11.50
   9  -4  -1  116.45   14.39
   9  -4  -1   92.32   15.72
   9   4  -1   88.48   16.40
  -9   4   1   88.80    9.09
   9   4  -1  108.48   15.32
   9   4  -1  112.22   15.33
  -9   4   1   97.54    6.34
  -9  -4   1   99.45   12.44
   9  -4  -1  105.12   18.15
   9   4  -1   89.39   16.15
  -8   4   1   64.29    4.74
   8   4  -1   48.07   11.46
   8  -4  -1   61.89   12.51
  -8  -4   1   61.24    5.77
  -8   4   1   73.75    9.04
  -8  -4   1   52.94    8.54
   8   4  -1   71.25   11.61
   8   4  -1   74.81   12.25
  -8   4   1   78.22    7.60
   8  -4  -1   85.39   11.47
   8  -4  -1   70.04   14.16
   8   4  -1   67.18   13.75
  -8   4   1   58.64    7.81
  -8   4   1   54.22    6.85
   7   4  -1   40.85    9.04
   7  -4  -1   40.65    6.89
  -7   4   1   38.21    5.83
  -7   4   1   41.19    3.18
  -7   4   1   39.97    5.12
   7   4  -1   40.70   13.00
   7  -4  -1   43.73    9.07
   7   4  -1   30.74    7.65
  -7  -4   1   36.82    6.20
  -7   4   1   38.51    5.33
   7  -4  -1   39.07    9.59
   7   4  -1   32.15    9.41
  -7  -4   1   45.24    4.25
   7   4  -1   41.49    8.07
  -7   4   1   37.96    5.93
  -6   4   1    1.68    1.32
  -6  -4   1    1.47    0.97
  -6   4   1    1.44    1.60
  -6  -4   1   10.79    2.94
   6  -4  -1    4.53    3.21
  -6   4   1    5.90    2.84
  -6   4   1    8.92    3.39
  -6   4   1    4.91    2.91
  -6  -4   1    4.45    3.45
   6   4  -1    2.35    4.71
   6   4  -1    3.86    3.31
   6   4  -1    5.49    8.24
   6  -4  -1    0.90    3.37
   6  -4  -1    9.48    5.45
  -6  -4   1    6.32    4.97
   6   4  -1    5.00    3.09
  -5   4   1  438.63   15.45
  -5   4   1  412.10   13.13
   5   4  -1  439.04   21.09
   5  -4  -1  462.10   20.68
  -5  -4   1  458.35   13.13
   5   4  -1  512.81   34.09
  -5  -4   1  438.53   17.57
   5  -4  -1  417.20   21.74
   5   4  -1  385.34   25.13
  -5   4   1  400.48   15.06
  -5   4   1  421.67   15.45
   5   4  -1  376.16   25.11
  -5  -4   1  339.86   22.22
   5  -4  -1  365.38   23.07
  -4  -4   1  266.98   12.31
  -4  -4   1  224.58   16.59
   4   4  -1  222.85   18.04
   4  -4  -1  268.22    8.18
  -4   4   1  244.92   10.59
  -4  -4   1  243.70    9.18
  -4   4   1  247.58    8.57
   4   4  -1  278.24   22.48
   4  -4  -1  264.09   14.38
  -4   4   1  247.87   10.35
   4   4  -1  206.56   17.07
   4  -4  -1  250.92   14.74
  -4   4   1  251.14   10.29
  -4  -4   1  257.84    9.79
   4   4  -1  263.46   13.90
  -3  -4   1    8.49    2.07
  -3  -4   1    9.48    1.91
  -3   4   1   10.78    2.00
  -3  -4   1   10.56    2.52
   3  -4  -1    9.26    2.92
   3   4  -1    5.67    4.29
  -3   4   1    8.75    1.89
  -3  -4   1    9.08    1.92
   3   4  -1    7.08    3.56
   3  -4  -1   10.15    1.88
  -3   4   1    8.67    1.88
   3  -4  -1    7.00    2.90
  -3   4   1    7.93    1.39
   3  -4  -1    8.04    2.77
   3   4  -1    5.65    2.91
   2  -4  -1 3318.88   43.43
  -2   4   1 3201.85   25.12
  -2   4   1 3489.44   33.62
   2   4  -1 3091.52   60.89
  -2   4   1 3272.30   31.58
   2   4  -1 3221.85   28.92
   2   4  -1 3179.92   55.95
  -2   4   1 3421.77   31.51
   2  -4  -1 3482.84   32.33
  -2  -4   1 3260.50   48.97
  -2  -4   1 3160.39   34.25
   2  -4  -1 3223.50   45.06
  -2  -4   1 3430.23   37.07
   2   4  -1 2903.53   48.28
   2  -4  -1 3245.88   41.09
  -1   4   1  258.47    6.88
  -1   4   1  274.28    8.92
   1  -4  -1  289.98   11.88
   1   4  -1  275.63   11.99
  -1  -4   1  268.90   12.81
   1  -4  -1  277.83   10.28
   1  -4  -1  287.44    9.41
   1   4  -1  300.95   15.62
   1   4  -1  309.55   15.47
  -1   4   1  306.53    9.82
   1  -4  -1  297.13   11.29
  -1  -4   1  301.39   10.82
   0   4  -1   39.77    4.39
   0  -4   1   50.68    4.48
   0   4   1   45.88    3.97
   0  -4   1   52.19    5.23
   0   4  -1   54.17    5.95
   0  -4  -1   47.44    4.81
   0   4   1   51.82    4.18
   0   4  -1   44.59    4.34
   0  -4  -1   50.04    4.03
  -1   4  -1  261.96    9.63
  -1   4  -1  274.07    9.56
  -1   4  -1  258.56   10.34
   1   4   1  246.14   10.04
   1  -4   1  265.67   10.58
  -1   4  -1  243.16   10.07
  -1  -4  -1  286.06   10.86
  -1   4  -1  245.48    9.81
   1   4   1  275.14   10.95
   1  -4   1  275.95   12.36
  -1  -4  -1  252.31   10.35
   2   4   1  103.50    4.15
   2  -4   1  123.45    9.11
  -2   4  -1  111.45    6.34
   2   4   1  107.89    7.68
  -2   4  -1  111.89    7.00
   2  -4   1  110.56    8.10
  -2  -4  -1  119.65    7.30
  -2   4  -1  105.95    6.58
  -2  -4  -1  110.46    6.89
  -2   4  -1  112.71    5.98
   2   4   1  113.42    7.43
  -2   4  -1  103.98    6.33
   3   4   1    3.35    1.45
   3   4   1    2.59    1.17
  -3   4  -1    1.48    0.93
  -3   4  -1    2.26    1.68
  -3  -4  -1    1.95    1.28
  -3  -4  -1    0.65    1.09
   3  -4   1    0.62    2.17
  -3   4  -1    1.27    1.15
  -3  -4  -1    3.64    1.30
   3   4   1    2.27    1.91
   3   4   1    0.81    1.60
  -3   4  -1    0.76    1.03
  -4   4  -1    9.57    2.01
   4   4   1   12.50    3.10
  -4  -4  -1    9.74    1.82
   4   4   1    9.67    3.20
  -4   4  -1   11.04    2.41
  -4   4  -1   10.39    2.32
   4  -4   1    8.34    3.21
  -4  -4  -1   12.20    2.74
   4   4   1    9.34    1.91
  -4   4  -1    8.23    1.78
  -4  -4  -1    8.88    2.45
  -4   4  -1   11.49    2.58
  -4  -4  -1    9.16    2.76
   4   4   1    8.14    2.83
   4  -4   1    8.31    3.23
  -5   4  -1   89.72    7.52
   5  -4   1   98.26   10.14
  -5  -4  -1   85.46    7.23
   5   4   1   94.84    9.50
  -5  -4  -1   88.43    9.45
  -5   4  -1   93.46    7.32
  -5  -4  -1   89.19    6.88
   5   4   1   94.13   10.96
  -5   4  -1   86.12    7.33
  -5   4  -1   83.91    6.18
   5   4   1   88.95   10.51
  -5   4  -1   87.03    6.99
  -5  -4  -1   71.01    6.74
   5  -4   1   82.97   10.73
  -6  -4  -1  533.37   18.54
   6   4   1  574.93   25.20
  -6  -4  -1  578.62   23.27
  -6  -4  -1  583.25   19.35
  -6   4  -1  586.37   17.57
  -6   4  -1  624.08   12.05
  -6   4  -1  593.51   20.61
   6   4   1  511.34   27.29
  -6   4  -1  584.34   21.05
   6  -4   1  587.39   27.67
  -6   4  -1  615.22   21.67
   6   4   1  508.43   26.15
  -6   4  -1  594.46   13.32
  -6  -4  -1  568.52   16.70
  -6   4  -1  595.62   19.47
   6  -4   1  588.99   24.21
  -7  -4  -1  208.26   15.66
   7   4   1  194.82   18.03
  -7   4  -1  201.51   11.50
  -7   4  -1  201.17   13.66
  -7   4  -1  206.04    7.91
  -7   4  -1  197.27   12.81
  -7   4  -1  205.13   13.75
  -7  -4  -1  215.47   13.40
  -7  -4  -1  199.70    8.28
   7   4   1  188.19   16.98
   7   4   1  196.14   16.58
   7  -4   1  221.90   18.63
   7  -4   1  202.05   15.17
  -7   4  -1  201.88   13.91
  -8   4  -1    2.02    2.12
  -8   4  -1    2.31    1.06
   8   4   1    2.50    3.14
  -8   4  -1    2.74    2.47
  -8   4  -1    1.88    1.74
   8  -4   1    0.88    2.55
   8   4   1   -0.46    2.60
  -8   4  -1    2.56    2.28
   8  -4   1    5.70    4.04
  -8  -4  -1   -1.38    3.43
   8   4   1    1.10    2.70
  -8  -4  -1    2.18    1.59
  -8  -4  -1    1.16    1.64
   9   4   1  469.38   29.35
  -9   4  -1  409.97   23.18
  -9  -4  -1  444.37   22.85
  -9   4  -1  432.65   19.96
   9  -4   1  414.70   23.84
   9   4   1  457.15   27.42
   9  -4   1  432.73   28.35
  -9  -4  -1  442.84   15.16
  -9  -4  -1  419.27   24.77
  -9   4  -1  436.51   23.14
  -9   4  -1  423.28   14.14
  -9   4  -1  438.40   22.43
   9   4   1  451.77   29.46
 -10  -4  -1   55.87    9.10
  10  -4   1   49.91   10.90
 -10   4  -1   54.68    9.20
  10   4   1   56.42   10.57
 -10   4  -1   56.57    4.84
 -10   4  -1   54.07    5.04
  10   4   1   50.69    6.19
  10   4   1   58.27   10.62
 -10  -4  -1   52.14    4.66
 -10  -4  -1   52.97    5.68
 -10  -4  -1   55.38   10.27
  10  -4   1   59.37    9.77
  10  -4   1   49.59    5.80
  10  -4   1   47.14    5.26
 -10  -4  -1   55.04    5.30
  10  -4   1   59.45    6.57
 -10   4  -1   57.65    8.46
 -10  -4  -1   58.78    4.82
 -10   4  -1   55.10    7.39
  10   4   1   49.25    9.05
 -10  -4  -1   55.53    4.83
  10   4   1   56.29    6.19
 -10   4  -1   50.76    5.15
 -10  -4  -1   58.25    5.79
 -10   4  -1   54.24    8.77
 -11   4  -1   20.78    5.76
  11  -4   1   10.81    2.47
 -11  -4  -1   15.05    3.06
 -11  -4  -1   16.20    3.08
  11   4   1   14.18    5.61
 -11   4  -1   13.48    2.33
  11   4   1   16.79    5.03
  11  -4   1   25.37    8.00
  11  -4   1   17.07    3.59
 -11  -4  -1   18.68    3.90
  11  -4   1   15.86    5.14
 -11  -4  -1   14.28    6.09
 -11   4  -1   17.09    5.21
 -11   4  -1   14.26    2.82
 -11  -4  -1   16.00    3.06
  11   4   1   12.17    5.26
 -11  -4  -1   16.36    3.02
  11   4   1   11.72    3.20
 -11   4  -1   15.70    5.94
  11   4   1   16.64    3.70
 -11   4  -1   11.52    2.88
 -12  -4  -1   80.77    6.99
  12   4   1   81.19   12.58
 -12   4  -1   82.95    6.47
 -12  -4  -1   80.17    8.04
 -12   4  -1   83.59   11.58
  12   4   1   84.96    8.55
  12   4   1   80.56    8.23
 -12  -4  -1   81.91    7.84
  12  -4   1   72.97    7.78
 -12   4  -1   77.15    7.20
  12  -4   1   84.40    8.09
 -12  -4  -1   89.27    6.95
 -12   4  -1   84.57    7.10
  12  -4   1   74.63   13.25
 -12  -4  -1   82.07    7.23
 -12  -4  -1   85.86   12.77
  12   4   1   97.50   15.13
 -12   4  -1   84.24   10.18
  12  -4   1   90.09   11.98
  13   4   1   57.60    7.08
  13  -4   1   75.59   13.30
 -13   4  -1   58.90    9.57
 -13   4  -1   70.70    6.64
 -13  -4  -1   69.73    6.83
 -13  -4  -1   69.83    5.61
 -13  -4  -1   65.87    5.96
  13   4   1   67.30    7.85
 -13   4  -1   60.58    6.50
 -13  -4  -1   65.82    6.33
  13  -4   1   65.53    7.22
 -13  -4  -1   60.10    6.89
 -13  -4  -1   74.36   11.22
 -13  -4  -1   67.69    7.29
  13  -4   1   54.92    6.61
  13   4   1   65.57   12.26
 -14   4  -1   16.31    5.21
 -14  -4  -1   18.85    5.97
  14  -4   1   15.87    5.36
 -14  -4  -1   13.03    3.56
  14  -4   1   15.29    3.51
 -14   4  -1   21.46    3.35
 -14  -4  -1   12.44    2.88
  14   4   1   21.85    4.84
 -14  -4  -1   21.49    3.51
 -14  -4  -1   21.07    3.33
  14  -4   1   21.03    4.49
  14   4   1   26.87    7.47
 -14   4  -1   14.13    3.38
 -14   4  -1   20.11    4.04
  14   4   1   19.47    4.32
 -15  -4  -1    0.14    1.34
  15  -4   1   -1.35    1.92
 -15   4  -1   -1.98    1.52
 -15  -4  -1   -0.06    1.31
  15   4   1    2.06    1.60
 -15   4  -1    1.26    1.80
  15   4   1    0.56    1.79
 -15   4  -1    2.21    1.45
 -15  -4  -1   -1.58    2.44
  15  -4   1   -1.73    2.17
  16  -4   1   25.09    3.38
 -16   4  -1   20.78    3.23
 -16   4  -1   24.68    3.35
 -16  -4  -1   24.30    3.74
  16   4   1   26.29    3.98
  16  -4   1   27.56    3.61
  17  -4   1    0.00    0.82
  17   4   1    0.59    1.13
 -17  -4  -1   -1.18    1.17
  17   5  -1    5.51    1.33
 -17   5   1    4.06    1.39
  17  -5  -1    4.02    1.02
  17   5  -1    3.93    1.10
 -17   5   1    4.59    1.16
  16  -5  -1    5.55    1.91
  16  -5  -1    5.00    1.86
 -16   5   1    3.78    1.63
 -16   5   1    4.66    2.21
 -16  -5   1    5.64    2.06
 -16  -5   1    3.97    1.88
 -16  -5   1    3.20    1.13
  16   5  -1    2.40    1.73
  16   5  -1    5.94    1.97
  15  -5  -1   68.87    6.76
  15   5  -1   76.11    8.25
  15  -5  -1   76.64    7.56
 -15   5   1   77.92    5.45
  15   5  -1   76.38    7.04
 -15  -5   1   79.18    6.94
 -15  -5   1   71.66    6.44
 -15  -5   1   75.76    6.38
 -15   5   1   67.06    5.95
 -15   5   1   75.11    6.97
  14  -5  -1   19.92    5.50
 -14   5   1   27.38    6.54
 -14  -5   1   36.46    5.09
  14   5  -1   23.11    5.59
 -14  -5   1   24.58    4.90
 -14  -5   1   35.42    5.15
  14   5  -1   29.65    7.79
  14   5  -1   43.26    9.16
 -14   5   1   42.33    5.49
  14  -5  -1   33.78    5.48
 -14   5   1   33.38    4.54
  14  -5  -1   45.88    6.61
 -14  -5   1   37.44    5.20
  14   5  -1   39.26    5.73
  14   5  -1   34.12    6.05
  13   5  -1    0.34    3.57
  13  -5  -1   23.05    9.60
  13   5  -1   20.16    5.63
  13  -5  -1   20.68    5.52
 -13  -5   1   12.21    3.41
 -13   5   1   13.60    3.53
 -13  -5   1   14.19    3.36
 -13  -5   1   16.84    3.78
 -13   5   1   14.99    5.06
  13   5  -1   26.39    5.52
 -13  -5   1   15.17    5.97
 -13   5   1   14.21    3.35
 -13   5   1   16.74    3.88
  13   5  -1   17.31    7.96
  13  -5  -1   17.41    4.59
 -12  -5   1   27.78    4.77
  12   5  -1   41.04   11.38
  12   5  -1   24.17    7.67
 -12   5   1   30.57    4.65
  12  -5  -1   30.35    7.50
 -12  -5   1   26.35    4.65
  12  -5  -1   31.63    5.80
  12  -5  -1   42.02   12.75
  12  -5  -1   24.42    5.43
 -12  -5   1   34.14    5.54
 -12   5   1   30.36    4.48
 -12  -5   1   34.76    7.86
  12   5  -1   28.82   10.94
 -12   5   1   31.05    4.31
  12   5  -1   34.08    6.20
 -12   5   1   35.95    7.63
  11   5  -1   96.59   17.64
 -11  -5   1   91.87    7.42
 -11  -5   1   97.50    8.88
  11   5  -1  101.01   14.55
  11  -5  -1  107.88    9.48
 -11  -5   1   93.67   12.62
  11   5  -1   95.06   18.14
  11  -5  -1  113.07   19.33
 -11   5   1   92.15    6.60
  11  -5  -1  114.90   14.42
 -11   5   1  106.02   13.08
  11   5  -1   91.75    8.80
 -11   5   1  102.03   12.32
 -11  -5   1   97.03    8.47
 -11   5   1  101.06    7.57
 -11  -5   1   95.57    8.11
 -11   5   1   97.54    7.15
  10   5  -1    3.22    4.52
  10   5  -1    7.25    4.81
 -10   5   1    3.30    1.90
 -10  -5   1    5.40    2.08
 -10   5   1    2.43    2.55
  10  -5  -1    5.87    2.25
  10  -5  -1    0.33    3.99
 -10   5   1    2.46    1.72
 -10   5   1    2.90    1.19
  10  -5  -1    3.73    5.68
 -10  -5   1    8.06    2.81
 -10  -5   1    5.91    4.03
  10   5  -1   11.44    6.10
  10   5  -1   11.71    5.49
  10   5  -1    2.16    1.66
 -10   5   1    4.01    1.65
 -10   5   1    4.37    2.47
 -10  -5   1    3.85    2.15
 -10   5   1    5.32    2.86
  10  -5  -1    7.35    3.90
 -10  -5   1    5.27    2.61
  -9  -5   1  251.44   20.58
  -9   5   1  237.00   15.36
   9  -5  -1  309.34   24.76
   9   5  -1  265.94   28.46
   9  -5  -1  265.87   27.88
  -9   5   1  255.87   18.26
   9   5  -1  324.25   26.48
  -9  -5   1  250.13   12.91
  -9   5   1  272.05   10.68
  -9   5   1  280.84   15.25
   9   5  -1  285.11   22.61
  -9   5   1  273.22   17.79
   9   5  -1  263.24   27.24
  -8   5   1  106.93    6.11
   8   5  -1  109.28   13.54
  -8   5   1  119.33    9.68
   8  -5  -1  111.03   18.02
  -8   5   1  107.34   10.59
   8  -5  -1  129.52   15.99
  -8  -5   1   95.13   12.16
   8  -5  -1  111.87   12.56
  -8   5   1  100.68    9.71
   8   5  -1  118.81   15.61
  -8  -5   1   94.66    7.39
   8   5  -1   99.31   16.56
   8   5  -1  101.76   16.46
  -8   5   1  116.84   11.46
  -7  -5   1  153.52   13.60
   7  -5  -1  162.28   19.74
   7   5  -1  148.17   18.12
  -7  -5   1  178.85    9.00
   7   5  -1  149.92   19.35
  -7   5   1  163.79   11.95
  -7   5   1  174.81   10.66
   7  -5  -1  198.68   18.59
   7  -5  -1  170.02   15.04
  -7   5   1  166.04   12.27
   7   5  -1  172.67   18.80
   7   5  -1  161.67   14.98
  -7   5   1  161.13    6.65
  -7   5   1  140.16   11.79
  -7   5   1  150.06   11.82
  -6   5   1  499.42    9.93
  -6   5   1  486.00   16.07
  -6  -5   1  537.45   13.97
   6   5  -1  458.49   28.89
   6  -5  -1  443.11   26.57
  -6  -5   1  549.03   23.10
   6   5  -1  507.49   32.08
   6  -5  -1  409.11   28.50
  -6   5   1  526.15   19.36
   6   5  -1  527.37   23.96
   6   5  -1  539.62   32.36
  -6  -5   1  367.52   25.11
  -6   5   1  478.25   18.39
   6  -5  -1  550.89   26.28
  -6   5   1  490.20   19.12
   5   5  -1  712.28   35.30
  -5   5   1  803.63   18.40
  -5  -5   1  870.94   26.02
  -5   5   1  811.63   22.22
   5  -5  -1  786.69   31.74
  -5   5   1  813.45   21.68
   5  -5  -1  662.02   31.91
  -5   5   1  765.06   20.68
   5  -5  -1  829.86   16.15
   5   5  -1  823.73   38.82
  -5  -5   1  727.75   32.58
   5   5  -1  904.64   45.88
   5   5  -1  689.57   33.43
   5   5  -1  779.17   25.65
   5  -5  -1  862.89   30.85
  -5  -5   1  810.29   18.29
  -4   5   1   64.95    5.38
  -4  -5   1   66.20    9.12
  -4  -5   1   62.72    6.48
  -4   5   1   66.98    4.79
  -4   5   1   63.72    5.49
   4   5  -1   63.14    6.32
   4   5  -1   53.70    9.00
   4   5  -1   78.63   13.22
   4  -5  -1   65.92    8.66
  -4  -5   1   60.98    5.66
   4  -5  -1   74.66    8.43
   4   5  -1   78.73   11.69
  -4   5   1   69.50    5.95
   4  -5  -1   65.05    4.95
   4   5  -1   65.71    9.51
   3   5  -1  221.40   17.47
  -3   5   1  201.74    7.34
  -3  -5   1  190.35   13.29
   3   5  -1  181.17   14.99
   3   5  -1  211.31   18.83
  -3   5   1  192.36    8.96
  -3   5   1  203.52    7.83
  -3  -5   1  206.34   11.15
   3  -5  -1  189.23   12.46
   3   5  -1  166.96   13.99
  -3   5   1  215.99    9.24
   3  -5  -1  211.76    9.36
  -3  -5   1  171.65    9.97
   3  -5  -1  196.37   12.71
  -3   5   1  200.34    9.12
  -2   5   1  613.21   15.49
  -2  -5   1  695.17   18.83
  -2   5   1  611.83   12.37
   2  -5  -1  650.93   20.70
   2   5  -1  655.67   28.48
   2   5  -1  604.98   22.61
   2   5  -1  724.30   28.30
   2  -5  -1  583.29   19.11
  -2   5   1  650.51   15.81
   2  -5  -1  634.87   16.36
  -2  -5   1  617.92   22.38
  -2  -5   1  643.21   18.50
   2  -5  -1  612.99   20.28
  -2   5   1  657.64   15.57
  -2   5   1  619.40   15.10
   2   5  -1  607.28   22.15
   1  -5  -1  332.45   12.66
   1  -5  -1  344.89   12.72
  -1  -5   1  360.17   13.27
  -1   5   1  381.54   12.24
  -1  -5   1  344.32   15.30
   1  -5  -1  345.51   11.98
   1   5  -1  413.60   19.62
  -1  -5   1  339.85   12.68
   1   5  -1  375.37   15.18
  -1   5   1  360.68   10.52
   1  -5  -1  343.33   14.27
   1   5  -1  302.41   13.50
  -1   5   1  377.36   12.15
  -1   5   1  340.63   11.28
   0   5   1 1487.11   25.69
   0   5   1 1368.11   19.54
   0  -5  -1 1287.89   22.14
   0  -5   1 1232.82   27.91
   0   5  -1 1313.26   24.77
   0  -5  -1 1300.47   26.26
   0  -5   1 1336.33   25.20
   0   5  -1 1277.50   27.15
   0   5  -1 1357.41   25.89
   0  -5   1 1301.67   28.89
   0   5   1 1432.42   25.40
   0   5   1 1402.09   13.31
   0   5   1 1321.20   23.87
   0  -5  -1 1329.12   24.22
   1  -5   1    2.41    1.48
   1   5   1    5.63    1.88
  -1  -5  -1    3.83    1.64
   1   5   1    6.05    2.02
   1  -5   1    3.15    1.64
   1   5   1    4.87    1.76
  -1   5  -1    3.44    1.36
  -1   5  -1    5.98    2.05
   1  -5   1    4.57    2.08
  -1  -5  -1    4.76    1.75
  -1   5  -1    4.90    1.77
  -1   5  -1    2.00    1.37
   1  -5   1    5.99    2.49
   2  -5   1  457.91   18.47
   2  -5   1  418.53   14.95
  -2   5  -1  437.99   13.75
   2  -5   1  523.98   20.21
   2  -5   1  454.58   18.97
  -2   5  -1  443.97   15.21
  -2  -5  -1  462.86   16.01
   2   5   1  463.73   12.51
  -2   5  -1  442.78   14.40
  -2   5  -1  443.69   14.27
   2   5   1  450.19   16.71
   2   5   1  453.69   17.03
  -2   5  -1  456.09   14.59
  -2  -5  -1  435.19   14.65
  -3   5  -1  175.53    9.48
  -3  -5  -1  169.17    5.57
   3   5   1  169.33    8.74
  -3   5  -1  179.10    9.20
   3  -5   1  171.23   12.21
  -3  -5  -1  169.29   10.07
   3   5   1  170.54   11.61
   3   5   1  157.09    3.94
  -3   5  -1  184.72   10.16
  -3   5  -1  173.30    8.59
   3   5   1  175.70   11.86
   3   5   1  176.41    8.32
  -3  -5  -1  169.72    9.37
  -3  -5  -1  195.50   10.13
  -4  -5  -1    7.67    2.95
  -4   5  -1    4.21    1.67
   4  -5   1    8.55    3.43
  -4   5  -1    5.74    2.12
   4   5   1    4.25    2.14
   4   5   1    4.09    1.88
  -4   5  -1    5.17    1.57
  -4   5  -1    2.98    1.55
  -4  -5  -1    4.17    2.18
   4  -5   1    2.80    2.58
   4   5   1    7.34    1.80
   4   5   1    5.81    1.58
  -4  -5  -1    3.70    1.66
   5  -5   1  764.51   29.17
  -5  -5  -1  835.98   23.11
  -5   5  -1  868.85   23.36
  -5  -5  -1  832.65   26.54
   5   5   1  890.06   27.46
  -5   5  -1  898.77   24.69
  -5   5  -1  838.78   21.44
   5   5   1  863.33   20.57
  -5   5  -1  855.04   20.87
  -5   5  -1  916.82   13.49
  -5  -5  -1  914.22   23.25
   5   5   1  879.16   33.51
   5   5   1  885.02   32.61
   5  -5   1  971.55   32.37
  -5   5  -1  883.51   23.94
   6  -5   1   58.85    8.93
  -6  -5  -1   52.09    6.13
  -6   5  -1   55.47    6.10
  -6  -5  -1   66.27    9.27
  -6  -5  -1   51.92    5.62
  -6   5  -1   58.94    7.13
  -6   5  -1   58.47    6.11
   6   5   1   45.72    8.63
  -6   5  -1   60.10    4.11
  -6  -5  -1   70.21    4.56
  -6   5  -1   62.13    7.32
   6   5   1   60.19    8.42
   6   5   1   59.64    9.99
   6  -5   1   51.27    8.79
  -6   5  -1   60.19    6.88
   7   5   1  667.59   34.62
   7   5   1  658.42   32.82
   7  -5   1  707.31   29.75
  -7   5  -1  719.51   26.28
  -7  -5  -1  695.30   29.28
  -7   5  -1  724.46   26.35
   7  -5   1  783.55   34.12
  -7   5  -1  748.38   26.18
  -7   5  -1  719.99   15.09
  -7   5  -1  726.14   24.38
  -7   5  -1  713.88   22.36
  -7  -5  -1  725.25   16.42
   7   5   1  696.78   29.93
   8   5   1   64.56   11.14
   8   5   1   64.43   10.06
  -8   5  -1   56.72    7.56
  -8  -5  -1   62.41    5.40
   8  -5   1   60.80    9.48
  -8   5  -1   61.35    8.39
  -8   5  -1   59.71    8.60
   8  -5   1   63.89   10.04
  -8   5  -1   64.07    7.39
  -8   5  -1   57.39    4.92
  -8  -5  -1   57.29    9.43
   8   5   1   63.00   10.57
  -9   5  -1   28.08    3.36
  -9  -5  -1   18.02    6.22
   9   5   1   12.73    4.04
   9   5   1   29.00    6.88
  -9   5  -1   16.60    4.63
   9  -5   1   25.16    3.96
  -9  -5  -1   27.53    3.67
  -9  -5  -1   24.28    3.57
   9  -5   1   25.22    5.96
  -9   5  -1   22.62    5.99
  -9   5  -1   20.37    5.03
  -9   5  -1   23.24    3.49
  -9  -5  -1   19.63    3.12
   9  -5   1   22.43    7.10
   9   5   1   24.19    4.02
   9   5   1   30.65    8.77
  -9   5  -1   22.21    5.12
  -9  -5  -1   24.68    3.68
 -10   5  -1    0.43    2.17
  10   5   1    3.79    4.00
  10  -5   1    1.74    3.78
 -10  -5  -1    1.46    1.86
 -10   5  -1   -1.70    2.16
 -10   5  -1   -0.10    1.52
 -10   5  -1   -1.41    2.38
  10  -5   1    0.95    2.45
 -10  -5  -1    0.88    1.88
 -10  -5  -1    5.35    4.69
  10   5   1    2.96    1.78
 -10  -5  -1   -3.61    1.66
  10  -5   1   -2.51    1.64
  10   5   1    3.01    1.55
 -10   5  -1   -3.02    2.21
 -10   5  -1    1.60    2.14
 -10   5  -1    0.42    2.82
  10  -5   1    6.18    3.52
  10  -5   1   -0.21    1.15
 -10   5  -1   -0.85    0.85
 -10  -5  -1    0.27    1.62
  10  -5   1   -0.47    1.98
 -10  -5  -1    1.36    1.30
  10   5   1    4.78    4.23
  10   5   1   -3.42    1.92
  11  -5   1    7.10    4.42
 -11  -5  -1   13.27    3.40
 -11   5  -1   15.70    2.97
  11   5   1   14.18    3.84
  11   5   1   15.10    5.55
 -11   5  -1   16.48    4.63
 -11  -5  -1   16.55    2.62
 -11   5  -1   16.13    3.30
  11  -5   1   14.39    3.35
 -11   5  -1   17.86    5.25
  11   5   1   15.42    5.43
 -11  -5  -1   20.38    7.49
  11  -5   1   16.25    2.73
  11   5   1   13.19    5.36
  11  -5   1   17.97    5.96
 -11  -5  -1   14.92    3.41
 -11   5  -1   17.80    5.32
 -11   5  -1   18.17    2.84
 -11  -5  -1   17.48    3.34
  11  -5   1   15.08    3.60
 -11  -5  -1   15.29    2.79
 -11   5  -1   20.32    3.36
  11   5   1   14.06    3.47
 -12   5  -1   12.91    3.38
 -12  -5  -1    9.74    2.93
 -12   5  -1   10.84    3.59
  12   5   1   11.93    5.78
 -12  -5  -1    7.63    2.49
 -12  -5  -1    7.52    2.87
  12   5   1    0.46    1.81
 -12   5  -1   10.95    4.12
 -12  -5  -1    7.94    2.77
  12   5   1   10.26    5.20
  12  -5   1   17.48    7.06
  12  -5   1   10.16    3.32
 -12   5  -1    7.04    2.88
 -12  -5  -1    7.87    2.22
  12   5   1    2.92    2.69
 -12  -5  -1    7.22    2.37
  12  -5   1   10.30    4.17
  12  -5   1    2.53    3.41
 -12  -5  -1    7.14    4.11
 -13  -5  -1   19.32    3.30
 -13  -5  -1   15.48    3.84
  13  -5   1   12.89    3.47
 -13   5  -1   21.59    6.06
  13   5   1   15.98    3.92
 -13  -5  -1   18.46    3.22
 -13   5  -1   17.20    3.48
 -13  -5  -1   17.94    6.08
 -13  -5  -1   18.96    3.77
  13   5   1   18.03    6.01
  13  -5   1   21.58    6.10
  13   5   1   15.58    3.97
 -13  -5  -1   17.62    3.27
  13  -5   1   13.88    4.98
 -13   5  -1   15.98    3.27
  13  -5   1   14.65    3.54
  13   5   1   15.72    6.20
 -14  -5  -1    5.94    2.27
 -14  -5  -1    9.79    2.30
 -14   5  -1    8.84    2.38
 -14   5  -1   13.73    4.67
  14   5   1    5.25    2.33
 -14   5  -1    6.67    2.45
  14   5   1    9.53    3.12
 -14  -5  -1    8.26    2.13
 -14  -5  -1    4.73    1.82
  14  -5   1    6.13    2.86
 -14   5  -1    5.82    2.91
 -14  -5  -1   11.04    4.61
  14   5   1   15.67    4.99
  14  -5   1    9.51    2.65
  15  -5   1   19.66    3.48
  15   5   1   19.58    4.00
 -15   5  -1   20.22    3.77
 -15  -5  -1   21.92    4.38
  15   5   1   15.24    3.19
  15  -5   1   20.18    3.53
 -15   5  -1   16.95    3.28
 -16  -5  -1   -0.49    1.80
  16  -5   1    1.24    1.93
 -16   5  -1    1.64    1.68
  16   5   1    1.91    1.22
  16   5   1   -1.36    1.16
 -17  -5  -1    2.38    0.98
  17  -5   1    4.34    1.38
  17   5   1    3.69    1.22
 -17   5  -1    2.32    1.17
 -17  -5  -1    1.35    0.78
 -17  -6   1   75.97    4.31
 -17   6   1   64.09    4.29
  17  -6  -1   76.48    4.62
  17   6  -1   77.83    5.01
  16  -6  -1    2.62    1.57
  16   6  -1   -0.65    0.91
 -16  -6   1    3.38    1.63
 -16   6   1    0.00    1.42
  16   6  -1    2.74    1.67
 -15  -6   1   17.86    3.40
  15   6  -1   20.83    3.34
  15  -6  -1   21.91    3.96
 -15  -6   1   18.53    3.18
  15  -6  -1   19.57    3.17
 -15   6   1   22.32    2.76
 -15   6   1   20.13    3.61
 -15  -6   1   20.04    3.68
  15   6  -1   19.04    4.76
 -15   6   1   17.55    3.16
 -14   6   1   22.42    3.81
 -14  -6   1   13.68    3.77
  14   6  -1   34.33    8.71
 -14   6   1   22.95    3.91
  14   6  -1   19.12    3.59
  14   6  -1   23.08    5.79
 -14  -6   1   20.49    4.39
  14   6  -1    9.64    2.26
  14  -6  -1   19.97    4.11
 -14   6   1   18.80    5.39
  14  -6  -1   26.86    7.28
  14  -6  -1   23.52    4.98
 -14  -6   1   21.06    3.42
 -13  -6   1   36.39    5.43
  13  -6  -1   29.13    5.19
  13   6  -1   37.78   10.07
 -13   6   1   32.85    4.74
 -13  -6   1   20.74    6.49
  13   6  -1   33.49    6.24
 -13  -6   1   35.86    5.25
  13   6  -1   36.42   10.59
 -13   6   1   33.74    7.67
  13  -6  -1   24.46    6.02
  13   6  -1   35.01    5.68
  13  -6  -1   32.81    5.80
 -13   6   1   31.29    4.62
  13  -6  -1   37.49   10.24
 -13   6   1   26.66    4.40
  12  -6  -1  144.56   20.25
  12  -6  -1  148.58   11.76
  12   6  -1  143.32   10.80
 -12   6   1  147.47    9.93
  12   6  -1  149.30   20.79
 -12  -6   1  141.69   10.14
 -12   6   1  133.06   13.93
 -12   6   1  150.62    9.68
 -12   6   1  141.45    9.31
  12   6  -1  141.56   15.04
  12   6  -1  147.47   21.40
 -12   6   1  135.31   14.49
 -12  -6   1  144.31   10.94
  12  -6  -1  156.73   12.01
 -12  -6   1  136.96   10.40
 -12  -6   1  128.61   15.37
  12  -6  -1  139.03   15.52
  11   6  -1  368.94   33.92
 -11  -6   1  355.94   26.02
  11  -6  -1  388.66   27.28
 -11   6   1  376.30   15.20
 -11   6   1  344.59   23.06
 -11  -6   1  380.81   13.47
 -11  -6   1  353.12   14.98
 -11   6   1  366.85   14.23
  11  -6  -1  373.17   32.46
  11  -6  -1  390.14   19.12
  11   6  -1  367.03   34.63
  11   6  -1  383.38   26.45
 -11   6   1  362.27   13.66
 -11  -6   1  341.61   15.51
 -11  -6   1  371.29   16.81
  11   6  -1  375.14   16.23
  11  -6  -1  378.88   13.52
 -11   6   1  386.56   23.64
 -10  -6   1  461.10   17.60
 -10  -6   1  520.38   19.33
 -10   6   1  469.36   15.47
 -10   6   1  436.69   21.51
 -10   6   1  499.34   16.62
  10  -6  -1  560.08   33.76
 -10  -6   1  488.07   16.87
 -10  -6   1  486.79   30.73
  10   6  -1  492.67   16.64
 -10   6   1  494.27   25.81
  10   6  -1  476.47   38.39
 -10   6   1  495.68   13.56
  10  -6  -1  517.05   38.33
 -10   6   1  489.84   27.23
 -10  -6   1  505.71   15.43
 -10   6   1  498.58   15.02
  10  -6  -1  524.25   16.15
  10   6  -1  514.57   30.10
 -10  -6   1  518.88   14.27
  10  -6  -1  560.60   21.25
  10   6  -1  499.95   40.27
   9  -6  -1   20.83    9.93
   9   6  -1   25.39    8.64
   9  -6  -1   27.60    8.02
   9   6  -1   36.75    9.79
  -9   6   1   22.26    5.70
  -9   6   1   23.09    5.68
   9   6  -1   16.81    3.50
  -9  -6   1   18.12    4.39
  -9   6   1   22.87    4.41
  -9   6   1   20.82    3.15
  -9  -6   1   22.89    3.65
  -9   6   1   19.49    4.68
   9   6  -1   18.88    9.08
  -9   6   1   24.44    3.39
   9  -6  -1   31.70    5.28
  -9  -6   1   25.34    4.13
  -9   6   1   23.04    2.94
  -9  -6   1   20.44    3.40
   8   6  -1   16.58    6.32
  -8  -6   1   12.07    5.11
   8   6  -1   19.32    6.04
  -8   6   1   17.43    4.60
   8   6  -1   18.14    6.12
   8  -6  -1   15.14    7.00
  -8   6   1   14.44    4.29
  -8   6   1   19.04    2.83
   8   6  -1   15.88    7.27
  -8   6   1   16.18    3.66
   8  -6  -1   11.70    4.36
  -8   6   1   11.18    3.53
   8  -6  -1   15.67    5.95
  -8   6   1   16.51    4.12
  -7   6   1    3.88    2.61
  -7   6   1    2.51    1.89
  -7   6   1    2.60    0.93
  -7  -6   1    2.33    2.64
  -7   6   1    2.20    0.82
   7   6  -1    3.47    2.98
   7  -6  -1    8.03    7.06
   7   6  -1    6.46    5.48
   7  -6  -1    0.64    4.25
   7   6  -1    1.18    2.26
   7   6  -1   -3.36    3.98
   7  -6  -1    5.66    4.93
  -7   6   1    1.30    1.32
   6   6  -1   34.34    9.58
   6   6  -1   23.97    6.61
  -6   6   1   24.26    3.79
   6   6  -1   25.85    5.19
  -6   6   1   21.89    4.11
   6  -6  -1   24.35    7.02
   6   6  -1   23.93    7.47
  -6   6   1   24.20    4.51
  -6   6   1   25.87    4.34
  -6   6   1   30.04    2.61
   6  -6  -1   31.49    7.41
  -6  -6   1   25.71    5.70
   6  -6  -1   21.16    6.69
  -6  -6   1   18.63    6.03
   5  -6  -1   16.22    5.78
   5  -6  -1   18.86    6.28
   5  -6  -1   21.47    5.69
   5  -6  -1   22.15    3.02
   5   6  -1   12.89    4.99
  -5   6   1   19.20    2.82
   5   6  -1   23.23    8.38
  -5  -6   1   20.88    3.41
  -5   6   1   21.74    3.92
   5   6  -1   23.29    7.59
  -5   6   1   22.68    3.61
  -5  -6   1   21.19    4.58
  -5  -6   1   20.34    5.51
   5   6  -1   17.55    3.20
  -5   6   1   20.44    3.33
   4   6  -1  365.39   24.03
   4   6  -1  383.85   24.41
   4  -6  -1  329.75   19.33
  -4  -6   1  361.74   15.75
   4   6  -1  476.96   29.05
  -4  -6   1  400.40   17.99
   4  -6  -1  372.27   21.14
  -4   6   1  404.58   13.66
  -4   6   1  403.34   15.22
  -4  -6   1  373.18   20.57
   4  -6  -1  417.69   21.91
  -4   6   1  427.15   14.89
  -4   6   1  388.20   12.06
   4  -6  -1  429.36   14.78
  -4   6   1  392.69   14.69
  -3   6   1  147.62    7.07
  -3  -6   1  146.26   12.47
  -3   6   1  154.33    8.79
  -3  -6   1  132.43    9.78
   3   6  -1  181.54   16.94
  -3   6   1  154.86    8.46
  -3  -6   1  124.87    9.19
  -3   6   1  148.47    8.49
   3  -6  -1  168.41   12.54
  -3   6   1  146.25    6.90
   3  -6  -1  155.51    9.03
   3  -6  -1  140.86   11.16
   3   6  -1  137.64   13.04
   3   6  -1  143.67   13.39
  -2   6   1  233.00    8.65
  -2   6   1  231.55   10.51
  -2   6   1  237.00    7.63
   2   6  -1  231.82   14.17
  -2   6   1  253.71   10.74
   2   6  -1  224.36   13.12
  -2   6   1  236.10   10.17
   2  -6  -1  242.88   14.05
   2  -6  -1  246.07   10.96
   2   6  -1  238.82   14.50
   2   6  -1  231.72   14.10
  -2  -6   1  239.73   14.46
  -2  -6   1  244.04   12.69
  -2  -6   1  243.83   10.19
  -2   6   1  249.90   10.62
   2   6  -1  286.58   19.35
   2  -6  -1  219.49   13.10
  -1   6   1  295.10   11.81
   1  -6  -1  285.45   13.27
   1  -6  -1  294.45   12.26
  -1  -6   1  288.78   13.47
  -1   6   1  287.28   10.85
  -1   6   1  315.67   12.56
   1   6  -1  291.07   14.37
  -1   6   1  307.32   12.24
  -1  -6   1  290.14   15.26
   1   6  -1  320.33   15.45
   1  -6  -1  294.21   14.20
   1   6  -1  289.58   11.83
  -1  -6   1  293.41   13.37
   1  -6  -1  287.46   12.30
   1   6  -1  287.33   12.61
   0   6   1   57.11    4.53
   0  -6  -1   60.76    5.69
   0   6   1   57.67    5.52
   0   6   1   61.21    3.28
   0  -6   1   59.68    6.81
   0  -6  -1   53.97    4.39
   0   6  -1   65.54    6.42
   0  -6  -1   50.62    4.96
   0  -6  -1   55.21    6.01
   0   6   1   61.73    6.03
   0  -6   1   57.00    7.07
   0   6  -1   52.54    5.46
   0  -6   1   58.14    4.51
   0  -6   1   54.89    5.90
   0   6   1   60.58    5.75
   0   6  -1   58.38    6.25
   1   6   1    1.11    1.57
   1  -6   1    8.02    2.91
  -1   6  -1    3.21    1.70
   1  -6   1    3.05    2.13
   1  -6   1    3.35    2.56
  -1   6  -1    1.74    1.67
  -1  -6  -1    1.34    2.11
   1   6   1    3.50    1.93
  -1   6  -1    2.10    1.52
   1   6   1    3.51    1.31
   1   6   1    1.45    1.61
  -1  -6  -1    2.71    1.81
  -1  -6  -1    0.98    1.17
  -1   6  -1    1.40    1.24
   1  -6   1    1.12    2.12
  -2   6  -1  499.90   16.90
  -2  -6  -1  519.70   14.89
   2   6   1  505.52   19.34
   2  -6   1  610.99   23.54
  -2   6  -1  499.39   16.07
  -2   6  -1  493.19   16.10
   2   6   1  490.74   13.23
   2   6   1  553.10   14.01
  -2   6  -1  511.36   16.94
  -2  -6  -1  555.59   14.25
  -2   6  -1  503.26   17.72
   2  -6   1  486.95   21.08
   2   6   1  464.34   18.35
   2  -6   1  503.48   21.88
  -2  -6  -1  535.65   18.86
  -2  -6  -1  484.91   16.71
   2  -6   1  462.64   17.03
   2   6   1  478.74   18.54
  -3  -6  -1  830.61   22.24
  -3   6  -1  767.87   19.94
   3   6   1  770.51   11.46
   3   6   1  755.02   17.38
  -3  -6  -1  780.23   21.49
   3  -6   1  741.10   27.48
  -3   6  -1  764.68   20.76
  -3   6  -1  781.27   22.49
  -3  -6  -1  797.39   14.69
  -3  -6  -1  729.99   23.27
  -3   6  -1  789.99   21.66
   3   6   1  835.26   19.96
   3   6   1  791.92   26.50
   3   6   1  811.02   19.01
   3   6   1  780.41   26.20
  -4   6  -1   -1.75    1.83
  -4  -6  -1   -2.72    3.26
   4   6   1   -1.38    2.99
  -4   6  -1   -0.62    1.40
  -4  -6  -1   -0.42    1.91
  -4   6  -1   -0.38    1.29
  -4   6  -1   -0.97    1.30
  -4  -6  -1    0.80    1.59
   4   6   1   -2.61    3.10
   4  -6   1   -1.06    1.59
   4   6   1   -2.92    1.97
   4  -6   1   -2.09    4.61
   4   6   1    0.83    1.09
  -5  -6  -1   87.73    8.58
   5   6   1   98.85    7.59
   5   6   1   96.65    8.95
  -5   6  -1   97.90    8.35
  -5   6  -1   90.72    7.20
  -5   6  -1   83.74    7.17
   5   6   1   96.84   11.11
   5  -6   1   90.69    9.23
  -5   6  -1   90.84    4.57
  -5  -6  -1   86.03    8.35
   5   6   1  102.60   12.60
  -5   6  -1   91.10    8.35
  -5  -6  -1   89.04    7.44
  -5   6  -1   88.84    7.93
   5  -6   1   97.61   10.73
   6   6   1  252.37   16.27
  -6   6  -1  240.09   12.67
  -6   6  -1  245.16   14.41
  -6  -6  -1  222.15   16.05
  -6   6  -1  247.54    8.25
   6  -6   1  260.17   18.58
  -6   6  -1  242.54   14.25
   6   6   1  246.36   20.57
  -6   6  -1  249.22   14.57
   6  -6   1  230.88   17.18
  -6  -6  -1  238.80   13.14
  -6   6  -1  245.82   12.88
   6   6   1  214.04   18.27
  -7   6  -1   96.68    9.81
   7   6   1   82.83   12.42
   7   6   1   94.07   10.65
  -7   6  -1   99.20   10.14
  -7   6  -1   90.28    8.68
  -7   6  -1   93.06    5.65
  -7   6  -1   99.62   10.15
   7  -6   1   97.90   11.62
  -7  -6  -1   96.59   11.51
   7   6   1   89.94   13.35
  -7   6  -1   99.66    8.78
   7  -6   1  109.91   12.94
  -7  -6  -1  100.14    6.26
  -7  -6  -1   99.15    7.86
  -8   6  -1   31.87    3.67
  -8  -6  -1   31.36    6.37
  -8   6  -1   34.11    6.73
  -8   6  -1   35.76    5.58
  -8  -6  -1   30.62    3.76
  -8   6  -1   33.22    5.87
   8   6   1   39.52    8.40
   8   6   1   35.38    7.50
   8  -6   1   45.09    7.94
   8  -6   1   41.32    7.84
   8  -6   1   35.87    7.17
   8   6   1   36.84    8.89
  -8   6  -1   34.60    6.38
  -8   6  -1   33.61    5.98
   9  -6   1  478.71   28.20
   9  -6   1  595.15   27.11
  -9   6  -1  440.10   25.26
   9   6   1  493.92   18.75
   9   6   1  462.62   15.33
  -9   6  -1  476.35   14.76
  -9  -6  -1  511.86   17.03
  -9   6  -1  478.47   21.98
  -9   6  -1  463.79   12.50
  -9   6  -1  441.11   23.21
  -9  -6  -1  503.43   14.09
   9   6   1  503.24   33.56
  -9  -6  -1  520.85   17.10
  -9  -6  -1  468.20   28.80
  -9   6  -1  454.97   15.17
  -9  -6  -1  444.59   16.04
   9  -6   1  478.66   16.63
  -9   6  -1  475.81   12.53
   9  -6   1  459.48   14.10
  -9   6  -1  461.31   23.29
   9  -6   1  488.41   29.31
   9   6   1  486.26   30.65
   9   6   1  478.13   28.23
  10  -6   1  355.00   25.28
 -10   6  -1  366.60   12.10
  10   6   1  349.29   14.89
 -10   6  -1  366.72   22.02
 -10  -6  -1  381.38   15.75
  10   6   1  385.02   29.61
 -10   6  -1  350.30   13.59
  10   6   1  368.81   17.13
 -10  -6  -1  349.23   25.62
 -10   6  -1  401.00   21.81
  10  -6   1  347.03   15.11
 -10  -6  -1  346.03   14.86
 -10   6  -1  334.45   13.93
  10  -6   1  334.53   12.62
  10  -6   1  353.24   13.28
  10   6   1  372.13   25.86
  10  -6   1  400.54   17.58
 -10  -6  -1  329.60   14.79
  10  -6   1  365.57   25.69
 -10  -6  -1  371.94   13.52
  10   6   1  372.71   27.01
 -10   6  -1  363.96   12.13
 -10   6  -1  352.96   23.57
 -10   6  -1  368.33   20.59
 -11   6  -1  175.78    8.95
 -11   6  -1  163.76    9.96
 -11   6  -1  174.61   14.81
  11  -6   1  168.31    9.57
  11   6   1  160.63   11.95
 -11   6  -1  165.52   16.46
  11   6   1  165.87   10.93
 -11  -6  -1  189.61   10.44
 -11  -6  -1  170.25   11.45
  11  -6   1  160.56    9.76
 -11   6  -1  172.11    8.94
 -11  -6  -1  191.43   10.48
  11   6   1  187.73   18.73
 -11   6  -1  169.89   10.53
  11  -6   1  162.91   11.14
 -11   6  -1  182.80   14.05
 -11  -6  -1  164.96   10.41
 -11  -6  -1  175.08   18.70
  11   6   1  184.76   19.14
  11  -6   1  181.72   18.87
  11  -6   1  175.97   17.98
  11   6   1  188.46   20.76
  12   6   1    1.76    2.00
  12   6   1    2.03    3.55
  12   6   1    6.88    4.13
  12  -6   1    0.69    1.47
 -12   6  -1   -0.22    1.43
 -12   6  -1    3.59    3.39
  12  -6   1    0.50    2.15
  12  -6   1    6.24    3.23
  12  -6   1   -2.49    2.84
  12  -6   1    5.19    2.01
 -12   6  -1   -1.30    1.99
 -12  -6  -1   -2.65    2.80
  12   6   1    0.97    2.04
 -12  -6  -1   -4.28    4.43
 -12  -6  -1    3.32    1.66
 -12   6  -1    0.85    1.16
 -12  -6  -1   -0.28    1.84
  12   6   1   -0.53    2.31
 -12  -6  -1    1.36    1.62
 -12   6  -1   -1.93    2.26
 -12  -6  -1   -0.96    1.44
 -13   6  -1  117.35   13.38
  13   6   1  114.68    9.40
  13  -6   1  120.01   13.19
 -13   6  -1  114.37    8.57
 -13  -6  -1  119.60    8.82
  13   6   1  122.86   10.48
  13   6   1  127.80   14.45
 -13  -6  -1  106.21   13.83
 -13  -6  -1  119.44    7.79
  13  -6   1  107.48   13.05
  13   6   1  109.65   12.56
 -13  -6  -1  128.19    8.23
 -13  -6  -1  122.39    9.88
  13  -6   1  114.51    8.60
 -13  -6  -1  108.66    7.45
 -13   6  -1  113.09    8.62
  13  -6   1  135.28   10.54
 -14   6  -1   14.13    2.88
  14  -6   1   17.42    3.92
  14   6   1   20.01    4.05
 -14  -6  -1   16.22    3.70
 -14   6  -1   19.90    3.77
 -14  -6  -1   13.31    5.17
  14  -6   1   14.53    2.86
  14   6   1   23.73    4.87
 -14  -6  -1   18.23    3.32
 -15   6  -1    3.86    2.46
 -15   6  -1    1.80    1.16
  15   6   1    2.78    1.61
 -15  -6  -1    1.03    2.32
  15  -6   1    3.08    2.50
  15   6   1   -2.17    1.97
 -16  -6  -1   49.38    4.77
 -16   6  -1   46.96    4.41
  16   6   1   50.79    4.59
  16   6   1   53.31    4.63
  16  -6   1   52.76    4.77
 -17  -6  -1   51.52    3.30
  17  -6   1   55.63    3.61
 -17  -6  -1   57.19    3.83
 -17   6  -1   55.66    3.78
  17  -7  -1   44.54    3.30
  17   7  -1   45.51    3.56
 -17  -7   1   46.46    3.13
 -17   7   1   38.06    2.76
 -16   7   1   13.26    2.39
 -16  -7   1   15.02    2.56
  16  -7  -1   12.42    2.54
  16   7  -1   16.82    2.92
  15   7  -1  157.37    7.53
  15  -7  -1  176.84   10.38
 -15   7   1  173.19    8.76
  15   7  -1  198.92   12.35
 -15   7   1  190.44    8.30
 -15  -7   1  183.53   10.15
 -15  -7   1  166.97    9.74
 -15  -7   1  179.15    9.23
 -15   7   1  183.57    9.62
  14   7  -1  130.28   11.31
  14   7  -1  111.36    7.52
 -14  -7   1  103.47   11.66
 -14   7   1  113.09    7.77
  14  -7  -1  125.87    9.20
 -14  -7   1  118.09    9.03
 -14   7   1  116.42    8.19
 -14  -7   1  127.52    8.82
 -14  -7   1  115.59    9.02
  14  -7  -1  129.25    9.78
  14   7  -1  121.33   14.63
 -13  -7   1   57.10    6.75
  13  -7  -1   72.89    8.27
  13   7  -1   68.81    8.67
  13   7  -1   66.61    6.16
  13   7  -1   71.33   13.40
 -13   7   1   67.17    6.43
 -13   7   1   60.76    6.61
 -13  -7   1   67.83    6.89
 -13   7   1   70.31    6.58
  13  -7  -1   71.24    7.47
  13  -7  -1   83.77   13.20
  13   7  -1   67.30   13.17
 -13   7   1   50.26    8.44
 -13  -7   1   57.58   10.23
  13  -7  -1   58.99    8.47
  12  -7  -1  144.28   16.34
  12  -7  -1  139.57   10.69
  12   7  -1  147.51   20.48
 -12   7   1  144.47    9.32
  12   7  -1  140.57    9.29
 -12   7   1  150.56    9.95
 -12  -7   1  154.38    9.08
 -12   7   1  143.54   14.64
  12  -7  -1  154.06   12.10
  12   7  -1  143.09   20.50
  12  -7  -1  145.28   19.19
  12  -7  -1  145.74    8.77
 -12  -7   1  137.65   10.70
  12   7  -1  132.22   11.93
 -12   7   1  136.07    8.65
 -12  -7   1  128.33   15.97
 -12  -7   1  141.88    9.97
 -12   7   1  146.06   15.19
 -11  -7   1   20.64    6.93
  11  -7  -1   24.70    8.43
 -11   7   1   20.55    5.47
 -11  -7   1   20.73    4.84
  11  -7  -1   20.26    5.30
  11  -7  -1   14.07    5.41
 -11  -7   1   20.44    4.24
 -11  -7   1   21.06    3.71
 -11  -7   1   24.09    3.67
 -11   7   1   21.45    6.71
 -11   7   1   21.86    3.89
  11   7  -1   12.84    7.58
 -11   7   1   18.77    3.20
  11   7  -1   20.50    9.29
  11   7  -1   27.28    4.10
 -11   7   1   23.17    4.14
  11  -7  -1   15.99    3.26
  10  -7  -1   11.38    4.67
  10  -7  -1   -0.28    4.30
 -10   7   1    5.23    2.58
 -10   7   1    2.80    2.08
 -10  -7   1   10.30    4.38
 -10   7   1    5.95    3.09
 -10  -7   1    4.22    2.04
  10  -7  -1    0.45    4.80
 -10   7   1    5.23    3.74
 -10  -7   1   11.29    5.83
 -10   7   1    3.05    2.10
 -10  -7   1    4.41    2.80
 -10   7   1    3.20    1.38
  10   7  -1    8.16    6.16
 -10  -7   1    6.71    2.94
  10   7  -1    4.11    4.47
  10  -7  -1    8.61    3.17
 -10   7   1    9.46    3.14
  -9   7   1   67.81    5.37
   9  -7  -1   65.39   13.89
  -9   7   1   79.59    6.40
  -9   7   1   67.50   10.02
   9   7  -1   66.97   14.72
  -9  -7   1   82.58    7.63
  -9   7   1   79.31   10.31
   9   7  -1  107.73   16.29
   9  -7  -1  103.32   16.98
   9  -7  -1   84.37    8.46
  -9   7   1   75.65    5.92
  -9   7   1   74.66    5.08
  -9  -7   1   77.43    6.25
   9   7  -1   82.17   16.29
   9  -7  -1   93.10    7.55
  -9  -7   1   70.11    5.73
  -9  -7   1   64.43   12.06
  -9   7   1   80.28    5.47
  -9  -7   1   74.08    6.14
  -9   7   1   67.48    8.85
   8   7  -1  810.15   44.19
   8  -7  -1  789.18   42.61
  -8   7   1  637.21   26.45
  -8   7   1  550.42   25.48
  -8  -7   1  536.51   31.27
   8  -7  -1  627.81   33.08
   8   7  -1  614.90   41.18
   8   7  -1  623.45   40.52
   8  -7  -1  645.35   39.14
  -8   7   1  670.39   22.41
  -8   7   1  616.10   15.40
  -8   7   1  572.91   26.77
  -8   7   1  580.95   25.56
   7  -7  -1   -7.60    4.86
   7   7  -1   -4.50    5.88
   7  -7  -1   -1.06    2.92
  -7   7   1   -0.29    1.44
  -7   7   1    1.38    2.13
   7   7  -1   -0.90    3.77
  -7   7   1   -0.28    0.95
   7  -7  -1    3.24    5.81
   7   7  -1    0.43    3.90
  -7   7   1    1.63    1.34
  -7   7   1    1.57    1.71
  -7  -7   1    1.87    3.23
  -6   7   1  124.95    5.52
   6  -7  -1  130.56   16.32
  -6   7   1  123.97   10.62
  -6   7   1  133.52    8.82
  -6   7   1  115.53    9.75
   6   7  -1  103.79   14.90
  -6   7   1  107.17    9.39
   6  -7  -1  112.72   15.56
   6   7  -1  123.19   17.21
   6   7  -1  150.04   18.20
   6  -7  -1  129.89   14.82
  -6  -7   1  108.49   13.80
  -6  -7   1  122.82   12.55
  -5   7   1  168.72    9.19
   5  -7  -1  139.49   15.41
   5   7  -1  152.50   17.44
  -5   7   1  170.91   11.44
  -5  -7   1  149.14   10.61
   5   7  -1  187.56   20.78
  -5  -7   1  159.29   15.53
  -5   7   1  177.82    5.70
  -5   7   1  165.39   10.76
   5  -7  -1  176.89   10.13
   5  -7  -1  134.96   14.85
   5  -7  -1  190.68   16.85
  -5  -7   1  162.06   12.91
  -5   7   1  156.84    9.91
   5   7  -1  148.67   17.03
   4  -7  -1  466.77   17.41
   4   7  -1  442.27   26.67
   4  -7  -1  480.68   25.16
   4  -7  -1  360.18   20.49
   4  -7  -1  388.57   22.59
  -4   7   1  466.28   17.18
  -4   7   1  432.69   14.85
  -4   7   1  446.55   17.17
  -4   7   1  447.66   13.86
   4   7  -1  449.43   26.14
   4   7  -1  409.38   21.51
  -4  -7   1  438.06   23.53
  -4   7   1  475.06   16.46
  -4  -7   1  406.61   18.41
  -4  -7   1  430.84   19.44
  -3   7   1   78.94    6.60
  -3   7   1   81.56    5.77
  -3  -7   1   67.16    7.12
   3   7  -1   76.22    9.21
  -3   7   1   75.85    5.58
   3   7  -1   78.77    9.69
   3  -7  -1   82.89    7.24
  -3  -7   1   84.54    9.88
   3   7  -1   77.08    8.74
   3  -7  -1   72.71    9.30
   3  -7  -1   92.14   10.39
  -3   7   1   78.25    6.43
  -3   7   1   76.04    6.78
   3   7  -1   79.39    9.62
  -3  -7   1   69.88    7.68
  -2  -7   1  774.66   27.93
   2  -7  -1  751.71   26.78
   2  -7  -1  785.69   21.84
  -2  -7   1  755.15   24.59
  -2   7   1  729.85   20.50
  -2   7   1  759.73   19.97
   2   7  -1  770.96   26.71
  -2   7   1  707.26   14.73
  -2  -7   1  757.97   20.89
  -2   7   1  728.00   16.82
   2  -7  -1  673.70   24.81
  -2   7   1  771.31   20.56
   2   7  -1  744.30   26.07
   2   7  -1  716.71   24.63
   2   7  -1  777.82   27.89
  -2   7   1  763.97   19.78
  -1   7   1  369.56    9.78
  -1   7   1  375.88   13.30
   1   7  -1  363.60   15.03
   1  -7  -1  383.78   15.26
  -1  -7   1  379.47   16.80
  -1   7   1  356.57   12.10
  -1  -7   1  355.69   17.88
  -1   7   1  388.52   14.88
   1   7  -1  383.11   14.22
   1   7  -1  364.96   16.18
   1   7  -1  396.12   18.27
   1  -7  -1  369.17   17.61
   1  -7  -1  350.21   16.75
   1   7  -1  406.09   18.91
  -1   7   1  361.11   14.43
  -1  -7   1  379.06   17.41
  -1   7   1  381.29   15.13
   0  -7   1  630.64   20.95
   0  -7  -1  626.38   21.53
   0  -7   1  608.47   16.05
   0   7   1  619.76   11.92
   0   7  -1  684.24   22.87
   0   7  -1  642.00   21.83
   0   7   1  622.74   12.32
   0  -7  -1  631.78   20.41
   0   7   1  617.44   19.69
   0  -7   1  611.42   23.44
   0  -7   1  619.58   23.78
   0   7  -1  648.88   21.03
   0   7   1  629.55   20.03
   0  -7  -1  655.19   20.66
   0   7   1  649.89   20.48
   0  -7  -1  629.68   15.43
   0   7   1  629.09   17.04
   0   7  -1  634.40   15.86
   1   7   1  565.51   20.16
   1   7   1  551.49   15.93
  -1   7  -1  550.20   19.92
  -1  -7  -1  602.66   20.75
  -1  -7  -1  526.39   11.14
   1  -7   1  561.73   22.78
  -1   7  -1  574.09   19.84
  -1   7  -1  541.09   18.91
  -1   7  -1  561.44   18.68
  -1  -7  -1  540.83   19.54
   1   7   1  542.16   11.18
  -1  -7  -1  575.34   17.34
  -1  -7  -1  582.22   14.63
   1   7   1  587.54   20.11
   1   7   1  563.75   20.22
   1  -7   1  593.84   20.20
   1  -7   1  517.87   19.13
   1  -7   1  601.24   24.65
  -2  -7  -1  270.93   11.98
   2   7   1  240.36   10.85
  -2   7  -1  251.78   13.07
  -2  -7  -1  288.60   15.44
   2   7   1  259.31   15.00
   2   7   1  280.51   15.99
  -2  -7  -1  241.31   12.80
  -2   7  -1  252.54   12.69
  -2   7  -1  256.68   13.68
   2  -7   1  237.68   15.72
   2  -7   1  241.64   13.48
   2   7   1  239.48   14.21
  -2   7  -1  238.20   12.42
   2  -7   1  279.52   17.42
   2  -7   1  251.58   16.65
  -2   7  -1  250.96   12.59
  -2  -7  -1  271.79   11.24
   3  -7   1  546.51   25.32
   3  -7   1  598.06   26.50
  -3  -7  -1  573.31   22.46
   3   7   1  604.02   17.39
   3   7   1  568.69   11.29
   3   7   1  608.41   24.85
  -3   7  -1  609.05   20.63
   3   7   1  581.23   24.23
  -3  -7  -1  570.76   19.92
   3  -7   1  567.64   21.18
  -3   7  -1  636.72   21.95
  -3  -7  -1  611.42   15.04
   3   7   1  533.68   22.31
  -3  -7  -1  625.33   20.47
  -3   7  -1  579.48   19.04
  -3   7  -1  589.73   19.91
   3   7   1  642.37   16.84
   4   7   1    8.18    2.29
  -4  -7  -1    3.99    1.19
   4  -7   1    3.98    4.77
  -4   7  -1    6.23    1.15
  -4  -7  -1    4.76    2.59
  -4   7  -1    3.64    1.62
  -4  -7  -1    2.96    2.20
  -4   7  -1    5.23    1.70
  -4   7  -1    5.07    1.92
   4   7   1    8.45    2.29
   4   7   1    4.16    1.50
   4   7   1    4.73    2.94
  -4   7  -1    4.15    1.88
   4  -7   1    2.03    3.19
   4   7   1    2.25    2.99
  -5   7  -1   44.88    5.64
  -5   7  -1   51.84    6.67
   5   7   1   41.45    5.11
  -5   7  -1   51.90    6.50
   5  -7   1   57.25    9.01
   5   7   1   45.14    8.20
   5   7   1   57.40    6.37
  -5  -7  -1   47.72    6.45
  -5  -7  -1   43.82    5.42
  -5   7  -1   48.89    3.62
  -5   7  -1   46.48    6.51
   5   7   1   43.14    8.19
  -5  -7  -1   54.30    7.65
  -5   7  -1   45.84    5.38
   5   7   1   46.64    5.94
   6  -7   1   94.98   10.40
  -6   7  -1  120.43   10.50
   6  -7   1  116.65   13.07
  -6   7  -1  112.12    8.95
  -6  -7  -1  121.63   10.28
   6   7   1  127.18   11.42
  -6   7  -1  116.13    9.55
  -6   7  -1  115.35    5.96
  -6   7  -1  122.78   10.47
  -6  -7  -1  106.20   11.73
   6   7   1  117.50   14.63
   6   7   1  108.02   13.68
  -6   7  -1  121.40   10.58
  -7   7  -1  282.23   16.86
  -7  -7  -1  268.82   20.03
  -7   7  -1  279.81   10.05
  -7  -7  -1  281.94   14.46
  -7   7  -1  264.90   16.81
  -7   7  -1  296.06   15.69
  -7   7  -1  268.03   17.49
   7   7   1  304.57   19.25
   7   7   1  246.71   21.93
   7   7   1  243.07   22.69
   7  -7   1  267.49   20.12
  -7   7  -1  270.22   15.07
   7  -7   1  303.49   20.21
   8  -7   1  626.83   30.94
   8  -7   1  593.19   31.68
  -8   7  -1  550.14   23.40
   8   7   1  593.53   19.69
  -8   7  -1  578.86   16.08
  -8   7  -1  607.35   28.32
   8   7   1  588.62   28.54
   8  -7   1  617.53   17.31
   8   7   1  648.59   38.30
  -8  -7  -1  570.74   31.13
  -8   7  -1  628.47   15.52
   8  -7   1  588.47   15.86
  -8   7  -1  584.38   26.96
  -8  -7  -1  622.96   18.43
  -8   7  -1  586.80   25.23
   8   7   1  596.90   35.23
  -8   7  -1  600.04   23.94
   9  -7   1  189.56   10.56
  -9  -7  -1  188.55   11.01
  -9   7  -1  174.30   16.41
  -9   7  -1  171.72   13.74
  -9   7  -1  180.30    7.74
   9  -7   1  212.70   17.09
   9   7   1  203.65   22.36
  -9  -7  -1  203.05   11.07
  -9   7  -1  185.59    9.53
   9  -7   1  180.84   17.54
   9   7   1  205.41   12.41
  -9  -7  -1  177.65    8.82
   9  -7   1  178.67   18.18
   9  -7   1  179.19    9.76
  -9   7  -1  170.21    9.43
  -9  -7  -1  170.21   18.25
  -9   7  -1  169.89   14.67
  -9   7  -1  182.81   14.40
   9   7   1  185.48   17.06
   9   7   1  183.57    9.55
  -9   7  -1  176.56    8.13
   9   7   1  195.83   20.20
 -10  -7  -1   -0.29    3.43
 -10   7  -1    2.09    1.85
 -10   7  -1   -1.59    1.87
  10   7   1    0.06    2.84
  10  -7   1    2.51    2.43
  10   7   1   -2.02    2.32
 -10  -7  -1   -0.73    1.50
  10   7   1    5.43    4.25
  10   7   1    3.35    1.73
 -10   7  -1    2.04    2.45
  10   7   1   -4.07    4.70
  10  -7   1    0.74    2.69
 -10  -7  -1    1.81    2.27
  10  -7   1   -0.79    2.46
 -10  -7  -1   -0.09    1.82
 -10   7  -1   -0.92    1.82
 -10   7  -1   -3.47    2.63
  10  -7   1    1.31    1.84
 -10   7  -1   -1.65    2.18
 -10   7  -1   -1.08    1.72
 -10  -7  -1    1.67    2.35
  11  -7   1   63.76    6.33
 -11   7  -1   64.19    5.76
  11   7   1   64.57    6.71
 -11   7  -1   59.57    8.36
 -11  -7  -1   64.10    7.29
 -11  -7  -1   55.60   10.63
  11   7   1   59.97    6.20
 -11  -7  -1   64.97    6.41
  11  -7   1   57.95    6.80
 -11   7  -1   58.56    9.72
 -11   7  -1   66.20    6.70
 -11  -7  -1   68.75    6.49
 -11   7  -1   74.12    5.70
  11   7   1   62.83    7.83
  11   7   1   61.29   11.88
 -11   7  -1   59.23    6.04
 -11  -7  -1   60.70    6.78
  11  -7   1   74.30   11.18
  11   7   1   60.44   10.70
  11  -7   1   68.06   11.92
  11   7   1   69.58   10.90
 -12   7  -1   17.76    3.61
  12   7   1   14.10    5.46
  12   7   1    6.27    2.50
 -12   7  -1    8.04    2.71
 -12  -7  -1   17.59    4.52
  12  -7   1   14.49    3.52
  12  -7   1   14.46    4.53
  12  -7   1    8.52    4.48
 -12  -7  -1   12.59    4.16
  12   7   1   12.17    4.79
 -12   7  -1    9.55    2.99
  12   7   1    9.50    3.25
 -12   7  -1   17.97    4.78
 -12   7  -1    8.30    4.55
 -12  -7  -1   11.00    4.38
 -12  -7  -1   21.55    4.73
  12   7   1    9.27    5.69
 -12  -7  -1   10.09    2.96
  12  -7   1    4.82    2.33
  12   7   1   12.47    2.82
  13  -7   1  171.25   15.70
  13   7   1  171.61   10.99
 -13  -7  -1  176.31   10.93
  13   7   1  165.96   16.60
 -13   7  -1  161.42   15.22
 -13  -7  -1  165.53    9.37
 -13  -7  -1  170.28   16.97
  13   7   1  181.26   12.75
  13  -7   1  174.53   11.82
 -13   7  -1  161.54   10.12
 -13   7  -1  157.17    9.83
  13  -7   1  171.96    9.48
 -13   7  -1  166.39    8.83
 -13  -7  -1  169.84   11.74
  14  -7   1  320.83   15.29
  14   7   1  344.51   16.46
 -14  -7  -1  320.67   15.07
  14   7   1  310.64   13.86
 -14   7  -1  293.79   12.64
 -14  -7  -1  331.57   13.26
 -14   7  -1  310.17   13.26
  15   7   1   50.72    5.52
 -15   7  -1   47.94    5.11
 -15  -7  -1   50.32    5.49
 -15   7  -1   43.20    4.66
  15  -7   1   44.58    5.40
  15   7   1   50.63    4.88
  16   7   1  219.26    9.05
 -16  -7  -1  190.63    8.58
  16   7   1  202.87    7.42
 -16   7  -1  195.56    8.36
  16  -7   1  199.55    8.80
 -16   8   1   31.32    3.34
 -16  -8   1   25.64    3.10
  16   8  -1   25.88    3.39
  16  -8  -1   26.91    3.35
  15   8  -1    1.69    1.80
  15  -8  -1    5.35    2.79
 -15   8   1    2.10    1.19
 -15   8   1    3.37    1.61
 -15  -8   1    4.21    1.98
 -15   8   1    1.12    1.65
  14   8  -1    0.26    2.10
 -14  -8   1    3.40    2.78
 -14  -8   1    1.55    2.23
  14  -8  -1    0.94    2.16
 -14   8   1   -0.44    1.45
 -14   8   1   -1.02    1.54
 -14   8   1   -0.01    1.28
 -13   8   1   65.57    8.96
  13  -8  -1   69.34    6.63
 -13   8   1   60.93    6.42
  13  -8  -1   65.37    8.01
 -13  -8   1   69.15    7.71
  13   8  -1   64.70    7.84
 -13   8   1   60.72    6.00
  13   8  -1   82.96   14.59
 -13   8   1   68.87    6.15
 -13  -8   1   65.03    5.72
  13   8  -1   62.93   12.47
 -13  -8   1   63.37   10.72
  13  -8  -1   73.46    6.13
 -13  -8   1   71.69    6.89
  13  -8  -1   66.46   10.07
 -12  -8   1   11.48    3.29
  12  -8  -1    3.73    4.41
  12  -8  -1   13.18    2.95
 -12  -8   1    9.29    1.75
  12  -8  -1   11.49    5.46
 -12   8   1   13.58    5.08
 -12   8   1   10.43    2.74
 -12   8   1    9.73    2.33
 -12  -8   1   11.72    3.06
 -12  -8   1    8.50    4.89
 -12   8   1    8.64    2.92
 -12   8   1    7.81    2.69
  12   8  -1   11.86    7.14
  12   8  -1   10.92    3.88
  12  -8  -1    8.36    3.62
 -12  -8   1   10.36    2.50
  12  -8  -1   11.12    2.56
  12   8  -1   11.63    7.30
 -11   8   1  351.22   23.73
 -11  -8   1  333.53   17.22
  11  -8  -1  397.25   29.65
  11   8  -1  309.08   17.28
 -11  -8   1  354.14   14.26
  11  -8  -1  379.05   18.72
 -11   8   1  355.18   22.02
 -11   8   1  356.04   15.31
  11   8  -1  375.14   33.80
 -11   8   1  352.61   13.67
  11   8  -1  354.20   33.40
  11  -8  -1  380.92   28.46
  11  -8  -1  360.06   15.18
 -11  -8   1  343.00   15.69
 -11  -8   1  359.00   15.27
 -11   8   1  376.82   14.66
 -11  -8   1  348.51   27.27
 -10  -8   1  457.59   17.13
  10  -8  -1  497.20   34.37
 -10  -8   1  458.89   17.61
 -10  -8   1  490.90   17.16
 -10   8   1  476.97   15.97
  10  -8  -1  523.47   19.07
  10  -8  -1  515.26   21.33
 -10   8   1  479.64   27.76
 -10   8   1  490.01   15.38
 -10   8   1  500.38   14.53
  10   8  -1  482.79   38.64
  10   8  -1  504.45   26.31
  10  -8  -1  520.67   35.56
 -10  -8   1  428.21   31.03
  10   8  -1  515.01   39.29
 -10   8   1  499.73   25.79
 -10   8   1  495.43   17.27
 -10  -8   1  443.70   19.20
 -10   8   1  421.97   21.92
   9  -8  -1   59.04    7.32
  -9   8   1   33.89    6.78
  -9   8   1   38.80    4.83
  -9   8   1   41.33    4.74
  -9  -8   1   33.93    9.36
  -9   8   1   46.23    4.76
  -9   8   1   41.84    4.70
  -9  -8   1   37.37    5.28
   9   8  -1   47.42    9.49
  -9   8   1   37.85    8.31
  -9   8   1   49.06    8.43
   9  -8  -1   45.60   11.29
   9   8  -1   46.98   13.24
  -9  -8   1   47.12    5.75
   9   8  -1   26.38   10.66
  -9  -8   1   46.91    5.46
   9  -8  -1   40.00   10.56
  -9  -8   1   41.00    6.17
  -9   8   1   43.82    4.28
   9  -8  -1   40.88    6.74
  -8   8   1  111.31   11.75
  -8   8   1  128.74    6.30
  -8   8   1  124.70    7.42
   8   8  -1  130.27   14.95
  -8   8   1  140.77    7.23
   8  -8  -1  138.77    9.80
  -8   8   1  127.28    7.16
  -8   8   1  135.91   12.45
  -8  -8   1  121.48    7.94
  -8  -8   1  110.03   15.00
  -8  -8   1  139.47    8.06
   8  -8  -1  170.91   21.32
   8  -8  -1  128.65   15.74
   8   8  -1  121.10   18.60
   8  -8  -1  155.29    9.84
  -8   8   1  135.86   12.39
   8   8  -1  128.35   19.37
  -8   8   1  133.94    5.73
  -8  -8   1  134.02    8.84
  -8  -8   1  127.04    8.12
   8  -8  -1  143.66   17.78
  -8   8   1  121.48   12.72
   7  -8  -1   24.42    8.24
   7   8  -1   12.18    7.26
  -7   8   1   15.62    4.14
  -7   8   1   19.75    5.00
  -7   8   1   19.71    4.61
  -7   8   1   21.91    2.80
   7  -8  -1   17.85    5.00
   7  -8  -1   25.04    6.46
  -7  -8   1   19.78    6.40
   7   8  -1   22.65    6.17
   7   8  -1   21.18    7.78
  -7   8   1   21.84    3.84
   6  -8  -1    0.52    2.66
  -6   8   1    1.23    1.18
   6   8  -1   -2.07    3.85
  -6   8   1   -0.29    1.56
   6  -8  -1    2.83    2.96
  -6  -8   1    1.43    1.92
  -6   8   1   -0.80    0.91
   6   8  -1   -3.72    4.71
   6   8  -1   -0.65    3.39
   6  -8  -1   -3.38    4.83
  -6   8   1   -0.98    2.01
  -6   8   1    0.05    1.67
  -6  -8   1   -1.49    2.93
  -5  -8   1    1.70    2.42
  -5  -8   1    0.76    1.81
   5  -8  -1    1.30    1.17
  -5   8   1    2.38    1.95
  -5   8   1    2.15    0.91
  -5  -8   1    0.02    2.21
  -5   8   1    2.67    1.26
   5   8  -1    1.37    2.66
  -5   8   1    2.18    1.63
   5   8  -1    1.78    4.66
   5  -8  -1   -0.30    2.92
  -5   8   1   -0.47    1.17
   5  -8  -1   -4.26    2.80
   5  -8  -1    2.37    4.97
   5   8  -1    2.54    4.60
  -4  -8   1  648.72   25.76
  -4   8   1  717.07   22.69
  -4   8   1  720.62   18.93
  -4   8   1  688.03   19.82
  -4  -8   1  624.45   24.98
   4  -8  -1  529.17   24.26
  -4  -8   1  661.90   29.61
   4  -8  -1  747.59   23.90
  -4   8   1  699.95   22.99
   4  -8  -1  711.67   32.78
   4   8  -1  752.04   34.36
   4   8  -1  699.33   30.28
  -4   8   1  711.18   11.09
   4   8  -1  713.63   34.41
  -4   8   1  719.17   21.51
   4   8  -1  620.99   28.55
   4  -8  -1  544.38   28.77
  -3  -8   1  647.75   28.34
   3  -8  -1  642.62   22.08
  -3   8   1  601.09   16.36
  -3   8   1  628.82   20.51
   3   8  -1  675.89   29.17
  -3   8   1  623.49   20.77
   3  -8  -1  550.94   26.69
   3   8  -1  596.54   27.09
   3   8  -1  669.60   28.29
  -3   8   1  641.36   19.98
   3  -8  -1  642.41   28.65
   3   8  -1  626.39   27.18
  -3   8   1  630.06   17.31
  -3  -8   1  530.80   22.91
   2  -8  -1  905.47   31.54
   2  -8  -1  870.78   25.73
   2   8  -1  844.09   27.72
  -2  -8   1  902.05   31.53
  -2   8   1  825.19   17.65
   2   8  -1  962.28   33.20
  -2   8   1  897.00   20.50
  -2   8   1  921.11   23.80
  -2   8   1  943.72   25.27
   2   8  -1  937.88   31.92
   2   8  -1  899.46   28.24
  -2   8   1  902.95   23.47
   2  -8  -1  795.10   30.29
  -2  -8   1  933.35   25.01
  -2   8   1  888.42   23.92
  -2  -8   1  903.75   29.66
   2   8  -1  864.54   29.91
   1  -8  -1  222.95   14.86
  -1   8   1  246.77   12.98
   1   8  -1  235.11   14.25
   1   8  -1  256.70   15.92
  -1   8   1  239.32   11.80
  -1   8   1  242.11   12.43
  -1  -8   1  239.65   16.14
  -1  -8   1  255.92   15.31
   1  -8  -1  248.96   15.57
  -1  -8   1  235.74   14.88
  -1   8   1  239.28   10.81
   1  -8  -1  242.95   13.67
   1   8  -1  250.35   13.35
  -1   8   1  252.82   13.26
   1   8  -1  248.30   11.81
   1   8  -1  267.67   16.30
  -1   8   1  230.97    8.82
   0  -8   1  566.29   16.44
   0   8   1  600.47   13.51
   0   8   1  595.28   17.92
   0  -8   1  593.05   24.65
   0   8  -1  597.98   21.94
   0   8  -1  590.23   16.85
   0   8  -1  612.31   23.31
   0   8  -1  594.03   20.60
   0  -8   1  574.28   22.23
   0  -8   1  545.94   24.51
   0   8   1  622.55   20.81
   0  -8  -1  606.48   22.05
   0   8   1  607.16   12.91
   0   8   1  597.13   20.93
   0  -8  -1  580.58   22.31
   0  -8  -1  595.82   23.15
   0   8   1  590.43   21.18
  -1  -8  -1 1009.99   21.87
   1   8   1 1049.63   24.04
  -1   8  -1 1034.77   28.11
  -1   8  -1 1055.67   27.62
   1  -8   1  991.91   29.18
   1  -8   1 1042.41   28.84
  -1   8  -1 1058.16   29.86
  -1  -8  -1 1026.54   27.16
   1  -8   1 1028.02   33.63
   1   8   1 1084.63   29.38
   1   8   1 1038.71   29.81
  -1   8  -1 1090.05   29.87
   1  -8   1 1056.29   35.26
  -1  -8  -1 1028.16   28.88
  -1  -8  -1 1131.29   31.54
   1   8   1 1052.18   29.48
   1   8   1 1024.69   17.21
   2  -8   1   -1.44    2.56
   2   8   1   -0.88    1.68
   2  -8   1   -0.49    2.66
   2  -8   1   -1.37    3.11
  -2  -8  -1   -2.08    2.42
  -2  -8  -1   -2.09    3.16
  -2   8  -1    0.04    1.53
  -2   8  -1    1.39    1.84
   2   8   1   -1.13    2.86
  -2   8  -1   -0.88    2.08
   2   8   1   -0.76    1.39
  -2  -8  -1    0.75    1.24
   2   8   1   -0.26    1.91
  -2   8  -1    1.15    1.67
  -2   8  -1    0.13    1.50
  -2  -8  -1    1.56    1.43
   2  -8   1   -0.34    3.37
  -3   8  -1  946.40   26.83
  -3  -8  -1  932.07   31.26
  -3   8  -1  936.34   26.40
  -3  -8  -1  974.00   27.52
   3  -8   1  843.19   33.19
  -3   8  -1  991.93   28.84
   3   8   1  995.88   34.00
   3  -8   1  927.65   29.30
   3  -8   1  963.25   35.20
  -3   8  -1  949.26   27.90
   3   8   1  905.55   31.02
   3   8   1 1015.88   34.30
   3   8   1  941.42   24.34
  -3  -8  -1 1000.14   27.57
  -4   8  -1   56.55    6.68
  -4   8  -1   62.57    7.32
  -4   8  -1   59.16    4.07
   4  -8   1   83.64   12.00
   4   8   1   66.83    6.70
  -4   8  -1   61.30    6.97
  -4   8  -1   62.89    7.59
   4   8   1   54.47    8.35
   4   8   1   60.93    9.32
   4   8   1   55.34    8.88
  -4  -8  -1   61.45    6.84
   4  -8   1   56.16    9.05
  -4  -8  -1   56.52    8.20
  -4  -8  -1   62.68    7.53
  -5  -8  -1  207.50   14.50
   5  -8   1  247.24   21.10
   5   8   1  196.31   18.18
  -5   8  -1  197.12   13.36
  -5   8  -1  182.83   12.80
  -5   8  -1  193.28   13.03
   5   8   1  198.36   18.38
  -5   8  -1  201.31   12.72
   5   8   1  178.87   11.17
  -5  -8  -1  203.99   14.97
  -5   8  -1  174.43   10.78
  -5   8  -1  189.35    7.69
   5  -8   1  196.16   17.45
   5   8   1  215.17   12.27
  -6   8  -1  327.38   15.52
  -6   8  -1  323.86   17.91
  -6  -8  -1  348.76   18.27
   6   8   1  308.38   24.24
  -6   8  -1  332.34   17.05
  -6  -8  -1  317.67   20.62
  -6   8  -1  335.67   17.74
   6   8   1  307.78   24.41
  -6   8  -1  321.39   10.53
   6   8   1  365.35   18.28
  -6   8  -1  333.10   18.39
   6  -8   1  343.01   23.37
  -7   8  -1  232.38   15.34
   7   8   1  207.39   21.62
   7  -8   1  282.52   22.06
   7   8   1  215.97   21.80
   7  -8   1  223.04   19.83
  -7   8  -1  219.41    9.46
  -7   8  -1  245.13   14.14
  -7  -8  -1  204.77   13.20
  -7   8  -1  220.26   15.74
  -7   8  -1  224.70   16.36
  -7  -8  -1  209.81   18.36
  -7   8  -1  224.33   14.68
   7   8   1  246.29   16.53
  -8   8  -1   11.40    4.01
  -8  -8  -1    9.92    2.20
   8   8   1   15.99    3.84
  -8   8  -1   15.66    3.33
  -8  -8  -1   17.18    2.98
   8  -8   1   14.52    3.22
  -8   8  -1   11.51    3.29
  -8   8  -1   15.30    4.91
  -8  -8  -1   15.02    3.71
   8  -8   1    6.04    3.27
   8  -8   1   12.55    2.30
  -8   8  -1   13.19    3.75
  -8  -8  -1   14.83    3.27
  -8   8  -1   10.29    3.66
  -8   8  -1    9.63    2.27
   8  -8   1   10.35    4.05
   8   8   1   17.70    7.75
   8  -8   1   11.88    3.18
   8   8   1   10.54    4.97
   8   8   1   12.88    4.20
  -8   8  -1   15.58    2.45
  -8  -8  -1   13.94    5.13
  -9   8  -1  661.77   19.22
  -9  -8  -1  657.96   35.99
   9   8   1  726.00   31.80
  -9  -8  -1  659.45   16.00
  -9  -8  -1  698.15   22.10
   9   8   1  748.28   43.01
  -9   8  -1  637.08   16.85
   9  -8   1  804.33   34.11
   9  -8   1  658.37   19.59
   9   8   1  686.32   23.36
  -9   8  -1  658.38   32.29
  -9  -8  -1  691.18   21.59
   9   8   1  676.96   39.58
  -9   8  -1  663.78   28.78
  -9   8  -1  651.95   27.70
   9  -8   1  632.24   19.88
   9  -8   1  703.52   36.94
  -9   8  -1  619.38   17.84
  -9  -8  -1  708.82   18.98
  -9  -8  -1  786.16   22.17
  10   8   1  824.81   34.25
 -10   8  -1  793.45   20.28
  10  -8   1  757.46   22.78
 -10   8  -1  785.61   21.46
 -10  -8  -1  833.01   23.35
 -10  -8  -1  766.58   39.35
  10   8   1  802.36   26.58
 -10   8  -1  789.62   36.16
 -10   8  -1  747.57   30.12
  10   8   1  808.18   21.12
 -10   8  -1  804.05   31.52
 -10   8  -1  818.82   18.06
 -10  -8  -1  791.75   24.51
 -10  -8  -1  813.82   24.59
  10  -8   1  785.06   39.79
  10   8   1  854.09   46.11
  10   8   1  851.41   43.01
  10  -8   1  756.73   21.99
  10   8   1  790.00   22.74
 -10   8  -1  760.75   21.80
 -10  -8  -1  835.31   22.07
 -11  -8  -1  132.97   10.09
  11  -8   1  140.47   16.58
  11   8   1  139.15   11.40
 -11   8  -1  122.00   14.69
  11   8   1  131.34    9.12
 -11   8  -1  128.47   12.27
  11  -8   1  122.98    9.81
 -11  -8  -1  134.73   10.26
  11  -8   1  137.51    9.73
 -11   8  -1  123.75    8.37
 -11   8  -1  136.60    9.58
 -11   8  -1  141.40    9.66
  11   8   1  132.58   17.50
  11   8   1  123.08   16.42
 -11  -8  -1  135.92    9.45
 -11  -8  -1  120.83   15.56
  11   8   1  137.04    9.47
 -12   8  -1   48.08    8.55
  12  -8   1   53.16    6.69
  12   8   1   62.22   12.01
  12  -8   1   48.10    5.73
  12   8   1   46.61    5.57
  12   8   1   55.64    7.62
 -12  -8  -1   45.49    9.71
  12  -8   1   50.86   10.22
  12   8   1   50.74    9.88
 -12  -8  -1   50.71    5.76
 -12  -8  -1   54.42    6.57
 -12   8  -1   57.70    6.33
 -12   8  -1   53.80    5.44
 -12   8  -1   52.45    5.89
 -12  -8  -1   52.24    6.71
  12   8   1   55.23    6.07
 -13  -8  -1  348.69   24.42
 -13   8  -1  364.56   14.76
 -13  -8  -1  375.13   15.59
  13   8   1  406.12   18.98
  13   8   1  374.52   14.94
 -13   8  -1  377.32   22.28
 -13  -8  -1  361.53   13.92
 -13  -8  -1  363.63   16.77
  13  -8   1  370.90   14.26
  13  -8   1  353.59   22.16
 -13   8  -1  378.97   15.12
 -13   8  -1  373.91   13.32
  13  -8   1  376.82   16.94
  13   8   1  389.28   25.12
  14  -8   1    7.88    2.62
 -14   8  -1    7.07    2.70
 -14  -8  -1    8.11    2.20
  14   8   1    7.00    3.05
  14  -8   1    7.93    1.60
 -14   8  -1    5.26    2.08
  14   8   1   10.76    2.23
 -14  -8  -1    7.65    2.68
  15   8   1   68.76    4.75
 -15  -8  -1   75.81    6.39
  15   8   1   82.89    6.82
 -15   8  -1   77.78    5.51
 -15   8  -1   78.60    6.08
  15  -8   1   80.95    6.63
 -16  -8  -1  116.12    6.26
  16  -8   1  125.38    6.51
  16   8   1  135.85    6.71
 -16   8  -1  136.74    6.49
 -16  -8  -1  117.84    6.05
  16  -9  -1   -1.34    1.19
 -16  -9   1   -3.08    1.38
 -15   9   1    3.20    1.37
 -15   9   1   -0.65    1.02
 -15  -9   1    3.14    1.65
  15   9  -1    3.74    1.74
  15  -9  -1    1.44    2.07
  14   9  -1   17.48    3.28
  14  -9  -1   17.60    4.01
 -14   9   1   11.87    2.45
 -14   9   1   12.92    2.60
 -14  -9   1   14.34    3.11
  14   9  -1   17.38    3.55
  14  -9  -1   16.18    2.56
 -14   9   1   15.05    2.65
  13   9  -1   15.88    5.11
  13  -9  -1   22.68    4.66
  13   9  -1   25.32    7.50
  13  -9  -1   25.61    3.81
 -13   9   1   21.55    3.36
 -13   9   1   21.77    3.95
 -13   9   1   21.11    3.63
  13   9  -1   22.39    4.81
 -13  -9   1   19.56    4.14
 -13  -9   1   21.96    4.20
 -12   9   1    1.73    2.08
 -12  -9   1    3.33    2.22
 -12   9   1   -1.01    1.74
 -12  -9   1   -0.75    2.59
 -12  -9   1   -3.16    2.63
 -12  -9   1   -1.58    1.45
  12  -9  -1    0.53    2.89
  12  -9  -1   -0.36    2.88
 -12   9   1    0.11    2.00
  12  -9  -1    0.40    1.70
  12   9  -1    8.54    5.03
  12   9  -1   -6.94    5.84
 -12  -9   1    1.24    2.39
  12   9  -1    3.18    2.74
 -12   9   1   -1.87    2.27
 -12   9   1   -3.83    3.95
 -11   9   1    2.32    2.66
 -11  -9   1    0.18    2.17
 -11  -9   1   -1.37    2.17
  11   9  -1    0.29    2.07
  11  -9  -1   -0.74    2.81
  11  -9  -1   -4.74    4.43
 -11   9   1   -3.00    3.90
 -11   9   1    0.09    1.57
  11   9  -1   -1.45    5.81
  11  -9  -1    1.05    4.26
  11   9  -1    1.88    4.32
 -11  -9   1    1.15    2.20
 -11  -9   1    1.10    1.98
 -11   9   1    0.61    1.84
 -11   9   1   -0.83    1.94
 -11  -9   1    2.18    3.58
 -10  -9   1   75.21    8.38
 -10   9   1   74.89    9.46
  10  -9  -1   80.01    8.78
 -10   9   1   90.21   10.81
 -10   9   1   89.31    7.71
 -10   9   1   84.97    6.39
  10   9  -1   70.83    8.32
 -10  -9   1   91.46    8.21
 -10  -9   1   85.12    8.32
 -10  -9   1   74.95   13.46
  10  -9  -1   95.42    8.95
  10   9  -1   76.06   15.45
 -10   9   1   92.10    7.06
  10  -9  -1   93.59   15.09
 -10   9   1   85.23    6.63
  10   9  -1   81.45   16.47
 -10   9   1   77.42   11.49
 -10  -9   1   78.73    7.25
   9  -9  -1    0.66    2.67
  -9   9   1    2.19    1.82
  -9   9   1    4.11    3.58
  -9  -9   1    0.43    2.68
   9   9  -1    0.96    3.63
  -9  -9   1   -2.16    2.93
  -9   9   1    1.54    1.45
  -9  -9   1    1.00    2.72
   9   9  -1   -1.34    2.38
   9   9  -1    3.88    4.92
  -9   9   1    0.47    2.89
  -9   9   1    0.09    0.84
  -9   9   1    1.19    1.08
  -9   9   1   -0.15    1.87
   9   9  -1    3.99    2.44
   9  -9  -1   -7.97    7.34
   9  -9  -1   -0.30    3.05
  -9   9   1   -3.74    2.74
  -9  -9   1    2.39    2.54
  -9  -9   1   -1.77    5.64
   8   9  -1   28.59    7.48
  -8  -9   1   15.59    6.30
   8   9  -1   17.26    7.13
  -8   9   1   18.40    2.18
  -8   9   1   17.34    2.64
  -8   9   1   17.73    4.87
  -8  -9   1   20.33    3.18
  -8   9   1   18.23    4.99
  -8   9   1   20.01    3.03
  -8  -9   1   22.78    3.62
   8  -9  -1   18.87    7.00
  -8   9   1   16.56    2.77
   8   9  -1   22.61    9.34
  -8   9   1   18.62    2.74
   8  -9  -1   24.88    4.76
  -8   9   1   20.82    3.04
  -8  -9   1   26.42    4.55
  -8   9   1   17.16    4.71
  -8   9   1   16.53    4.78
   8  -9  -1   24.87    3.93
   8  -9  -1   22.27    8.88
  -8  -9   1   18.47    3.70
   7   9  -1    0.93    2.88
  -7   9   1    3.42    2.63
   7  -9  -1   -0.92    3.61
   7  -9  -1    2.15    1.62
   7  -9  -1    6.47    6.53
  -7   9   1    4.05    1.34
  -7  -9   1    4.35    1.76
   7  -9  -1    1.33    3.15
  -7   9   1    4.38    1.47
   7   9  -1   -2.01    3.18
   7   9  -1    1.72    4.11
  -7   9   1    1.27    1.97
  -7  -9   1    3.09    2.18
  -7  -9   1    0.97    1.39
  -7  -9   1   -5.03    5.63
  -7  -9   1    3.69    1.70
  -7   9   1    6.48    1.76
   6  -9  -1   40.63    9.80
  -6  -9   1   34.38    8.16
  -6   9   1   38.50    6.08
   6   9  -1   32.73    7.80
  -6   9   1   36.13    6.25
   6   9  -1   42.00    9.74
  -6   9   1   41.36    6.40
   6  -9  -1   41.22    9.37
   6   9  -1   47.15   10.33
  -6  -9   1   39.80    6.23
  -6   9   1   43.05    3.59
   6   9  -1   40.53    8.43
  -5  -9   1   19.23    4.89
  -5   9   1   23.41    4.53
   5   9  -1   21.86    5.92
  -5   9   1   22.33    3.67
  -5  -9   1   23.26    6.22
  -5   9   1   21.95    4.65
   5  -9  -1   26.07    6.82
  -5   9   1   23.48    4.42
   5  -9  -1   28.14    5.37
   5   9  -1   28.48    7.19
   5   9  -1   17.91    6.00
  -5  -9   1   18.13    5.11
   5   9  -1   29.06    7.63
  -5   9   1   24.54    2.63
   5  -9  -1   28.72    8.66
   4  -9  -1 1017.82   30.29
   4   9  -1  907.73   36.06
  -4   9   1  928.97   28.63
   4  -9  -1  836.72   37.65
  -4   9   1  976.87   24.58
  -4   9   1  977.00   28.32
   4   9  -1 1103.45   40.39
   4   9  -1 1021.74   40.21
  -4   9   1 1015.79   23.68
  -4   9   1  955.48   14.24
  -4  -9   1  946.75   37.84
  -4   9   1  996.97   26.61
  -4  -9   1  875.12   31.75
   4   9  -1  981.90   41.32
   4  -9  -1 1035.06   41.78
  -3   9   1  429.91   18.37
   3   9  -1  427.76   24.00
  -3   9   1  419.84   14.67
   3  -9  -1  340.76   23.05
  -3   9   1  431.06    8.86
   3   9  -1  442.21   24.38
   3   9  -1  437.49   22.77
  -3   9   1  423.48   18.34
   3  -9  -1  453.49   25.77
  -3  -9   1  409.23   24.18
   3  -9  -1  416.61   19.42
  -3  -9   1  339.45   20.33
   3   9  -1  400.77   21.45
   3   9  -1  448.99   24.60
  -3   9   1  431.63   17.57
  -3   9   1  436.49   15.50
  -2  -9   1  149.51   13.11
  -2   9   1  152.34    9.13
   2  -9  -1  134.36   14.03
   2  -9  -1  142.34   11.29
  -2  -9   1  154.04   10.75
   2   9  -1  141.61   12.26
   2   9  -1  136.05   12.27
   2   9  -1  147.56   11.43
   2   9  -1  161.87   14.13
  -2  -9   1  154.10   14.31
  -2   9   1  146.70    7.81
  -2   9   1  153.31   10.92
  -2   9   1  145.44   10.23
  -2   9   1  159.43   10.45
   2   9  -1  164.97   14.36
   2  -9  -1  149.69   13.67
  -2   9   1  139.94   10.00
   1  -9  -1   13.08    4.73
   1   9  -1   12.86    3.08
  -1   9   1   16.07    3.51
  -1   9   1   11.97    1.92
   1   9  -1   15.01    4.11
  -1  -9   1   12.75    3.74
   1  -9  -1   19.18    4.51
   1   9  -1   16.52    3.47
  -1   9   1   15.10    3.40
  -1  -9   1   13.51    3.84
  -1   9   1   14.44    3.09
   1   9  -1   10.41    3.77
  -1   9   1   15.82    3.05
  -1   9   1   12.72    2.95
   1  -9  -1   15.31    4.34
   1   9  -1   13.93    4.49
  -1  -9   1   13.24    4.34
   0  -9  -1  156.10   12.58
   0   9   1  171.99   11.68
   0   9  -1  166.97   11.68
   0   9  -1  164.08   12.36
   0   9   1  163.38   11.65
   0   9   1  168.05   12.19
   0  -9   1  153.57    9.04
   0   9   1  156.81   10.11
   0   9  -1  167.17    9.67
   0  -9   1  150.92   13.66
   0  -9   1  152.47   12.75
   0   9  -1  179.62   13.40
   0  -9   1  156.72   13.60
   0  -9  -1  165.67   12.35
   0  -9  -1  166.47   13.70
   1   9   1  351.37   18.22
   1  -9   1  342.02   18.47
   1   9   1  354.36   18.04
   1  -9   1  369.80   21.84
  -1  -9  -1  391.27   17.32
  -1   9  -1  347.98   17.62
   1  -9   1  340.51   20.58
  -1   9  -1  354.75   18.35
   1  -9   1  357.26   17.28
  -1   9  -1  343.87   16.76
   1   9   1  364.16   18.11
  -1   9  -1  361.14   18.36
  -1  -9  -1  378.90   19.65
   1   9   1  342.82   14.84
  -1   9  -1  349.99   16.85
  -1  -9  -1  351.70   18.21
  -2   9  -1    8.47    2.93
  -2  -9  -1   11.55    2.99
  -2  -9  -1   10.54    2.53
   2  -9   1   12.83    4.76
  -2  -9  -1   12.81    4.66
   2   9   1   10.63    3.68
  -2   9  -1    7.52    2.34
   2   9   1    9.00    3.19
   2   9   1    7.44    2.29
   2  -9   1   12.02    4.67
  -2   9  -1    9.47    2.91
   2   9   1   10.63    2.60
   2  -9   1   10.42    3.37
  -2   9  -1   10.41    3.25
   2  -9   1    8.28    4.43
  -2  -9  -1   11.30    2.59
  -2   9  -1    7.88    2.39
  -3   9  -1  655.55   23.86
  -3   9  -1  674.57   25.00
  -3  -9  -1  652.62   28.15
  -3   9  -1  721.61   26.11
   3   9   1  666.50   28.01
  -3   9  -1  664.83   23.96
   3  -9   1  786.34   35.52
  -3  -9  -1  720.23   25.89
   3   9   1  699.56   29.91
   3   9   1  706.50   30.50
   3   9   1  666.06   22.33
   3  -9   1  603.44   28.95
  -3  -9  -1  683.82   24.06
   3  -9   1  653.98   26.53
  -4   9  -1   52.99    6.85
  -4  -9  -1   54.53    8.47
   4  -9   1   67.61   11.47
  -4   9  -1   53.31    6.89
   4   9   1   53.68    6.46
  -4  -9  -1   61.15    7.98
  -4   9  -1   57.79    4.37
  -4   9  -1   53.34    7.13
   4   9   1   53.68    9.08
  -4   9  -1   58.72    7.38
   4   9   1   68.45   10.95
   4  -9   1   52.33    9.45
  -4  -9  -1   53.71    6.80
   4   9   1   49.25    8.27
  -5   9  -1   11.99    3.48
   5   9   1    6.90    3.51
  -5  -9  -1    5.10    2.80
  -5   9  -1    6.68    2.88
  -5   9  -1    8.15    2.77
  -5   9  -1    9.51    1.86
   5  -9   1    7.45    4.09
   5   9   1   13.87    5.46
  -5   9  -1    6.58    2.74
   5   9   1    9.25    3.69
  -5   9  -1    7.36    2.39
  -5  -9  -1    8.05    3.66
   5  -9   1   13.91    6.77
  -6   9  -1   25.35    5.41
  -6  -9  -1   25.53    5.66
   6  -9   1   31.85    8.34
   6   9   1   28.64    8.42
  -6   9  -1   26.71    3.28
   6   9   1   27.99    7.29
  -6   9  -1   29.32    5.22
  -6  -9  -1   30.08    7.37
   6   9   1   21.66    6.93
  -6   9  -1   27.32    5.44
   6  -9   1   18.76    5.90
  -6   9  -1   26.01    5.72
  -6   9  -1   28.59    4.77
  -7   9  -1   76.99    5.36
   7  -9   1   70.56    6.02
  -7  -9  -1   88.63    9.31
   7  -9   1   98.79   13.60
  -7   9  -1   87.96    9.66
  -7   9  -1   81.01    5.35
  -7   9  -1   78.84    9.72
   7   9   1   75.90    6.97
  -7  -9  -1   76.03   11.12
   7   9   1   79.61   13.28
   7   9   1   60.68    6.22
   7  -9   1   68.85   11.59
  -7  -9  -1   71.35    6.75
  -7  -9  -1   80.82    6.03
  -7  -9  -1   84.78    6.74
   7  -9   1   79.87    6.03
  -7  -9  -1   71.74    5.09
   7  -9   1   74.52    6.26
  -7   9  -1   78.23    5.94
  -7  -9  -1   83.87    6.13
  -7   9  -1   82.66   10.43
   7   9   1   75.88   14.00
  -7   9  -1   87.46    9.64
   8   9   1  166.09   10.83
  -8   9  -1  157.92   13.51
   8  -9   1  154.45    9.20
  -8  -9  -1  183.61   11.33
   8  -9   1  191.24   18.33
   8   9   1  145.40   10.77
   8  -9   1  167.71   10.08
  -8   9  -1  163.49    8.80
  -8  -9  -1  160.73   17.62
  -8   9  -1  168.49   13.96
  -8   9  -1  171.55   16.09
  -8  -9  -1  162.64   11.20
  -8  -9  -1  162.24   10.04
  -8  -9  -1  164.16    8.83
  -8   9  -1  157.71   14.35
   8   9   1  160.96   20.07
  -8   9  -1  164.84    9.09
  -8   9  -1  164.52    8.51
   8  -9   1  164.83    9.77
   8  -9   1  159.65   17.46
   8   9   1  163.54   19.99
  -9  -9  -1  885.79   26.15
  -9   9  -1  891.65   35.67
  -9   9  -1  815.45   21.92
  -9   9  -1  851.81   32.37
   9  -9   1  829.64   23.17
  -9   9  -1  797.28   31.11
  -9   9  -1  824.63   21.12
  -9   9  -1  841.56   20.61
   9  -9   1  989.81   39.13
   9   9   1  871.42   26.86
  -9  -9  -1  858.62   25.01
  -9   9  -1  838.04   36.82
  -9  -9  -1  848.40   41.59
   9   9   1  935.79   47.52
  -9  -9  -1  941.18   25.35
   9  -9   1  862.18   23.48
   9   9   1  854.99   24.77
   9  -9   1  829.26   40.77
  -9  -9  -1  875.99   19.98
   9   9   1  956.54   49.14
 -10   9  -1   16.06    2.99
 -10  -9  -1   12.93    5.95
 -10   9  -1   17.00    3.98
 -10  -9  -1   15.50    3.86
 -10   9  -1   17.05    4.95
  10   9   1   13.20    3.25
  10   9   1   16.87    4.60
 -10  -9  -1   13.35    3.51
  10   9   1   17.81    5.48
 -10  -9  -1   13.84    4.13
  10   9   1   19.27    6.95
 -10   9  -1    9.96    2.77
  10  -9   1    8.61    2.88
  10  -9   1   14.67    2.78
 -10   9  -1   17.91    5.97
  10  -9   1   14.41    6.56
  11  -9   1  205.34   12.51
 -11  -9  -1  208.90   20.79
 -11   9  -1  205.41   18.16
 -11  -9  -1  220.73   13.56
 -11   9  -1  221.52   15.91
  11  -9   1  233.45   21.71
 -11   9  -1  215.75   11.21
 -11   9  -1  217.74   12.18
  11   9   1  225.30   23.04
 -11  -9  -1  227.46   13.68
  11   9   1  223.92   21.56
  11   9   1  227.28   14.41
 -11   9  -1  224.90   12.08
  11   9   1  205.43   12.05
  11  -9   1  222.79   12.95
 -11  -9  -1  227.18   12.71
  12  -9   1   69.07    7.57
  12   9   1   74.64   12.28
  12   9   1   70.60    8.31
 -12   9  -1   64.87    6.48
 -12  -9  -1   74.14    7.95
  12  -9   1   74.48   11.69
  12  -9   1   70.56    6.92
 -12  -9  -1   69.59    6.72
 -12   9  -1   68.79    6.79
  12   9   1   80.18    7.04
 -12  -9  -1   67.67   11.43
 -12  -9  -1   69.60    7.61
  12   9   1   62.46   10.61
 -12   9  -1   60.74    9.47
 -12   9  -1   77.82    6.57
 -13  -9  -1   28.43    4.64
  13   9   1   27.85    5.06
 -13   9  -1   21.47    3.79
 -13  -9  -1   27.43    4.25
  13  -9   1   27.93    4.56
  13  -9   1   21.75    3.50
 -13  -9  -1   25.96    4.23
 -13  -9  -1   19.25    5.97
 -13   9  -1   25.07    3.66
 -13   9  -1   22.32    3.85
  14   9   1    1.66    2.29
 -14   9  -1   -0.72    1.79
 -14   9  -1    0.67    1.02
  14  -9   1    5.05    2.58
  14  -9   1   -0.87    1.09
 -14  -9  -1   -2.31    1.65
 -14  -9  -1    1.37    1.76
  15  -9   1   18.40    3.01
 -15  -9  -1   12.82    2.57
 -15   9  -1   15.12    2.55
  15   9   1   19.67    3.36
  16   9   1   24.24    2.56
 -16  -9  -1   21.32    2.40
 -16   9  -1   19.57    2.32
  16  -9   1   22.03    2.62
  16 -10  -1   16.71    2.03
 -16 -10   1   14.16    1.87
  16  10  -1   14.39    1.99
  15 -10  -1    2.80    1.41
  15  10  -1    3.53    1.70
 -15  10   1    3.87    1.29
 -15 -10   1    4.08    1.83
  14  10  -1    8.66    2.28
  14 -10  -1    6.78    2.69
  14 -10  -1    8.61    1.92
  14  10  -1   12.10    2.76
 -14  10   1    7.42    2.34
 -14  10   1    7.20    1.60
 -14 -10   1   11.92    2.93
 -14  10   1    9.64    1.79
  13  10  -1  155.31   10.90
  13 -10  -1  157.37   10.70
 -13  10   1  145.29    8.07
 -13  10   1  149.51    8.14
 -13  10   1  151.38    9.63
 -13 -10   1  154.52   10.09
  13 -10  -1  152.40    8.87
  12  10  -1    3.66    4.61
 -12  10   1    0.70    1.39
 -12  10   1   -0.50    1.64
  12 -10  -1    1.10    3.20
  12 -10  -1   -0.31    2.44
 -12 -10   1    0.22    2.49
  12  10  -1   -1.67    1.72
  12 -10  -1   -3.36    2.08
 -12  10   1   -0.01    1.84
 -12  10   1   -0.33    2.40
  12  10  -1    0.45    3.38
 -12 -10   1   -3.75    2.80
 -12 -10   1    0.38    2.08
 -12 -10   1   -2.69    2.26
 -12  10   1    0.18    1.58
 -11  10   1   58.84    5.79
 -11  10   1   59.23    9.87
  11 -10  -1   61.12    6.48
 -11  10   1   55.76    8.18
  11  10  -1   57.73    7.35
 -11 -10   1   48.78    6.52
 -11 -10   1   54.83    6.38
  11  10  -1   63.14   12.63
  11 -10  -1   53.72    6.81
  11 -10  -1   61.04   11.10
 -11  10   1   55.89    6.24
  11  10  -1   58.95   12.96
 -11 -10   1   53.79    6.01
 -11  10   1   58.25    5.23
 -10 -10   1  126.61    9.71
  10  10  -1  114.86    9.98
 -10  10   1  116.84   12.54
  10  10  -1  121.38   18.54
 -10  10   1  125.23    8.04
 -10  10   1  115.48   13.79
 -10 -10   1  104.34   16.06
 -10 -10   1  118.68    9.96
  10  10  -1  138.20   19.86
  10 -10  -1  124.41   10.30
 -10  10   1  122.47    9.03
  10 -10  -1  130.96   10.63
 -10  10   1  125.12    7.79
 -10 -10   1  110.18   10.20
  10 -10  -1  123.38   17.45
 -10  10   1  133.78    8.57
  -9  10   1   16.96    2.96
  -9  10   1   17.27    3.16
  -9  10   1   15.17    3.13
  -9  10   1   16.47    5.05
  -9 -10   1   11.48    2.94
   9  10  -1   19.94    5.59
  -9  10   1   12.84    4.00
   9  10  -1   11.42    5.04
  -9 -10   1   14.02    3.55
  -9  10   1   11.61    4.57
   9  10  -1   12.61    3.12
  -9  10   1   15.43    5.19
  -9 -10   1   15.49    3.80
  -9 -10   1   10.31    4.48
  -9  10   1   16.05    2.59
   9  10  -1   18.42    5.98
   9 -10  -1   17.81    3.36
   9  10  -1   10.60    5.10
  -9  10   1   18.72    3.66
   9 -10  -1   11.57    7.19
   9 -10  -1   16.98    3.87
   8  10  -1    1.48    4.13
   8 -10  -1    5.29    3.80
   8 -10  -1   -2.09    2.57
  -8  10   1    2.10    2.70
  -8  10   1    2.96    1.98
  -8  10   1    2.82    1.96
   8  10  -1   -4.23    3.82
   8  10  -1    2.99    2.34
   8 -10  -1    5.68    7.10
  -8 -10   1   -1.14    3.73
  -8 -10   1    5.31    3.19
  -8  10   1    2.21    1.62
  -8  10   1   -0.92    2.86
   8  10  -1   -0.36    5.04
  -8  10   1    7.47    3.00
   8  10  -1    3.14    4.13
   8 -10  -1    5.02    3.52
  -8  10   1    3.22    1.85
  -8  10   1    5.25    4.15
  -8  10   1    2.01    2.30
  -8 -10   1    4.47    3.26
  -8 -10   1    3.31    4.36
  -8  10   1    1.76    1.00
  -7  10   1   73.44    5.36
  -7  10   1   78.81   10.64
   7 -10  -1   83.95    8.39
   7  10  -1   60.09   10.86
  -7 -10   1   81.90    7.36
   7 -10  -1   82.05    7.74
   7 -10  -1   79.35    6.62
  -7 -10   1   64.93    6.52
  -7  10   1   72.34    8.79
   7  10  -1   72.03    6.29
  -7  10   1   77.42    5.39
   7  10  -1   82.11   12.60
   7  10  -1   73.84   14.07
  -7  10   1   75.73    9.19
  -7  10   1   81.94    5.75
   7 -10  -1   96.27   16.57
  -7 -10   1   86.25    7.48
   7 -10  -1   73.61   13.22
  -7 -10   1   69.67   12.09
  -7  10   1   78.84    6.13
   7 -10  -1   82.63    5.89
   7  10  -1   76.97   15.46
  -7  10   1   92.29    4.46
   6  10  -1   19.03    8.20
   6 -10  -1   28.48    4.21
  -6  10   1   20.11    4.45
  -6  10   1   21.00    2.48
   6  10  -1   18.38    5.87
   6  10  -1   23.36    7.18
  -6 -10   1   20.31    3.59
   6  10  -1   23.52    7.83
   6 -10  -1   15.21    6.00
  -6  10   1   23.39    2.82
  -6  10   1   20.54    4.52
  -6  10   1   19.96    2.59
  -6 -10   1   24.11    3.60
   6 -10  -1   21.58    8.33
   6 -10  -1   18.52    3.14
  -6  10   1   17.64    3.93
  -6  10   1   26.33    3.16
  -6 -10   1   21.81    3.49
   5 -10  -1   10.21    3.83
   5  10  -1   13.32    5.25
   5  10  -1   12.68    5.51
  -5 -10   1    8.98    3.13
   5 -10  -1   12.51    3.79
  -5  10   1   12.70    4.31
  -5  10   1   10.75    2.99
   5  10  -1   14.79    5.39
  -5  10   1   11.49    1.67
   5 -10  -1    8.92    5.54
  -5  10   1   14.40    3.77
   5  10  -1   14.16    6.36
  -4  10   1   11.03    2.88
  -4  10   1    8.80    2.04
   4  10  -1    7.24    4.12
  -4  10   1    8.29    2.65
   4 -10  -1   13.20    3.80
   4  10  -1   10.26    4.47
  -4  10   1    7.13    1.84
   4  10  -1   15.46    5.62
   4  10  -1   13.06    4.43
   4 -10  -1    6.27    4.13
  -4  10   1   10.98    1.68
  -4  10   1    6.79    3.28
   4  10  -1   13.34    4.94
  -4 -10   1    8.94    4.15
  -4 -10   1    8.26    3.15
   4 -10  -1    8.13    4.39
   3  10  -1   84.91   11.42
  -3  10   1   71.65    7.85
  -3 -10   1   55.66    8.82
   3 -10  -1   65.33   10.29
  -3  10   1   77.01    8.37
  -3  10   1   72.74    7.66
  -3  10   1   83.58    7.09
  -3  10   1   69.11    3.89
   3  10  -1   81.51   11.00
   3  10  -1   75.51   10.34
   3  10  -1   72.55    9.87
  -3  10   1   80.41    6.52
   3 -10  -1   74.76   11.83
   3 -10  -1   70.43    9.31
  -3 -10   1   64.64   10.17
   3  10  -1   75.27   10.25
   2  10  -1  270.01   19.26
   2 -10  -1  240.72   16.04
   2 -10  -1  266.50   19.51
  -2 -10   1  264.79   19.41
   2 -10  -1  252.31   20.20
  -2  10   1  253.83   14.55
   2  10  -1  255.77   17.65
  -2  10   1  262.20   12.82
   2  10  -1  274.57   15.87
  -2  10   1  257.40   10.98
  -2  10   1  267.45   14.11
  -2  10   1  255.93   15.16
  -2 -10   1  247.49   18.48
   2  10  -1  266.56   18.78
  -2  10   1  255.00   14.46
   2  10  -1  236.39   16.47
  -1 -10   1    7.95    3.93
  -1  10   1   11.72    3.33
  -1  10   1    7.71    2.95
  -1  10   1    8.13    2.71
  -1  10   1    9.61    2.88
  -1 -10   1    8.14    4.23
   1 -10  -1   12.67    4.28
   1  10  -1    9.20    2.84
   1 -10  -1    8.45    2.94
  -1 -10   1    7.17    3.75
   1  10  -1    6.25    3.41
   1  10  -1    8.94    3.03
   1  10  -1    7.43    2.93
   1 -10  -1    8.33    3.85
  -1  10   1    8.36    2.79
   0 -10   1   -0.91    1.71
   0  10  -1   -0.12    1.26
   0  10   1   -0.64    1.63
   0 -10   1    0.18    2.59
   0 -10  -1   -0.20    2.76
   0  10  -1   -0.42    2.36
   0  10   1    0.25    0.92
   0  10   1   -0.72    1.93
   0  10  -1    1.70    2.80
   0  10  -1    0.20    2.16
   0  10   1    1.96    2.56
   0 -10  -1    8.71    5.54
   0 -10  -1   -0.82    1.69
   0 -10   1    2.50    3.33
   0  10  -1    1.93    2.15
   1 -10   1  236.93   18.36
  -1 -10  -1  256.80   17.78
   1  10   1  237.81   16.03
  -1  10  -1  240.79   14.91
  -1  10  -1  235.00   15.53
   1 -10   1  247.72   14.74
  -1  10  -1  255.49   16.62
   1  10   1  238.03   15.55
  -1  10  -1  240.32   14.50
   1  10   1  247.24   13.53
   1  10   1  246.06   15.68
  -1  10  -1  259.02   16.75
   1 -10   1  265.02   19.50
  -1 -10  -1  269.74   15.50
  -1 -10  -1  254.94   16.95
   1 -10   1  231.10   16.87
   2 -10   1    2.37    2.03
  -2  10  -1    1.75    1.87
  -2 -10  -1    0.78    1.44
   2 -10   1    1.53    2.75
  -2  10  -1   -0.92    2.17
   2  10   1   -1.15    2.19
  -2  10  -1   -0.76    1.77
   2  10   1   -1.30    2.80
   2  10   1    0.01    1.85
   2  10   1   -1.59    2.31
  -2  10  -1    0.26    1.11
  -2  10  -1   -1.35    1.65
   2 -10   1    1.28    2.19
  -2 -10  -1    0.78    2.60
   2 -10   1   -0.04    2.76
  -2 -10  -1    1.29    1.61
   3  10   1   38.03    7.38
   3 -10   1   42.83    8.05
   3  10   1   36.26    7.11
   3 -10   1   36.06    8.12
  -3 -10  -1   31.55    5.48
   3  10   1   36.06    6.84
   3  10   1   40.19    6.05
  -3  10  -1   32.30    5.81
  -3 -10  -1   37.29    7.26
  -3  10  -1   37.22    6.24
  -3  10  -1   37.60    6.31
  -3  10  -1   41.17    6.58
  -3 -10  -1   41.37    6.68
   3 -10   1   29.69    6.78
   4  10   1   16.29    5.46
  -4  10  -1   12.99    2.37
  -4  10  -1   12.58    3.82
  -4 -10  -1   12.58    3.70
  -4  10  -1   14.11    4.10
  -4  10  -1   10.94    3.34
  -4  10  -1   11.35    3.67
   4 -10   1   12.98    5.14
   4  10   1   12.00    4.79
   4 -10   1   10.96    5.04
   4  10   1   12.70    4.23
  -4 -10  -1    8.74    3.86
   4  10   1   13.82    3.23
  -5 -10  -1   53.38    8.65
  -5  10  -1   43.95    5.62
   5  10   1   45.94    8.70
  -5  10  -1   47.50    7.30
  -5  10  -1   45.42    7.22
  -5  10  -1   47.08    7.05
   5  10   1   53.72   10.45
  -5  10  -1   53.39    4.48
   5 -10   1   55.08   10.44
   5  10   1   50.56   10.27
   5 -10   1   74.36   12.94
  -5  10  -1   50.92    7.15
  -5 -10  -1   52.44    8.27
   6  10   1   40.56    9.96
   6  10   1   41.02    4.56
  -6  10  -1   38.17    6.47
  -6 -10  -1   35.77    7.30
  -6 -10  -1   33.17    3.98
  -6 -10  -1   40.67    4.75
  -6  10  -1   36.77    6.70
  -6 -10  -1   37.86    6.24
   6 -10   1   55.47   11.11
   6  10   1   37.08    4.83
   6 -10   1   33.41    4.68
  -6  10  -1   35.50    3.82
  -6 -10  -1   38.20    4.89
   6  10   1   38.52    8.65
  -6  10  -1   37.20    6.81
   6 -10   1   36.58    4.40
   6  10   1   39.20    9.88
  -6  10  -1   34.56    6.58
  -6  10  -1   39.70    3.67
   6 -10   1   44.75    9.19
  -7  10  -1    0.47    2.41
  -7 -10  -1   -1.65    1.80
   7  10   1   -1.14    4.38
  -7  10  -1   -2.05    2.93
   7  10   1   -0.39    3.34
   7 -10   1   -0.29    2.14
   7  10   1    1.59    1.39
   7  10   1   -2.57    2.04
  -7 -10  -1   -1.10    3.48
  -7 -10  -1    0.82    3.11
   7  10   1    4.22    5.39
   7 -10   1    0.72    1.45
  -7 -10  -1   -4.62    2.73
  -7  10  -1   -1.83    1.75
  -7  10  -1   -0.26    1.13
  -7  10  -1    0.26    1.06
  -7 -10  -1   -3.26    2.72
  -7 -10  -1   -4.17    2.62
   7 -10   1   -0.94    4.53
   7 -10   1    7.74    4.90
  -7  10  -1    1.78    2.44
  -7  10  -1   -1.97    1.95
   7 -10   1   -1.02    1.60
  -8  10  -1   42.88    4.57
   8 -10   1   45.10    8.60
  -8 -10  -1   35.02    8.04
   8 -10   1   47.92   10.32
   8  10   1   37.31    9.48
  -8  10  -1   50.97    7.79
  -8 -10  -1   40.91    4.55
  -8  10  -1   41.10    7.18
  -8 -10  -1   45.78    5.43
   8  10   1   47.52    6.18
   8 -10   1   46.97    5.36
  -8  10  -1   43.52    8.36
   8  10   1   35.33    9.44
  -8  10  -1   43.59    7.58
   8  10   1   44.71    5.63
  -8  10  -1   40.03    4.69
  -8 -10  -1   46.27    5.91
   8 -10   1   43.22    5.09
  -8  10  -1   42.74    4.52
   8 -10   1   44.27    5.30
   8  10   1   52.93   11.88
  -8 -10  -1   35.56    4.72
   9  10   1   96.00    8.51
  -9  10  -1   86.49    7.39
  -9 -10  -1   96.00    8.53
  -9  10  -1   89.21    7.34
  -9 -10  -1   92.81    7.10
   9 -10   1   84.63   13.01
  -9  10  -1   82.55    9.47
   9 -10   1   95.32    8.40
   9 -10   1   91.49   11.71
   9  10   1   90.84    8.83
   9  10   1  105.60   16.05
  -9 -10  -1   87.97   13.76
   9 -10   1   94.12    7.93
   9  10   1   89.32   13.89
  -9 -10  -1   96.50    9.04
  -9  10  -1   86.50   10.80
   9  10   1   92.14   15.28
  -9  10  -1   89.89    7.01
  -9  10  -1   81.28   10.21
  -9  10  -1   89.55   12.23
  -9 -10  -1  101.13    9.00
 -10 -10  -1   20.15    4.34
  10  10   1   24.19    8.00
  10  10   1   23.42    4.56
 -10  10  -1   21.31    3.86
 -10 -10  -1   21.97    4.46
  10  10   1   30.46    9.18
 -10  10  -1   22.00    4.59
  10 -10   1   19.04    4.02
  10  10   1   24.84    5.30
 -10 -10  -1   22.11    6.71
 -10 -10  -1   20.80    4.45
 -10  10  -1   24.93    6.90
  10 -10   1   18.65    3.55
 -10  10  -1   18.79    3.62
 -10  10  -1   18.22    3.38
  10 -10   1   26.10    7.94
 -11 -10  -1  283.64   14.94
 -11  10  -1  280.18   13.26
 -11 -10  -1  252.99   22.15
 -11  10  -1  276.72   20.55
  11  10   1  339.91   27.94
 -11 -10  -1  283.85   15.33
 -11  10  -1  285.96   17.74
 -11 -10  -1  291.86   14.44
  11 -10   1  283.06   14.65
 -11  10  -1  280.66   13.47
  11  10   1  275.34   15.93
  11 -10   1  262.07   13.66
  11  10   1  305.42   14.49
  11  10   1  298.99   24.99
 -11  10  -1  278.35   12.82
  11 -10   1  298.54   24.15
 -12 -10  -1  103.00    8.14
 -12  10  -1  107.47    8.08
 -12  10  -1  107.52    7.91
  12  10   1  120.41   10.34
 -12  10  -1  117.32    8.04
 -12  10  -1  112.89   12.24
 -12 -10  -1  114.07    9.27
 -12 -10  -1  105.87    8.96
  12 -10   1   92.28    8.02
  12  10   1  121.34   15.37
 -12 -10  -1  109.85   13.96
  12 -10   1  116.31    9.07
  12 -10   1  117.13   14.00
  12  10   1  116.77    8.36
  12  10   1  109.01   13.34
 -13  10  -1   41.05    4.80
 -13 -10  -1   39.41    5.16
  13 -10   1   49.66    5.40
 -13 -10  -1   42.12    5.17
  13  10   1   51.26    6.68
 -13  10  -1   45.11    4.92
 -13  10  -1   46.11    4.63
  13 -10   1   45.25    5.64
 -13 -10  -1   47.68    5.24
  14 -10   1   11.35    2.49
 -14 -10  -1    9.54    2.46
  14  10   1   13.79    3.06
 -14  10  -1   11.22    2.15
  14 -10   1    9.90    1.86
 -14 -10  -1   11.89    2.61
 -14  10  -1   12.60    2.73
  15  10   1   11.75    2.25
  15 -10   1   19.20    2.72
 -15 -10  -1   13.93    2.40
 -15  10  -1   12.50    2.09
 -15  11   1  130.19    5.20
 -15 -11   1  124.86    6.13
  15 -11  -1  125.02    6.38
  15  11  -1  108.18    5.82
 -14  11   1    2.20    1.02
  14  11  -1    1.73    1.53
  14 -11  -1    1.62    0.97
  14 -11  -1    1.06    1.93
 -14  11   1    3.24    1.18
  14  11  -1    0.27    1.09
 -14 -11   1   -0.28    1.49
  13  11  -1  227.12   12.09
  13 -11  -1  222.19   11.78
 -13 -11   1  217.53   11.18
 -13  11   1  217.55   11.06
  13  11  -1  209.77   11.26
  13 -11  -1  217.42   10.27
 -13  11   1  205.34    8.29
  12 -11  -1   56.38    6.23
 -12 -11   1   56.27    6.06
 -12  11   1   62.97    5.40
 -12  11   1   54.05    6.06
 -12  11   1   58.37    5.14
  12  11  -1   56.31    6.70
 -12 -11   1   62.06    6.25
 -12 -11   1   60.63    5.97
  12  11  -1   53.71   10.65
  12 -11  -1   64.36    6.66
 -11  11   1   23.92    3.18
 -11 -11   1   20.93    4.15
 -11  11   1   29.07    4.05
 -11  11   1   21.66    4.34
  11  11  -1   26.51    4.88
 -11  11   1   22.07    4.13
  11 -11  -1   21.99    4.42
  11 -11  -1   20.81    4.22
 -11 -11   1   19.83    3.95
  11  11  -1   33.16    9.78
 -11 -11   1   19.37    4.38
  11 -11  -1   21.70    6.51
  11  11  -1   17.55    6.96
 -11  11   1   25.59    6.13
  10  11  -1   22.18    8.33
 -10 -11   1   20.41    4.75
 -10  11   1   26.84    4.09
  10  11  -1   24.98    4.84
  10 -11  -1   23.66    7.88
 -10  11   1   15.59    5.30
 -10  11   1   24.43    3.62
  10  11  -1   18.10    7.20
 -10  11   1   23.40    4.95
 -10  11   1   25.28    3.88
 -10 -11   1   24.70    5.25
 -10 -11   1   21.24    4.51
  10 -11  -1   20.55    5.18
 -10  11   1   20.74    5.49
  10 -11  -1   21.52    4.77
  -9 -11   1   10.58    3.17
   9  11  -1    5.79    2.39
  -9  11   1   10.58    3.53
   9 -11  -1   10.05    6.16
   9  11  -1   12.25    3.61
  -9 -11   1   10.30    2.96
  -9  11   1   13.26    4.10
  -9  11   1    6.66    1.16
  -9  11   1   10.89    2.52
   9  11  -1   13.18    6.59
  -9  11   1   11.67    2.54
   9 -11  -1   21.72    5.22
  -9  11   1   14.89    3.58
  -9 -11   1   10.04    3.26
   9 -11  -1   12.89    3.41
   9  11  -1   19.63    9.74
  -9  11   1   12.94    2.84
   8  11  -1  218.93   21.81
  -8 -11   1  220.90   12.18
  -8  11   1  218.49   18.50
   8  11  -1  223.10   21.28
  -8  11   1  204.01   17.32
   8 -11  -1  268.90   14.62
   8 -11  -1  241.85   11.22
   8  11  -1  260.80   27.57
  -8  11   1  234.95   16.86
   8  11  -1  237.84   13.21
  -8  11   1  252.33    9.41
   8 -11  -1  248.00   12.57
  -8  11   1  236.07   11.24
   8  11  -1  260.73   21.17
   8 -11  -1  259.89   25.34
  -8 -11   1  195.83   12.89
  -8  11   1  226.98   10.36
  -8  11   1  238.30   17.15
  -8  11   1  243.92    8.07
  -8  11   1  235.16   10.41
  -8 -11   1  211.85   13.54
   8  11  -1  251.14   26.20
  -8  11   1  235.99   11.76
   7 -11  -1   23.04    4.03
   7  11  -1   15.84    6.38
   7 -11  -1   16.67    4.84
  -7 -11   1   16.01    3.82
  -7 -11   1   16.94    5.01
   7 -11  -1   13.60    3.35
  -7 -11   1   17.47    3.75
  -7  11   1    9.71    2.45
   7  11  -1    4.62    3.74
   7  11  -1    7.34    2.26
   7 -11  -1   11.27    6.98
  -7  11   1    8.11    3.39
   7  11  -1   13.51    4.79
  -7  11   1    7.49    3.08
  -7  11   1   13.86    3.28
  -7  11   1   12.16    2.54
   7  11  -1   14.90    7.01
   7 -11  -1   12.58    4.91
  -7  11   1   13.97    4.99
  -7  11   1   10.81    2.69
  -7 -11   1   12.72    4.32
   7  11  -1    9.29    3.86
   6 -11  -1  570.57   36.19
  -6 -11   1  565.76   14.45
  -6 -11   1  530.51   24.68
  -6  11   1  538.30   15.77
   6  11  -1  512.83   31.65
  -6  11   1  517.18   26.37
   6 -11  -1  541.28   17.28
  -6  11   1  469.80   21.72
   6 -11  -1  529.91   19.72
  -6  11   1  526.52   14.29
   6  11  -1  618.62   34.93
  -6 -11   1  545.52   19.41
  -6  11   1  517.62   23.76
  -6  11   1  524.58   13.81
  -6 -11   1  462.32   15.97
   6  11  -1  519.60   36.83
   6  11  -1  558.17   36.08
   6 -11  -1  572.98   20.19
   6  11  -1  478.00   30.14
  -6  11   1  519.32   14.01
  -6 -11   1  552.80   19.32
   6 -11  -1  519.23   34.54
   5 -11  -1   36.13    4.83
   5 -11  -1   43.36   10.45
   5  11  -1   37.81    8.30
   5  11  -1   34.96    7.66
   5 -11  -1   40.27    4.31
  -5  11   1   35.75    6.34
  -5 -11   1   34.88    6.96
   5 -11  -1   42.49    7.46
  -5  11   1   42.93    5.85
  -5  11   1   40.55    7.18
  -5  11   1   40.16    3.71
  -5  11   1   35.94    3.55
  -5 -11   1   32.60    3.99
   5  11  -1   44.51    9.12
   5  11  -1   50.07   10.60
  -5 -11   1   40.00    4.88
   5  11  -1   44.26   10.66
  -5  11   1   42.84    3.95
   5 -11  -1   43.28    5.08
  -5 -11   1   38.79    4.53
  -5  11   1   37.78    3.53
   5 -11  -1   44.45    9.71
  -4 -11   1  427.86   26.03
   4 -11  -1  506.41   32.33
   4 -11  -1  442.81   23.12
  -4  11   1  435.88   20.78
   4  11  -1  483.37   27.62
  -4  11   1  459.64   11.28
  -4  11   1  468.18   18.11
   4  11  -1  550.33   31.01
  -4  11   1  502.33   20.17
  -4  11   1  460.95   22.40
   4 -11  -1  482.59   30.76
   4  11  -1  439.93   26.65
  -4 -11   1  409.44   25.23
   4  11  -1  492.27   30.63
   4  11  -1  463.17   27.32
   3  11  -1    4.79    3.11
   3  11  -1   -2.18    3.46
  -3  11   1    0.39    0.69
   3  11  -1   -0.10    2.86
  -3 -11   1   -0.95    2.40
   3 -11  -1   -0.81    1.93
   3  11  -1    1.84    3.38
  -3  11   1    0.34    2.23
   3 -11  -1    3.33    3.95
  -3  11   1   -0.50    1.25
   3 -11  -1    0.03    1.93
   3  11  -1   -1.60    2.40
  -3  11   1   -0.90    2.00
  -3 -11   1   -3.05    3.20
  -2  11   1   29.83    5.38
  -2 -11   1   20.38    5.63
   2  11  -1   29.05    6.53
   2  11  -1   30.78    5.57
   2  11  -1   26.39    6.11
   2 -11  -1   25.91    5.51
  -2  11   1   28.89    5.64
  -2  11   1   30.07    5.38
   2  11  -1   26.20    4.85
  -2  11   1   30.24    2.70
  -2  11   1   27.37    3.97
   2 -11  -1   36.36    9.00
  -2  11   1   27.99    4.67
   2 -11  -1   26.30    6.38
  -2 -11   1   22.96    6.52
   2  11  -1   25.85    5.79
   1  11  -1  201.94   14.16
   1  11  -1  209.71   16.41
  -1  11   1  201.62   14.16
  -1  11   1  205.48   13.60
  -1  11   1  212.29   14.28
   1 -11  -1  230.68   20.36
   1  11  -1  214.44   14.18
   1  11  -1  212.39   16.65
  -1 -11   1  189.36   17.22
  -1 -11   1  205.67   17.51
  -1  11   1  217.24   12.35
  -1  11   1  221.80   13.96
   1 -11  -1  202.49   15.95
   1 -11  -1  207.92   17.21
   0 -11   1  251.59   19.75
   0  11   1  277.32   17.19
   0  11  -1  271.77   18.27
   0 -11  -1  270.31   18.67
   0  11   1  276.93   15.57
   0  11   1  294.98   15.07
   0  11  -1  297.62   17.02
   0 -11   1  261.05   19.70
   0  11  -1  303.03   19.46
   0 -11  -1  299.14   20.27
   0 -11   1  258.28   19.43
   0  11  -1  295.97   18.98
   0  11   1  294.38   16.79
   0  11  -1  277.65   16.90
   0  11   1  291.37   17.33
   0 -11  -1  309.44   18.92
   1  11   1  390.20   20.67
  -1  11  -1  407.42   21.78
   1 -11   1  343.76   21.98
   1  11   1  388.53   18.48
  -1 -11  -1  405.58   24.05
  -1  11  -1  379.51   20.91
  -1 -11  -1  393.31   19.53
   1 -11   1  394.18   18.53
  -1  11  -1  394.67   19.35
   1  11   1  404.00   20.90
  -1  11  -1  406.56   21.97
  -1  11  -1  394.92   20.10
  -1 -11  -1  422.32   23.72
   1 -11   1  341.47   23.01
   1  11   1  403.05   22.37
   2  11   1   37.11    5.84
   2  11   1   39.55    7.73
   2 -11   1   35.23    6.94
  -2  11  -1   40.82    7.05
  -2  11  -1   37.88    6.57
   2 -11   1   44.14    9.13
   2 -11   1   35.22    7.52
   2  11   1   46.21    7.99
   2  11   1   41.31    7.06
  -2  11  -1   37.61    6.70
  -2  11  -1   31.29    5.55
  -2 -11  -1   43.38    7.16
  -2 -11  -1   46.91    8.86
   3  11   1   -1.19    2.60
   3  11   1   -0.10    2.96
   3 -11   1    2.63    4.17
  -3  11  -1   -0.01    2.35
   3  11   1   -1.49    1.91
  -3  11  -1    0.59    1.19
   3  11   1   -1.93    2.83
  -3  11  -1   -1.39    2.02
   3 -11   1    1.66    2.75
   3 -11   1   -3.78    3.12
  -3 -11  -1   -2.20    3.26
  -3  11  -1    1.26    1.56
   4  11   1   35.62    7.76
  -4 -11  -1   31.32    6.17
   4  11   1   37.75    7.04
  -4  11  -1   35.65    3.84
   4  11   1   37.59    5.81
   4  11   1   43.35    8.69
  -4  11  -1   37.70    6.46
  -4 -11  -1   42.51    4.50
   4 -11   1   40.74    4.98
  -4  11  -1   30.40    5.86
  -4 -11  -1   32.63    7.68
  -4  11  -1   33.17    6.51
   4 -11   1   25.78    7.04
  -4  11  -1   33.32    5.85
   4  11   1   35.12    4.24
   4 -11   1   44.12    9.77
   5  11   1  275.87   13.51
   5 -11   1  290.86   12.66
   5  11   1  267.10   21.35
  -5 -11  -1  309.03   13.21
  -5 -11  -1  263.83   19.61
  -5  11  -1  298.08   11.03
  -5  11  -1  264.37   17.93
  -5  11  -1  283.32   17.81
  -5 -11  -1  287.85   12.81
  -5  11  -1  274.89   17.37
   5  11   1  284.95   24.23
  -5  11  -1  264.44   17.65
  -5  11  -1  275.90   11.15
   5 -11   1  328.60   27.36
  -5 -11  -1  303.30   13.48
  -5 -11  -1  271.82   19.78
   5 -11   1  286.79   13.95
   5 -11   1  297.12   23.47
   5  11   1  298.14   11.57
   5  11   1  286.02   24.65
   6  11   1   44.57    9.42
   6  11   1   41.99   10.16
  -6 -11  -1   53.86    8.62
   6 -11   1   37.92    8.73
   6  11   1   42.19    5.66
  -6  11  -1   51.30    7.67
   6  11   1   46.82    5.28
   6 -11   1   51.81    6.16
  -6  11  -1   51.28    7.96
   6 -11   1   65.91   12.55
  -6  11  -1   47.10    4.57
   6 -11   1   48.16    5.90
   6  11   1   39.53   10.00
  -6 -11  -1   41.20    5.29
  -6  11  -1   45.51    7.83
  -6  11  -1   54.20    8.02
  -6 -11  -1   47.19    4.56
  -6 -11  -1   49.30    6.22
  -6  11  -1   44.93    4.70
  -6 -11  -1   49.53    5.60
  -6 -11  -1   49.48    9.33
   7  11   1 1020.72   27.06
  -7  11  -1 1033.36   33.41
  -7 -11  -1 1010.62   23.07
  -7  11  -1  977.16   35.16
  -7  11  -1 1023.89   35.92
   7 -11   1  996.73   44.35
  -7 -11  -1  926.78   24.12
   7  11   1  898.69   25.90
  -7  11  -1 1038.11   38.12
   7  11   1  994.46   49.76
   7  11   1  985.19   49.51
  -7  11  -1 1003.53   21.45
  -7 -11  -1  957.73   27.24
   7 -11   1  986.84   26.91
  -7 -11  -1  965.73   41.99
   7 -11   1  949.93   24.17
  -7  11  -1 1022.54   22.30
  -7 -11  -1 1001.34   26.70
   7  11   1 1053.98   48.16
  -7  11  -1 1013.19   22.95
  -7 -11  -1 1003.87   33.15
   8 -11   1  718.95   21.98
   8  11   1  757.62   24.62
   8 -11   1  757.72   20.82
  -8  11  -1  757.98   20.25
  -8  11  -1  741.09   27.68
   8 -11   1  773.19   39.24
  -8 -11  -1  753.11   24.17
   8  11   1  746.37   24.35
   8 -11   1  701.43   22.76
   8  11   1  750.20   43.89
   8  11   1  792.27   41.44
  -8 -11  -1  691.08   24.46
  -8  11  -1  798.42   32.21
  -8  11  -1  754.56   19.92
  -8 -11  -1  717.54   21.19
  -8 -11  -1  666.95   36.25
   8 -11   1  916.13   41.33
  -8  11  -1  791.97   34.80
   8  11   1  780.83   44.43
  -8  11  -1  778.29   21.13
  -8  11  -1  763.32   31.50
  -8 -11  -1  729.90   22.04
   9  11   1  126.23   10.02
   9 -11   1  118.37    8.70
  -9  11  -1  123.10    8.67
  -9 -11  -1  118.07    9.28
  -9  11  -1  121.83   13.94
   9  11   1  129.10   17.82
  -9 -11  -1  101.27   14.62
  -9  11  -1  114.68   12.49
  -9 -11  -1  122.58   10.78
   9  11   1  126.31   17.76
   9 -11   1  129.00    9.90
  -9  11  -1  115.59    8.50
  -9 -11  -1  126.40   10.19
   9 -11   1  112.17   15.52
   9  11   1  123.49   10.52
  -9  11  -1  128.82    8.60
 -10 -11  -1  296.45   15.08
  10  11   1  305.54   26.30
  10  11   1  304.69   15.28
 -10 -11  -1  299.96   12.89
 -10  11  -1  279.13   19.20
 -10 -11  -1  260.36   22.95
 -10  11  -1  294.30   13.42
 -10 -11  -1  258.47   13.90
 -10  11  -1  282.39   13.43
  10  11   1  296.85   26.58
 -10 -11  -1  298.11   16.15
 -10  11  -1  284.12   13.00
 -10  11  -1  272.05   20.58
  10 -11   1  283.79   14.53
  10 -11   1  271.79   13.05
  10  11   1  293.57   16.00
  10 -11   1  287.04   23.74
 -11  11  -1   83.28    7.26
 -11  11  -1   82.65    7.08
 -11 -11  -1   84.39    8.17
  11  11   1   78.46    8.32
 -11  11  -1   70.01    9.77
 -11  11  -1   79.28    7.02
  11 -11   1   73.90    7.66
 -11 -11  -1   70.87   11.93
 -11 -11  -1   77.11    8.21
 -11 -11  -1   71.31    7.45
  11  11   1  103.31   14.79
 -11  11  -1   76.68    8.97
  11 -11   1   80.31    7.17
  11  11   1   90.09   13.84
  11  11   1   83.82    7.86
  11 -11   1   72.86   11.75
 -12 -11  -1   69.09   10.76
  12  11   1   81.88    6.99
 -12 -11  -1   76.27    7.18
  12 -11   1   79.43    7.53
  12  11   1   72.01    7.54
 -12 -11  -1   71.62    6.87
 -12  11  -1   79.94    6.62
 -12  11  -1   80.63    6.72
 -12 -11  -1   78.34    7.80
 -12  11  -1   70.35    6.21
  12 -11   1   70.11    6.68
 -13 -11  -1    9.48    2.66
 -13 -11  -1   10.39    2.42
  13  11   1    7.37    2.84
  13 -11   1    9.70    2.99
  13 -11   1    6.67    2.06
 -13  11  -1    6.43    2.15
 -13  11  -1    8.64    2.46
 -13 -11  -1    6.85    2.10
 -13  11  -1    6.88    1.83
 -14  11  -1  137.73    7.08
  14  11   1  143.96    8.30
 -14 -11  -1  124.53    7.23
  14 -11   1  115.15    6.31
 -14 -11  -1  133.44    7.21
  14 -11   1  131.57    7.34
 -15 -11  -1    2.62    1.10
  15 -11   1   -0.47    1.05
 -15  11  -1    3.29    1.28
  15  11   1    2.77    1.28
 -15 -12   1   56.37    3.29
  14 -12  -1   23.22    2.66
  14  12  -1   24.58    3.04
 -14 -12   1   25.56    3.06
  14  12  -1   21.23    2.82
  14 -12  -1   25.52    3.31
 -14  12   1   25.86    3.15
 -14  12   1   29.11    2.59
  13 -12  -1   66.52    5.69
 -13  12   1   61.16    5.55
  13  12  -1   66.74    6.19
  13  12  -1   59.05    5.38
  13 -12  -1   64.59    5.45
 -13 -12   1   66.35    5.78
 -12 -12   1    9.24    2.55
 -12 -12   1   11.58    2.96
 -12 -12   1    8.29    2.29
  12  12  -1    6.34    2.54
 -12  12   1    7.89    1.72
  12  12  -1    9.53    2.80
  12 -12  -1    9.68    3.04
 -12  12   1    8.79    2.55
  12 -12  -1    8.59    2.91
  11  12  -1    8.48    3.10
 -11 -12   1    5.63    3.17
 -11  12   1    7.22    1.81
  11  12  -1    4.37    2.11
 -11 -12   1    6.44    2.34
  11  12  -1   10.60    4.79
 -11  12   1   10.98    2.30
  11 -12  -1    6.03    2.48
  11  12  -1    0.02    3.52
  11 -12  -1    4.77    3.87
  11 -12  -1   11.26    3.72
 -11  12   1    4.67    1.77
 -11 -12   1    8.82    2.69
 -11  12   1   12.43    4.71
  10 -12  -1  608.43   21.83
 -10  12   1  612.63   17.05
 -10  12   1  590.82   30.15
 -10 -12   1  587.91   20.42
  10  12  -1  606.07   21.04
  10 -12  -1  597.67   20.05
 -10 -12   1  588.72   21.78
  10  12  -1  609.21   37.84
  10 -12  -1  651.18   36.73
 -10  12   1  622.25   16.04
 -10 -12   1  558.32   21.97
  10  12  -1  605.40   38.26
 -10  12   1  590.60   20.15
 -10  12   1  644.14   18.29
  -9  12   1  196.28   10.19
  -9 -12   1  175.53   12.67
  -9 -12   1  176.05   11.38
   9  12  -1  203.26   12.35
   9  12  -1  210.51   18.01
  -9  12   1  198.14   11.40
  -9  12   1  202.17   11.06
  -9  12   1  205.04    9.96
   9 -12  -1  204.39   20.98
   9 -12  -1  208.77   11.82
   9 -12  -1  201.47   13.02
  -9 -12   1  187.39   12.97
  -9  12   1  201.39   14.10
  -9  12   1  202.39    8.78
  -9  12   1  188.11   16.93
   9  12  -1  215.92   23.82
   9  12  -1  222.67   24.48
  -8 -12   1   47.61    5.37
   8 -12  -1   52.60    6.85
   8  12  -1   48.31    5.63
   8 -12  -1   53.31    5.85
  -8  12   1   44.21    8.28
   8  12  -1   48.99   10.50
  -8  12   1   54.39    7.66
   8 -12  -1   52.30    5.68
   8  12  -1   49.58    8.62
  -8  12   1   53.76    5.59
  -8  12   1   56.46    5.21
   8  12  -1   51.14   11.88
  -8  12   1   49.50    4.76
   8 -12  -1   50.83   10.87
  -8 -12   1   41.43    6.44
  -8 -12   1   42.69    6.38
   8  12  -1   58.55   12.56
  -8  12   1   46.00    5.38
  -7  12   1    8.51    3.21
   7 -12  -1   11.53    3.09
   7 -12  -1    7.21    5.98
   7  12  -1    1.08    3.93
   7 -12  -1   11.72    6.71
   7  12  -1    7.03    4.59
  -7  12   1    7.13    2.14
  -7  12   1    8.07    2.79
  -7 -12   1   12.13    2.74
   7  12  -1    6.82    3.93
   7 -12  -1    7.90    3.28
  -7  12   1    7.49    2.24
  -7  12   1    7.23    2.09
  -7  12   1    7.92    1.94
  -7 -12   1    8.95    1.89
   7  12  -1    9.77    4.39
   7  12  -1   12.07    7.18
   7 -12  -1   10.27    2.73
  -7  12   1    2.03    1.99
  -7  12   1    8.14    2.31
  -7 -12   1    4.79    2.40
  -7 -12   1    8.32    3.41
  -6 -12   1    1.65    1.88
   6 -12  -1    1.46    3.31
  -6  12   1    1.22    1.10
  -6  12   1    1.41    1.06
  -6 -12   1   -1.67    2.12
   6  12  -1   -2.92    3.70
   6  12  -1   -1.24    1.88
  -6 -12   1   -0.34    2.13
   6  12  -1    3.94    2.09
  -6  12   1    0.15    1.10
   6 -12  -1   -1.45    5.02
   6 -12  -1    3.56    2.71
  -6  12   1    1.10    1.06
   6  12  -1   -5.51    4.20
  -6  12   1   -0.40    2.52
   6  12  -1    2.40    2.42
  -6  12   1    2.26    1.00
   6 -12  -1   -5.02    3.59
  -6 -12   1   -2.48    2.96
   6 -12  -1    0.94    1.99
  -5  12   1    1.20    1.92
   5  12  -1    4.26    3.69
  -5  12   1    1.64    0.93
   5 -12  -1    1.75    2.52
  -5  12   1    2.93    1.59
  -5  12   1   -0.47    1.30
   5 -12  -1   11.29    4.45
  -5  12   1    1.85    1.79
   5  12  -1    0.96    4.95
  -5 -12   1    3.98    3.41
   5 -12  -1    3.38    2.55
   5  12  -1    0.95    1.99
   5 -12  -1    4.70    3.39
  -5 -12   1    0.34    2.11
  -5  12   1    0.65    1.54
   5  12  -1    6.57    4.47
  -5 -12   1    4.70    3.01
  -5 -12   1    7.96    3.79
   5 -12  -1    3.79    4.79
   5 -12  -1    0.62    4.91
   5  12  -1    1.77    2.06
  -4  12   1  229.36   15.74
   4 -12  -1  213.02   17.00
   4 -12  -1  284.42   24.70
  -4  12   1  228.44   16.48
   4 -12  -1  255.30   13.02
   4  12  -1  239.24   20.23
   4  12  -1  205.09   18.31
  -4  12   1  220.50    9.36
  -4  12   1  213.30    9.41
  -4  12   1  222.32    9.31
  -4 -12   1  206.38   11.53
  -4 -12   1  223.92   11.56
   4  12  -1  211.87   19.91
   4 -12  -1  222.69   21.32
  -4 -12   1  236.47   12.12
  -4 -12   1  198.19   18.58
  -4  12   1  214.54    8.06
   4 -12  -1  226.59   11.67
   4  12  -1  225.27   19.12
   4 -12  -1  219.09   11.86
  -3  12   1  812.27   29.47
   3  12  -1  796.83   34.79
  -3 -12   1  880.34   22.49
   3  12  -1  788.92   18.38
   3 -12  -1 1079.07   47.37
  -3 -12   1  660.87   35.14
  -3  12   1  833.76   16.75
  -3  12   1  827.29   30.58
   3  12  -1  848.80   36.85
  -3 -12   1  761.86   35.94
   3  12  -1  787.20   30.60
   3 -12  -1  813.47   39.39
  -3  12   1  835.10   18.05
  -3 -12   1  771.42   21.13
  -3  12   1  847.70   18.34
  -3 -12   1  837.45   21.08
  -3  12   1  804.91   15.23
   3  12  -1  829.26   35.59
   3 -12  -1  986.16   24.03
   3 -12  -1  771.08   32.84
  -3  12   1  863.23   28.27
   3 -12  -1  797.70   21.44
   3 -12  -1  818.38   21.93
   2  12  -1  838.96   35.72
  -2  12   1  798.27   14.78
   2 -12  -1  745.92   32.80
  -2  12   1  789.19   28.96
   2 -12  -1  800.62   37.60
   2  12  -1  805.81   34.41
   2  12  -1  796.90   29.15
  -2 -12   1  832.57   39.07
   2  12  -1  795.65   31.84
  -2  12   1  814.85   29.45
  -2 -12   1  843.57   21.53
  -2  12   1  831.12   17.82
  -2  12   1  845.22   18.26
  -2 -12   1  839.05   20.06
   2 -12  -1  830.89   20.86
  -2  12   1  813.13   28.80
  -2 -12   1  782.83   37.67
   1  12  -1   -0.90    1.29
   1 -12  -1    0.84    2.92
  -1  12   1    2.44    1.79
   1  12  -1    2.64    2.48
   1  12  -1    0.85    3.16
   1 -12  -1   -3.42    2.00
  -1  12   1    0.61    1.23
  -1 -12   1   -2.09    4.09
  -1  12   1   -0.17    1.40
  -1  12   1   -0.05    2.02
  -1  12   1    0.47    0.86
  -1 -12   1   -0.60    2.13
   1 -12  -1    0.55    1.93
   1 -12  -1   -0.37    2.44
   1  12  -1    0.03    2.07
  -1 -12   1    3.53    2.16
   1 -12  -1   -1.51    2.52
  -1  12   1    2.40    1.37
   1 -12  -1    7.05    6.13
   1  12  -1    0.18    2.61
   0 -12   1    3.87    3.99
   0 -12  -1   -2.33    2.49
   0 -12  -1    2.10    1.39
   0  12  -1    2.04    1.80
   0  12  -1    0.40    1.62
   0  12   1    1.34    2.30
   0  12   1    1.51    1.18
   0 -12   1    2.64    2.44
   0  12   1   -1.52    2.05
   0  12  -1    4.29    2.99
   0  12   1    1.88    2.03
   0 -12  -1   -0.08    2.31
   0  12   1   -0.05    1.02
   0  12  -1    0.06    2.35
   0 -12   1    0.12    1.28
   0  12   1    3.57    2.19
   0 -12  -1    3.39    3.33
   0  12  -1    1.03    2.72
   0  12   1   -1.60    1.44
  -1 -12  -1  385.95   13.93
  -1 -12  -1  385.92   13.51
   1  12   1  378.22   12.34
  -1 -12  -1  375.36   24.96
  -1  12  -1  356.44   18.78
   1  12   1  337.04   21.23
  -1  12  -1  343.11   21.17
   1  12   1  342.50   18.44
  -1 -12  -1  357.74   19.43
   1  12   1  337.80   19.95
   1 -12   1  322.68   23.55
   1 -12   1  370.15   14.66
   1  12   1  390.23   12.75
  -1  12  -1  347.44   19.52
   1 -12   1  369.92   14.09
   1  12   1  363.03   20.54
  -1  12  -1  368.65   21.95
  -1 -12  -1  415.33   25.54
   1 -12   1  307.16   22.25
  -1  12  -1  374.99   21.59
   2 -12   1   73.34    9.71
   2 -12   1   73.42   11.60
   2 -12   1   64.60   10.67
  -2  12  -1   64.48    9.06
  -2  12  -1   75.19    9.48
  -2 -12  -1   83.10   12.35
   2  12   1   73.46    8.48
   2 -12   1   81.17    7.02
   2  12   1   81.42   11.24
  -2 -12  -1   77.72    6.32
  -2  12  -1   73.16    8.99
   2 -12   1   76.95    6.67
   2  12   1   83.42    6.17
  -2  12  -1   75.12    9.74
   2  12   1   74.36    9.66
   2  12   1   81.69   10.38
   2  12   1   83.31    5.83
  -2 -12  -1   84.58   10.63
  -2 -12  -1   87.80    6.94
   2  12   1   76.16    5.90
   3  12   1  410.14   13.45
  -3  12  -1  412.32   23.05
   3  12   1  384.97   22.95
   3  12   1  420.80   20.70
   3 -12   1  386.38   25.14
   3  12   1  449.07   15.12
  -3  12  -1  408.01   21.27
  -3  12  -1  436.84   22.94
   3  12   1  449.04   15.66
  -3 -12  -1  372.30   26.15
   3  12   1  432.38   25.90
  -3  12  -1  433.72   11.61
   3  12   1  434.42   27.57
  -3 -12  -1  421.67   14.56
  -3  12  -1  429.76   23.20
   3 -12   1  423.50   16.92
   3 -12   1  356.89   13.31
  -3  12  -1  417.40   13.91
  -3 -12  -1  423.11   14.42
   3 -12   1  441.49   30.31
  -3 -12  -1  464.97   14.25
   4  12   1   28.51    6.45
  -4  12  -1   26.24    5.86
   4  12   1   34.41    7.98
  -4 -12  -1   25.50    7.05
  -4 -12  -1   34.46    4.41
   4  12   1   30.59    7.68
  -4 -12  -1   30.99    4.13
  -4  12  -1   29.29    3.03
  -4  12  -1   31.00    6.63
  -4  12  -1   40.09    7.06
   4 -12   1   28.11    4.38
  -4 -12  -1   25.99    3.48
   4  12   1   32.17    4.38
  -4  12  -1   28.61    6.25
   4 -12   1   23.55    6.84
  -4  12  -1   32.14    4.00
  -4  12  -1   29.62    3.73
   4  12   1   31.88    4.52
   4 -12   1   28.95    4.60
   4 -12   1   33.80    8.82
   5  12   1  424.19   30.93
   5 -12   1  388.26   15.40
  -5  12  -1  369.85   22.12
  -5 -12  -1  365.49   24.11
  -5  12  -1  395.44   20.99
  -5 -12  -1  425.25   16.65
  -5  12  -1  396.11   21.85
   5 -12   1  372.34   26.66
   5 -12   1  387.26   17.38
   5  12   1  414.54   29.52
  -5 -12  -1  411.97   16.94
   5  12   1  406.50   26.69
   5  12   1  410.32   17.09
  -5  12  -1  399.28   13.68
   5  12   1  417.27   14.01
  -5  12  -1  389.37   13.72
   5 -12   1  467.30   33.47
  -5  12  -1  377.34   21.54
  -6 -12  -1  129.90   14.82
   6  12   1  136.90   10.24
   6  12   1  147.59   16.74
  -6 -12  -1  126.55    9.76
  -6  12  -1  137.30   13.53
   6 -12   1  144.92   17.00
   6  12   1  155.46    9.78
  -6  12  -1  143.36   13.54
  -6  12  -1  134.51   11.99
   6 -12   1  125.17   10.32
  -6 -12  -1  137.47   10.47
   6  12   1  140.22   18.35
  -6  12  -1  131.85   12.81
   6  12   1  132.64   18.37
  -6 -12  -1  128.69   13.35
  -6  12  -1  139.74    8.47
   6 -12   1  140.38    9.30
   6 -12   1  157.99   19.74
  -6  12  -1  141.04    8.36
  -7 -12  -1  273.96   17.44
  -7  12  -1  276.14   19.19
   7  12   1  262.26   14.61
   7 -12   1  276.23   15.32
  -7  12  -1  283.50   18.68
  -7  12  -1  274.62   16.33
   7  12   1  311.00   24.74
   7 -12   1  355.12   27.31
  -7  12  -1  286.55   20.13
  -7  12  -1  285.38   12.49
  -7  12  -1  302.13   12.76
  -7 -12  -1  270.44   22.03
  -7 -12  -1  272.45   15.60
   7  12   1  278.84   26.09
  -7 -12  -1  292.80   12.48
  -7  12  -1  297.62   11.94
   7 -12   1  266.32   13.51
   7  12   1  290.45   26.76
   7 -12   1  272.78   22.77
  -7 -12  -1  274.12   14.91
   7  12   1  297.64   14.82
  -8 -12  -1    5.41    3.44
  -8  12  -1    4.04    1.96
  -8  12  -1    4.56    3.26
   8  12   1    5.73    3.04
   8  12   1    3.75    2.86
   8 -12   1    2.78    2.43
   8 -12   1    4.71    2.70
  -8  12  -1    5.65    2.04
  -8 -12  -1    4.53    4.25
  -8 -12  -1    5.89    2.94
   8 -12   1    0.37    2.85
   8  12   1    6.28    5.56
  -8  12  -1    3.39    1.84
  -8 -12  -1    5.96    4.93
   8 -12   1    3.67    2.76
  -8  12  -1    1.06    2.61
   8  12   1    4.91    4.90
   9 -12   1  361.91   14.40
  -9 -12  -1  348.49   17.18
  -9 -12  -1  331.43   15.36
   9  12   1  395.56   18.11
   9 -12   1  358.89   26.46
  -9  12  -1  350.76   23.24
   9  12   1  376.04   29.69
  -9 -12  -1  371.83   15.79
   9  12   1  371.93   17.39
  -9 -12  -1  319.73   25.38
  -9 -12  -1  355.86   18.19
  -9  12  -1  345.78   14.26
  -9  12  -1  354.18   21.84
   9  12   1  376.32   30.10
  -9  12  -1  342.80   14.37
   9 -12   1  357.92   16.42
  -9  12  -1  348.27   14.83
 -10  12  -1  171.26   10.45
 -10 -12  -1  134.72   16.49
 -10  12  -1  158.92   13.44
 -10  12  -1  177.56   10.40
  10 -12   1  173.85   18.28
 -10  12  -1  169.83    9.94
  10 -12   1  173.29   11.42
 -10  12  -1  168.12   15.54
 -10 -12  -1  159.98   10.90
 -10 -12  -1  173.62   12.14
 -10 -12  -1  179.56   12.72
  10 -12   1  167.02    9.76
  10  12   1  189.77   12.25
  10  12   1  185.80   20.16
  10  12   1  192.33   20.61
 -10 -12  -1  178.92   10.26
  10  12   1  176.21   12.03
  11  12   1   27.48    4.84
 -11  12  -1   26.47    4.20
  11  12   1   26.88    7.42
  11 -12   1   24.53    4.82
 -11 -12  -1   27.32    4.84
 -11  12  -1   25.10    3.96
 -11  12  -1   25.05    4.00
  11  12   1   22.66    4.32
 -11 -12  -1   27.10    5.22
 -11 -12  -1   16.27    6.41
  11  12   1   27.41    3.95
  11 -12   1   25.54    3.97
 -12 -12  -1  158.33    9.99
  12  12   1  164.69    9.57
 -12  12  -1  151.05    8.60
  12  12   1  157.01   10.14
 -12 -12  -1  150.02   10.22
  12 -12   1  148.82    8.57
  12 -12   1  152.53    9.98
 -12  12  -1  140.98    8.32
 -12  12  -1  142.70    8.43
  13 -12   1   94.05    6.77
 -13 -12  -1   90.92    6.22
 -13 -12  -1   92.01    7.10
  13  12   1   94.03    7.12
 -13  12  -1   95.27    6.24
  13 -12   1   84.93    5.88
 -13  12  -1   95.81    5.84
 -13  12  -1   89.55    5.82
 -13 -12  -1   86.96    6.31
 -14 -12  -1    8.24    1.74
  14  12   1    2.90    1.12
 -14 -12  -1    4.79    1.41
 -14  12  -1    3.63    1.31
  14 -12   1    4.33    1.24
  14 -13  -1   18.69    2.09
  14  13  -1   17.60    1.78
  14  13  -1   20.43    2.46
 -14 -13   1   19.97    2.21
 -13  13   1  165.54    8.27
  13  13  -1  139.77    6.81
  13  13  -1  159.70    8.49
 -13 -13   1  159.02    7.66
  13 -13  -1  149.31    7.69
  12 -13  -1   24.52    4.07
  12 -13  -1   26.73    3.71
 -12  13   1   25.35    3.91
 -12 -13   1   24.39    3.54
  12  13  -1   19.18    3.04
  12  13  -1   23.10    3.97
 -12 -13   1   19.93    3.21
  11  13  -1    0.80    1.73
  11  13  -1    2.55    2.67
 -11 -13   1    2.03    1.85
  11  13  -1    0.62    1.39
 -11 -13   1   -1.35    2.12
 -11  13   1    0.63    2.09
 -11 -13   1    0.36    1.83
  11 -13  -1   -0.99    2.43
  11 -13  -1    0.20    2.19
  10 -13  -1   18.87    3.91
 -10  13   1   17.97    3.72
 -10 -13   1   19.17    3.90
 -10 -13   1   20.05    4.46
 -10 -13   1   15.43    4.14
 -10  13   1   21.68    2.91
 -10  13   1   15.39    4.54
 -10  13   1   19.05    3.23
  10 -13  -1   17.04    5.57
  10  13  -1   18.38    3.58
  10  13  -1   21.59    7.12
  10 -13  -1   14.20    4.23
  10  13  -1   15.10    3.84
  10  13  -1   12.13    5.15
   9  13  -1   21.50    7.78
   9 -13  -1   21.36    4.38
  -9 -13   1   16.32    4.35
  -9  13   1   17.31    2.89
   9  13  -1   17.89    4.74
   9 -13  -1   17.77    3.71
  -9  13   1   14.45    4.17
   9  13  -1   16.32    3.48
  -9  13   1   13.40    3.04
  -9  13   1   14.33    2.94
   9  13  -1   16.99    6.78
  -9  13   1   14.70    3.60
  -9 -13   1   15.91    4.90
   9 -13  -1   18.19    6.02
  -9 -13   1   14.01    3.56
  -8  13   1  391.03   24.39
   8 -13  -1  386.04   18.04
  -8 -13   1  327.42   17.88
  -8  13   1  389.27   15.78
   8  13  -1  388.61   25.44
  -8 -13   1  410.82   15.62
  -8 -13   1  423.64   15.43
  -8  13   1  408.10   15.24
  -8  13   1  409.28   14.49
   8  13  -1  402.82   31.63
   8 -13  -1  420.76   30.01
   8  13  -1  369.20   18.89
  -8  13   1  414.97   13.42
   8 -13  -1  387.30   16.16
  -8 -13   1  355.97   18.16
   8  13  -1  366.03   31.74
   8 -13  -1  433.97   15.39
   7  13  -1    3.68    2.85
   7  13  -1    0.93    2.13
   7 -13  -1    1.67    1.95
   7  13  -1   -1.38    3.02
  -7  13   1    0.53    2.82
  -7 -13   1   -0.09    2.69
  -7  13   1    0.93    0.84
   7  13  -1   -0.20    2.53
  -7  13   1   -0.54    0.95
  -7  13   1    1.98    1.66
   7 -13  -1    2.94    5.35
  -7 -13   1    0.74    2.17
  -7 -13   1    2.86    2.05
   7 -13  -1    2.53    2.68
  -7  13   1   -0.29    1.47
  -6  13   1  125.66   13.99
  -6  13   1  136.17    8.23
   6  13  -1  124.05   10.86
  -6 -13   1  124.43   10.13
  -6 -13   1  118.42   12.32
  -6  13   1  132.56   11.89
   6  13  -1  140.44   16.56
  -6  13   1  133.67   13.83
   6  13  -1  132.24   18.93
  -6 -13   1  129.12   10.69
  -6  13   1  130.33    7.84
   6 -13  -1  135.29   17.40
   6  13  -1  134.69   17.75
   6 -13  -1  145.28   10.47
   6  13  -1  130.46   15.33
   6 -13  -1  142.32   11.03
  -6  13   1  141.81    7.35
   6 -13  -1  118.24   16.62
  -6  13   1  129.29    8.40
  -6 -13   1  135.51   10.84
   5 -13  -1  311.78   25.66
   5  13  -1  265.25   14.56
   5  13  -1  288.37   23.72
   5 -13  -1  263.35   19.18
  -5 -13   1  255.24   14.16
  -5  13   1  278.74   19.60
   5 -13  -1  238.61   23.59
   5 -13  -1  312.24   15.27
  -5 -13   1  244.80   14.41
   5 -13  -1  270.45   14.33
  -5 -13   1  261.15   14.14
   5 -13  -1  243.88   14.00
  -5 -13   1  268.78   20.98
  -5  13   1  256.40   16.77
   5  13  -1  253.72   21.99
  -5  13   1  257.87   11.27
   5  13  -1  247.79   20.95
  -5  13   1  272.90    9.77
  -5  13   1  252.67   10.94
  -5  13   1  252.13   10.69
   5  13  -1  251.62   23.74
  -4 -13   1    2.16    2.87
   4 -13  -1   -0.51    3.65
   4  13  -1    0.90    2.83
  -4 -13   1    5.14    3.60
  -4  13   1   -0.35    0.80
   4 -13  -1   -3.07    4.28
  -4 -13   1   -2.18    4.03
  -4  13   1    2.50    1.88
   4  13  -1   -0.10    2.33
   4 -13  -1    2.68    4.20
  -4  13   1   -0.08    0.67
   4 -13  -1    5.27    3.16
   4  13  -1    3.09    2.25
  -4  13   1    2.88    2.28
   4 -13  -1    4.27    3.36
   4  13  -1    0.94    1.50
  -4  13   1    1.77    1.21
   4 -13  -1    1.00    3.33
  -4 -13   1    5.37    3.29
   4  13  -1    0.03    2.14
  -4  13   1    3.64    1.86
   4 -13  -1    4.95    3.37
   4  13  -1   -0.57    3.60
   3  13  -1  174.32   17.23
  -3  13   1  170.01    8.87
   3 -13  -1  179.38   18.75
  -3  13   1  170.77   14.31
   3  13  -1  156.20   15.59
   3 -13  -1  166.17   10.91
   3 -13  -1  223.29   22.34
   3 -13  -1  158.36   15.38
  -3  13   1  171.19    7.25
   3  13  -1  166.87   13.42
  -3  13   1  172.78    8.88
   3 -13  -1  165.86   18.58
   3 -13  -1  167.85    9.15
  -3 -13   1  144.02   17.13
  -3 -13   1  168.74   10.51
  -3  13   1  168.61    8.46
  -3 -13   1  191.50   11.87
   3 -13  -1  223.41   12.91
  -3  13   1  166.93   13.63
   3  13  -1  168.30    9.16
   3 -13  -1  168.86   10.78
   3  13  -1  163.22   16.22
  -2  13   1   33.45    6.01
   2 -13  -1   29.22    7.57
   2 -13  -1   28.64    4.25
   2  13  -1   19.05    4.99
   2 -13  -1   33.19    4.76
   2 -13  -1   30.85    7.12
  -2 -13   1   25.87    7.55
   2 -13  -1   29.39    6.81
   2  13  -1   31.12    7.11
   2  13  -1   26.31    3.15
  -2 -13   1   27.18    4.06
   2  13  -1   29.90    6.29
  -2 -13   1   20.49    3.38
   2  13  -1   27.44    5.59
   2 -13  -1   26.11    3.87
  -2  13   1   29.20    3.60
   2  13  -1   26.55    3.61
  -2  13   1   32.28    3.89
  -2 -13   1   27.22    7.71
  -2 -13   1   29.67    3.92
   2 -13  -1   32.88    8.96
  -2  13   1   34.73    6.32
   2 -13  -1   31.10    4.05
  -2  13   1   29.71    3.41
  -2 -13   1   31.71    3.73
  -2  13   1   33.44    3.05
  -2  13   1   30.96    3.08
  -2  13   1   30.91    5.93
  -1  13   1  347.29   20.14
  -1 -13   1  343.64   13.30
   1  13  -1  342.35   22.80
   1 -13  -1  340.76   14.74
  -1  13   1  335.16   19.39
  -1  13   1  353.54   20.29
   1 -13  -1  373.58   23.61
   1  13  -1  340.34   12.22
   1  13  -1  362.68   22.99
  -1 -13   1  376.91   12.59
  -1 -13   1  363.79   15.14
   1 -13  -1  355.76   14.18
   1  13  -1  371.83   20.12
   1 -13  -1  344.27   25.51
  -1 -13   1  313.67   24.58
   1  13  -1  338.61   20.03
  -1  13   1  370.18   13.06
   1  13  -1  351.77   22.52
   1 -13  -1  339.84   23.25
  -1  13   1  340.23   10.48
   1 -13  -1  365.34   14.24
  -1 -13   1  351.01   25.68
  -1 -13   1  354.21   15.25
  -1  13   1  354.82   11.18
  -1  13   1  364.87   13.03
   0  13   1  105.00   10.68
   0  13  -1   94.55    6.58
   0 -13   1   99.59   13.62
   0 -13  -1   98.04   13.16
   0  13   1   94.30   10.79
   0 -13  -1  103.51    7.91
   0 -13  -1  106.14   11.58
   0  13   1  108.64    7.18
   0  13  -1  105.82    6.44
   0 -13   1  107.18   14.42
   0 -13   1   93.78    8.16
   0  13  -1  104.88   11.13
   0  13   1  104.24   11.12
   0  13  -1  104.11   11.86
   0  13  -1  114.52   12.83
   0  13   1  107.49   10.65
   0  13   1  108.66    6.65
   0  13   1  114.13    7.36
   0 -13   1  101.72    8.37
   0  13  -1  116.52   11.02
   0 -13  -1  105.29    7.84
   0 -13  -1  120.49   14.56
   0  13  -1  105.66   12.55
  -1 -13  -1  122.63   15.18
   1 -13   1   95.64   12.72
  -1 -13  -1  118.73    8.57
   1  13   1  118.03   11.34
   1  13   1  120.75    7.70
  -1  13  -1  110.56   11.31
  -1  13  -1  120.67   12.61
   1  13   1  111.83   12.65
  -1  13  -1  123.19    6.72
   1  13   1  117.76    7.73
   1 -13   1  121.58    8.99
   1 -13   1  113.14   14.76
  -1  13  -1  113.63    7.04
  -1 -13  -1  115.55    7.13
  -1 -13  -1  115.76    8.39
  -1 -13  -1  137.99   15.10
   1 -13   1  120.78    9.25
  -1  13  -1  112.71   12.90
  -1  13  -1  112.05   12.42
   1  13   1  105.02   11.51
   1  13   1  119.35    7.44
   1  13   1  109.28   11.61
   2  13   1    3.99    1.36
   2  13   1    1.88    2.61
  -2 -13  -1    0.58    3.43
   2 -13   1    1.79    2.04
   2 -13   1    4.35    3.68
   2  13   1    3.00    1.72
   2 -13   1    5.04    2.18
  -2  13  -1    4.74    0.80
  -2 -13  -1    1.06    2.19
   2  13   1    7.42    2.24
  -2  13  -1   10.08    4.24
   2  13   1    3.44    1.88
  -2  13  -1    5.53    1.74
  -2 -13  -1    1.29    2.02
  -2 -13  -1    5.53    2.07
   2  13   1    5.87    2.18
  -2  13  -1    2.47    1.55
  -2  13  -1    5.69    2.80
   2  13   1    9.95    3.86
  -2 -13  -1    5.96    1.72
  -2  13  -1    4.54    2.11
  -3  13  -1   13.05    4.90
   3  13   1    9.83    4.00
  -3  13  -1   12.26    3.89
   3  13   1    7.39    1.69
   3 -13   1    6.81    2.63
   3  13   1   10.92    4.29
   3  13   1    7.87    3.71
  -3 -13  -1    8.01    4.35
   3 -13   1    3.46    1.59
  -3 -13  -1    7.39    1.87
   3 -13   1   14.20    5.64
   3  13   1   15.24    4.13
  -3  13  -1   11.26    1.83
   3  13   1   10.10    2.44
   3  13   1    8.31    1.99
  -3 -13  -1   13.28    2.89
  -3 -13  -1    8.65    2.21
   3 -13   1    5.92    1.19
  -3  13  -1    7.54    2.56
  -3  13  -1    9.53    2.18
  -3  13  -1   10.34    1.89
  -3 -13  -1   10.45    2.21
  -3  13  -1    8.75    3.76
   3 -13   1    7.36    1.94
   4  13   1   52.65    9.74
  -4 -13  -1   55.01    6.67
   4 -13   1   53.22   11.37
   4  13   1   59.27    6.44
  -4 -13  -1   56.30    6.16
  -4 -13  -1   47.70    9.92
  -4  13  -1   56.11    7.92
  -4  13  -1   54.43    7.80
  -4 -13  -1   47.90    5.04
   4  13   1   55.59    6.01
   4  13   1   52.38    5.50
  -4  13  -1   47.35    8.38
  -4  13  -1   60.83    8.99
  -4  13  -1   56.64    5.32
  -4 -13  -1   44.69    5.28
   4  13   1   59.78    9.42
   4 -13   1   53.34    9.77
  -4  13  -1   48.84    4.99
   4 -13   1   55.64    6.65
   4 -13   1   38.86    5.03
   4  13   1   51.84   10.50
  -4  13  -1   50.80    4.19
  -5  13  -1   56.04    5.32
  -5  13  -1   56.69    8.19
   5  13   1   59.36   11.66
  -5 -13  -1   56.01    9.62
  -5  13  -1   55.21    7.49
   5 -13   1   57.73   12.89
  -5  13  -1   50.50    5.15
   5 -13   1   43.08    5.50
   5  13   1   52.17    6.02
   5  13   1   65.88    5.59
  -5  13  -1   56.00    4.38
   5  13   1   46.31    5.12
  -5 -13  -1   54.91    6.36
   5  13   1   55.13   10.89
  -5  13  -1   54.60    8.13
   5  13   1   62.34   10.13
  -5  13  -1   55.27    8.78
   5 -13   1   44.72    9.12
   5  13   1   48.14    6.05
  -5 -13  -1   53.29    6.73
  -5 -13  -1   57.16    6.46
   5 -13   1   46.85    6.59
   6  13   1    6.46    2.80
   6  13   1   -0.37    2.65
  -6  13  -1    7.96    3.73
  -6 -13  -1    5.84    2.58
  -6 -13  -1   10.26    4.99
  -6  13  -1    6.93    2.33
   6  13   1    5.00    3.27
  -6  13  -1    4.45    2.92
   6  13   1    4.13    2.12
  -6  13  -1    3.05    0.95
  -6  13  -1    3.99    1.15
  -6 -13  -1    7.48    3.04
   6  13   1    4.13    2.04
   6 -13   1    0.36    2.27
   6 -13   1    3.99    2.67
  -6 -13  -1    4.02    2.62
   6 -13   1    4.64    2.25
   7  13   1  226.37   22.95
  -7  13  -1  224.64   17.56
  -7 -13  -1  211.77   13.53
   7 -13   1  203.91   13.67
   7 -13   1  213.23   12.33
   7 -13   1  227.56   20.82
  -7  13  -1  223.86   17.44
   7  13   1  235.17   13.03
  -7  13  -1  231.73   11.35
  -7  13  -1  225.48   11.36
   7  13   1  197.60   12.03
  -7 -13  -1  210.98   13.90
   7  13   1  214.17   13.85
  -7  13  -1  225.89   10.57
  -7 -13  -1  220.82   13.77
   7  13   1  200.33   22.16
   8 -13   1   42.78    5.98
   8  13   1   27.09    8.32
   8  13   1   44.15    6.38
   8 -13   1   41.77    8.98
  -8  13  -1   43.14    7.74
   8 -13   1   34.43    5.58
  -8  13  -1   42.72    5.05
   8  13   1   44.05   10.08
  -8  13  -1   38.35    7.98
   8  13   1   35.52    5.30
   8  13   1   47.95    4.92
  -8  13  -1   40.65    5.16
  -8  13  -1   41.42    5.24
  -8 -13  -1   45.94    7.51
   8  13   1   41.99    5.78
  -8 -13  -1   45.94    6.54
  -8 -13  -1   39.96    6.39
  -9  13  -1   40.75    7.94
  -9 -13  -1   39.10    6.12
   9  13   1   47.35   10.39
   9 -13   1   54.98   10.46
   9 -13   1   44.65    6.05
  -9  13  -1   44.49    5.16
  -9  13  -1   46.91    7.58
   9  13   1   50.12    6.28
  -9 -13  -1   45.09    6.43
  -9  13  -1   46.48    5.45
   9  13   1   50.80    6.55
   9  13   1   41.94    9.48
  -9  13  -1   49.12    5.21
  -9 -13  -1   48.62    5.97
   9  13   1   45.02    5.71
  10  13   1   19.67    6.33
 -10 -13  -1   27.14    5.09
 -10 -13  -1   26.75    4.03
  10  13   1   26.01    4.37
 -10  13  -1   28.26    5.96
  10  13   1   37.97    8.60
  10 -13   1   33.28    7.87
 -10  13  -1   24.19    3.89
  10  13   1   22.63    3.66
  10 -13   1   19.11    4.18
 -10  13  -1   21.99    3.78
  10  13   1   24.89    4.53
 -10 -13  -1   28.44    5.37
 -10  13  -1   21.36    3.50
  11  13   1   34.78    4.79
 -11  13  -1   33.10    4.25
  11  13   1   32.04    4.08
  11  13   1   33.11    4.64
 -11  13  -1   28.07    4.07
  11 -13   1   30.92    4.71
 -11  13  -1   33.63    4.30
 -11 -13  -1   25.63    4.71
 -11 -13  -1   27.68    4.64
 -11 -13  -1   30.33    3.91
 -12  13  -1   20.92    3.28
  12  13   1   20.97    3.26
 -12 -13  -1   18.36    3.45
 -12  13  -1   18.58    2.93
 -12 -13  -1   22.08    3.90
 -12  13  -1   20.80    3.03
  12 -13   1   20.71    3.55
 -12 -13  -1   17.97    2.80
  12  13   1   21.68    3.56
 -13  13  -1   17.84    2.58
 -13 -13  -1   19.45    3.06
 -13 -13  -1   22.64    2.63
 -13 -13  -1   21.15    3.32
  13 -13   1   18.56    2.94
 -13  13  -1   19.95    2.58
  13  13   1   16.60    2.81
  14  13   1   86.95    4.48
 -14  13  -1   89.62    4.22
 -14 -13  -1   76.08    4.40
  13  14  -1    3.72    1.22
  13  14  -1    3.56    0.97
  13  14  -1    4.80    1.32
 -13 -14   1    2.88    1.00
 -13  14   1    2.95    1.23
  13 -14  -1    5.15    1.79
 -12  14   1    1.49    1.30
 -12 -14   1    3.22    1.93
  12  14  -1    1.42    1.07
  12  14  -1    1.90    1.28
  12  14  -1    1.24    0.99
 -12 -14   1    4.59    1.48
  12 -14  -1    1.68    1.59
 -11 -14   1   15.25    2.77
 -11 -14   1   13.42    2.75
 -11  14   1   15.15    3.14
  11  14  -1   12.65    2.23
  11  14  -1   15.29    3.81
  11 -14  -1   14.37    3.23
  10  14  -1   97.17    8.75
 -10  14   1   98.71    6.61
  10 -14  -1  103.60    8.48
 -10 -14   1   92.01    8.28
 -10  14   1   98.30    7.88
  10  14  -1   84.74   12.45
 -10 -14   1   92.81    6.88
   9  14  -1   42.00    9.55
   9  14  -1   40.63    6.43
   9 -14  -1   46.50    9.40
  -9  14   1   36.34    7.34
  -9 -14   1   31.57    3.96
  -9  14   1   44.56    5.16
  -9  14   1   44.56    4.93
   9 -14  -1   32.24    4.29
   9  14  -1   54.70   10.19
  -9 -14   1   35.94    4.49
  -9  14   1   34.62    4.89
  -9 -14   1   38.49    5.98
   9 -14  -1   42.09    5.87
  -9 -14   1   37.60    6.10
   8  14  -1   -0.59    3.26
  -8  14   1   -0.80    1.62
  -8  14   1   -0.79    1.29
   8  14  -1    3.47    4.30
  -8 -14   1    3.94    3.42
  -8 -14   1    0.54    2.49
   8 -14  -1   -0.80    1.59
  -8 -14   1    5.71    2.69
  -8  14   1    2.21    1.16
   8  14  -1    3.99    4.04
   8  14  -1   -1.60    2.53
   8 -14  -1   -3.78    2.56
   8 -14  -1    0.32    3.31
  -8  14   1   -0.50    0.91
  -8  14   1    3.60    2.50
   7  14  -1    8.12    6.94
  -7  14   1   13.81    2.98
   7  14  -1   10.54    3.79
   7  14  -1   13.08    5.49
  -7  14   1    7.99    3.94
  -7 -14   1   13.62    4.35
  -7  14   1    6.93    1.61
  -7 -14   1   19.36    5.07
  -7  14   1   11.26    2.69
   7  14  -1   11.05    5.15
   7 -14  -1   10.80    4.74
   7 -14  -1   17.17    5.65
   7 -14  -1   12.51    3.91
  -7 -14   1   14.83    5.15
  -7  14   1   13.05    3.61
   6  14  -1   -1.49    4.40
   6  14  -1   -3.52    3.18
  -6  14   1   -0.37    2.14
  -6  14   1   -2.33    1.75
   6 -14  -1   -1.00    3.30
   6  14  -1    0.85    2.39
  -6  14   1   -0.26    0.88
   6 -14  -1    1.76    2.33
  -6  14   1    0.99    1.31
   6 -14  -1   -2.65    3.51
   6  14  -1   -1.13    3.07
  -6  14   1   -1.35    2.10
  -6 -14   1    3.02    2.53
  -6 -14   1    3.70    2.78
  -6 -14   1   -1.77    3.65
   5 -14  -1  140.89   17.22
   5 -14  -1  145.56   10.67
   5 -14  -1  137.00   13.84
   5  14  -1  152.40   16.87
   5  14  -1  146.91   17.79
  -5 -14   1  131.16   14.63
  -5  14   1  129.20    8.04
  -5  14   1  138.17    8.55
  -5  14   1  131.16    8.08
   5  14  -1  133.11   14.31
  -5 -14   1  138.67   10.68
  -5  14   1  138.84    6.94
  -5 -14   1  104.74    9.75
  -5  14   1  137.41   13.71
   5  14  -1  140.76   10.81
   5 -14  -1  140.66   10.77
  -4 -14   1   18.45    4.11
   4  14  -1   19.25    6.70
  -4 -14   1   13.05    3.35
   4  14  -1   12.36    2.86
   4  14  -1   12.31    5.00
   4 -14  -1   12.87    3.34
  -4 -14   1   10.86    4.00
   4 -14  -1   20.11    6.57
  -4  14   1   11.17    4.26
   4 -14  -1   14.85    5.77
   4  14  -1   15.48    5.24
   4 -14  -1   20.14    4.31
   4 -14  -1   18.44    3.76
  -4  14   1   14.83    2.92
   4  14  -1   10.99    2.60
  -4  14   1   16.04    3.12
   4 -14  -1   21.63    7.52
  -4 -14   1   21.31    4.91
  -4  14   1   12.90    3.70
   4 -14  -1   13.08    5.45
  -4  14   1   13.25    2.41
   3  14  -1  106.97   13.34
   3  14  -1  102.53   12.22
  -3  14   1   91.27    6.61
   3 -14  -1  102.20   13.02
  -3 -14   1   88.53    7.73
  -3  14   1  110.15   11.78
  -3 -14   1   78.56   13.07
   3 -14  -1  110.91   14.46
   3  14  -1   93.04    7.11
   3 -14  -1   86.47    8.38
   3 -14  -1   86.34    8.48
  -3 -14   1   97.60    8.93
  -3  14   1   98.98    7.07
   3 -14  -1  118.43   14.78
  -3  14   1  102.68   10.80
   3  14  -1   98.19   12.14
   3 -14  -1  120.85    9.51
  -3 -14   1  107.28    8.22
   3 -14  -1  106.43   14.54
   3 -14  -1   91.39    7.24
  -3  14   1   94.29    6.71
   3  14  -1   96.05    7.61
   2 -14  -1    3.58    4.04
  -2  14   1   -0.19    2.96
   2  14  -1    0.55    1.87
  -2 -14   1    5.97    2.83
  -2 -14   1   -2.67    5.27
   2 -14  -1    5.72    4.09
   2 -14  -1    6.25    2.82
  -2 -14   1    4.40    2.02
  -2  14   1    5.58    2.91
   2 -14  -1    4.91    3.23
   2  14  -1    4.21    1.66
   2 -14  -1   -0.44    1.81
   2 -14  -1    1.21    2.16
  -2  14   1    2.13    1.26
   2  14  -1    5.35    2.30
   2  14  -1    0.67    2.37
  -2  14   1    1.88    1.84
  -2 -14   1    6.79    2.04
   2  14  -1    3.82    1.76
  -2 -14   1    2.23    2.10
  -2 -14   1    3.87    2.61
   2  14  -1    1.37    1.44
   2 -14  -1    4.10    2.79
  -2  14   1    2.65    1.01
   2  14  -1    2.34    2.37
  -2  14   1    3.69    1.36
  -1 -14   1  177.37    9.09
  -1 -14   1  184.47   19.20
   1 -14  -1  170.97   10.49
  -1  14   1  182.47   14.81
   1  14  -1  175.98   16.24
  -1  14   1  167.51   13.92
   1  14  -1  162.06    9.16
  -1  14   1  174.34    9.50
   1 -14  -1  175.39   15.71
  -1  14   1  184.01   14.76
   1 -14  -1  163.95   17.09
   1  14  -1  183.55   15.01
   1  14  -1  180.39   16.09
  -1  14   1  175.51    8.46
  -1  14   1  177.06    9.44
   1 -14  -1  171.90   11.11
  -1 -14   1  162.93   10.64
   1 -14  -1  170.04   17.85
  -1 -14   1  186.59   18.76
  -1  14   1  167.95    8.13
   1  14  -1  172.40   16.32
   1  14  -1  180.56   13.23
  -1 -14   1  188.09   11.95
   1 -14  -1  162.89   10.41
   0  14  -1   10.25    4.74
   0  14   1   10.64    2.02
   0  14  -1    3.46    1.78
   0  14  -1   11.66    2.50
   0  14   1    5.13    0.91
   0  14   1    7.32    1.62
   0 -14  -1    6.38    4.76
   0  14   1    9.09    3.54
   0  14  -1   10.46    2.98
   0 -14  -1    6.59    1.98
   0  14  -1   10.31    3.75
   0  14  -1    5.89    2.53
   0  14   1    8.48    2.17
   0 -14   1    6.87    3.41
   0 -14   1    7.23    4.22
   0 -14   1    8.02    2.01
   0  14   1    5.01    2.40
   0 -14  -1   16.02    6.05
   0  14   1    8.96    3.13
   0  14  -1    6.76    1.44
   0 -14   1    0.58    2.29
   0 -14  -1    6.08    2.09
   1 -14   1  103.54    8.75
   1  14   1  115.83    7.94
  -1 -14  -1  118.60   15.28
   1  14   1   96.94   11.98
   1  14   1  110.51   11.41
  -1  14  -1  106.82   12.42
   1  14   1  117.69   12.33
  -1 -14  -1  117.13    9.00
  -1 -14  -1  104.05    8.48
  -1  14  -1  110.77   12.23
   1 -14   1  103.19    8.89
   1 -14   1   92.99   13.90
   1  14   1  114.68   11.67
  -1  14  -1  109.85    6.89
   1  14   1  109.24    7.74
  -1  14  -1  111.20   11.37
  -1  14  -1  117.53   12.89
  -1  14  -1  102.71    7.05
   1 -14   1   94.20   13.53
   1  14   1  113.63    7.83
   2 -14   1    2.95    2.73
   2  14   1    4.20    2.25
   2 -14   1    5.98    3.76
  -2 -14  -1    8.23    2.59
   2  14   1    5.98    2.70
   2 -14   1    2.56    2.61
  -2  14  -1    3.15    2.98
   2  14   1    5.11    3.16
  -2  14  -1    8.99    3.01
  -2 -14  -1    5.46    3.16
  -2  14  -1    5.45    1.88
   2  14   1    4.60    1.88
  -2  14  -1    2.17    1.65
   2  14   1    1.88    2.17
  -2  14  -1    4.77    1.95
   2  14   1    9.48    5.05
  -2 -14  -1   11.21    4.08
   2  14   1    1.06    1.74
  -2 -14  -1    6.05    2.53
  -2  14  -1    3.55    1.57
  -2  14  -1    2.10    1.60
  -2 -14  -1    5.50    2.59
   3 -14   1   41.06    4.93
   3  14   1   44.88    9.89
   3 -14   1   51.09    4.72
   3  14   1   58.24    8.00
   3  14   1   52.18    6.05
  -3  14  -1   43.00    7.75
  -3  14  -1   43.40    4.62
  -3  14  -1   49.48    7.49
   3 -14   1   56.34    6.84
  -3 -14  -1   47.08    5.91
   3  14   1   54.73    6.05
  -3  14  -1   53.30    4.37
  -3  14  -1   48.11    7.21
   3  14   1   51.72    9.30
  -3 -14  -1   52.90    5.89
  -3  14  -1   56.18    8.69
  -3 -14  -1   46.97   10.00
  -3  14  -1   52.70    5.34
   3  14   1   56.33    8.97
  -3 -14  -1   50.09    6.31
   3  14   1   51.32    5.49
  -3  14  -1   53.44    4.99
  -3 -14  -1   43.62    4.89
   3 -14   1   57.63   11.81
  -4 -14  -1   21.52    6.72
   4  14   1   23.70    4.62
   4 -14   1   19.20    3.98
   4 -14   1   24.91    7.30
  -4  14  -1   19.68    5.43
  -4  14  -1   20.03    4.50
  -4  14  -1   17.91    3.00
  -4 -14  -1   26.25    5.26
   4  14   1   22.69    7.82
   4 -14   1   21.43    4.47
  -4 -14  -1   25.28    4.37
  -4 -14  -1   25.59    4.51
  -4  14  -1   22.91    5.29
   4  14   1   13.90    4.33
   4  14   1   23.04    4.12
   4 -14   1   19.61    5.45
   4  14   1   21.75    6.81
   4  14   1   21.54    3.60
  -4  14  -1   22.05    3.05
  -4 -14  -1   23.04    4.34
  -4  14  -1   23.95    5.57
  -4  14  -1   19.21    3.24
   5  14   1  102.88    8.77
   5  14   1   97.16    8.90
   5 -14   1   95.01   13.53
  -5  14  -1   91.05   11.43
  -5  14  -1   97.39    7.05
  -5  14  -1  110.05   11.67
   5 -14   1   93.10    9.80
  -5 -14  -1   96.80    7.34
  -5 -14  -1   97.10    8.67
  -5  14  -1  100.78    6.23
  -5 -14  -1   98.09   13.08
   5  14   1   87.64    7.14
  -5 -14  -1   95.95    9.41
  -5 -14  -1  103.41    9.02
   5 -14   1   92.91    7.94
   5  14   1   92.84   13.57
  -5  14  -1   91.84    7.20
   5  14   1  106.07   15.53
  -6 -14  -1   11.56    4.43
  -6  14  -1   17.22    3.04
   6 -14   1   11.96    3.48
   6 -14   1    5.93    2.10
  -6 -14  -1   13.68    3.87
  -6  14  -1   18.36    3.23
  -6 -14  -1   15.86    4.21
  -6  14  -1   15.29    4.53
   6  14   1   17.79    3.01
   6  14   1   16.67    3.95
   6  14   1   14.75    5.94
   6  14   1   12.00    2.72
  -6  14  -1   15.99    3.24
  -6 -14  -1   15.96    3.94
   6 -14   1   11.81    3.46
  -6  14  -1   11.34    4.22
   6  14   1   17.74    3.94
   6  14   1   14.75    7.64
   7  14   1   -2.78    4.59
  -7  14  -1    0.10    1.46
  -7 -14  -1   -0.14    2.66
   7 -14   1    7.62    4.87
  -7  14  -1    2.82    2.09
  -7 -14  -1   -0.29    2.51
  -7  14  -1   -2.73    2.24
   7  14   1    3.50    1.79
  -7  14  -1    3.82    3.08
   7 -14   1   -3.13    2.49
   7  14   1    2.26    1.69
   7  14   1   -0.01    2.14
   7  14   1    4.29    3.64
   7  14   1    0.57    1.32
  -7  14  -1   -1.76    2.10
  -7 -14  -1   -1.92    2.78
   7 -14   1   -0.53    3.05
  -8 -14  -1   -1.15    3.05
   8  14   1    2.64    1.64
  -8  14  -1    3.85    1.98
  -8 -14  -1    1.94    2.37
  -8 -14  -1    3.24    3.02
  -8  14  -1   -1.25    3.24
   8  14   1    0.51    1.45
   8 -14   1    1.26    2.11
   8  14   1    1.05    1.18
   8  14   1   -0.46    3.16
   8 -14   1    0.77    2.28
   8 -14   1    3.14    2.43
   8  14   1    5.85    4.36
   8  14   1    1.72    1.63
  -8  14  -1    5.58    2.95
  -8  14  -1    4.14    2.02
  -8  14  -1    3.40    1.55
   9  14   1  145.10   10.89
  -9  14  -1  139.40    9.26
  -9  14  -1  137.25   12.28
  -9 -14  -1  143.97    9.58
   9  14   1  147.44    9.63
   9  14   1  141.74    9.81
  -9  14  -1  148.35   13.16
  -9  14  -1  142.82    8.79
   9  14   1  151.36   16.78
  -9 -14  -1  134.30   11.15
  -9 -14  -1  142.82   11.07
  -9  14  -1  134.73    8.53
   9 -14   1  129.27    9.73
   9 -14   1  162.84   15.77
   9  14   1  159.25   17.91
  10  14   1   30.85    4.50
 -10  14  -1   35.60    4.29
  10  14   1   34.72    4.36
  10 -14   1   35.30    5.08
 -10 -14  -1   27.77    5.12
  10 -14   1   25.46    3.35
 -10  14  -1   30.38    4.20
 -10 -14  -1   32.46    5.14
 -10  14  -1   31.62    3.87
  10  14   1   33.88    4.88
 -11 -14  -1    3.61    1.81
 -11  14  -1    0.58    1.29
  11  14   1   -0.70    1.31
 -11  14  -1   -0.45    1.48
  11 -14   1    0.07    2.11
  11  14   1   -2.01    1.83
 -11 -14  -1    0.03    1.77
 -11  14  -1   -0.09    0.90
 -12 -14  -1   22.76    3.78
  12  14   1   27.61    3.47
  12  14   1   24.11    3.11
  12 -14   1   20.76    3.35
 -12  14  -1   22.54    2.89
 -12  14  -1   28.25    3.34
 -12 -14  -1   23.90    3.57
 -13  14  -1    9.03    1.51
  13 -14   1    7.51    1.95
 -13 -14  -1   11.02    2.18
  13  14   1    6.94    1.49
 -13 -14  -1   10.02    2.03
 -13 -15   1  428.26   10.86
  13  15  -1  403.26    9.45
  13 -15  -1  423.07    9.81
 -13  15   1  402.72    9.58
  12  15  -1   42.77    4.07
  12  15  -1   37.17    3.52
 -12  15   1   39.78    3.74
 -12 -15   1   42.90    4.46
  12 -15  -1   38.82    3.94
  11  15  -1   27.48    3.82
 -11 -15   1   24.84    3.77
  11  15  -1   22.22    3.41
  11 -15  -1   25.91    3.61
 -11  15   1   28.93    3.83
 -10  15   1   -0.07    1.58
  10  15  -1    4.61    2.29
  10  15  -1    1.55    1.74
 -10  15   1    2.51    1.07
 -10 -15   1    2.70    2.15
  10 -15  -1    2.96    1.79
  -9 -15   1   16.46    4.07
   9  15  -1   19.09    4.22
  -9  15   1   18.55    3.28
  -9  15   1   19.88    3.10
   9 -15  -1   16.79    3.08
  -9 -15   1   16.23    2.76
   9 -15  -1   17.98    4.00
  -9  15   1   17.23    3.53
  -8 -15   1    7.64    2.06
  -8  15   1    8.34    3.30
   8  15  -1    6.47    3.79
   8 -15  -1    9.08    2.93
  -8 -15   1   10.45    3.63
  -8  15   1    8.70    2.45
   8 -15  -1    9.62    3.27
  -8 -15   1   12.67    3.45
  -8  15   1   12.04    3.09
   8  15  -1   12.51    4.06
   8 -15  -1   10.70    3.86
  -8  15   1   10.14    2.25
  -7 -15   1   20.71    4.15
   7 -15  -1   25.41    6.90
  -7  15   1   22.20    5.76
   7  15  -1   14.66    5.67
   7 -15  -1   20.38    4.30
  -7  15   1   22.53    3.67
   7  15  -1   16.47    5.20
  -7  15   1   23.10    3.33
   7 -15  -1   16.74    3.81
  -7  15   1   22.29    3.53
  -7 -15   1   15.18    4.12
   7  15  -1   19.35    4.65
  -6 -15   1  118.90   10.48
   6  15  -1  119.46   14.00
   6  15  -1  130.58   10.64
  -6 -15   1  111.79    9.93
   6 -15  -1  129.07   15.38
  -6  15   1  120.41   12.86
   6  15  -1  121.88   10.21
   6 -15  -1  121.07   10.11
  -6  15   1  121.40    7.99
   6 -15  -1  124.92    9.81
  -6  15   1  122.34    7.90
  -6  15   1  117.00    8.32
   6  15  -1  125.59   16.54
   5  15  -1   19.96    6.13
   5 -15  -1   17.76    4.37
  -5  15   1   17.65    4.94
   5  15  -1   24.56    7.14
   5 -15  -1   20.82    4.94
  -5  15   1   18.47    3.12
   5 -15  -1   17.88    3.90
   5  15  -1   15.24    3.63
   5  15  -1   15.24    3.66
  -5  15   1   16.46    3.20
  -5  15   1   16.23    3.27
   5 -15  -1   14.06    6.13
  -5 -15   1    7.81    2.14
  -5 -15   1   17.93    3.91
  -5 -15   1   17.53    4.36
  -4  15   1   -0.97    1.51
  -4 -15   1   -0.17    1.85
  -4  15   1    0.44    1.41
   4  15  -1   -1.79    2.17
  -4 -15   1    0.19    1.95
   4  15  -1    3.25    3.68
   4 -15  -1   -1.48    1.77
   4 -15  -1   -0.29    1.79
  -4  15   1    1.33    1.87
   4  15  -1    1.53    2.41
   4  15  -1    2.27    2.00
  -4  15   1   -1.13    1.05
   4  15  -1   -0.38    1.70
  -4 -15   1   -0.51    1.76
  -4 -15   1    3.79    2.74
   4 -15  -1    4.04    2.12
  -3 -15   1  286.69   14.39
  -3 -15   1  270.31   24.65
   3  15  -1  317.40   22.91
  -3  15   1  341.73   21.07
  -3 -15   1  352.07   14.92
   3  15  -1  318.62   13.37
   3 -15  -1  314.65   14.50
   3 -15  -1  327.71   16.65
   3  15  -1  322.44   19.67
  -3  15   1  306.27   12.78
   3  15  -1  301.65   13.79
  -3  15   1  339.88   13.04
  -3  15   1  306.05   12.96
  -3 -15   1  314.77   14.86
   3 -15  -1  288.75   22.23
  -3 -15   1  321.02   16.83
   3 -15  -1  340.53   15.67
   2 -15  -1  502.06   29.42
  -2  15   1  514.62   25.70
   2 -15  -1  510.41   19.24
  -2 -15   1  474.65   32.31
   2  15  -1  497.01   17.90
  -2 -15   1  449.48   19.43
   2  15  -1  530.39   25.15
   2 -15  -1  503.84   20.44
   2 -15  -1  498.23   20.13
  -2  15   1  499.28   16.50
   2  15  -1  498.13   17.02
  -2  15   1  507.19   16.97
  -2 -15   1  528.68   14.74
  -2 -15   1  541.32   17.44
   2  15  -1  516.04   29.08
  -2 -15   1  502.95   20.84
  -2  15   1  512.62   15.73
  -1 -15   1    4.68    1.79
  -1 -15   1   11.66    6.27
   1 -15  -1   15.20    4.98
  -1  15   1   12.22    3.86
   1  15  -1   11.62    4.81
   1 -15  -1   13.22    3.91
   1  15  -1   12.40    2.86
   1 -15  -1    9.99    3.11
  -1  15   1   17.05    2.75
   1  15  -1    9.65    3.20
  -1  15   1   13.09    2.83
  -1  15   1   13.88    2.89
   1  15  -1   12.08    3.26
   1 -15  -1   14.25    3.97
  -1 -15   1   11.69    3.30
  -1  15   1   11.58    2.27
   0 -15  -1  181.37   12.28
   0 -15   1  188.72   19.56
   0 -15  -1  182.95   19.05
   0  15   1  203.74   15.60
   0  15  -1  190.95   15.48
   0  15  -1  183.24    9.82
   0  15  -1  193.35   15.10
   0 -15   1  192.05   12.96
   0  15   1  188.62   15.39
   0  15   1  190.45   10.57
   0 -15   1  155.98   16.65
   0  15   1  201.25   11.05
   0  15  -1  182.22   10.12
   0 -15   1  173.99   12.28
   0 -15  -1  194.75   12.42
   0  15   1  194.42    8.80
   0  15   1  183.50    9.76
   0  15  -1  192.05   17.36
  -1 -15  -1  722.91   38.40
   1  15   1  724.06   29.94
  -1  15  -1  714.68   32.95
   1 -15   1  670.75   20.55
   1  15   1  720.63   32.44
  -1  15  -1  760.24   19.17
   1 -15   1  713.12   24.31
  -1  15  -1  698.37   28.85
   1  15   1  753.88   21.44
   1 -15   1  709.91   36.72
   1  15   1  777.26   22.08
  -1  15  -1  698.65   19.57
  -1 -15  -1  726.95   24.43
  -1 -15  -1  749.56   24.37
   1  15   1  751.05   20.69
  -2 -15  -1   27.20    7.81
  -2  15  -1   29.88    3.53
   2  15   1   30.02    7.27
  -2  15  -1   33.99    7.27
   2  15   1   29.75    5.67
   2 -15   1   21.51    4.46
  -2  15  -1   22.18    5.13
  -2  15  -1   34.49    4.33
   2  15   1   24.86    4.02
   2  15   1   31.55    4.63
  -2  15  -1   30.07    4.14
   2  15   1   34.70    7.15
  -2 -15  -1   26.12    4.64
  -2 -15  -1   31.46    5.23
   2 -15   1   32.64    4.61
  -2 -15  -1   30.20    4.11
   2  15   1   33.63    4.76
  -3 -15  -1   -0.96    3.52
  -3  15  -1    2.69    2.60
   3 -15   1    0.11    1.40
  -3  15  -1    2.55    2.14
  -3  15  -1    2.09    2.73
  -3  15  -1    0.58    1.13
   3 -15   1    2.23    3.13
  -3 -15  -1    1.94    3.40
  -3  15  -1    0.91    0.87
   3  15   1    2.85    2.15
   3  15   1   -3.53    2.38
   3  15   1    0.54    1.95
   3 -15   1    0.86    2.04
   3  15   1    5.50    4.07
  -3 -15  -1    1.67    2.12
  -3  15  -1   -0.96    1.77
  -3 -15  -1    0.09    2.28
   3  15   1    1.42    1.56
  -4 -15  -1   49.49    6.78
   4 -15   1   43.75    5.88
  -4  15  -1   58.18    8.21
  -4 -15  -1   50.70    6.19
   4 -15   1   47.09    6.68
   4  15   1   68.16    7.15
   4  15   1   60.11   10.05
  -4  15  -1   59.14    5.09
  -4 -15  -1   48.78   10.12
  -4 -15  -1   57.84    6.87
  -4  15  -1   50.09    5.22
   4  15   1   58.03    6.78
   4  15   1   58.17    6.12
  -4  15  -1   49.31    5.41
   4  15   1   54.06   10.23
  -4 -15  -1   58.68    6.44
  -4  15  -1   51.69    8.71
   5  15   1   18.12    4.99
   5  15   1   19.71    4.26
  -5  15  -1   18.99    2.88
  -5 -15  -1   22.01    6.23
   5 -15   1   18.49    4.67
  -5 -15  -1   19.68    4.11
  -5 -15  -1   27.13    5.48
  -5  15  -1   20.77    5.36
  -5  15  -1   19.28    3.67
   5  15   1   15.37    4.66
  -5 -15  -1   19.18    4.90
   5 -15   1   21.49    4.54
   5  15   1   22.33    4.40
  -5  15  -1   16.19    3.33
   5  15   1   15.06    5.90
  -5  15  -1   12.70    3.72
  -5 -15  -1   21.68    5.12
   6  15   1   36.32    9.16
   6 -15   1   28.46    4.69
  -6 -15  -1   22.94    5.17
  -6  15  -1   29.74    6.39
   6  15   1   30.68    4.92
  -6  15  -1   31.14    3.98
   6 -15   1   27.13    5.53
  -6  15  -1   29.79    6.28
  -6 -15  -1   35.44    5.88
  -6 -15  -1   26.09    5.08
   6  15   1   29.58    4.38
  -6 -15  -1   23.74    4.85
   6 -15   1   22.35    5.79
   6  15   1   37.07    8.39
  -6  15  -1   32.53    4.31
   6  15   1   33.34    5.74
  -6  15  -1   31.36    4.58
  -7  15  -1   11.16    2.75
   7  15   1   10.57    4.48
   7  15   1    8.16    3.03
   7  15   1    0.76    3.72
  -7  15  -1    7.40    2.38
  -7 -15  -1    8.45    3.77
   7 -15   1    2.68    1.89
  -7  15  -1    7.79    2.69
   7 -15   1    8.99    3.79
  -7  15  -1   10.55    3.23
   7  15   1    8.99    2.52
  -7  15  -1   12.29    3.26
   7 -15   1    9.76    3.28
   7  15   1    7.33    1.92
  -7 -15  -1   10.77    4.03
  -7 -15  -1   10.02    3.70
   8  15   1   56.59   10.81
   8  15   1   64.97    7.31
  -8 -15  -1   52.27    6.96
   8  15   1   56.92    6.25
   8  15   1   62.87    6.09
  -8 -15  -1   56.55    6.56
  -8  15  -1   54.78    5.22
   8 -15   1   57.34    6.47
  -8  15  -1   56.44    5.88
  -8  15  -1   60.11    5.60
  -8 -15  -1   56.73    7.13
  -9  15  -1    4.60    1.70
   9 -15   1    5.27    2.57
   9  15   1    6.64    2.25
  -9  15  -1    6.56    2.18
  -9  15  -1    9.18    2.27
  -9 -15  -1    4.85    2.21
   9 -15   1    6.41    2.27
  -9 -15  -1    5.51    3.25
  -9 -15  -1    5.25    2.66
   9  15   1    6.50    2.20
   9  15   1    3.64    1.96
 -10  15  -1    3.84    2.27
 -10 -15  -1    4.21    2.37
 -10 -15  -1    4.74    2.60
 -10  15  -1    5.68    1.91
  10  15   1    3.93    1.46
  10  15   1    2.33    1.48
  10 -15   1    5.35    2.38
 -10  15  -1    3.51    1.51
  10 -15   1    5.20    1.43
  10  15   1    2.79    1.77
 -11  15  -1   39.65    4.15
 -11 -15  -1   39.69    4.81
  11 -15   1   35.08    4.07
 -11 -15  -1   40.29    4.87
  11  15   1   35.16    3.47
  11  15   1   36.54    4.09
  12 -15   1   63.91    4.92
 -12  15  -1   69.95    4.38
  12  15   1   60.25    3.58
  12  15   1   71.90    4.67
 -12 -15  -1   63.90    4.93
  12  16  -1   88.69    4.66
  12 -16  -1   92.65    5.15
  12  16  -1   86.92    4.23
 -12 -16   1   94.04    5.06
 -12  16   1   98.28    4.99
  11  16  -1  118.15    6.61
 -11 -16   1  116.08    7.13
  11  16  -1  117.80    6.36
 -11  16   1  125.56    6.80
  11 -16  -1  120.29    7.04
  10  16  -1  167.30    9.18
 -10 -16   1  150.71    9.28
  10  16  -1  158.28    8.75
  10 -16  -1  165.18    9.16
 -10  16   1  171.75    8.92
  10  16  -1  161.82    7.56
  -9 -16   1   77.51    7.29
   9 -16  -1   69.11    5.42
  -9  16   1   82.25    5.76
   9  16  -1   84.91    7.40
   9  16  -1   81.21    6.32
  -9 -16   1   71.07    7.37
  -9  16   1   83.35    5.85
   9 -16  -1   79.06    6.96
  -9  16   1   79.19    6.52
   9  16  -1   78.16    7.02
   8  16  -1  156.73   11.03
  -8  16   1  148.18    9.24
  -8 -16   1  141.85   10.43
  -8  16   1  166.43    9.20
   8 -16  -1  132.25    9.08
   8  16  -1  145.25   10.23
  -8 -16   1  131.47    8.35
   8 -16  -1  163.05   10.18
  -8  16   1  161.70    8.65
  -8 -16   1  130.22   10.24
   7  16  -1   -2.85    1.96
  -7 -16   1   -0.23    1.47
  -7 -16   1   -2.80    2.97
   7 -16  -1    1.85    2.12
  -7  16   1   -0.32    1.04
   7 -16  -1   -0.60    1.92
   7  16  -1   -1.48    2.31
   7  16  -1    1.86    2.05
  -7 -16   1    1.36    2.17
  -7  16   1    1.48    1.65
  -7 -16   1    1.41    1.59
  -7  16   1    0.49    1.59
   6  16  -1    1.87    2.69
  -6 -16   1    6.08    2.49
   6  16  -1    4.22    2.80
   6  16  -1    1.10    1.89
  -6  16   1    4.81    2.20
   6 -16  -1    4.42    2.37
  -6  16   1    4.59    1.68
   6  16  -1    4.78    2.70
  -6 -16   1    5.96    3.49
  -6  16   1    3.82    1.37
  -6 -16   1    1.96    1.90
   6 -16  -1    0.28    2.19
  -6  16   1    7.94    2.48
   5  16  -1   11.77    4.50
   5  16  -1   11.29    4.10
  -5 -16   1    6.99    2.31
   5  16  -1    4.28    2.16
   5  16  -1    6.69    2.40
  -5  16   1    3.93    1.38
   5 -16  -1    2.84    2.76
  -5  16   1    6.09    1.99
  -5  16   1    4.31    1.52
  -5 -16   1    5.51    2.99
  -5  16   1    7.39    3.91
  -5 -16   1    2.93    2.03
   5 -16  -1    5.77    2.07
   4 -16  -1  119.49   10.53
  -4  16   1  120.55    7.95
   4  16  -1  115.16    8.77
   4 -16  -1  125.37   13.41
  -4  16   1  117.88   12.51
  -4 -16   1  118.61    8.86
   4  16  -1  120.58   14.06
   4 -16  -1  129.75    9.62
   4  16  -1  113.76    8.94
   4  16  -1  119.24    9.64
  -4 -16   1  111.20   10.49
  -4  16   1  115.43    7.89
  -4 -16   1  110.79    9.57
  -4  16   1  122.02    7.99
   3  16  -1    2.01    1.20
   3 -16  -1   -0.50    1.90
   3 -16  -1    5.20    4.34
  -3  16   1    4.13    3.01
  -3  16   1    6.57    2.37
   3  16  -1    4.07    2.68
   3  16  -1    4.38    1.91
   3 -16  -1    8.81    4.21
  -3  16   1    4.52    2.18
  -3 -16   1    3.90    1.93
  -3  16   1    2.35    1.63
  -3 -16   1   -1.46    2.58
  -3 -16   1    5.75    3.15
   3  16  -1    3.05    2.27
   2 -16  -1   87.56    8.31
  -2  16   1   88.63   10.64
   2  16  -1  109.67   13.07
  -2 -16   1   96.30    9.24
   2  16  -1   87.65    7.99
   2  16  -1   92.68    7.48
   2 -16  -1  100.20    9.90
  -2  16   1   98.60    7.50
   2 -16  -1  105.11   13.82
  -2 -16   1  101.09    6.62
  -2 -16   1   96.81    9.65
  -2  16   1   98.46    7.59
  -2  16   1   95.93    6.89
  -1 -16   1   12.17    2.26
  -1  16   1    8.00    2.15
  -1 -16   1    4.04    2.89
  -1 -16   1    6.04    2.06
   1 -16  -1    9.43    5.13
  -1  16   1    6.95    2.47
   1  16  -1    7.87    4.02
   1 -16  -1   10.82    3.19
  -1  16   1    7.75    2.54
   1  16  -1    9.84    2.49
  -1  16   1   11.07    2.12
  -1  16   1    8.40    2.01
   1  16  -1    7.40    2.46
   1 -16  -1    8.42    3.04
   0  16   1  119.39   11.91
   0  16   1  111.62    8.26
   0  16  -1  109.10   12.78
   0 -16   1  100.25    9.65
   0 -16  -1  102.98    9.42
   0  16   1  109.21    7.57
   0  16  -1  109.06    7.50
   0  16  -1  110.04   10.39
   0  16   1  121.26    8.76
   0  16  -1  107.36    8.02
   0 -16   1   94.42    8.37
   0 -16  -1  111.98    9.83
   0 -16  -1  100.10   13.92
   0  16   1  109.45    6.93
  -1  16  -1  432.93   15.25
  -1 -16  -1  466.93   20.42
   1  16   1  461.42   16.06
  -1  16  -1  469.11   21.52
   1 -16   1  436.67   16.80
   1  16   1  466.02   22.35
  -1 -16  -1  466.90   30.88
  -1  16  -1  447.59   14.86
   1  16   1  469.41   17.58
  -1  16  -1  437.19   25.18
  -1  16  -1  442.25   15.64
   1 -16   1  458.07   20.40
   1  16   1  450.66   17.01
  -1 -16  -1  452.85   19.75
   1  16   1  437.02   23.63
  -2  16  -1   44.50    4.77
  -2 -16  -1   44.54    9.74
  -2  16  -1   40.23    4.83
  -2  16  -1   49.35    4.84
   2 -16   1   44.32    5.28
   2  16   1   50.46    6.04
  -2  16  -1   43.41    7.71
  -2 -16  -1   50.63    7.43
   2  16   1   42.89    7.89
   2 -16   1   40.49    6.93
  -2 -16  -1   43.72    6.81
  -2  16  -1   39.38    6.00
   2  16   1   44.20    5.56
  -2  16  -1   44.55    4.78
  -2 -16  -1   43.01    4.94
   2  16   1   49.21    5.85
  -3  16  -1  289.06   12.96
  -3 -16  -1  263.19   23.21
  -3 -16  -1  303.49   13.91
  -3  16  -1  297.80   20.12
   3  16   1  316.65   14.94
  -3  16  -1  285.43   16.65
  -3 -16  -1  261.54   14.68
  -3  16  -1  298.34   11.07
   3 -16   1  260.45   15.31
  -3  16  -1  302.88   12.18
   3  16   1  318.46   14.64
  -3 -16  -1  328.04   17.64
   3 -16   1  320.57   12.65
   3  16   1  322.51   15.17
  -3  16  -1  293.01   12.25
   3  16   1  316.63   22.91
   4 -16   1    7.91    3.20
  -4 -16  -1    7.03    2.77
  -4 -16  -1    6.77    4.18
  -4  16  -1    1.30    1.66
  -4  16  -1    3.74    1.58
  -4  16  -1    1.22    1.87
   4  16   1    2.80    2.10
   4  16   1    4.60    2.33
   4  16   1    0.72    1.49
  -4  16  -1    1.80    0.85
   4  16   1    5.65    2.63
   4  16   1    1.62    1.73
  -4 -16  -1   -3.24    4.06
   4 -16   1    3.37    2.47
  -4  16  -1    2.64    1.76
  -4 -16  -1    3.57    2.05
  -5 -16  -1  423.66   24.85
   5  16   1  484.75   19.89
   5 -16   1  394.18   19.06
   5  16   1  415.16   16.06
  -5  16  -1  439.97   24.09
  -5  16  -1  463.57   21.24
   5  16   1  472.03   25.77
   5  16   1  477.75   18.87
  -5  16  -1  470.45   13.74
  -5 -16  -1  449.03   18.52
  -5  16  -1  451.18   13.66
   5 -16   1  415.72   16.51
  -5 -16  -1  409.31   20.02
  -5  16  -1  446.56   16.07
  -5  16  -1  442.06   14.67
   5  16   1  456.91   29.95
   6  16   1   12.36    5.39
  -6  16  -1   13.82    2.44
  -6 -16  -1   18.21    4.81
  -6  16  -1   19.65    4.73
   6 -16   1   20.31    4.73
  -6  16  -1   15.24    3.75
   6  16   1   18.69    3.84
   6 -16   1   19.97    3.96
   6  16   1   26.51    6.42
   6  16   1   18.07    3.14
   6  16   1   21.32    4.42
  -6  16  -1   18.09    3.34
  -6  16  -1   19.65    3.01
  -6 -16  -1   18.02    4.44
  -6 -16  -1   28.08    5.07
  -7  16  -1    1.71    2.21
  -7 -16  -1    4.28    2.84
   7  16   1   -3.24    3.21
   7 -16   1   -1.56    1.78
   7  16   1   -2.02    1.88
  -7  16  -1    1.01    1.58
   7  16   1   -0.51    1.84
   7  16   1    0.45    1.47
  -7  16  -1   -0.75    1.13
   7 -16   1   -1.71    2.71
  -7 -16  -1   -2.07    2.59
  -7 -16  -1   -0.53    2.23
  -8  16  -1    6.79    1.35
   8  16   1    6.63    1.94
   8 -16   1    3.45    1.77
  -8 -16  -1    2.94    2.40
   8  16   1    3.76    2.31
  -8  16  -1    4.59    1.48
  -8 -16  -1    5.08    2.18
  -8 -16  -1    5.68    2.97
   8 -16   1    0.81    1.78
  -8  16  -1    2.02    1.94
   9  16   1  168.98   10.02
   9 -16   1  143.36    7.35
   9 -16   1  156.28    9.27
   9  16   1  161.95    8.50
  -9 -16  -1  144.75    9.88
  -9 -16  -1  137.37    9.81
  -9 -16  -1  145.48    8.68
  -9  16  -1  151.67    7.64
  -9  16  -1  148.88    8.66
  10 -16   1   47.29    3.19
 -10 -16  -1   40.70    4.98
  10  16   1   37.94    3.03
  10 -16   1   42.15    4.72
 -10  16  -1   48.04    4.68
  10  16   1   49.16    4.80
  11  16   1   26.16    3.05
  11 -16   1   25.57    3.33
 -11  16  -1   29.02    3.16
 -11 -16  -1   27.40    3.51
  12 -16   1   18.65    2.12
 -12 -16  -1   18.04    2.17
 -11  17   1   12.43    1.82
  11  17  -1   11.69    1.72
  11  17  -1   11.24    1.60
  11 -17  -1   13.93    2.06
  10  17  -1    6.03    1.65
 -10 -17   1    8.15    2.11
  10  17  -1    5.40    1.51
  10 -17  -1    5.46    1.67
 -10  17   1    8.97    1.95
  -9  17   1   30.33    3.62
  -9 -17   1   24.50    3.62
   9  17  -1   29.50    3.92
  -9  17   1   33.44    3.17
   9  17  -1   27.54    3.26
   9  17  -1   31.80    3.99
   9 -17  -1   28.11    3.79
  -8 -17   1  218.03   11.05
   8  17  -1  234.10   11.53
  -8  17   1  234.97   10.70
   8 -17  -1  219.05   10.68
  -8  17   1  242.81    9.81
   8  17  -1  220.38   11.58
  -8  17   1  232.24    9.61
   8  17  -1  232.93   10.84
  -8 -17   1  221.35    9.99
   8 -17  -1  228.84   11.13
   7  17  -1    0.92    1.78
  -7 -17   1   -1.04    2.28
  -7 -17   1   -0.45    1.45
   7  17  -1    0.02    1.58
   7 -17  -1    0.42    1.76
  -7  17   1   -0.42    1.16
  -7  17   1    0.65    1.70
   7 -17  -1    1.72    1.84
   7  17  -1    2.42    1.61
  -7  17   1    0.42    1.35
   6  17  -1  283.26   13.72
  -6 -17   1  278.10   12.96
   6 -17  -1  286.98   13.12
  -6 -17   1  265.21   13.87
   6 -17  -1  267.07   14.47
  -6  17   1  271.19   11.41
   6  17  -1  268.86   14.15
  -6  17   1  280.70   11.42
   6  17  -1  284.00   14.27
  -6 -17   1  253.46   13.82
  -6  17   1  272.07   12.02
  -5 -17   1   21.25    4.86
   5  17  -1   25.72    4.01
  -5  17   1   21.57    3.38
   5 -17  -1   19.67    4.54
   5  17  -1   19.74    3.82
  -5 -17   1   20.33    3.71
  -5  17   1   21.92    3.24
   5  17  -1   22.46    4.38
  -5 -17   1   17.09    4.13
  -5  17   1   27.39    3.74
   5 -17  -1   22.18    3.48
  -4 -17   1  144.17    9.01
  -4  17   1  139.28    8.59
  -4 -17   1  127.94   10.84
   4  17  -1  133.78    8.64
  -4  17   1  131.52    8.14
   4  17  -1  125.30   12.58
   4 -17  -1  131.43    9.14
   4 -17  -1  131.74   11.13
  -4  17   1  133.28    8.39
   4  17  -1  146.06   10.66
  -4  17   1  140.93   12.60
  -4 -17   1  125.31   10.98
   4  17  -1  142.79    9.80
   3 -17  -1   -1.49    2.32
   3 -17  -1   -1.74    2.64
  -3 -17   1   -0.22    3.11
  -3  17   1    5.15    3.23
  -3  17   1    0.04    1.17
   3  17  -1    1.08    1.60
   3  17  -1   -2.30    3.42
   3  17  -1   -1.36    2.08
  -3  17   1    1.69    1.04
  -3 -17   1   -0.93    2.56
   3  17  -1   -2.03    1.36
  -3  17   1    0.09    1.35
  -2 -17   1   -1.71    2.15
   2  17  -1   -0.24    1.28
   2  17  -1   -0.84    1.63
  -2  17   1    1.98    1.46
  -2 -17   1    0.31    2.14
   2 -17  -1    1.40    2.94
  -2  17   1    1.75    1.46
  -2  17   1    1.06    1.45
  -2  17   1   -0.78    1.28
   2  17  -1   -0.18    2.23
  -2 -17   1    3.31    2.04
  -2 -17   1    0.66    2.41
   2 -17  -1   -1.59    1.78
   2 -17  -1    0.61    3.37
   1 -17  -1    0.09    2.61
  -1 -17   1   -4.01    2.74
   1  17  -1    1.34    1.82
   1 -17  -1    3.52    3.39
  -1  17   1    0.70    0.85
  -1 -17   1    4.02    2.64
   1 -17  -1    1.59    2.81
   1  17  -1   -0.47    1.08
  -1  17   1    1.18    1.70
  -1  17   1    1.89    0.94
  -1  17   1    0.93    1.38
  -1  17   1    5.51    1.56
  -1 -17   1    2.85    1.29
   1  17  -1    2.17    2.25
   0 -17   1   21.67    4.25
   0 -17  -1   21.05    6.02
   0  17   1   30.58    5.65
   0  17  -1   31.64    6.84
   0 -17   1   19.12    3.73
   0 -17  -1   27.31    5.41
   0  17  -1   19.64    3.25
   0  17   1   20.38    3.40
   0  17  -1   20.58    3.46
   0  17   1   21.56    3.75
   0  17   1   22.34    3.27
   0 -17   1   22.49    3.32
   0 -17  -1   16.20    3.91
   0  17   1   21.95    2.94
   0  17  -1   24.93    3.69
   1  17   1  227.83   12.00
  -1  17  -1  219.78   10.40
   1  17   1  226.50   10.94
  -1  17  -1  223.33   10.29
  -1 -17  -1  230.44   14.24
  -1  17  -1  221.15   17.28
  -1  17  -1  206.18   10.88
   1 -17   1  219.67   14.05
  -1 -17  -1  231.44   14.78
  -1  17  -1  211.40   10.71
   1  17   1  238.35   12.44
   1 -17   1  230.39   11.78
   1 -17   1  223.66   11.80
  -1 -17  -1  222.57   20.54
   2 -17   1    6.31    2.10
  -2  17  -1    4.45    1.73
   2 -17   1    5.08    2.88
  -2 -17  -1    1.50    2.75
   2  17   1    2.03    1.85
  -2  17  -1    3.68    1.27
   2  17   1    7.63    2.62
  -2 -17  -1    1.08    2.07
  -2  17  -1    5.84    2.13
   2  17   1    7.27    2.75
  -2  17  -1    4.22    2.21
  -2 -17  -1    6.87    3.83
   2  17   1    1.72    1.71
  -2  17  -1    5.61    1.75
   3 -17   1   -2.13    1.24
   3 -17   1   -0.58    2.15
  -3  17  -1    0.55    1.11
  -3 -17  -1    8.90    4.91
  -3  17  -1    0.70    1.39
   3  17   1    1.05    1.90
   3  17   1   -0.12    1.38
  -3 -17  -1   -0.50    2.16
  -3  17  -1   -0.43    0.97
   3  17   1    2.58    1.84
  -3 -17  -1    3.18    3.17
  -3  17  -1   -1.40    1.21
   3  17   1   -5.44    2.32
  -3  17  -1   -0.82    1.38
  -3 -17  -1    0.47    1.49
  -4  17  -1    0.41    1.24
  -4  17  -1    0.22    1.44
  -4  17  -1    0.91    1.04
  -4  17  -1    1.89    1.29
   4  17   1   -7.48    3.64
   4 -17   1   -1.28    2.49
  -4 -17  -1    2.08    2.23
  -4 -17  -1   -0.24    1.43
   4  17   1    2.06    1.29
  -4 -17  -1    2.55    2.68
   4  17   1    0.39    1.52
  -4  17  -1    3.95    2.97
   4  17   1    1.22    1.89
   5  17   1  294.61   14.76
   5 -17   1  237.61   11.87
   5 -17   1  236.80   14.44
   5  17   1  300.53   14.60
  -5  17  -1  285.11   10.14
   5  17   1  256.37   12.10
  -5 -17  -1  270.06   13.45
  -5 -17  -1  251.34   15.42
  -5  17  -1  270.30   10.73
   5  17   1  271.07   20.25
  -5  17  -1  267.97   12.36
   6  17   1    0.59    1.78
  -6  17  -1   -0.39    1.13
   6 -17   1   -2.74    2.65
  -6 -17  -1    1.79    2.48
   6  17   1    0.39    1.33
   6  17   1   -1.59    1.64
  -6  17  -1    0.15    1.73
  -6 -17  -1   -1.66    3.24
   6 -17   1    0.80    1.64
   7  17   1  457.71   17.31
   7 -17   1  447.32   14.94
  -7 -17  -1  390.32   16.24
  -7  17  -1  424.67   12.88
   7  17   1  454.37   16.16
   7 -17   1  449.51   15.49
  -7 -17  -1  449.30   18.11
  -7  17  -1  413.11   14.74
   8  17   1   73.38    6.80
   8  17   1   73.06    5.92
   8 -17   1   69.45    5.17
  -8 -17  -1   62.99    6.21
  -8  17  -1   62.15    5.44
   8 -17   1   67.80    6.08
  -8  17  -1   62.51    4.62
  -8 -17  -1   60.20    6.34
   9  17   1  138.22    7.87
   9  17   1  129.20    6.73
  -9 -17  -1  110.86    7.65
   9 -17   1  130.38    6.14
   9 -17   1  111.94    7.01
  -9  17  -1  124.70    7.13
 -10  17  -1    3.21    1.40
  10  17   1    4.99    1.38
  10 -17   1    2.61    1.31
 -10 -17  -1    2.69    1.22
  11  17   1    4.01    0.91
 -11 -17  -1    3.32    1.09
  11 -17   1    4.38    1.03
  10  18  -1   73.22    3.77
  10  18  -1   78.71    4.17
  10 -18  -1   89.50    4.69
 -10  18   1   87.00    4.40
  -9  18   1    3.30    1.17
  -9 -18   1    4.10    1.09
   9 -18  -1    5.43    1.72
   9  18  -1    4.44    1.37
   9  18  -1    4.52    1.16
   9  18  -1    3.00    1.10
   8  18  -1    4.49    1.46
  -8  18   1    3.38    1.59
  -8 -18   1    4.42    1.35
   8  18  -1    4.56    1.43
  -8  18   1    2.92    1.03
   8  18  -1    2.42    0.92
  -8 -18   1    4.85    1.67
   8 -18  -1    3.64    1.66
   7  18  -1    0.79    0.90
  -7 -18   1    4.12    1.94
   7 -18  -1    1.74    1.21
   7  18  -1   -0.13    1.42
  -7  18   1    2.21    1.35
   7  18  -1    1.38    1.25
  -7 -18   1    0.34    1.04
   7 -18  -1    0.26    1.39
  -7  18   1    2.36    1.17
  -7  18   1    1.40    1.06
   6  18  -1   46.97    5.32
  -6 -18   1   54.43    4.86
  -6 -18   1   55.43    6.03
  -6  18   1   55.09    4.70
   6  18  -1   51.23    5.80
  -6  18   1   58.55    4.94
  -6  18   1   53.09    5.05
   6  18  -1   53.44    5.16
   6 -18  -1   47.96    5.85
  -5 -18   1    5.52    1.79
   5  18  -1    4.71    1.49
  -5  18   1    4.69    1.93
  -5  18   1    3.75    1.64
   5 -18  -1    2.43    2.35
   5  18  -1    3.96    1.77
  -5  18   1    5.02    1.72
   5  18  -1    3.65    2.17
  -5 -18   1    2.18    2.65
  -4 -18   1    4.90    3.37
   4  18  -1    1.48    1.22
  -4  18   1    0.94    1.34
   4 -18  -1    3.05    2.71
   4  18  -1    2.64    1.48
   4  18  -1    4.90    2.72
  -4  18   1    2.72    1.50
  -4  18   1    2.67    1.18
  -3 -18   1    6.01    3.18
   3 -18  -1    1.13    2.58
   3  18  -1    2.82    1.51
   3  18  -1    5.79    2.37
  -3  18   1    3.60    1.49
  -3  18   1    3.38    1.61
  -3  18   1    6.81    2.22
  -2  18   1  166.78    9.09
  -2 -18   1  154.21   10.63
   2 -18  -1  194.66   13.30
   2 -18  -1  170.89    8.63
  -2  18   1  163.41    9.45
   2  18  -1  174.03   10.68
   2  18  -1  160.28    9.22
  -2  18   1  200.77    9.32
  -2 -18   1  176.30   11.90
   1 -18  -1   82.05    7.88
  -1 -18   1   94.48    6.30
  -1 -18   1   73.90    8.02
   1 -18  -1   97.89    9.84
  -1  18   1   83.74    6.57
  -1  18   1   87.20    7.10
   1  18  -1   82.62    6.28
   1  18  -1   82.77    6.17
  -1 -18   1   84.45    7.60
   1  18  -1   87.21    7.24
   1  18  -1   92.24    7.20
   0  18   1   74.11    5.44
   0  18   1   66.40    6.17
   0 -18   1   70.08    8.04
   0 -18  -1   82.91    9.01
   0  18  -1   68.56    5.53
   0 -18  -1   65.66    7.34
   0 -18   1   75.63    6.02
   0  18  -1   69.98    5.62
   0  18  -1   72.83    6.34
   0  18   1   74.46    6.75
   0 -18   1   73.04    6.86
   0  18  -1   71.75    6.21
   1 -18   1  209.95   13.72
  -1 -18  -1  236.29   14.55
  -1  18  -1  231.49    9.68
   1  18   1  252.13   12.41
  -1  18  -1  237.18   10.80
   1 -18   1  231.01   11.52
   1 -18   1  236.40   11.32
  -1 -18  -1  231.82   13.93
   1  18   1  235.60   10.41
  -1  18  -1  235.01    9.95
  -1  18  -1  226.57   11.10
   1  18   1  235.77   11.86
  -2  18  -1   86.61    6.71
   2 -18   1   88.11    7.40
   2 -18   1   77.67    8.33
  -2 -18  -1   84.06    8.27
  -2  18  -1   83.61    6.19
   2  18   1   94.71    7.59
  -2 -18  -1   82.02    8.79
   2  18   1   87.29    7.43
   2 -18   1   85.86    6.54
  -2  18  -1   82.52    5.54
  -2  18  -1   77.83    5.58
   2  18   1   85.27    6.60
   3 -18   1    1.50    2.42
   3 -18   1    2.45    2.11
  -3 -18  -1    0.25    1.65
  -3  18  -1    3.07    0.81
   3  18   1    3.88    2.07
   3  18   1    3.64    1.89
   3  18   1    3.72    1.83
  -3  18  -1    1.31    1.28
  -3 -18  -1    3.22    2.46
  -3  18  -1    3.29    1.26
   4  18   1   49.49    5.71
   4  18   1   49.35    5.61
   4 -18   1   48.84    5.85
  -4  18  -1   48.20    4.35
   4  18   1   44.09    4.93
  -4  18  -1   48.53    4.22
   4 -18   1   39.77    5.89
  -4  18  -1   52.50    5.25
  -4 -18  -1   51.21    7.28
   5 -18   1  130.56    9.87
  -5 -18  -1  139.37    8.71
   5  18   1  160.04    9.93
  -5  18  -1  150.80    6.68
   5  18   1  149.00    8.42
   5 -18   1  174.81    9.83
   5  18   1  160.09    9.90
  -5  18  -1  143.35    7.04
  -5 -18  -1  133.90   10.72
  -5  18  -1  147.59    8.74
   6  18   1   14.60    3.11
  -6 -18  -1   12.30    3.03
  -6  18  -1   14.10    2.27
   6  18   1   15.94    2.63
   6  18   1   13.31    2.87
   6 -18   1   12.27    2.89
  -6 -18  -1   12.81    3.07
  -6  18  -1   12.42    2.40
  -7 -18  -1   -0.14    1.52
   7 -18   1   -0.10    1.56
   7  18   1    2.93    1.64
  -7  18  -1    1.42    1.15
  -7 -18  -1   -0.52    1.33
   7  18   1   -0.34    1.32
   8  18   1  110.08    6.74
  -8  18  -1   97.46    6.13
   8  18   1  113.87    6.23
  -8 -18  -1   93.71    6.33
  -8 -18  -1   86.49    6.26
   8 -18   1  112.26    5.76
   9 -18   1    0.89    0.93
  -9  18  -1    3.97    1.40
   9  18   1    0.62    0.67
   9 -18   1    4.50    1.47
  10  18   1   26.65    2.29
   8  19  -1   29.46    3.02
   8  19  -1   30.52    2.68
   8  19  -1   31.03    2.46
   7  19  -1   -0.68    1.16
  -7  19   1    0.63    0.84
   7 -19  -1    2.24    1.32
  -7  19   1    1.08    0.72
   7  19  -1    1.01    1.12
  -7  19   1    1.15    0.73
  -7 -19   1    1.60    1.29
   7  19  -1    3.36    1.19
   6  19  -1   26.84    2.87
   6  19  -1   29.40    3.63
   6 -19  -1   26.59    3.90
  -6  19   1   31.07    3.09
  -6  19   1   28.04    2.99
   6  19  -1   30.28    3.77
  -6 -19   1   33.41    4.01
  -6  19   1   27.66    2.99
  -5  19   1   15.19    2.56
   5 -19  -1   12.76    3.28
   5  19  -1   13.50    2.15
  -5  19   1   17.99    2.62
   5  19  -1   16.49    2.91
  -5  19   1   15.60    2.57
   5  19  -1   14.52    3.16
  -5 -19   1   14.40    3.43
   4 -19  -1   -2.04    1.80
  -4  19   1   -1.36    1.26
   4  19  -1   -0.67    1.23
  -4  19   1    0.08    0.90
   4  19  -1   -1.00    1.46
  -4 -19   1   -0.16    2.32
   3  19  -1   25.69    3.54
  -3 -19   1   23.07    4.46
   3 -19  -1   29.26    4.95
  -3  19   1   28.81    3.44
   3  19  -1   29.69    3.89
   3  19  -1   29.46    4.26
  -3  19   1   30.51    3.81
   3  19  -1   29.93    3.24
   2 -19  -1   34.40    5.46
  -2  19   1   34.87    3.87
   2  19  -1   36.37    4.01
  -2  19   1   35.40    4.10
   2  19  -1   30.65    3.24
  -2 -19   1   35.19    5.19
   2  19  -1   36.81    4.10
   2  19  -1   33.84    4.31
   1  19  -1   36.33    3.52
  -1 -19   1   40.60    5.28
   1  19  -1   34.79    4.17
   1 -19  -1   38.77    4.41
   1 -19  -1   40.39    5.59
  -1  19   1   33.96    3.87
   1  19  -1   32.57    3.65
  -1  19   1   36.43    4.25
   1  19  -1   43.39    4.47
  -1 -19   1   31.83    4.81
   0  19   1    0.44    1.19
   0  19   1    1.85    1.81
   0 -19   1    1.55    1.59
   0 -19  -1   -0.20    2.22
   0  19  -1    1.88    1.62
   0  19  -1    1.30    0.89
   0 -19   1    4.30    1.82
   0  19  -1    0.64    1.33
   0 -19   1    0.56    1.50
   0  19  -1    0.86    0.74
  -1 -19  -1   64.80    7.07
  -1  19  -1   62.85    5.15
  -1 -19  -1   67.19    7.33
   1 -19   1   63.94    7.07
   1  19   1   70.83    6.10
   1  19   1   70.98    6.18
  -1  19  -1   69.01    4.75
  -1  19  -1   67.67    5.63
   1  19   1   64.12    4.66
   1 -19   1   74.22    5.95
   1 -19   1   65.59    5.64
  -1  19  -1   63.47    4.40
   2  19   1  156.85    7.99
   2 -19   1  155.31    7.72
  -2  19  -1  153.37    6.69
   2 -19   1  150.17   10.53
  -2 -19  -1  149.25   10.06
  -2  19  -1  155.82    6.48
  -2  19  -1  145.71    7.32
   2  19   1  167.59    9.27
  -2 -19  -1  155.89   10.98
   2  19   1  172.90    9.48
  -2  19  -1  159.21    8.63
   2 -19   1  158.03    8.81
   3 -19   1    2.07    1.85
  -3  19  -1    0.87    0.86
   3  19   1   -0.59    1.76
  -3  19  -1    0.74    0.71
   3  19   1    2.18    1.66
   3 -19   1    2.66    1.62
  -3 -19  -1    1.38    1.97
  -3  19  -1    2.40    1.57
   3  19   1   -0.09    1.07
  -4  19  -1  115.39    5.32
   4  19   1  128.53    7.65
   4  19   1  139.66    8.50
  -4  19  -1  116.01    5.66
   4  19   1  120.98    7.22
   4 -19   1  102.93    8.40
  -4 -19  -1  110.78    9.01
   4 -19   1  126.73    7.79
  -4  19  -1  117.31    7.04
   5 -19   1   20.68    3.21
   5  19   1   17.85    2.98
   5  19   1   20.32    2.66
  -5  19  -1   16.32    2.65
  -5 -19  -1   15.25    3.22
   5  19   1   15.16    2.72
   6  19   1   45.77    4.31
   6 -19   1   47.09    4.52
  -6  19  -1   38.44    4.00
  -6 -19  -1   38.18    4.58
   6  19   1   45.98    4.26
   7  19   1    7.83    1.90
   7  19   1    9.40    1.82
   7 -19   1    7.78    1.50
  -7 -19  -1    8.63    2.31
  -7 -19  -1    9.92    2.36
  -7  19  -1    6.54    1.38
  -8 -19  -1    3.40    1.05
   8  19   1    2.07    0.72
   8  19   1    1.51    0.90
  -8  19  -1    2.07    0.83
   8 -19   1   -0.56    0.77
   7  20  -1   34.00    2.49
   7  20  -1   34.36    2.70
   7 -20  -1   34.87    2.70
   6 -20  -1   36.38    3.24
  -6  20   1   30.51    2.53
   6 -20  -1   26.17    3.17
   6  20  -1   26.16    2.68
   6  20  -1   30.50    2.95
  -6 -20   1   31.73    3.36
   5  20  -1   -1.17    0.86
  -5  20   1   -0.99    0.76
  -5  20   1    1.23    0.76
   5  20  -1    1.81    0.89
  -5 -20   1    1.47    1.31
   5 -20  -1    0.09    1.04
   5 -20  -1    0.34    1.36
   4  20  -1   91.98    5.44
   4 -20  -1   89.40    6.91
  -4  20   1  102.04    5.35
   4  20  -1  106.78    6.52
  -4  20   1   97.65    5.54
  -4 -20   1   90.05    6.58
  -3 -20   1   26.16    3.74
   3 -20  -1   34.83    4.75
   3 -20  -1   28.75    3.24
  -3  20   1   28.48    3.02
   3  20  -1   27.92    3.04
  -3  20   1   28.70    3.17
   3  20  -1   28.72    3.61
  -2 -20   1    0.94    1.53
   2 -20  -1    5.99    2.87
  -2  20   1    4.76    1.30
   2  20  -1    3.42    1.17
  -2  20   1    3.55    1.49
   2  20  -1    5.31    1.75
  -1 -20   1    4.50    1.97
   1  20  -1    8.22    2.06
   1 -20  -1    4.05    2.01
   1  20  -1    6.39    1.65
  -1  20   1    6.34    1.86
   1  20  -1    6.55    2.02
   1 -20  -1    4.19    1.51
  -1  20   1    6.87    1.66
   0 -20   1   12.56    2.46
   0 -20  -1   14.73    2.57
   0 -20   1   12.12    2.64
   0 -20  -1   13.68    3.08
   0  20   1   15.69    2.59
   0  20  -1   13.75    1.97
   0  20   1   15.89    2.71
   0  20  -1   14.30    2.34
   0  20  -1   14.84    2.28
  -1  20  -1    7.70    1.40
   1 -20   1    5.67    1.77
   1 -20   1    9.28    2.09
  -1  20  -1    6.95    1.61
  -1 -20  -1    8.39    2.45
  -1  20  -1   11.46    2.19
   1  20   1    8.73    2.08
   1  20   1    7.83    2.02
  -1 -20  -1    4.59    1.58
   1 -20   1    7.16    2.19
   2  20   1    3.49    1.19
  -2  20  -1    2.12    0.90
   2 -20   1    3.59    1.73
  -2  20  -1    0.29    1.23
   2 -20   1    0.89    1.60
   2  20   1    2.77    1.45
   2  20   1    1.68    1.09
  -2 -20  -1    1.44    1.54
   3  20   1   74.79    4.65
  -3 -20  -1   65.31    5.82
   3 -20   1   72.50    5.47
  -3  20  -1   70.56    5.03
   3 -20   1   67.05    6.10
  -3  20  -1   66.34    3.91
   3  20   1   79.91    5.60
   3  20   1   74.34    5.27
   4  20   1   18.58    2.52
  -4 -20  -1   15.34    2.90
   4 -20   1   18.47    2.92
  -4  20  -1   12.28    1.43
   4  20   1   14.33    2.12
   4  20   1   13.17    2.25
  -4  20  -1   16.51    2.51
   5  20   1  103.48    5.78
  -5  20  -1  100.54    5.43
  -5 -20  -1  100.24    6.42
   5  20   1  102.03    5.51
   6  20   1    9.05    1.47
   6  20   1    9.57    1.58
  -6 -20  -1   11.42    2.08
   6 -20   1   12.61    2.06
  -6  20  -1   10.53    1.78
  -7  20  -1    1.96    1.01
  -5 -21   1   84.89    4.57
  -4 -21   1   10.36    2.08
   4 -21  -1   10.79    2.08
  -4  21   1    9.57    1.45
   4  21  -1    9.95    1.60
   4 -21  -1   10.18    1.52
   3 -21  -1   41.94    4.02
  -3 -21   1   35.82    3.68
  -3  21   1   44.70    3.31
   3  21  -1   38.46    3.33
   3  21  -1   39.80    2.66
  -3  21   1   41.28    2.83
  -2  21   1   45.23    3.24
   2  21  -1   38.65    2.58
   2 -21  -1   46.27    4.56
  -2  21   1   45.29    3.58
  -2 -21   1   45.27    4.13
   2  21  -1   40.28    3.39
  -1 -21   1  176.07    7.39
   1 -21  -1  179.21    8.90
  -1  21   1  176.46    6.71
  -1  21   1  176.97    7.13
   1  21  -1  162.72    6.63
   1  21  -1  148.87    4.66
   0 -21   1   85.58    4.58
   0 -21  -1   82.36    5.88
   0  21   1   87.65    4.89
   0 -21  -1   80.41    3.87
   0  21   1   94.68    5.28
   0  21  -1   85.38    4.56
   1  21   1  230.28    8.12
  -1  21  -1  209.12    6.56
   1  21   1  241.88    8.43
  -1 -21  -1  213.46    7.47
  -1  21  -1  239.51    7.93
  -2 -21  -1    7.80    1.59
  -2  21  -1    8.70    1.68
  -2  21  -1    7.83    1.24
   2  21   1    5.49    1.40
   2  21   1    6.73    1.53
   3 -21   1   36.15    3.04
   3  21   1   39.39    3.26
   3  21   1   40.17    3.11
  -3 -21  -1   34.56    3.37
  -3  21  -1   40.28    3.10
   4 -21   1   45.31    3.26
   4  21   1   42.45    3.16
  -4 -21  -1   40.10    3.43
  -4  21  -1   42.02    2.99
 -17   0   2   14.61    2.50
  17   0  -2   15.53    3.28
 -16   0   2  335.95   12.77
  16   0  -2  351.57   13.98
 -16   0   2  335.53   13.40
 -15   0   2   96.19    7.92
  15   0  -2   97.74   10.10
 -15   0   2   89.46    7.37
 -14   0   2    1.92    1.49
  14   0  -2   -1.66    4.97
 -14   0   2    4.16    2.05
 -14   0   2    2.78    2.03
  14   0  -2   -4.14    4.39
  13   0  -2   -3.48    2.69
  13   0  -2    4.57    5.09
 -13   0   2    1.49    1.55
  13   0  -2  -11.74    7.68
 -13   0   2   -3.21    3.20
 -13   0   2   -4.35    2.04
 -13   0   2   -0.57    1.65
  13   0  -2    7.48    6.53
 -12   0   2  614.83   16.83
 -12   0   2  673.08   19.50
 -12   0   2  595.34   20.06
  12   0  -2  647.53   19.73
 -12   0   2  579.25   31.81
 -12   0   2  595.12   20.07
  12   0  -2  556.75   44.38
  12   0  -2  620.06   45.03
  11   0  -2   26.73    8.71
  11   0  -2   16.17    9.31
  11   0  -2   21.45    3.56
  11   0  -2   17.24    8.86
 -11   0   2   26.06    6.69
 -11   0   2   29.04    4.00
 -11   0   2   16.79    3.34
 -11   0   2   14.97    2.21
  10   0  -2  102.47   21.72
 -10   0   2   91.67    6.28
 -10   0   2   88.52    7.20
 -10   0   2   85.25   11.54
 -10   0   2  108.42    7.30
  10   0  -2   86.52   17.39
  -9   0   2  369.55   23.00
  -9   0   2  376.52   17.19
   9   0  -2  383.47   40.40
   9   0  -2  374.28   35.93
  -9   0   2  361.66   13.21
  -8   0   2  326.95   15.42
   8   0  -2  340.84   18.66
  -8   0   2  365.63   16.99
   8   0  -2  294.79   34.17
  -8   0   2  331.71   20.47
   8   0  -2  283.75   29.90
  -8   0   2  343.36   11.88
  -7   0   2  306.83    9.76
  -7   0   2  299.05   17.39
  -7   0   2  341.33   16.12
  -7   0   2  350.61   14.20
   7   0  -2  311.72   17.02
  -6   0   2  276.22   14.83
  -6   0   2  292.92   14.66
   6   0  -2  260.21   13.90
  -6   0   2  298.34   11.15
   6   0  -2  296.75   11.39
   5   0  -2  449.43   24.40
  -5   0   2  504.63   17.71
  -5   0   2  500.39   18.65
   5   0  -2  499.62   13.85
   5   0  -2  433.43   16.16
   4   0  -2   27.12    5.23
  -4   0   2   20.17    7.26
  -4   0   2   32.09    4.58
  -4   0   2   26.83    3.51
   4   0  -2   28.38    3.20
   4   0  -2   25.12    3.46
  -3   0   2 1001.29   23.14
   3   0  -2  849.61   16.62
   2   0  -2  168.78    7.67
  -2   0   2  187.13    9.15
   1   0  -2 9053.51   38.57
  -1   0   2 9999.00   64.03
   0   0   2 1828.89   26.17
   0   0  -2 1750.80   17.44
   0   0   2 1747.80   42.47
  -1   0  -2  610.93   11.16
  -1   0  -2  567.16   11.50
   1   0   2  618.06   14.95
  -1   0  -2  575.28   15.47
   1   0   2  628.35   23.25
  -2   0  -2  122.15    6.10
   2   0   2  130.76    9.69
   2   0   2  111.55    6.24
   2   0   2  121.72    7.65
  -2   0  -2  120.49    7.44
   3   0   2   11.71    2.70
   3   0   2   10.20    2.69
  -3   0  -2   11.24    2.36
  -3   0  -2   13.78    2.53
  -3   0  -2   14.20    1.93
  -3   0  -2   11.11    2.58
  -4   0  -2 1675.67   30.30
  -4   0  -2 1751.97   25.24
  -4   0  -2 1624.27   30.50
   4   0   2 1579.72   34.35
   4   0   2 1721.13   25.26
   4   0   2 1758.94   35.15
   4   0   2 1832.46   31.44
  -4   0  -2 1719.18   31.99
   5   0   2   48.96    7.54
  -5   0  -2   45.25    6.36
   5   0   2   47.00    6.12
  -5   0  -2   42.70    5.11
   5   0   2   45.86    4.97
  -5   0  -2   46.99    7.00
  -6   0  -2 1960.69   43.52
  -6   0  -2 2204.48   44.33
  -6   0  -2 2175.99   37.89
   6   0   2 2101.98   38.35
   6   0   2 2093.01   43.09
   6   0   2 2018.70   52.35
  -7   0  -2   58.88    4.11
  -7   0  -2   44.42    7.61
  -7   0  -2   49.68    5.51
  -7   0  -2   54.13    6.57
   7   0   2   54.46    7.62
   7   0   2   47.60    9.75
  -7   0  -2   46.32    7.21
  -8   0  -2  346.83   11.34
  -8   0  -2  348.29   22.26
   8   0   2  380.32   20.66
  -8   0  -2  346.83   20.46
  -8   0  -2  363.63   18.32
   8   0   2  337.18   25.15
  -9   0  -2  134.36   15.43
   9   0   2  138.04   17.60
  -9   0  -2  149.58    7.99
  -9   0  -2  132.47    7.64
  -9   0  -2  123.54   11.26
  -9   0  -2  120.09   12.76
 -10   0  -2  131.65    6.90
 -10   0  -2  131.25    8.37
 -10   0  -2  120.38    7.79
 -10   0  -2  123.67   13.27
  10   0   2  129.48    9.58
 -10   0  -2  126.11   12.31
 -10   0  -2  136.41   15.11
 -10   0  -2  122.68    8.12
  10   0   2  127.81    8.25
 -10   0  -2  147.45    7.77
  10   0   2  131.71   17.52
 -11   0  -2    1.12    1.80
 -11   0  -2    6.02    3.27
 -11   0  -2    5.99    5.18
 -11   0  -2   -1.51    2.83
 -11   0  -2   -1.53    1.87
  11   0   2   -0.93    1.54
 -11   0  -2    5.52    2.43
  11   0   2    0.97    2.85
 -11   0  -2    1.23    1.56
  11   0   2    1.16    3.43
 -11   0  -2    3.20    2.06
 -12   0  -2  553.84   26.98
 -12   0  -2  523.28   17.63
 -12   0  -2  523.76   18.33
  12   0   2  552.40   34.86
 -12   0  -2  522.51   29.47
 -12   0  -2  550.46   17.07
 -12   0  -2  520.71   15.01
  12   0   2  512.30   20.36
  12   0   2  541.52   18.77
  13   0   2   55.64   11.30
 -13   0  -2   49.11    9.31
 -13   0  -2   59.17    6.57
 -13   0  -2   47.71    7.73
  13   0   2   52.12    6.71
 -13   0  -2   53.27    5.41
 -13   0  -2   59.56    6.25
  13   0   2   56.23    6.10
 -13   0  -2   54.06    5.81
 -14   0  -2  157.87   14.53
 -14   0  -2  178.52   11.21
  14   0   2  177.64   11.98
 -14   0  -2  183.53    9.50
 -14   0  -2  159.77   10.13
  14   0   2  193.96   18.89
  14   0   2  194.70   11.15
 -14   0  -2  176.65    9.89
 -15   0  -2  496.56   17.10
  15   0   2  547.88   16.41
  15   0   2  523.68   19.22
 -15   0  -2  492.42   15.19
 -15   0  -2  467.22   14.73
 -16   0  -2   25.50    3.51
  16   0   2   24.89    3.84
 -16   0  -2   20.58    2.55
 -17   0  -2   55.49    3.88
  17   0   2   64.66    4.68
 -17  -1   2   90.77    5.52
  17   1  -2   96.13    6.82
  17  -1  -2   95.31    7.17
 -17   1   2   88.29    5.39
 -16  -1   2   89.60    7.11
 -16   1   2   99.20    7.38
 -16  -1   2  104.09    7.13
  16   1  -2   94.71    7.64
  16   1  -2  101.74    8.67
  16  -1  -2  104.27    8.83
 -16   1   2   96.18    6.98
 -15   1   2   67.22    5.30
  15   1  -2   60.55    7.85
 -15  -1   2   55.82    5.64
 -15   1   2   56.91    6.00
  15  -1  -2   61.81    5.33
 -15   1   2   62.70    6.73
 -15  -1   2   64.81    6.93
  15  -1  -2   56.80    7.63
  14  -1  -2   -4.36    6.20
  14  -1  -2   -0.54    1.63
 -14   1   2   -0.64    1.56
 -14  -1   2   -3.40    2.40
  14   1  -2   -4.12    5.00
  14  -1  -2    0.60    3.18
 -14  -1   2    3.16    1.63
 -14  -1   2    1.85    2.25
 -14   1   2    1.63    1.79
  14   1  -2    6.04    4.62
 -14  -1   2    0.15    1.11
  14   1  -2    2.74    3.37
 -14  -1   2    2.04    2.60
 -14   1   2   -0.98    2.32
  14   1  -2   13.17    7.17
  13  -1  -2   81.59   14.00
  13   1  -2  115.97   11.51
 -13  -1   2  132.93    8.49
 -13  -1   2  150.22    9.08
 -13   1   2  133.91    9.64
 -13  -1   2  130.13   10.02
 -13  -1   2  135.97   10.11
  13   1  -2  128.51   19.76
  13  -1  -2  144.02   10.01
  13   1  -2  116.84   20.12
  13  -1  -2  114.34   17.87
  13   1  -2  114.35   18.58
 -13   1   2  127.74    9.44
  13  -1  -2  142.23   21.30
 -13   1   2  151.79    9.44
 -13  -1   2  137.69    8.40
 -12  -1   2  151.62    8.82
 -12   1   2  145.57    9.83
 -12  -1   2  184.12   10.17
  12   1  -2  150.39   21.91
 -12   1   2  179.29   10.26
 -12   1   2  160.42   10.24
  12   1  -2  141.14   23.30
  12  -1  -2  110.37   19.47
  12  -1  -2  168.74   11.30
 -12  -1   2  154.22   10.63
 -12   1   2  141.72   15.31
 -12  -1   2  141.92   10.25
  12   1  -2  136.14   21.11
  12  -1  -2  147.27   22.71
  11  -1  -2  211.85   12.15
 -11  -1   2  256.34   11.47
 -11   1   2  205.51   11.02
 -11  -1   2  238.90   10.23
  11   1  -2  267.97   33.81
  11  -1  -2  235.27   31.78
  11   1  -2  202.10   28.65
  11  -1  -2  171.64   24.72
  11   1  -2  225.74   28.10
 -11  -1   2  233.96   12.04
 -11   1   2  228.15   11.15
  11  -1  -2  213.80   28.35
 -11  -1   2  207.79   11.93
 -11   1   2  212.93   18.53
 -10   1   2  260.89   11.53
  10   1  -2  231.31   29.73
 -10  -1   2  272.80   21.58
 -10  -1   2  296.78   12.77
 -10  -1   2  312.54   11.63
 -10   1   2  276.55   20.51
  10   1  -2  330.68   39.15
  10  -1  -2  303.44   35.77
 -10  -1   2  279.07   13.02
 -10  -1   2  281.94   17.83
  10   1  -2  266.32   30.60
  10  -1  -2  286.22   32.03
 -10   1   2  301.43   11.85
 -10   1   2  266.14    9.88
  -9  -1   2  130.16   12.22
  -9  -1   2  134.63    8.60
   9  -1  -2  168.48   14.82
  -9  -1   2  128.24   14.24
   9   1  -2  162.07   27.02
   9  -1  -2  123.29   23.31
  -9   1   2  132.44   13.39
  -9   1   2  130.15   10.59
   9  -1  -2  136.29   22.11
  -9   1   2  136.35    7.84
   9   1  -2  134.63   22.38
  -8  -1   2   57.11    7.53
   8  -1  -2   54.39   13.07
   8   1  -2   59.07   14.01
   8  -1  -2   53.21    8.35
  -8   1   2   59.44    7.15
  -8  -1   2   64.15    9.32
  -8  -1   2   56.64    5.09
  -8   1   2   58.75    4.78
  -8   1   2   64.93    8.78
   8  -1  -2   57.33   15.52
  -8  -1   2   67.23    7.11
   8   1  -2   55.79   15.56
   7  -1  -2   44.23    7.27
   7  -1  -2   42.57    5.13
   7  -1  -2   24.69    7.77
  -7  -1   2   45.66    5.83
  -7   1   2   42.95    6.78
  -7   1   2   44.08    6.14
  -7   1   2   48.34    6.64
  -7  -1   2   49.59    5.96
   7   1  -2   34.31   11.72
  -7  -1   2   42.25    6.86
  -7   1   2   40.26    3.22
  -7  -1   2   35.46    3.33
   7   1  -2   36.00   10.23
   6  -1  -2   21.95    6.85
  -6   1   2   24.93    4.60
   6   1  -2   20.75    6.35
  -6  -1   2   28.86    4.17
   6  -1  -2   27.25    4.18
  -6   1   2   23.04    4.72
   6   1  -2   28.71    4.31
   6  -1  -2   26.47    5.17
  -6   1   2   29.08    5.06
  -6  -1   2   25.06    4.06
  -6  -1   2   30.40    5.56
  -5   1   2  611.44   21.08
   5  -1  -2  540.89   27.46
  -5  -1   2  634.12   20.03
  -5   1   2  598.29   18.95
  -5   1   2  625.00   21.37
   5   1  -2  537.12   25.93
  -5  -1   2  642.97   20.22
   5   1  -2  630.13   12.48
   5   1  -2  551.09   15.87
   5  -1  -2  560.96   20.26
  -5  -1   2  617.19   15.87
   5  -1  -2  599.03   17.12
   4  -1  -2    5.47    3.56
   4   1  -2    1.61    0.80
   4  -1  -2    2.40    1.24
   4   1  -2    2.53    2.25
  -4  -1   2    1.37    4.54
  -4   1   2    2.28    1.66
  -4   1   2    3.10    2.02
  -4   1   2    4.28    1.94
   4  -1  -2    1.28    0.65
  -4  -1   2    0.39    1.13
   4  -1  -2    0.63    1.28
   3   1  -2 1230.74   17.91
  -3   1   2 1330.40   18.90
  -3   1   2 1462.48   28.98
  -3  -1   2 1469.64   27.27
  -3   1   2 1331.71   25.36
   3  -1  -2 1327.07   18.20
   3  -1  -2 1232.70   22.38
   2  -1  -2   45.57    4.58
   2   1  -2   50.43    3.91
  -2   1   2   31.78    8.07
   2  -1  -2   42.94    3.68
  -2   1   2   47.87    4.86
  -2  -1   2   53.95    5.14
  -2  -1   2   41.94    8.14
   1  -1  -2   69.67    4.97
  -1   1   2   55.58    8.93
  -1  -1   2   74.77    9.51
   1  -1  -2   74.09    1.82
  -1   1   2   80.43    5.65
  -1  -1   2   78.94    5.90
   1  -1  -2   78.86    5.99
   1   1  -2   81.68    3.37
   0  -1  -2   21.13    2.87
   0  -1  -2   26.02    1.69
   0   1  -2   23.22    1.25
   0   1  -2   22.90    2.46
   0   1   2   23.44    3.01
   0   1   2   14.32    4.48
   0  -1   2   26.49    3.39
   0  -1   2   28.24    5.52
   1   1   2   62.47    7.61
   1   1   2   69.68    4.74
  -1  -1  -2   63.79    3.80
  -1   1  -2   65.23    4.28
  -1   1  -2   63.42    4.32
   1  -1   2   70.01    5.30
  -1   1  -2   75.12    2.99
   1  -1   2   67.31    5.31
   1   1   2   77.48    6.20
  -1  -1  -2   64.46    5.39
   1  -1   2   74.77    8.14
  -2  -1  -2  147.34    6.94
   2  -1   2  167.60   11.16
  -2   1  -2  143.55    6.95
   2  -1   2  157.42    9.27
  -2   1  -2  144.85    6.55
   2  -1   2  132.91    7.35
   2   1   2  126.27   10.20
   2   1   2  148.04    6.93
  -2   1  -2  160.37    6.03
   2   1   2  152.21    6.82
  -2  -1  -2  142.72    8.56
   2   1   2  143.73    8.55
   2  -1   2  150.88    8.23
   3   1   2   71.11    4.35
  -3  -1  -2   86.30    6.36
  -3   1  -2   86.49    6.08
  -3   1  -2   82.50    4.94
   3   1   2   82.74    5.77
   3  -1   2   92.61    7.92
  -3  -1  -2   90.76    7.16
   3  -1   2   93.27    7.67
  -3  -1  -2   92.35    6.78
  -3   1  -2   85.02    6.32
   3   1   2   75.51    6.72
   3  -1   2   86.13    6.84
  -3   1  -2   78.35    5.99
   3   1   2   73.45    6.71
  -4  -1  -2  136.50    9.60
  -4   1  -2  152.08    8.79
  -4   1  -2  157.50    9.26
  -4  -1  -2  174.15   10.15
  -4   1  -2  159.27    9.48
   4   1   2  150.27   10.81
  -4  -1  -2  163.62    7.25
  -4   1  -2  156.48    7.87
   4  -1   2  175.30   10.71
   4   1   2  161.12    9.54
   4   1   2  136.51    7.00
   4  -1   2  156.31   10.86
   4  -1   2  145.82   10.43
   5   1   2   81.26    6.32
  -5   1  -2   91.76    8.28
  -5  -1  -2   96.47    8.52
  -5   1  -2   95.79    8.43
  -5  -1  -2   83.11    7.19
  -5  -1  -2   90.71    6.62
  -5   1  -2   88.06    7.10
   5  -1   2   81.37    8.39
   5  -1   2   95.70    7.60
   5   1   2   96.28    8.18
  -5   1  -2   94.54    7.23
  -5  -1  -2   85.62    9.27
   5   1   2   84.35    8.84
   5  -1   2   92.45   10.00
  -6  -1  -2  630.87   25.28
  -6  -1  -2  573.57   19.14
   6  -1   2  565.92   28.30
  -6   1  -2  567.30   19.73
  -6  -1  -2  650.67   24.02
   6   1   2  626.85   24.16
   6   1   2  572.86   27.89
  -6   1  -2  618.08   11.40
  -6   1  -2  593.55   22.91
   6  -1   2  580.47   23.46
  -6  -1  -2  677.24   20.14
  -6   1  -2  576.08   23.08
  -7   1  -2   -0.12    1.03
   7  -1   2   -0.84    2.71
   7   1   2    1.61    2.45
  -7   1  -2   -2.45    2.62
  -7  -1  -2    1.02    0.95
  -7  -1  -2   -1.23    1.34
  -7   1  -2   -0.55    2.00
  -7   1  -2    2.52    1.54
   7   1   2   -1.93    4.23
  -7  -1  -2   -3.52    3.06
   7  -1   2   -1.55    2.93
  -7  -1  -2   -0.17    0.97
  -7  -1  -2    1.43    1.90
   8  -1   2   25.29    8.18
  -8  -1  -2   28.89    7.24
  -8   1  -2   24.21    3.40
  -8  -1  -2   21.13    2.93
  -8  -1  -2   21.94    4.33
  -8   1  -2   27.61    5.59
  -8  -1  -2   16.76    4.51
  -8   1  -2   22.98    5.67
   8   1   2   26.69    6.07
   8  -1   2   37.89    7.05
  -8   1  -2   36.10    7.22
   8   1   2   21.96    6.85
   9   1   2   42.55   10.03
   9  -1   2   43.37   10.54
   9   1   2   40.87    5.44
  -9  -1  -2   57.59    5.12
  -9   1  -2   44.30    4.51
  -9  -1  -2   49.78    9.48
  -9   1  -2   39.20    8.39
  -9  -1  -2   45.17    8.00
  -9  -1  -2   42.76    4.30
  -9   1  -2   47.57    7.83
  -9  -1  -2   39.12    6.41
   9  -1   2   41.09    6.20
   9  -1   2   49.23    8.01
  -9   1  -2   38.81    4.31
  -9   1  -2   41.18    7.77
 -10  -1  -2  414.37   26.77
 -10   1  -2  398.15   14.34
  10  -1   2  487.21   25.95
 -10  -1  -2  410.97   14.55
 -10   1  -2  408.96   14.58
 -10   1  -2  414.07   14.41
 -10  -1  -2  393.30   14.11
  10   1   2  400.79   13.94
  10   1   2  404.21   17.02
 -10  -1  -2  413.72   22.07
 -10   1  -2  433.19   22.94
  10   1   2  398.77   13.75
  10   1   2  394.40   29.24
 -10   1  -2  415.59   24.06
  10  -1   2  420.04   30.10
 -10   1  -2  409.72   25.92
 -10  -1  -2  422.13   24.43
 -10  -1  -2  424.57   15.16
 -10  -1  -2  386.83   12.81
 -10  -1  -2  410.40   11.87
  10  -1   2  392.16   16.45
 -10   1  -2  425.23   13.06
  10  -1   2  393.25   14.91
 -11  -1  -2  135.57   15.77
 -11   1  -2  144.06    9.25
 -11   1  -2  148.90    7.65
 -11  -1  -2  143.72    8.55
 -11   1  -2  132.13   14.17
  11   1   2  147.70    9.33
  11   1   2  134.58   17.39
  11   1   2  138.75   10.54
  11  -1   2  139.54   17.48
 -11  -1  -2  135.94   13.22
 -11   1  -2  140.68   13.79
  11   1   2  125.93    8.08
 -11   1  -2  141.87   16.02
 -11  -1  -2  146.93    9.42
  11  -1   2  124.85    9.02
 -11   1  -2  134.94    9.06
  11  -1   2  132.04   10.12
 -11  -1  -2  131.32    8.93
 -11  -1  -2  134.20    7.78
 -11   1  -2  132.95    9.01
 -11   1  -2  140.08    8.45
 -12  -1  -2   89.75   12.63
 -12   1  -2  101.43   12.98
  12  -1   2   94.23    8.84
 -12   1  -2  107.55    7.68
  12  -1   2  101.23    8.47
  12   1   2   89.04   14.30
 -12   1  -2  103.28   11.96
  12   1   2  113.00    7.82
 -12  -1  -2  122.37    7.85
 -12  -1  -2   92.42   10.87
  12  -1   2  105.58   16.03
 -12  -1  -2  106.12    8.01
 -12   1  -2   99.71    7.57
  12   1   2  108.55    9.70
 -12   1  -2  102.25    8.14
 -12  -1  -2   98.12    7.83
 -12  -1  -2  115.56    7.75
  12   1   2  111.65    8.38
  13   1   2   -1.41    1.50
 -13  -1  -2   -0.96    1.83
  13  -1   2    1.17    1.97
 -13  -1  -2    7.16    3.23
 -13  -1  -2    0.17    3.40
  13  -1   2   -0.18    1.71
  13   1   2    2.14    3.58
 -13   1  -2    0.27    1.91
 -13  -1  -2   -1.03    1.84
 -13   1  -2   -2.78    1.86
 -13  -1  -2   -1.59    2.16
 -13   1  -2   -2.49    1.70
  13   1   2   -0.67    2.39
  13  -1   2    4.08    2.19
 -13   1  -2    0.76    1.45
 -13   1  -2   -5.13    4.31
 -13  -1  -2    1.56    2.57
  14   1   2   27.25    7.75
 -14   1  -2   13.59    5.27
  14   1   2   25.01    4.63
 -14  -1  -2   24.80    5.55
 -14  -1  -2   26.68    3.72
 -14   1  -2   27.46    4.54
 -14   1  -2   22.75    3.38
 -14  -1  -2   24.59    3.89
 -14   1  -2   22.11    3.99
 -14  -1  -2   21.02    3.61
  14  -1   2   26.71    7.34
 -14   1  -2   23.50    3.49
  14  -1   2   26.82    4.57
 -14  -1  -2   23.79    4.40
  14   1   2   26.20    3.89
  14  -1   2   20.85    3.94
  15   1   2    1.76    2.06
 -15  -1  -2    2.77    2.37
  15  -1   2    4.49    2.29
 -15  -1  -2    0.63    1.44
 -15   1  -2    0.16    1.57
 -15   1  -2    3.52    1.97
  15  -1   2    3.92    1.76
  15   1   2   -0.55    1.15
 -15  -1  -2    0.71    0.94
 -15   1  -2    0.20    1.44
 -16  -1  -2   32.74    4.02
 -16   1  -2   31.06    3.37
  16  -1   2   28.85    4.12
 -16   1  -2   32.77    3.77
 -16  -1  -2   24.96    2.68
  16   1   2   34.41    4.52
  16  -1   2   29.70    3.25
 -17  -1  -2   69.73    4.40
 -17   1  -2   74.66    4.28
  17  -1   2   67.53    4.59
  17   1   2   74.36    5.05
  17   2  -2    0.02    1.45
  17  -2  -2    1.11    1.52
 -17   2   2   -0.10    1.11
 -17   2   2    0.23    1.25
 -17  -2   2    0.54    1.04
  16  -2  -2   -3.23    3.25
  16   2  -2   -1.42    2.33
  16   2  -2    1.67    1.78
 -16   2   2   -3.07    2.51
  16  -2  -2   -0.24    1.29
 -16  -2   2    2.63    1.83
 -15  -2   2    6.98    2.18
  15  -2  -2    3.18    3.79
  15  -2  -2    7.21    1.92
  15   2  -2    8.03    3.71
 -15   2   2    6.76    2.18
 -15   2   2    7.51    2.53
 -15   2   2    6.15    2.48
 -15  -2   2   10.32    3.11
 -15  -2   2    8.13    2.14
  14   2  -2   13.31    5.04
  14   2  -2    3.15    5.18
  14  -2  -2   -1.37    3.81
 -14  -2   2   -0.30    1.90
  14  -2  -2    1.96    2.34
 -14   2   2    1.96    1.81
  14   2  -2    0.54    3.30
  14  -2  -2   -3.73    3.72
  14   2  -2    3.84    3.78
 -14   2   2   -0.20    1.41
 -14   2   2    1.61    2.04
 -14  -2   2   -0.92    2.29
 -14  -2   2   -1.30    2.39
 -14  -2   2   -0.13    2.62
  13   2  -2   -1.65    5.02
 -13  -2   2    3.18    2.10
  13  -2  -2    3.84    3.97
 -13   2   2    4.18    1.32
 -13  -2   2    2.25    1.93
 -13   2   2    3.33    2.24
 -13  -2   2    2.08    1.88
  13  -2  -2    3.10    3.00
 -13   2   2    0.28    1.88
  13  -2  -2   10.26    5.19
 -13   2   2    0.27    2.75
 -13  -2   2    1.10    2.12
 -13  -2   2   -0.99    3.14
  13   2  -2    2.37    3.46
  13   2  -2    2.93    3.10
  13   2  -2   10.61    5.36
  12   2  -2   73.80   16.05
  12  -2  -2   90.79   18.69
 -12   2   2   77.06    7.29
  12  -2  -2   67.91   15.31
 -12  -2   2   88.81    7.26
  12   2  -2   80.72   17.88
 -12  -2   2   90.19    6.93
 -12   2   2   66.45   10.40
 -12  -2   2   73.71    7.71
  12  -2  -2   76.43    8.00
  12  -2  -2  101.59   18.04
  12   2  -2   56.46   13.75
 -12  -2   2   88.71    8.43
 -12   2   2   81.23    7.19
  11  -2  -2   10.24    2.84
 -11  -2   2   11.11    3.14
  11   2  -2   10.20    4.84
  11   2  -2    8.94    8.84
 -11  -2   2   15.91    2.97
 -11   2   2   15.97    3.64
  11  -2  -2   19.23   12.88
 -11  -2   2   17.09    4.18
 -11   2   2   17.41    5.36
  11  -2  -2    6.44    3.90
 -11  -2   2    9.12    3.79
  11   2  -2   12.23    8.86
 -11   2   2    6.19    2.08
 -11  -2   2    9.14    3.38
  11   2  -2   13.34    7.62
 -10  -2   2   90.54    6.30
 -10   2   2   75.11    6.16
  10   2  -2   71.51   17.57
 -10   2   2   70.61   10.16
 -10  -2   2   69.85    9.97
  10  -2  -2   92.03   11.76
 -10   2   2   75.19    7.89
  10   2  -2   72.69   19.00
  10  -2  -2   67.65   16.60
 -10  -2   2   87.22    6.40
  10  -2  -2   68.49   17.47
 -10  -2   2   74.10    7.02
 -10   2   2   75.83    6.52
 -10   2   2   81.77    6.26
  10   2  -2   77.59   16.12
 -10  -2   2   89.75    7.81
   9  -2  -2   -2.65    7.78
  -9  -2   2    7.08    2.30
  -9   2   2    7.87    2.16
   9   2  -2    0.41    5.17
  -9   2   2    5.00    2.98
   9   2  -2   13.93    5.36
   9  -2  -2   14.51   10.86
   9  -2  -2   13.48    5.63
  -9  -2   2    8.24    2.66
  -9   2   2    3.38    2.17
   9   2  -2    1.77    6.31
  -8  -2   2   65.24    5.80
  -8  -2   2   68.34    8.47
  -8   2   2   66.03    4.85
  -8   2   2   63.78    9.06
  -8   2   2   67.33    7.87
   8   2  -2   79.88   15.65
  -8  -2   2   71.87    6.99
   8   2  -2   77.68   18.31
   8  -2  -2   53.38   13.43
   8  -2  -2   59.08    9.45
  -8   2   2   68.94    8.85
  -7   2   2    1.44    1.30
   7  -2  -2    0.87    1.04
   7   2  -2   -9.47    6.59
  -7   2   2    2.19    1.79
  -7  -2   2   -1.91    2.81
  -7   2   2   -0.72    3.08
   7   2  -2    1.77    8.23
  -7  -2   2    2.08    1.42
  -7  -2   2    1.69    1.70
  -7   2   2    0.59    0.83
   7  -2  -2    3.55    5.27
   7  -2  -2    2.39    2.89
  -6  -2   2   33.00    5.15
   6  -2  -2   18.58    6.18
   6  -2  -2   23.15    5.00
   6  -2  -2   26.28    4.46
[truncated: 827,205 more chars]
