# Supplementary material for: Synthesis of aryl sulfides via radical–radical cross coupling of electron-rich arenes using visible light photoredox catalysis
Source: Beilstein J Org Chem. 2018 Sep 27;14:2520–8. doi: 10.3762/bjoc.14.228 (PMC6176842; doi:10.3762/bjoc.14.228)
Supplement: File 2 — X-ray crystallographic data for 3a (CCDC 1847083), 3d (CCDC 1847084), 3e (CCDC 1847085 and 3i (CCDC 1847086). These data can be obtained free of charge from The Cambridge Crystallographic Data Centre. [file Beilstein_J_Org_Chem-14-2520-s002.zip › 3d.cif]

data_r010
_audit_creation_date               2018-02-28
_audit_creation_method
;
Olex2 1.2-alpha
(compiled 2018.02.02 svn.r3481 for OlexSys, GUI svn.r5470)
;
_shelx_SHELXL_version_number       '2016/6'
_audit_contact_author_address      ?
_audit_contact_author_email        ?
_audit_contact_author_name         ''
_audit_contact_author_phone        ?
_publ_contact_author_id_orcid      ?
_publ_section_references
;
Dolomanov, O.V., Bourhis, L.J., Gildea, R.J, Howard, J.A.K. & Puschmann, H.
 (2009), J. Appl. Cryst. 42, 339-341.
Sheldrick, G.M. (2015). Acta Cryst. A71, 3-8.
Sheldrick, G.M. (2015). Acta Cryst. C71, 3-8.
;
_chemical_name_common              ?
_chemical_name_systematic          ?
_chemical_formula_moiety           'C12 H17 N O3 S2'
_chemical_formula_sum              'C12 H17 N O3 S2'
_chemical_formula_weight           287.38
_chemical_melting_point            ?
_chemical_oxdiff_formula           'C12 H17 N O3 S2'
_chemical_oxdiff_usercomment       Maity_Koenig_139f2
loop_
  _atom_type_symbol
  _atom_type_description
  _atom_type_scat_dispersion_real
  _atom_type_scat_dispersion_imag
  _atom_type_scat_source
 'C' 'C' 0.0181 0.0091 'International Tables Vol C Tables 4.2.6.8 and 6.1.1.4'
 'H' 'H' 0.0000 0.0000 'International Tables Vol C Tables 4.2.6.8 and 6.1.1.4'
 'N' 'N' 0.0311 0.0180 'International Tables Vol C Tables 4.2.6.8 and 6.1.1.4'
 'O' 'O' 0.0492 0.0322 'International Tables Vol C Tables 4.2.6.8 and 6.1.1.4'
 'S' 'S' 0.3331 0.5567 'International Tables Vol C Tables 4.2.6.8 and 6.1.1.4'

_shelx_space_group_comment
;
The symmetry employed for this shelxl refinement is uniquely defined
by the following loop, which should always be used as a source of
symmetry information in preference to the above space-group names.
They are only intended as comments.
;
_space_group_crystal_system        'monoclinic'
_space_group_IT_number             14
_space_group_name_H-M_alt          'P 1 21/n 1'
_space_group_name_Hall             '-P 2yn'
loop_
  _space_group_symop_operation_xyz
 'x, y, z'
 '-x+1/2, y+1/2, -z+1/2'
 '-x, -y, -z'
 'x-1/2, -y-1/2, z-1/2'

_cell_length_a                     7.51380(10)
_cell_length_b                     7.37880(10)
_cell_length_c                     24.3461(4)
_cell_angle_alpha                  90
_cell_angle_beta                   95.064(2)
_cell_angle_gamma                  90
_cell_volume                       1344.55(3)
_cell_formula_units_Z              4
_cell_measurement_reflns_used      9254
_cell_measurement_temperature      123.01(11)
_cell_measurement_theta_max        73.6200
_cell_measurement_theta_min        3.5910
_shelx_estimated_absorpt_T_max     0.757
_shelx_estimated_absorpt_T_min     0.678
_exptl_absorpt_coefficient_mu      3.604
_exptl_absorpt_correction_T_max    1.000
_exptl_absorpt_correction_T_min    0.887
_exptl_absorpt_correction_type     gaussian
_exptl_absorpt_process_details
;
CrysAlisPro 1.171.39.37b (Rigaku Oxford Diffraction, 2017)
Numerical absorption correction based on gaussian integration over
			a multifaceted crystal model
Empirical absorption correction using spherical harmonics,
 implemented in SCALE3 ABSPACK scaling algorithm.
;
_exptl_absorpt_special_details     ?
_exptl_crystal_colour              'clear colourless'
_exptl_crystal_density_diffrn      1.420
_exptl_crystal_density_meas        ?
_exptl_crystal_density_method      ?
_exptl_crystal_description         block
_exptl_crystal_F_000               608
loop_
  _exptl_crystal_face_index_h
  _exptl_crystal_face_index_k
  _exptl_crystal_face_index_l
  _exptl_crystal_face_perp_dist
 0 -2 14 0.0529
 -1 -3 13 0.0429
 -3 -1 -12 0.0141
 0 2 -14 0.0475
 1 -3 -12 0.0491
 0 3 12 0.0374
 5 1 -4 0.0604
 1 -4 -5 0.0459
 5 -1 0 0.0555
 -3 4 4 0.0515
 0 4 6 0.0452
 3 3 -9 0.0423
 -1 -1 16 0.0413

_exptl_crystal_size_max            0.117
_exptl_crystal_size_mid            0.1
_exptl_crystal_size_min            0.082
loop_
  _exptl_oxdiff_crystal_face_indexfrac_h
  _exptl_oxdiff_crystal_face_indexfrac_k
  _exptl_oxdiff_crystal_face_indexfrac_l
  _exptl_oxdiff_crystal_face_x
  _exptl_oxdiff_crystal_face_y
  _exptl_oxdiff_crystal_face_z
 0.0005 -1.9982 13.9966 -0.2107 -0.9561 -0.0787
 -0.9998 -2.9993 12.9976 -0.2411 -0.9896 0.2219
 -3.0011 -1.0039 -11.9947 0.1557 0.5621 0.8652
 -0.0005 1.9982 -13.9966 0.2107 0.9561 0.0787
 0.9973 -3.0033 -11.9977 -0.6858 0.5289 0.4874
 0.0025 3.0037 11.9970 0.5533 -0.5037 -0.6429
 4.9992 1.0016 -4.0029 -0.5358 0.4279 -0.8072
 0.9976 -4.0025 -4.9995 -0.7912 0.0509 0.4481
 4.9987 -0.9985 -0.0039 -0.8184 0.0590 -0.6553
 -2.9974 4.0015 4.0013 1.0491 -0.0426 -0.1140
 0.0023 4.0030 5.9984 0.6658 -0.0844 -0.6266
 2.9999 3.0008 -9.0002 0.0047 0.8051 -0.6251
 -0.9987 -0.9977 15.9968 0.0919 -1.0318 -0.0914

_exptl_transmission_factor_max     ?
_exptl_transmission_factor_min     ?
_diffrn_reflns_av_R_equivalents    0.0299
_diffrn_reflns_av_unetI/netI       0.0165
_diffrn_reflns_Laue_measured_fraction_full  1.000
_diffrn_reflns_Laue_measured_fraction_max  0.992
_diffrn_reflns_limit_h_max         9
_diffrn_reflns_limit_h_min         -9
_diffrn_reflns_limit_k_max         9
_diffrn_reflns_limit_k_min         -9
_diffrn_reflns_limit_l_max         30
_diffrn_reflns_limit_l_min         -30
_diffrn_reflns_number              17615
_diffrn_reflns_point_group_measured_fraction_full  1.000
_diffrn_reflns_point_group_measured_fraction_max  0.992
_diffrn_reflns_theta_full          67.684
_diffrn_reflns_theta_max           73.882
_diffrn_reflns_theta_min           3.645
_diffrn_ambient_environment        N~2~
_diffrn_ambient_temperature        123.01(11)
_diffrn_detector                   'CCD plate'
_diffrn_detector_area_resol_mean   8.3636
_diffrn_detector_type              TitanS2
_diffrn_measured_fraction_theta_full  1.000
_diffrn_measured_fraction_theta_max  0.992
_diffrn_measurement_details
;
List of Runs (angles in degrees, time in seconds):
  # Type    Start    End  Width  t~exp~   \w     \q     \k     \f   Frames
--------------------------------------------------------------------------
  1  \w   -115.00 -19.00   1.00    3.00    --  -43.39 -38.00-180.00   96
  2  \w   -115.00 -19.00   1.00    3.00    --  -43.39 -38.00  90.00   96
  3  \w   -125.00 -79.00   1.00    3.00    --  -43.39 -99.00  90.00   46
  4  \w   -113.00 -18.00   1.00    3.00    --  -43.39 -57.00   0.00   95
  5  \w     78.00 174.00   1.00   10.00    --  104.50  61.00-150.00   96
  6  \w     21.00 109.00   1.00   10.00    --  104.50 -94.00   0.00   88
  7  \w     80.00 175.00   1.00   10.00    --  104.50  45.00-180.00   95
  8  \w     35.00 131.00   1.00   10.00    --  104.50 -61.00-180.00   96
  9  \w     73.00 178.00   1.00   10.00    --  104.50  77.00 120.00  105
 10  \w     34.00  98.00   1.00   10.00    --  104.50 -45.00  90.00   64
 11  \w     30.00 136.00   1.00   10.00    --  104.50 -77.00  30.00  106
 12  \w     74.00 177.00   1.00   10.00    --  104.50  73.00  87.00  103
 13  \w     78.00 174.00   1.00   10.00    --  104.50  61.00   0.00   96
 14  \w   -125.00 -79.00   1.00    3.00    --  -43.39 -99.00 -30.00   46
 15  \w   -113.00 -18.00   1.00    3.00    --  -43.39 -57.00 -90.00   95
 16  \w     34.00 130.00   1.00    3.00    --   43.39-178.00 120.00   96
 17  \w     31.00 121.00   1.00   10.00    --  104.50-125.00-120.00   90
 18  \w     80.00 175.00   1.00   10.00    --  104.50  45.00  60.00   95
 19  \w     78.00 174.00   1.00   10.00    --  104.50  61.00-120.00   96
 20  \w     21.00 109.00   1.00   10.00    --  104.50 -94.00 -90.00   88
 21  \w     73.00 178.00   1.00   10.00    --  104.50  77.00 -60.00  105
 22  \w     78.00 178.00   1.00   10.00    --  104.50  30.00 -60.00  100
;
_diffrn_measurement_device         'four-circle diffractometer'
_diffrn_measurement_device_type    'GV1000, TitanS2'
_diffrn_measurement_method         '\w scans'
_diffrn_orient_matrix_type        
 'CrysAlisPro convention (1999,Acta A55,543-557)'
_diffrn_orient_matrix_UB_11        -0.1326167000
_diffrn_orient_matrix_UB_12        0.1556595000
_diffrn_orient_matrix_UB_13        0.0071721000
_diffrn_orient_matrix_UB_21        0.0251396000
_diffrn_orient_matrix_UB_22        0.0669492000
_diffrn_orient_matrix_UB_23        -0.0587557000
_diffrn_orient_matrix_UB_31        -0.1554780000
_diffrn_orient_matrix_UB_32        -0.1219435000
_diffrn_orient_matrix_UB_33        -0.0230227000
_diffrn_radiation_monochromator    mirror
_diffrn_radiation_probe            x-ray
_diffrn_radiation_type             CuK\a
_diffrn_radiation_wavelength       1.54184
_diffrn_source                     'gradient vaccum rotating-anode X-ray tube'
_diffrn_source_type                'GV1000 (Cu) X-ray Source'
_reflns_Friedel_coverage           0.000
_reflns_Friedel_fraction_full      .
_reflns_Friedel_fraction_max       .
_reflns_number_gt                  2472
_reflns_number_total               2702
_reflns_odcompleteness_completeness  99.96
_reflns_odcompleteness_iscentric   1
_reflns_odcompleteness_theta       66.97
_reflns_special_details
;
 Reflections were merged by SHELXL according to the crystal
 class for the calculation of statistics and refinement.
 
 _reflns_Friedel_fraction is defined as the number of unique
 Friedel pairs measured divided by the number that would be
 possible theoretically, ignoring centric projections and
 systematic absences.
;
_reflns_threshold_expression       'I > 2\s(I)'
_computing_cell_refinement         'CrysAlisPro 1.171.39.37b (Rigaku OD, 2017)'
_computing_data_collection         'CrysAlisPro 1.171.39.37b (Rigaku OD, 2017)'
_computing_data_reduction          'CrysAlisPro 1.171.39.37b (Rigaku OD, 2017)'
_computing_molecular_graphics      'Olex2 (Dolomanov et al., 2009)'
_computing_publication_material    'Olex2 (Dolomanov et al., 2009)'
_computing_structure_refinement    'ShelXL (Sheldrick, 2015)'
_computing_structure_solution      'ShelXT (Sheldrick, 2015)'
_refine_diff_density_max           0.321
_refine_diff_density_min           -0.303
_refine_diff_density_rms           0.046
_refine_ls_extinction_coef         .
_refine_ls_extinction_method       none
_refine_ls_goodness_of_fit_ref     1.042
_refine_ls_hydrogen_treatment      constr
_refine_ls_matrix_type             full
_refine_ls_number_parameters       168
_refine_ls_number_reflns           2702
_refine_ls_number_restraints       0
_refine_ls_R_factor_all            0.0297
_refine_ls_R_factor_gt             0.0263
_refine_ls_restrained_S_all        1.042
_refine_ls_shift/su_max            0.001
_refine_ls_shift/su_mean           0.000
_refine_ls_structure_factor_coef   Fsqd
_refine_ls_weighting_details      
 'w=1/[\s^2^(Fo^2^)+(0.0348P)^2^+0.6552P] where P=(Fo^2^+2Fc^2^)/3'
_refine_ls_weighting_scheme        calc
_refine_ls_wR_factor_gt            0.0676
_refine_ls_wR_factor_ref           0.0703
_refine_special_details            ?
_olex2_refinement_description
;
1. Fixed Uiso
 At 1.2 times of:
  All C(H) groups
 At 1.5 times of:
  All C(H,H,H) groups
2.a Aromatic/amide H refined with riding coordinates:
 C008(H008), C00C(H00C)
2.b Idealised Me refined as rotating group:
 C00E(H00A,H00B,H00D), C00F(H00E,H00F,H00G), C00G(H00H,H00I,H00J), C00H(H00K,
 H00L,H00M), C00I(H00N,H00O,H00P)
;
_atom_sites_solution_hydrogens     geom
_atom_sites_solution_primary       dual
_atom_sites_solution_secondary     ?
loop_
  _atom_site_label
  _atom_site_type_symbol
  _atom_site_fract_x
  _atom_site_fract_y
  _atom_site_fract_z
  _atom_site_U_iso_or_equiv
  _atom_site_adp_type
  _atom_site_occupancy
  _atom_site_site_symmetry_order
  _atom_site_calc_flag
  _atom_site_refinement_flags_posn
  _atom_site_refinement_flags_adp
  _atom_site_refinement_flags_occupancy
  _atom_site_disorder_assembly
  _atom_site_disorder_group
 S001 S 0.41822(4) 0.84034(4) 0.63695(2) 0.01988(10) Uani 1 1 d . . . . .
 S002 S 0.71487(5) 0.56413(5) 0.65304(2) 0.02455(10) Uani 1 1 d . . . . .
 O003 O 0.40683(13) 0.78259(13) 0.52005(4) 0.0204(2) Uani 1 1 d . . . . .
 O004 O 0.09568(13) 0.20966(13) 0.51860(4) 0.0229(2) Uani 1 1 d . . . . .
 O005 O 0.25663(14) 0.52263(15) 0.68537(4) 0.0259(2) Uani 1 1 d . . . . .
 N006 N 0.74105(16) 0.91303(16) 0.68104(5) 0.0243(3) Uani 1 1 d . . . . .
 C007 C 0.32886(17) 0.64146(17) 0.54423(5) 0.0170(3) Uani 1 1 d . . . . .
 C008 C 0.25038(17) 0.49630(18) 0.51437(5) 0.0173(3) Uani 1 1 d . . . . .
 H008 H 0.249011 0.492151 0.476160 0.021 Uiso 1 1 calc R . . . .
 C009 C 0.17436(17) 0.35817(18) 0.54323(6) 0.0187(3) Uani 1 1 d . . . . .
 C00A C 0.25164(18) 0.50678(19) 0.62956(6) 0.0201(3) Uani 1 1 d . . . . .
 C00B C 0.33112(17) 0.64858(18) 0.60192(5) 0.0185(3) Uani 1 1 d . . . . .
 C00C C 0.17360(18) 0.36180(19) 0.60048(6) 0.0214(3) Uani 1 1 d . . . . .
 H00C H 0.121329 0.268024 0.618879 0.026 Uiso 1 1 calc R . . . .
 C00D C 0.64238(18) 0.77570(19) 0.65937(5) 0.0192(3) Uani 1 1 d . . . . .
 C00E C 0.38492(19) 0.79379(19) 0.46093(5) 0.0206(3) Uani 1 1 d . . . . .
 H00A H 0.438406 0.689649 0.445411 0.031 Uiso 1 1 calc GR . . . .
 H00B H 0.441786 0.901744 0.449113 0.031 Uiso 1 1 calc GR . . . .
 H00D H 0.259911 0.797463 0.448760 0.031 Uiso 1 1 calc GR . . . .
 C00F C 0.10165(19) 0.19237(19) 0.46002(6) 0.0232(3) Uani 1 1 d . . . . .
 H00E H 0.043322 0.294614 0.441902 0.035 Uiso 1 1 calc GR . . . .
 H00F H 0.041760 0.082999 0.447565 0.035 Uiso 1 1 calc GR . . . .
 H00G H 0.223843 0.187947 0.451435 0.035 Uiso 1 1 calc GR . . . .
 C00G C 0.1771(2) 0.3791(2) 0.71442(6) 0.0287(3) Uani 1 1 d . . . . .
 H00H H 0.052076 0.371430 0.702474 0.043 Uiso 1 1 calc GR . . . .
 H00I H 0.191687 0.403141 0.753307 0.043 Uiso 1 1 calc GR . . . .
 H00J H 0.234160 0.266436 0.706934 0.043 Uiso 1 1 calc GR . . . .
 C00H C 0.6745(2) 1.0982(2) 0.68531(7) 0.0324(4) Uani 1 1 d . . . . .
 H00K H 0.695079 1.164192 0.652479 0.049 Uiso 1 1 calc GR . . . .
 H00L H 0.735987 1.156739 0.716704 0.049 Uiso 1 1 calc GR . . . .
 H00M H 0.548711 1.095382 0.689560 0.049 Uiso 1 1 calc GR . . . .
 C00I C 0.9314(2) 0.8930(2) 0.69843(7) 0.0316(3) Uani 1 1 d . . . . .
 H00N H 0.962852 0.766922 0.698722 0.047 Uiso 1 1 calc GR . . . .
 H00O H 0.956156 0.942376 0.734792 0.047 Uiso 1 1 calc GR . . . .
 H00P H 1.000222 0.956735 0.673193 0.047 Uiso 1 1 calc GR . . . .

loop_
  _atom_site_aniso_label
  _atom_site_aniso_U_11
  _atom_site_aniso_U_22
  _atom_site_aniso_U_33
  _atom_site_aniso_U_23
  _atom_site_aniso_U_13
  _atom_site_aniso_U_12
 S001 0.02103(17) 0.01868(17) 0.01974(17) -0.00398(12) 0.00080(12) 0.00023(12)
 S002 0.02622(19) 0.01826(18) 0.02842(19) -0.00188(13) -0.00177(14) 0.00209(13)
 O003 0.0265(5) 0.0171(5) 0.0181(5) -0.0001(4) 0.0040(4) -0.0065(4)
 O004 0.0277(5) 0.0173(5) 0.0237(5) -0.0002(4) 0.0026(4) -0.0076(4)
 O005 0.0282(5) 0.0328(6) 0.0170(5) 0.0027(4) 0.0035(4) -0.0067(4)
 N006 0.0251(6) 0.0189(6) 0.0282(6) -0.0016(5) -0.0021(5) -0.0031(5)
 C007 0.0152(6) 0.0158(6) 0.0202(6) 0.0015(5) 0.0032(5) 0.0003(5)
 C008 0.0179(6) 0.0165(6) 0.0174(6) -0.0001(5) 0.0021(5) 0.0002(5)
 C009 0.0165(6) 0.0158(6) 0.0235(7) -0.0006(5) 0.0006(5) -0.0005(5)
 C00A 0.0177(6) 0.0244(7) 0.0184(6) 0.0017(5) 0.0022(5) 0.0004(5)
 C00B 0.0175(6) 0.0181(6) 0.0198(6) -0.0016(5) 0.0008(5) -0.0014(5)
 C00C 0.0208(7) 0.0211(7) 0.0227(7) 0.0052(5) 0.0038(5) -0.0030(5)
 C00D 0.0224(7) 0.0194(7) 0.0159(6) 0.0008(5) 0.0028(5) -0.0022(5)
 C00E 0.0252(7) 0.0183(6) 0.0187(6) 0.0020(5) 0.0037(5) -0.0017(5)
 C00F 0.0261(7) 0.0186(6) 0.0250(7) -0.0032(5) 0.0024(6) -0.0042(6)
 C00G 0.0268(7) 0.0388(9) 0.0208(7) 0.0082(6) 0.0036(6) -0.0042(7)
 C00H 0.0424(9) 0.0182(7) 0.0347(8) -0.0045(6) -0.0070(7) -0.0027(7)
 C00I 0.0254(8) 0.0323(8) 0.0355(8) -0.0005(7) -0.0050(6) -0.0066(6)

_geom_special_details
;
 All esds (except the esd in the dihedral angle between two l.s. planes)
 are estimated using the full covariance matrix.  The cell esds are taken
 into account individually in the estimation of esds in distances, angles
 and torsion angles; correlations between esds in cell parameters are only
 used when they are defined by crystal symmetry.  An approximate (isotropic)
 treatment of cell esds is used for estimating esds involving l.s. planes.
;
loop_
  _geom_bond_atom_site_label_1
  _geom_bond_atom_site_label_2
  _geom_bond_distance
  _geom_bond_site_symmetry_2
  _geom_bond_publ_flag
 S001 C00B 1.7491(14) . ?
 S001 C00D 1.7889(14) . ?
 S002 C00D 1.6651(14) . ?
 O003 C007 1.3546(16) . ?
 O003 C00E 1.4367(16) . ?
 O004 C009 1.3591(17) . ?
 O004 C00F 1.4366(16) . ?
 O005 C00A 1.3610(17) . ?
 O005 C00G 1.4333(18) . ?
 N006 C00D 1.3363(19) . ?
 N006 C00H 1.4621(19) . ?
 N006 C00I 1.4630(19) . ?
 C007 C008 1.3956(18) . ?
 C007 C00B 1.4042(18) . ?
 C008 C009 1.3890(18) . ?
 C009 C00C 1.3945(19) . ?
 C00A C00B 1.4054(19) . ?
 C00A C00C 1.384(2) . ?

loop_
  _geom_angle_atom_site_label_1
  _geom_angle_atom_site_label_2
  _geom_angle_atom_site_label_3
  _geom_angle
  _geom_angle_site_symmetry_1
  _geom_angle_site_symmetry_3
  _geom_angle_publ_flag
 C00B S001 C00D 103.58(6) . . ?
 C007 O003 C00E 117.64(10) . . ?
 C009 O004 C00F 117.33(10) . . ?
 C00A O005 C00G 116.94(12) . . ?
 C00D N006 C00H 123.75(13) . . ?
 C00D N006 C00I 122.15(13) . . ?
 C00H N006 C00I 113.92(12) . . ?
 O003 C007 C008 122.87(12) . . ?
 O003 C007 C00B 116.00(12) . . ?
 C008 C007 C00B 121.13(12) . . ?
 C009 C008 C007 118.26(12) . . ?
 O004 C009 C008 123.42(12) . . ?
 O004 C009 C00C 114.61(12) . . ?
 C008 C009 C00C 121.97(13) . . ?
 O005 C00A C00B 116.02(12) . . ?
 O005 C00A C00C 123.38(12) . . ?
 C00C C00A C00B 120.60(12) . . ?
 C007 C00B S001 119.27(10) . . ?
 C007 C00B C00A 118.88(12) . . ?
 C00A C00B S001 121.69(10) . . ?
 C00A C00C C009 119.16(12) . . ?
 S002 C00D S001 121.91(8) . . ?
 N006 C00D S001 113.13(10) . . ?
 N006 C00D S002 124.95(11) . . ?

_shelx_res_file
;
TITL r010_a.res in P2(1)/n
    r010.res
    created by SHELXL-2016/6 at 08:09:14 on 28-Feb-2018
REM Old TITL r010_a.res in P2(1)/n
REM SHELXT solution in P2(1)/n
REM R1 0.083, Rweak 0.059, Alpha 0.014, Orientation as input
REM Formula found by SHELXT: C12 N O3 S2
CELL 1.54184 7.5138 7.3788 24.3461 90 95.064 90
ZERR 4 0.0001 0.0001 0.0004 0 0.002 0
LATT 1
SYMM 0.5-X,0.5+Y,0.5-Z
SFAC C H N O S
UNIT 48 68 4 12 8
L.S. 10
PLAN  20
SIZE 0.082 0.1 0.117
list 4
fmap 2
acta
REM <olex2.extras>
REM <HklSrc "%.\\R010.hkl">
REM </olex2.extras>
WGHT    0.034800    0.655200
FVAR       0.58591
S001  5    0.418216    0.840343    0.636954    11.00000    0.02103    0.01868 =
         0.01974   -0.00398    0.00080    0.00023
S002  5    0.714871    0.564129    0.653044    11.00000    0.02622    0.01826 =
         0.02842   -0.00188   -0.00177    0.00209
O003  4    0.406829    0.782587    0.520054    11.00000    0.02650    0.01708 =
         0.01807   -0.00009    0.00395   -0.00651
O004  4    0.095684    0.209658    0.518598    11.00000    0.02767    0.01735 =
         0.02373   -0.00021    0.00255   -0.00761
O005  4    0.256631    0.522634    0.685374    11.00000    0.02818    0.03279 =
         0.01705    0.00273    0.00346   -0.00669
N006  3    0.741051    0.913027    0.681039    11.00000    0.02514    0.01887 =
         0.02817   -0.00158   -0.00213   -0.00313
C007  1    0.328860    0.641460    0.544229    11.00000    0.01519    0.01580 =
         0.02024    0.00147    0.00319    0.00025
C008  1    0.250377    0.496295    0.514373    11.00000    0.01795    0.01648 =
         0.01745   -0.00009    0.00210    0.00015
AFIX  43
H008  2    0.249011    0.492151    0.476160    11.00000   -1.20000
AFIX   0
C009  1    0.174358    0.358168    0.543228    11.00000    0.01651    0.01582 =
         0.02346   -0.00060    0.00056   -0.00047
C00A  1    0.251643    0.506781    0.629563    11.00000    0.01774    0.02442 =
         0.01837    0.00165    0.00221    0.00043
C00B  1    0.331124    0.648581    0.601923    11.00000    0.01752    0.01812 =
         0.01977   -0.00158    0.00080   -0.00142
C00C  1    0.173599    0.361803    0.600476    11.00000    0.02083    0.02114 =
         0.02265    0.00524    0.00379   -0.00302
AFIX  43
H00C  2    0.121329    0.268024    0.618879    11.00000   -1.20000
AFIX   0
C00D  1    0.642383    0.775701    0.659372    11.00000    0.02242    0.01940 =
         0.01587    0.00078    0.00275   -0.00218
C00E  1    0.384915    0.793790    0.460930    11.00000    0.02518    0.01832 =
         0.01873    0.00198    0.00368   -0.00173
AFIX 137
H00A  2    0.438406    0.689649    0.445411    11.00000   -1.50000
H00B  2    0.441786    0.901744    0.449113    11.00000   -1.50000
H00D  2    0.259911    0.797463    0.448760    11.00000   -1.50000
AFIX   0
C00F  1    0.101647    0.192371    0.460016    11.00000    0.02615    0.01863 =
         0.02497   -0.00315    0.00244   -0.00422
AFIX 137
H00E  2    0.043322    0.294614    0.441902    11.00000   -1.50000
H00F  2    0.041760    0.082999    0.447565    11.00000   -1.50000
H00G  2    0.223843    0.187947    0.451435    11.00000   -1.50000
AFIX   0
C00G  1    0.177070    0.379056    0.714421    11.00000    0.02676    0.03884 =
         0.02084    0.00819    0.00360   -0.00424
AFIX 137
H00H  2    0.052076    0.371430    0.702474    11.00000   -1.50000
H00I  2    0.191687    0.403141    0.753307    11.00000   -1.50000
H00J  2    0.234160    0.266436    0.706934    11.00000   -1.50000
AFIX   0
C00H  1    0.674493    1.098236    0.685312    11.00000    0.04245    0.01820 =
         0.03471   -0.00451   -0.00704   -0.00270
AFIX 137
H00K  2    0.695079    1.164192    0.652479    11.00000   -1.50000
H00L  2    0.735987    1.156739    0.716704    11.00000   -1.50000
H00M  2    0.548711    1.095382    0.689560    11.00000   -1.50000
AFIX   0
C00I  1    0.931435    0.893048    0.698431    11.00000    0.02541    0.03232 =
         0.03554   -0.00050   -0.00504   -0.00664
AFIX 137
H00N  2    0.962852    0.766922    0.698722    11.00000   -1.50000
H00O  2    0.956156    0.942376    0.734792    11.00000   -1.50000
H00P  2    1.000222    0.956735    0.673193    11.00000   -1.50000
AFIX   0
HKLF 4
REM  r010_a.res in P2(1)/n
REM R1 =  0.0263 for    2472 Fo > 4sig(Fo)  and  0.0297 for all    2702 data
REM    168 parameters refined using      0 restraints
END
WGHT      0.0348      0.6552
REM Highest difference peak  0.321,  deepest hole -0.303,  1-sigma level  0.046
Q1    1   0.5887  1.1290  0.6564  11.00000  0.05    0.32
Q2    1   0.3329  0.6403  0.5735  11.00000  0.05    0.29
Q3    1   0.1704  0.3592  0.5731  11.00000  0.05    0.28
Q4    1   0.2849  0.5842  0.6133  11.00000  0.05    0.27
Q5    1   0.2020  0.4350  0.5290  11.00000  0.05    0.27
Q6    1   0.2922  0.5520  0.5311  11.00000  0.05    0.27
Q7    1   0.6930  0.6832  0.6575  11.00000  0.05    0.24
Q8    1   0.3791  0.7190  0.6182  11.00000  0.05    0.23
Q9    1   0.7633  1.1683  0.6800  11.00000  0.05    0.22
Q10   1   0.6171  1.1103  0.7213  11.00000  0.05    0.22
Q11   1   0.2130  0.4206  0.6135  11.00000  0.05    0.21
Q12   1   0.7132  0.9889  0.6775  11.00000  0.05    0.21
Q13   1   0.3957  0.7841  0.4933  11.00000  0.05    0.20
Q14   1   0.7356  0.8817  0.6603  11.00000  0.05    0.18
Q15   1   0.0973  0.1971  0.4975  11.00000  0.05    0.18
Q16   1   0.8193  0.9043  0.6894  11.00000  0.05    0.17
Q17   1   0.2590  0.5072  0.6529  11.00000  0.05    0.17
Q18   1   0.1482  0.2817  0.5298  11.00000  0.05    0.16
Q19   1   0.5509  0.7936  0.6509  11.00000  0.05    0.16
Q20   1   0.3997  0.8431  0.6743  11.00000  0.05    0.15
;
_shelx_res_checksum                50400
_shelx_hkl_file
;
   0   0   2  438.44    5.55
   0   0  -2  440.12    6.07
   0   0  -2  431.27    5.35
   0   0  -3    0.15    0.47
   0   0   3    0.72    0.66
   0   0  -3   -0.40    0.62
   0   0  -3    0.03    0.73
   0   0  -4  384.15    5.70
   0   0  -4  368.39    6.99
   0   0  -4  372.39    7.97
   0   0   4  379.80    7.28
   0   0   5   -0.97    1.30
   0   0  -5    0.79    0.87
   0   0  -5    0.45    1.42
   0   0  -5    0.06    1.04
   0   0  -6 9815.25   35.62
   0   0  -6 9786.52   44.00
   0   0  -6 9762.14   49.78
   0   0   7    0.32    1.27
   0   0  -7    0.11    1.18
   0   0  -7   -0.47    1.79
   0   0  -7    0.08    0.96
   0   0   8   30.81    3.30
   0   0  -8   29.81    3.60
   0   0  -8   29.86    3.15
   0   0  -8   30.25    2.34
   0   0   9    1.32    1.44
   0   0  -9    1.74    1.59
   0   0  -9    1.07    1.81
   0   0  -9   -0.38    1.01
   0   0  10  573.80   14.89
   0   0 -10  572.04   14.19
   0   0 -10  542.66   15.82
   0   0 -11   -0.11    1.01
   0   0 -11    0.07    1.66
   0   0 -11    0.52    2.06
   0   0  11   -1.69    2.16
   0   0 -12  887.55   19.66
   0   0  12  909.37   21.16
   0   0 -12  913.04   23.08
   0   0 -13   -1.29    1.77
   0   0 -13    0.01    2.25
   0   0  13    0.86    1.82
   0   0 -14  124.57    8.29
   0   0  14  126.05    8.93
   0   0 -14  120.58    9.49
   0   0  15    0.55    1.87
   0   0 -15    0.91    2.83
   0   0 -15   -0.54    1.89
   0   0 -16  207.99   13.60
   0   0 -16  237.35    8.20
   0   0  16  225.32   12.90
   0   0 -16  233.55   12.09
   0   0  17    0.98    2.13
   0   0 -17   -2.45    2.48
   0   0 -17    0.26    1.36
   0   0 -17   -1.04    2.32
   0   0 -17    1.74    1.58
   0   0 -18  537.67   13.06
   0   0 -18  509.75   22.89
   0   0 -18  523.84   12.30
   0   0  18  516.19   21.08
   0   0  18  508.10   13.21
   0   0 -18  499.06   19.03
   0   0 -19    2.23    3.70
   0   0 -19    2.42    1.80
   0   0  19   -0.42    2.11
   0   0  19   -2.24    3.49
   0   0  19    1.28    2.34
   0   0 -19   -2.03    1.81
   0   0 -20  163.67   14.31
   0   0  20  143.81    6.92
   0   0  20  143.66    8.76
   0   0 -20  148.10    7.24
   0   0 -20  138.84    6.67
   0   0  20  157.00   12.93
   0   0 -21   -1.91    1.72
   0   0  21   -4.61    3.84
   0   0  21   -1.11    2.22
   0   0 -21   -2.79    4.80
   0   0 -21    2.56    1.70
   0   0 -22  136.89    7.20
   0   0 -22  134.35    6.65
   0   0  22  129.46    8.55
   0   0 -23   -0.91    1.76
   0   0  23    0.72    2.25
   0   0 -23    0.22    1.52
   0   0 -24  165.82    7.18
   0   0 -24  171.54    7.72
   0   0  24  157.24    9.09
   0   0 -25   -1.32    1.54
   0   0  25   -0.16    2.25
   0   0 -25    0.18    1.48
   0   0 -26   13.23    2.24
   0   0  26   21.19    3.55
   0   0  26   20.47    2.77
   0   0 -27   -0.30    1.17
   0   0  27    0.85    1.60
   0   0  28    7.30    2.01
   0   0 -28    3.86    1.14
   0   0  29   -0.65    1.19
   0   0 -29    0.62    0.98
   0   0  30   29.64    2.34
   0   0 -30   23.37    1.72
   0  -1   0   -0.20    0.49
   0   1   0   -0.70    0.80
   0  -1   0    0.00    0.80
   0   1   0    0.01    0.52
   0   1   1 1052.42    5.97
   0  -1  -1 1071.05    9.95
   0  -1   1 1029.31    7.93
   0  -1   1 1060.87   12.00
   0   1  -1 1025.48   12.18
   0   1  -1 1088.89   10.63
   0  -1  -1 1065.58    8.40
   0  -1  -1 1065.01   11.60
   0   1   1 1050.60   11.01
   0  -1  -2 2712.95   18.18
   0  -1   2 2795.90   14.43
   0   1   2 2730.47   17.37
   0  -1  -2 2873.53   17.15
   0   1  -2 2842.32   19.75
   0  -1  -3   45.82    2.74
   0   1  -3   46.40    3.07
   0   1   3   42.72    2.29
   0  -1   3   44.90    2.87
   0  -1   4  655.42   11.09
   0   1   4  641.05    8.86
   0   1   4  623.36   10.58
   0  -1  -4  665.69   11.18
   0  -1  -4  669.41   11.43
   0  -1  -4  658.58    5.93
   0   1  -4  637.59   11.51
   0   1   5  169.60    4.81
   0   1  -5  180.46    6.68
   0  -1  -5  179.03    6.55
   0   1  -5  176.25    6.03
   0  -1   5  184.36    6.36
   0  -1  -5  178.13    6.00
   0  -1  -5  173.00    3.91
   0   1   5  180.53    6.15
   0   1  -6 1021.26   15.89
   0   1   6 1037.56   15.70
   0  -1  -6 1043.39   14.29
   0  -1   6 1031.92   16.11
   0  -1  -6 1061.17   17.08
   0  -1  -6 1015.16   11.06
   0   1  -6 1021.74   16.85
   0   1   7  147.45    6.45
   0  -1  -7  153.17    5.61
   0  -1   7  149.12    6.68
   0   1  -7  152.27    6.75
   0   1  -7  154.72    7.09
   0  -1  -7  153.84    7.18
   0  -1  -7  169.69    5.17
   0   1   8 1386.01   20.70
   0  -1  -8 1372.93   16.11
   0   1  -8 1371.31   21.91
   0  -1  -8 1350.39   16.61
   0   1  -8 1428.16   22.36
   0  -1  -8 1398.49   22.88
   0  -1   8 1399.50   21.39
   0  -1  -9   14.26    3.12
   0   1  -9   21.55    3.28
   0  -1   9   19.53    3.13
   0  -1  -9   15.51    2.02
   0   1   9   16.13    2.77
   0   1  -9   20.52    3.30
   0  -1  -9   15.88    2.17
   0   1 -10   -0.24    1.93
   0   1 -10    0.65    1.89
   0   1  10    0.36    1.63
   0  -1 -10    0.23    1.04
   0  -1 -10    0.22    2.04
   0  -1  10    2.18    1.87
   0   1 -11    7.85    3.03
   0  -1 -11    5.20    2.45
   0  -1  11    4.68    2.30
   0  -1 -11    6.10    1.78
   0   1 -11    5.37    2.08
   0   1 -11    1.60    1.39
   0   1  11    6.07    2.61
   0  -1 -12  309.31   13.73
   0  -1  12  344.88   13.57
   0  -1 -12  336.10   10.56
   0   1  12  331.16   12.78
   0   1 -12  324.19   13.60
   0   1 -12  329.90   11.08
   0   1 -12  341.01   13.60
   0   1  13  120.71    8.31
   0  -1  13  133.96    9.06
   0   1 -13  121.63    8.56
   0  -1 -13  140.25    7.18
   0  -1 -13  138.33    9.90
   0   1 -13  116.06    8.71
   0  -1  14   -2.58    2.17
   0   1 -14    0.76    1.95
   0  -1 -14   -0.48    2.17
   0   1  14   -0.71    2.05
   0   1 -14   -0.11    2.27
   0  -1 -14    4.30    1.63
   0  -1 -15  165.28   11.74
   0  -1  15  165.56   11.04
   0   1  15  158.54   10.40
   0   1 -15  166.58   10.71
   0   1 -15  160.62   11.28
   0  -1 -15  143.06    7.91
   0  -1 -16  155.28   12.14
   0   1 -16  150.75   11.56
   0   1 -16  164.51    7.10
   0  -1 -16  160.09    6.30
   0   1 -16  155.80   10.94
   0  -1  16  167.14   11.53
   0   1 -16  163.53    6.61
   0  -1 -16  154.91    6.53
   0   1  16  167.67   11.29
   0  -1 -17   42.51    6.86
   0   1 -17   42.90    3.90
   0   1 -17   48.31    3.90
   0  -1 -17   49.88    4.82
   0  -1  17   47.47    6.34
   0   1  17   45.23    6.27
   0  -1  17   42.16    4.27
   0  -1 -17   50.19    4.07
   0   1 -17   41.98    6.68
   0   1 -17   46.34    4.26
   0   1 -17   43.50    6.23
   0  -1 -17   49.69    3.82
   0  -1  18    6.70    2.49
   0   1 -18    2.70    2.77
   0   1 -18    5.17    1.83
   0   1  18    2.75    2.27
   0  -1 -18    6.14    1.79
   0   1  18    3.22    2.17
   0  -1 -18    4.85    2.90
   0   1 -18    4.24    1.77
   0  -1  18    3.71    2.31
   0  -1 -18    5.61    2.05
   0   1 -18    0.61    3.16
   0   1 -18    6.92    2.40
   0  -1  18    3.96    2.17
   0  -1 -18    1.05    2.55
   0  -1 -19  482.65   23.63
   0  -1  19  433.37   14.67
   0  -1 -19  456.26   12.32
   0   1 -19  433.09   12.36
   0   1 -19  444.19   21.95
   0  -1 -19  437.45   13.60
   0   1 -19  446.66   11.82
   0   1  19  442.03   14.76
   0   1  19  439.54   20.59
   0  -1  19  480.76   21.71
   0   1 -19  438.57   12.18
   0  -1  19  437.02   13.12
   0   1 -19  440.20   19.91
   0  -1 -19  422.86   11.18
   0  -1 -20  109.71    6.20
   0  -1  20  103.20   10.63
   0  -1 -20   98.20    6.68
   0  -1  20   96.39    7.27
   0  -1  20  103.97    6.56
   0  -1 -20  105.23    5.78
   0  -1 -20  121.85   12.88
   0   1  20   98.54    7.27
   0   1  20   99.34   10.50
   0   1 -20   96.15   11.00
   0   1 -20   96.88    5.86
   0   1 -20  106.54    6.30
   0   1 -20  108.90    5.98
   0  -1 -21    3.95    3.25
   0   1  21   -0.09    2.04
   0   1  21   -0.51    2.89
   0  -1 -21    0.93    1.57
   0  -1  21   -1.02    1.58
   0  -1 -21   -0.83    1.54
   0   1 -21    0.23    2.03
   0  -1 -21    2.22    2.25
   0  -1  21    0.35    2.33
   0   1 -21    0.50    1.64
   0  -1  21  -11.22    4.00
   0   1 -21    0.79    1.41
   0   1 -21   -8.17    4.33
   0  -1 -22   60.52    4.85
   0  -1 -22   53.87    4.29
   0   1 -22   53.98    4.52
   0  -1  22   56.03    4.85
   0   1  22   49.05    5.42
   0  -1  22   56.45    5.77
   0   1 -22   57.96    4.81
   0   1 -22   61.63    4.68
   0  -1  23   78.19    6.71
   0   1 -23   82.19    5.56
   0   1 -23   82.70    5.24
   0   1  23   73.92    6.39
   0  -1 -23   81.74    5.46
   0  -1  23   77.38    5.39
   0  -1  24    2.49    2.07
   0   1  24    0.98    2.24
   0  -1 -24    5.39    2.06
   0  -1  24   -0.15    1.33
   0   1 -24    2.86    1.35
   0   1 -24    3.38    2.01
   0   1 -25   24.81    2.77
   0  -1  25   24.47    3.78
   0  -1  25   24.36    2.98
   0   1  25   26.24    3.71
   0  -1 -25   20.98    2.84
   0   1 -25   26.53    3.18
   0  -1  26    4.48    2.11
   0  -1 -26    4.86    1.66
   0  -1  26    3.51    1.23
   0   1 -26    3.75    1.78
   0   1  26    7.32    2.54
   0   1  26    1.96    1.72
   0   1 -26    3.32    1.53
   0  -1  27   31.98    3.47
   0  -1 -27   35.69    3.06
   0   1  27   35.14    3.70
   0   1  27   29.72    3.27
   0   1 -27   35.56    3.10
   0  -1 -28   18.88    2.12
   0   1 -28   15.71    1.94
   0  -1  28   18.50    2.69
   0   1  28   15.55    2.45
   0   1  28   19.16    2.44
   0   1  29  127.23    5.24
   0  -1  29  125.41    5.16
   0  -1 -29  118.89    4.31
   0   1 -29  115.62    4.30
   0  -2   0  131.61    6.01
   0   2   0  135.32    4.35
   0  -2   0  129.77    4.48
   0   2   0  130.89    5.88
   0   2  -1  523.17    9.64
   0  -2   1  521.12    8.36
   0  -2   1  514.71   11.79
   0  -2  -1  524.03    9.43
   0   2   1  518.27   11.13
   0   2   1  506.73    6.98
   0   2  -1  519.74   11.86
   0  -2  -1  516.66   11.67
   0   2  -2 3206.16   30.58
   0   2  -2 3175.06   25.98
   0  -2  -2 3032.33   24.45
   0  -2   2 3210.04   29.71
   0   2   2 3179.84   27.03
   0  -2   2 3081.48   19.62
   0   2  -3   11.79    2.03
   0   2   3   12.36    1.94
   0   2  -3   13.76    2.50
   0  -2   3    9.40    1.30
   0  -2   3   13.36    2.41
   0   2  -4  646.58    9.62
   0   2  -4  659.85   15.31
   0  -2   4  621.22    9.58
   0  -2  -4  657.96   11.80
   0   2   4  640.82   12.16
   0   2  -4  640.70   13.60
   0  -2   4  659.91   14.63
   0   2  -5    4.56    1.26
   0   2  -5    5.00    1.97
   0  -2  -5    3.01    1.35
   0  -2   5    4.79    2.05
   0  -2   5    5.77    1.26
   0   2  -5    3.81    1.64
   0   2   5    6.00    1.52
   0   2   6  192.34    6.82
   0  -2   6  199.83    8.45
   0  -2   6  188.48    6.20
   0   2  -6  208.02    8.75
   0   2  -6  199.27    6.86
   0   2  -6  202.83    9.21
   0  -2  -6  200.65    7.84
   0  -2  -7   82.26    5.53
   0   2   7   83.99    4.57
   0   2  -7   79.92    4.84
   0   2   7   88.41    5.85
   0  -2   7   78.18    4.28
   0   2  -7   82.18    5.88
   0   2  -7   85.05    6.29
   0  -2   7   89.20    5.91
   0  -2   8  193.50    9.06
   0   2  -8  188.96    7.96
   0   2  -8  214.00    9.94
   0   2   8  180.14    6.83
   0   2  -8  190.68    9.54
   0   2   8  184.35    8.67
   0  -2  -8  187.27    8.84
   0  -2   9   12.44    3.08
   0   2  -9    9.57    2.99
   0   2   9   12.43    2.94
   0   2  -9    8.74    2.32
   0  -2  -9    9.23    2.83
   0  -2  10  111.92    7.68
   0  -2 -10   98.53    7.31
   0   2 -10  107.54    7.70
   0   2 -10  101.45    6.85
   0   2  10  101.94    7.09
   0   2 -10  105.12    7.81
   0   2  11  302.84   12.62
   0  -2 -11  287.05   12.86
   0  -2  11  299.93   12.94
   0   2 -11  297.60   12.16
   0   2 -11  284.31   12.68
   0   2 -11  294.76   13.36
   0  -2 -12  309.42   14.14
   0   2 -12  310.30   14.11
   0   2 -12  297.35   13.41
   0   2  12  320.91   13.57
   0  -2  12  342.53   14.48
   0   2 -12  304.49   13.02
   0   2 -13  385.27   15.53
   0   2 -13  403.81   16.12
   0   2  13  411.36   16.12
   0   2 -13  420.18   17.20
   0  -2 -13  390.73   16.72
   0  -2  13  433.64   17.07
   0   2 -14   10.49    3.12
   0  -2 -14    9.32    3.51
   0  -2  14   13.97    3.94
   0   2 -14   13.41    3.35
   0   2 -14    8.98    2.98
   0   2  14   11.49    3.28
   0  -2  15    1.51    1.46
   0   2 -15    3.44    1.47
   0   2  15    4.96    3.54
   0  -2 -15   -0.92    1.55
   0  -2 -15    6.07    1.77
   0   2 -15    3.92    2.79
   0  -2 -15    3.05    2.60
   0  -2  15    5.35    2.78
   0   2 -15    4.46    2.30
   0   2 -15    4.95    1.87
   0   2 -15    1.34    2.29
   0   2 -16  238.07    8.32
   0  -2 -16  220.82   14.20
   0   2  16  237.04   13.99
   0   2 -16  225.99   13.63
   0   2 -16  231.26    7.68
   0  -2 -16  243.72    8.36
   0  -2  16  220.07    9.55
   0   2  16  201.94    9.31
   0  -2  16  252.41   14.79
   0   2 -16  237.59   14.51
   0  -2  16  231.56    9.95
   0  -2 -16  225.01    9.84
   0   2 -16  230.56    8.82
   0   2 -16  236.76   13.43
   0  -2 -17  226.45    8.34
   0  -2  17  204.86    9.50
   0   2 -17  212.30    8.66
   0   2  17  233.48   14.41
   0   2 -17  209.04   13.68
   0  -2  17  214.99   14.21
   0   2  17  196.68    9.69
   0   2 -17  193.89   12.34
   0  -2 -17  213.88   14.88
   0  -2  17  208.00    9.76
   0   2 -17  216.30   14.22
   0   2 -17  219.43    8.27
   0  -2 -17  210.89    9.76
   0   2 -18   11.43    2.61
   0   2 -18    7.52    4.23
   0  -2 -18    8.83    3.56
   0  -2 -18   12.92    2.46
   0  -2 -18    9.45    2.72
   0  -2  18   11.12    4.61
   0   2 -18    8.79    3.47
   0  -2  18    4.54    2.15
   0   2  18    8.81    2.87
   0   2 -18    8.61    2.13
   0  -2  18   13.14    2.88
   0   2  18   10.66    2.99
   0   2 -19    8.92    2.50
   0   2 -19   10.97    2.42
   0  -2 -19   10.38    2.86
   0   2 -19   10.09    2.12
   0  -2 -19    9.75    2.18
   0   2  19   12.31    5.79
   0   2 -19    5.25    4.14
   0  -2  19   12.22    4.61
   0  -2  19   11.26    2.83
   0   2 -19    9.17    4.60
   0  -2  19   12.23    2.74
   0   2  19    8.25    2.71
   0   2 -20    7.61    2.36
   0  -2 -20    5.84    2.55
   0   2 -20    4.98    2.19
   0  -2  20    5.85    4.47
   0   2 -20    6.85    2.01
   0   2 -20   -4.48    6.25
   0   2  20    2.84    2.14
   0   2  20    3.73    3.89
   0  -2  20   10.11    6.21
   0  -2  20    8.92    2.61
   0  -2 -20    5.49    1.90
   0  -2  20    6.80    1.95
   0  -2 -21  230.39    8.95
   0  -2  21  210.26   10.11
   0   2 -21  230.73    9.39
   0   2 -21  222.13    9.03
   0   2 -21  224.86    8.69
   0  -2 -21  211.44   10.17
   0   2  21  207.36   10.19
   0  -2  21  222.61    9.87
   0  -2  22    3.59    2.28
   0  -2 -22    2.42    2.11
   0  -2 -22    0.67    1.64
   0  -2  22   -0.51    2.27
   0   2 -22    0.01    1.59
   0   2 -22    0.93    1.64
   0   2 -22    0.40    1.43
   0  -2  23   29.43    4.18
   0   2 -23   25.76    3.09
   0  -2 -23   24.56    3.19
   0   2 -23   28.59    3.22
   0  -2  23   27.53    3.61
   0   2 -23   26.96    3.47
   0  -2 -23   23.04    3.72
   0   2  23   25.12    3.73
   0   2  24   20.32    3.39
   0   2 -24   20.88    2.65
   0  -2  24   25.53    3.57
   0  -2 -24   23.47    2.95
   0   2 -24   23.51    3.08
   0  -2  24   20.81    2.98
   0  -2 -24   15.37    2.83
   0  -2  25  179.56    8.24
   0  -2  25  182.70    7.53
   0  -2 -25  185.56    7.31
   0   2  25  181.06    8.34
   0   2  25  183.40    9.21
   0   2 -25  191.87    7.02
   0   2 -25  183.17    7.44
   0  -2  26   75.93    5.12
   0   2  26   71.66    5.48
   0  -2 -26   72.61    4.37
   0  -2  26   75.91    4.51
   0   2 -26   78.07    4.22
   0   2  26   70.42    4.89
   0   2 -26   75.09    4.55
   0   2 -27  199.17    6.04
   0  -2  27  199.82    7.32
   0   2  27  191.97    7.23
   0  -2 -27  204.55    6.63
   0   2  27  205.00    8.24
   0   2 -27  206.28    6.79
   0  -2  27  209.01    6.57
   0   2  28    4.41    1.89
   0  -2  28    1.66    1.08
   0   2  28    1.33    1.16
   0   2 -28    4.92    1.31
   0  -2  28    1.34    1.24
   0  -2 -28    4.15    1.47
   0  -2 -29   11.33    1.44
   0   2 -29   13.41    1.49
   0   3   0    1.70    1.13
   0  -3   0    0.00    0.94
   0  -3   0    0.89    2.09
   0   3   0   -0.52    1.70
   0   3   1 2082.40   28.18
   0   3  -1 2099.80   22.75
   0  -3   1 2132.23   21.12
   0  -3  -1 2086.71   22.81
   0  -3  -1 2067.52   29.12
   0  -3   1 2142.99   30.13
   0   3  -1 2138.53   29.75
   0  -3   2  741.53   18.05
   0   3   2  748.21   16.79
   0   3  -2  751.20   18.25
   0  -3   2  766.69   12.20
   0   3  -2  728.10   14.55
   0  -3   3  534.00   15.69
   0  -3   3  533.23    9.99
   0   3  -3  541.73   13.51
   0   3  -3  517.85   15.73
   0   3   3  506.40   13.79
   0   3   4  354.06   11.51
   0  -3   4  354.99   13.10
   0   3  -4  369.61   13.65
   0  -3   4  360.04    8.24
   0   3  -4  361.23   11.74
   0   3   5 1121.40   20.28
   0  -3   5 1122.06   23.64
   0   3  -5 1138.45   21.83
   0   3  -5 1143.76   24.71
   0  -3   5 1140.18   14.93
   0  -3   6   85.85    7.06
   0   3  -6   71.82    5.95
   0  -3   6   85.70    4.34
   0   3   6   74.84    5.36
   0   3  -6   81.23    7.03
   0   3  -7 3213.82   43.52
   0   3   7 3017.28   33.46
   0   3  -7 3093.70   39.70
   0  -3   7 3190.27   41.98
   0  -3   7 3002.96   26.61
   0   3   8  403.80   14.87
   0   3  -8  388.28   14.71
   0  -3   8  423.02   15.91
   0  -3   8  397.00   10.21
   0   3  -8  414.97   16.20
   0   3   8  402.32   12.35
   0   3  -8  371.46   10.57
   0   3  -9   60.32    4.73
   0   3  -9   61.62    6.50
   0  -3   9   61.67    6.59
   0   3  -9   54.58    6.40
   0   3   9   56.90    6.10
   0   3   9   57.59    4.82
   0  -3   9   53.64    4.06
   0   3  10   37.35    5.26
   0  -3  10   34.86    3.61
   0   3  10   30.49    3.65
   0  -3  10   33.80    5.24
   0   3 -10   29.86    4.82
   0   3 -10   35.88    5.05
   0  -3  11  230.64   12.88
   0   3 -11  217.62   12.67
   0   3  11  226.16   12.41
   0   3 -11  213.79   12.56
   0   3 -12   52.44    6.60
   0   3  12   45.40    6.00
   0  -3  12   54.87    6.73
   0   3 -12   49.40    6.53
   0   3  13   27.59    4.99
   0   3 -13   30.28    3.45
   0   3 -13   25.59    2.90
   0  -3  13   25.10    3.30
   0  -3  13   29.84    5.69
   0  -3 -13   26.09    2.76
   0  -3 -13   29.57    3.83
   0   3 -13   38.50    5.68
   0   3 -13   28.24    4.97
   0  -3  14    0.42    2.27
   0   3 -14   -2.48    2.40
   0  -3 -14   -0.33    1.43
   0  -3 -14    1.91    2.64
   0  -3  14   -0.44    1.97
   0   3 -14   -1.56    2.03
   0   3 -14   -1.50    2.68
   0   3  14    2.35    2.51
   0   3 -14    0.19    1.44
   0   3  15  466.10   20.44
   0   3 -15  420.93   19.30
   0  -3  15  464.45   20.86
   0  -3  15  418.45   13.54
   0   3 -15  422.64   19.96
   0  -3 -15  421.44   14.06
   0   3 -15  422.55   10.46
   0   3 -15  438.67   12.56
   0  -3 -15  451.62   11.43
   0   3 -15  421.06   11.44
   0   3 -16   34.15    6.06
   0   3 -16   21.47    2.87
   0  -3 -16   21.00    3.77
   0   3 -16   18.82    5.14
   0  -3  16   19.64    3.39
   0   3  16   25.83    5.29
   0  -3  16   24.10    5.78
   0   3 -16   19.62    3.20
   0   3 -16   20.41    2.83
   0  -3  16   14.52    3.10
   0  -3 -16   18.27    2.78
   0  -3  17  108.19    6.80
   0   3 -17  110.81   10.68
   0   3 -17  116.36    6.28
   0   3 -17  116.11    5.75
   0  -3  17  118.02    7.47
   0  -3 -17  112.56    7.77
   0   3 -17  123.43   11.76
   0  -3 -17  118.36    6.24
   0   3  17  103.94   10.65
   0   3 -17  117.88    6.80
   0  -3  17  118.52   11.76
   0   3  18   13.50    4.58
   0  -3  18   20.45    6.22
   0  -3  18   22.30    3.75
   0   3 -18   24.95    3.06
   0   3 -18   26.33    6.50
   0  -3 -18   20.58    3.73
   0   3 -18   22.98    3.29
   0  -3  18   26.22    3.74
   0  -3 -18   21.08    3.03
   0   3  18   23.15    3.57
   0   3 -19  754.78   17.17
   0  -3 -19  733.50   19.64
   0  -3  19  724.07   17.22
   0  -3 -19  750.55   15.89
   0   3 -19  753.04   15.87
   0  -3  19  753.57   18.79
   0   3  19  708.20   17.49
   0  -3  19  806.66   29.69
   0   3  19  785.02   29.42
   0  -3 -20   29.47    3.43
   0   3 -20   30.06    3.71
   0  -3  20   32.10    3.79
   0   3 -20   28.96    3.69
   0   3 -20   31.17    3.59
   0  -3 -20   29.49    4.49
   0   3  20   32.24    4.03
   0  -3  20   29.54    4.26
   0   3 -21    7.44    1.93
   0  -3  21    6.08    2.31
   0  -3 -21    8.65    2.38
   0   3 -21    9.12    2.55
   0  -3  21   10.52    2.69
   0   3 -21    7.38    2.38
   0  -3 -21    5.65    2.44
   0   3  21    6.45    2.48
   0   3 -22   61.09    4.70
   0   3 -22   71.76    4.87
   0   3 -22   74.90    5.41
   0  -3  22   68.56    5.27
   0   3  22   73.38    5.49
   0  -3  22   74.99    5.83
   0  -3 -22   62.78    5.81
   0  -3 -22   75.21    5.13
   0   3 -23    3.61    1.73
   0  -3 -23    1.54    1.45
   0  -3  23    1.52    1.78
   0  -3  23    3.18    2.06
   0   3 -23    2.97    1.80
   0   3 -23    2.33    1.34
   0   3  23    1.58    1.59
   0  -3 -23   -2.55    2.22
   0   3  24   23.10    2.89
   0  -3  24   25.84    2.94
   0   3  24   25.36    3.81
   0   3 -24   29.13    2.91
   0  -3 -24   24.50    3.39
   0   3 -24   28.63    3.19
   0   3 -24   29.29    2.94
   0  -3  24   29.28    3.43
   0  -3 -24   29.28    3.11
   0  -3 -25   74.56    4.97
   0  -3 -25   67.18    4.88
   0   3 -25   69.42    4.42
   0  -3  25   71.88    4.46
   0  -3  25   71.21    4.66
   0   3 -25   70.10    3.98
   0   3  25   71.52    5.57
   0   3  25   68.52    4.37
   0   3  26    1.34    1.66
   0   3 -26    1.87    0.89
   0  -3 -26    1.79    1.12
   0  -3 -26   -1.82    1.85
   0   3 -26    1.25    1.17
   0  -3  26    4.10    1.48
   0  -3  27   18.36    1.99
   0   3 -27   19.78    2.07
   0  -3 -27   21.85    2.47
   0   3 -27   21.23    1.85
   0   3  27   18.22    2.62
   0   3  28   27.58    2.61
   0   3 -28   30.68    2.17
   0  -3 -28   25.81    2.23
   0  -3  28   34.34    2.19
   0   4   0  260.10   12.37
   0  -4   0  246.53   12.32
   0   4   1  851.44   22.14
   0  -4   1  841.30   15.10
   0  -4   1  821.24   22.56
   0   4  -1  866.26   22.85
   0  -4   2  321.58   14.34
   0   4  -2  336.30   14.62
   0   4   2  337.28   13.76
   0   4   3  201.64   10.62
   0   4  -3  204.35    9.35
   0   4  -3  208.78   11.90
   0  -4   3  200.95   11.73
   0  -4   4  452.38   17.56
   0   4  -4  419.26   14.15
   0   4   4  452.50   15.76
   0   4  -5 1494.49   32.82
   0   4  -5 1415.75   27.18
   0   4   5 1403.29   27.72
   0  -4   5 1454.71   31.82
   0  -4   6  360.58   16.36
   0   4  -6  355.33   16.39
   0   4  -6  352.94   14.22
   0   4   6  360.66   14.06
   0   4  -7   65.70    6.55
   0   4  -7   72.01    7.74
   0  -4   7   71.74    7.81
   0   4   7   67.32    6.25
   0   4   8   98.84    8.92
   0   4  -8   96.23    9.00
   0   4  -8  104.17    8.46
   0   4   8   94.86    7.22
   0  -4   8  107.48    9.45
   0   4  -9  667.16   22.06
   0   4  -9  690.94   24.26
   0  -4   9  701.45   24.11
   0   4   9  675.99   23.15
   0   4   9  666.69   19.02
   0  -4 -10    7.41    2.55
   0  -4  10    8.37    2.10
   0  -4  10   12.05    4.00
   0   4 -10   12.98    2.25
   0  -4 -10   11.44    2.25
   0   4  10   13.07    4.20
   0   4 -10   11.63    3.87
   0  -4 -10    8.37    1.91
   0  -4  10   11.69    2.59
   0   4 -10   10.40    3.64
   0  -4 -11  357.70   11.49
   0  -4 -11  312.02   11.97
   0  -4  11  341.76   17.53
   0   4 -11  316.98    9.98
   0   4 -11  318.62   16.97
   0   4 -11  324.85   16.60
   0  -4  11  289.39   10.69
   0  -4 -11  324.38   10.03
   0  -4  11  301.02    9.63
   0   4  11  337.76   17.12
   0   4 -12  258.58   15.69
   0  -4  12  259.38    9.08
   0  -4 -12  268.77    9.29
   0  -4 -12  268.83   11.28
   0  -4  12  279.70   16.55
   0   4  12  242.88   14.92
   0   4 -12  250.46   15.08
   0   4 -12  269.08   10.10
   0  -4  12  267.70   10.74
   0  -4 -12  285.06   10.49
   0   4 -12  254.97    9.15
   0   4 -13  199.00    8.10
   0   4 -13  187.31    8.58
   0   4 -13  196.21   13.76
   0   4  13  197.92   13.77
   0  -4 -13  190.06    9.77
   0  -4 -13  192.56    7.90
   0   4 -13  198.93   13.88
   0  -4  13  194.51    7.85
   0  -4 -13  212.54    9.28
   0  -4  13  203.21    9.40
   0  -4  13  202.10   14.50
   0  -4 -14    1.70    1.79
   0   4 -14    3.43    1.47
   0   4 -14   -1.21    2.13
   0  -4 -14    2.58    2.13
   0  -4  14    2.27    3.09
   0  -4  14    1.95    1.35
   0   4 -14    4.93    4.41
   0  -4 -14    1.25    1.74
   0  -4  14    5.47    2.41
   0   4  14    3.66    3.42
   0   4 -14    0.22    3.16
   0  -4 -15  273.68   12.13
   0  -4  15  278.09   11.23
   0   4  15  281.80   17.46
   0  -4  15  279.77    9.26
   0  -4 -15  265.34    9.29
   0   4 -15  278.20   10.68
   0   4 -15  268.75    9.57
   0   4 -15  254.54   16.31
   0   4 -15  283.16   17.71
   0  -4 -15  292.88   11.19
   0  -4  15  299.09   18.39
   0   4 -16    4.77    1.88
   0  -4 -16    7.99    2.77
   0   4 -16    5.05    4.14
   0  -4 -16    2.70    1.67
   0  -4  16    2.95    3.78
   0  -4  16    1.54    1.53
   0   4  16   12.23    5.12
   0  -4 -16    3.59    2.05
   0   4 -16    2.28    1.97
   0  -4  16    4.47    2.46
   0   4 -16   -3.05    5.02
   0   4 -17    1.95    2.05
   0  -4  17    3.70    3.08
   0  -4 -17    0.82    1.49
   0  -4  17   -0.59    1.94
   0  -4 -17   -0.35    2.08
   0  -4 -17    0.93    2.34
   0   4  17    0.11    3.12
   0  -4  17    1.88    1.39
   0   4 -17    2.79    1.69
   0  -4 -18   -1.37    2.37
   0  -4 -18    2.28    1.91
   0  -4  18    2.57    2.16
   0   4 -18   -0.41    1.78
   0   4 -18    1.98    1.61
   0   4 -19  199.46    8.18
   0  -4 -19  221.76    9.88
   0  -4  19  215.34    9.87
   0   4 -19  209.21    9.08
   0  -4 -19  190.93   10.45
   0   4 -20  183.40    8.40
   0   4 -20  180.57    7.62
   0  -4 -20  203.08    9.38
   0  -4  20  185.07    8.98
   0  -4 -20  187.80   10.02
   0   4 -21   10.48    2.29
   0  -4 -21    9.37    2.49
   0  -4 -21    8.05    2.76
   0  -4  21   14.02    3.08
   0   4 -21   12.43    2.59
   0   4  21    9.22    2.98
   0   4 -21    9.42    2.10
   0  -4 -22  250.96    9.74
   0   4 -22  231.06    7.90
   0   4  22  231.04   10.56
   0  -4 -22  215.50    9.98
   0   4 -22  224.57    8.43
   0   4 -22  236.50    8.77
   0  -4  22  238.63    9.41
   0   4  23   18.40    3.19
   0   4 -23   22.39    2.80
   0  -4 -23   20.61    3.12
   0   4 -23   18.88    2.34
   0  -4  23   24.87    3.09
   0  -4 -23   20.79    3.05
   0   4 -23   20.78    2.66
   0   4 -24    3.49    1.13
   0  -4  24    1.69    1.31
   0  -4 -24    4.76    1.84
   0   4  24    4.32    2.02
   0   4 -24    3.43    1.38
   0  -4 -24    2.03    1.66
   0   4 -24    0.52    1.02
   0   4  25   34.04    3.57
   0  -4 -25   27.50    3.04
   0   4 -25   29.46    2.62
   0   4 -25   27.51    2.23
   0  -4 -25   35.83    3.20
   0  -4  25   28.62    2.73
   0  -4 -26    9.24    1.63
   0  -4 -26    5.60    1.53
   0   4 -26   10.31    1.47
   0   4 -26   10.18    1.33
   0   4  26    9.73    1.90
   0  -4  26   10.35    1.56
   0   4 -27    0.77    0.71
   0  -4  27    1.05    0.75
   0  -5   0    1.97    2.31
   0  -5   0   -1.42    1.36
   0   5   0    2.67    2.20
   0  -5   1  388.08   11.02
   0  -5   1  375.01   13.18
   0  -5  -1  372.24   12.88
   0   5   1  368.05   16.92
   0  -5   1  376.62   10.07
   0   5  -1  379.93   17.68
   0  -5  -1  376.02   10.18
   0   5   2   48.33    6.24
   0  -5   2   53.20    7.21
   0  -5   2   51.04    4.29
   0  -5   2   54.80    5.38
   0   5  -2   48.67    6.89
   0  -5   2   47.95    3.77
   0  -5  -2   46.85    4.84
   0  -5  -2   48.16    3.85
   0  -5   3  330.86   12.74
   0  -5  -3  328.35   10.02
   0  -5   3  328.64    9.32
   0   5  -3  327.85   17.02
   0  -5   3  325.38   10.34
   0   5   3  315.40   15.51
   0  -5  -3  349.77   12.17
   0  -5  -3  325.48    9.74
   0  -5   3  284.58   16.04
   0  -5  -4  264.01   10.29
   0  -5   4  266.63    8.37
   0  -5   4  258.68   11.43
   0  -5  -4  294.92    9.56
   0   5   4  282.77   14.65
   0  -5  -4  271.72   10.74
   0  -5  -4  274.43    9.07
   0  -5   4  265.08    9.44
   0  -5   4  265.29   15.75
   0   5  -4  280.21   16.03
   0  -5   5    9.31    3.51
   0   5  -5    5.27    2.95
   0  -5  -5   10.46    2.21
   0  -5  -5    9.14    2.62
   0   5   5    7.24    2.78
   0  -5  -5    7.47    2.54
   0  -5   5    6.56    1.96
   0  -5  -5   10.16    2.18
   0  -5   5    6.48    2.01
   0  -5  -5   11.15    2.32
   0  -5   5   11.89    3.17
   0   5  -6  119.76   10.80
   0  -5   6  113.41    6.37
   0  -5  -6  116.77    6.14
   0   5   6  131.21   10.05
   0  -5  -6  123.71    7.39
   0  -5   6  117.78   10.83
   0   5  -6  105.52    6.15
   0  -5  -6  113.88    7.31
   0  -5  -6  122.52    6.35
   0  -5  -6  106.41    5.48
   0   5  -7  230.89    9.05
   0  -5   7  241.67    9.20
   0  -5  -7  244.19   10.36
   0  -5   7  242.90   15.78
   0  -5  -7  238.06    8.13
   0   5  -7  244.76   15.47
   0  -5  -7  258.32    9.13
   0  -5  -7  238.05   10.53
   0  -5  -7  250.17    9.08
   0   5   7  244.58   13.58
   0  -5  -8   67.89    4.85
   0  -5  -8   67.47    5.99
   0  -5   8   56.63    8.00
   0  -5  -8   62.29    4.25
   0   5   8   50.92    7.49
   0  -5  -8   65.59    4.92
   0   5  -8   64.56    8.24
   0  -5  -8   74.55    6.10
   0  -5   8   65.16    5.23
   0  -5   8   66.80    5.08
   0   5  -8   58.86    4.80
   0  -5  -9    6.60    2.54
   0  -5   9    6.54    3.80
   0   5  -9    5.54    1.92
   0  -5   9    4.59    2.29
   0  -5  -9    6.09    2.14
   0  -5  -9    3.24    1.90
   0  -5  -9    2.75    2.52
   0  -5  -9    4.76    1.98
   0  -5   9    2.93    2.17
   0   5   9   -0.60    2.62
   0  -5   9    4.03    1.85
   0   5  -9    5.72    3.80
   0   5 -10  306.00   18.15
   0  -5  10  299.17   10.55
   0  -5 -10  283.08   12.10
   0  -5  10  270.07   10.35
   0  -5  10  289.10   18.00
   0  -5 -10  304.49   11.58
   0  -5 -10  289.05    9.01
   0  -5 -10  294.85    9.91
   0  -5 -10  297.10   10.16
   0   5 -10  277.01   10.06
   0   5  10  283.28   17.45
   0  -5  10  299.59   10.31
   0   5  11  556.08   24.36
   0  -5  11  609.20   26.43
   0  -5  11  582.73   14.54
   0  -5 -11  549.46   13.81
   0   5 -11  556.88   24.62
   0  -5 -11  570.10   13.69
   0  -5 -11  598.15   12.93
   0  -5 -11  522.93   16.58
   0   5 -11  565.07   14.31
   0  -5  11  570.18   15.19
   0  -5  11  569.79   14.12
   0  -5 -11  582.85   16.17
   0   5 -12    2.33    1.81
   0  -5  12    4.30    1.76
   0   5  12    3.79    2.04
   0   5 -12    1.63    4.98
   0  -5 -12    0.87    1.98
   0   5 -12    6.95    2.74
   0  -5 -12    2.33    1.65
   0  -5 -12    3.51    2.43
   0  -5  12    0.41    4.83
   0  -5 -12   -2.18    1.72
   0   5  12   -5.21    6.02
   0  -5  12    3.39    1.78
   0  -5 -12    2.31    1.77
   0  -5  12    4.88    2.32
   0  -5 -13  128.13    6.46
   0   5 -13  130.28    7.00
   0  -5 -13  115.24    8.22
   0   5  13  111.73    7.23
   0  -5 -13  119.74    6.59
   0  -5  13  121.29    6.58
   0  -5 -13  132.67    7.97
   0   5 -13  137.26   12.92
   0   5  13  121.39   11.93
   0  -5  13  110.49    7.06
   0  -5  13  110.95   11.58
   0   5 -13  119.96    7.26
   0   5  14  286.34   11.77
   0   5 -14  315.73   10.60
   0  -5  14  322.24   11.71
   0  -5 -14  331.94   12.52
   0  -5 -14  327.01   13.57
   0  -5  14  370.78   21.32
   0  -5 -14  314.28   10.39
   0   5 -14  317.32   19.10
   0   5 -14  326.91   11.84
   0   5  14  341.34   20.06
   0  -5  14  341.04   10.79
   0  -5  15  203.61    8.30
   0  -5 -15  213.34   10.04
   0   5 -15  209.52    9.48
   0   5  15  187.66    9.55
   0   5 -15  212.31    8.64
   0  -5 -15  201.98    8.23
   0  -5 -15  203.04   10.79
   0  -5  15  199.62    9.30
   0  -5 -16   40.58    5.25
   0   5  16   48.01    5.13
   0  -5 -16   49.11    4.09
   0  -5 -16   52.23    5.23
   0  -5  16   50.95    4.30
   0  -5  16   50.12    4.81
   0   5 -16   46.91    4.27
   0   5 -16   52.23    4.91
   0  -5 -17  385.08   10.61
   0  -5  17  388.58   10.67
   0   5  17  352.72   13.08
   0  -5 -17  385.09   13.23
   0   5 -17  348.69   11.85
   0  -5 -17  368.01   14.27
   0   5 -17  364.52   10.95
   0  -5  17  362.32   12.10
   0  -5 -18  104.54    6.91
   0  -5  18  112.59    6.77
   0   5  18   95.19    6.89
   0  -5  18  108.12    5.41
   0   5 -18   92.80    5.49
   0  -5 -18  107.27    7.85
   0   5 -18  108.11    6.46
   0  -5 -18  107.28    5.43
   0   5 -19  128.85    6.86
   0  -5  19  126.55    6.98
   0   5 -19  132.41    6.25
   0   5  19  122.88    7.55
   0  -5 -19  133.66    7.57
   0  -5 -19  130.79    8.32
   0   5 -20  210.19    8.22
   0  -5 -20  221.48    9.34
   0   5  20  193.74    9.04
   0  -5  20  223.83    8.78
   0  -5 -20  191.22    9.57
   0   5 -20  201.41    7.29
   0   5 -21    7.27    1.71
   0  -5 -21   10.03    2.38
   0  -5  21   10.45    2.38
   0   5 -21    7.67    1.66
   0   5  21    8.62    2.38
   0  -5 -21    9.93    2.73
   0   5 -21   10.32    2.17
   0   5 -22   17.33    2.02
   0  -5  22   16.04    2.39
   0   5 -22   15.33    2.22
   0   5  22   16.91    2.66
   0   5 -22   15.42    2.23
   0  -5 -22   17.22    2.56
   0  -5 -22   17.68    2.74
   0   5 -23    7.10    1.41
   0   5 -23    8.13    1.57
   0   5  23    9.52    2.24
   0  -5 -23    7.94    1.99
   0  -5  23    7.54    1.60
   0  -5 -23    8.52    2.10
   0   5 -23    6.99    1.41
   0  -5 -24  185.37    6.87
   0  -5  24  182.97    5.27
   0   5 -24  177.08    4.67
   0  -5  24  201.82    6.04
   0  -5 -24  179.16    6.41
   0   5 -24  187.82    5.64
   0   5  24  181.05    6.56
   0  -5  25    4.00    1.00
   0   5 -25    4.91    1.01
   0   5  25    4.78    1.28
   0   6   0   93.50   10.30
   0  -6   0  109.99    6.05
   0  -6   0   98.00    5.86
   0  -6   0  106.30    7.85
   0  -6   0   93.92    6.02
   0  -6  -1  242.43    8.89
   0   6   1  229.13   15.45
   0  -6  -1  249.07    9.01
   0  -6  -1  240.00   11.70
   0  -6   1  242.94    9.33
   0  -6  -1  251.05    9.49
   0  -6   1  253.85    8.93
   0  -6   1  258.40    9.47
   0  -6   1  253.17   12.20
   0   6  -1  250.66   16.55
   0   6   2  253.71   16.20
   0  -6  -2  275.04    9.98
   0  -6   2  260.66    9.62
   0  -6  -2  252.65    8.90
   0  -6   2  281.90    9.98
   0  -6  -2  255.68   10.36
   0  -6  -2  255.01   11.98
   0  -6   2  251.31   12.17
   0   6  -2  250.91   16.76
   0  -6   2  265.51    9.06
   0  -6  -2  267.63    9.42
   0  -6  -3    4.76    1.82
   0  -6   3    1.33    1.68
   0  -6   3    2.36    2.20
   0  -6  -3    1.40    2.37
   0  -6   3    5.77    1.83
   0  -6  -3    1.52    1.51
   0   6   3   -1.05    3.93
   0  -6  -3    1.38    1.30
   0  -6   3    3.59    1.83
   0  -6  -3    3.45    2.29
   0   6  -3    4.12    4.67
   0  -6  -4   40.48    4.02
   0  -6   4   35.39    4.88
   0  -6  -4   41.78    5.20
   0   6  -4   39.49    7.82
   0  -6  -4   35.58    3.68
   0   6   4   44.15    7.85
   0  -6  -4   43.18    4.52
   0  -6   4   35.10    3.61
   0   6   4   38.03    3.91
   0  -6   4   44.36    3.83
   0  -6   4   42.96    4.28
   0   6  -5  100.15   11.50
   0  -6  -5  100.36    7.57
   0  -6  -5  105.60    7.04
   0   6   5  104.27    6.25
   0  -6  -5  111.12    6.35
   0  -6   5  101.79    6.32
   0   6  -5  101.23    6.48
   0   6   5   94.24   10.42
   0  -6  -5  104.01    6.26
   0  -6   5  107.46    5.99
   0  -6  -6   84.71    6.50
   0  -6  -6   89.45    7.13
   0   6  -6   86.23   10.36
   0  -6   6   98.57   11.33
   0  -6  -6   89.01    5.81
   0  -6   6   81.59    5.98
   0  -6   6   88.20    5.86
   0   6  -6   84.63    5.91
   0   6   6   88.46    5.80
   0  -6   6   88.83    5.43
   0  -6  -6   92.87    6.05
   0  -6   7    7.24    1.84
   0  -6   7   13.12    3.02
   0  -6   7   11.70    2.54
   0  -6  -7   11.69    2.92
   0   6   7    7.24    2.13
   0   6  -7    9.52    4.58
   0  -6  -7   12.88    2.52
   0  -6  -7   12.38    2.51
   0   6  -7   11.60    2.83
   0  -6  -7   15.04    3.28
   0  -6   7   15.37    4.87
   0   6   7    6.33    4.27
   0  -6   8  273.40   10.60
   0  -6  -8  278.08   12.14
   0   6  -8  301.90   18.90
   0  -6   8  270.30   18.06
   0  -6  -8  270.41   10.00
   0  -6  -8  269.80    9.94
   0   6   8  269.72   10.21
   0  -6   8  271.01   10.19
   0  -6  -8  270.45   11.71
   0   6  -8  267.35   10.37
   0   6   8  265.91   17.66
   0  -6   9   15.57    2.76
   0  -6  -9   14.01    3.37
   0  -6  -9   18.23    3.78
   0  -6  -9   21.86    3.13
   0   6  -9   18.64    3.10
   0  -6   9   18.76    3.03
   0  -6  -9   19.13    3.02
   0   6   9   20.12    3.14
   0  -6 -10    3.58    1.79
   0  -6  10    8.12    2.40
   0  -6  10    6.06    2.16
   0   6 -10    3.29    1.89
   0  -6 -10    2.70    2.58
   0  -6 -10    4.23    2.38
   0  -6 -10    2.69    1.82
   0  -6 -11    2.20    2.24
   0  -6 -11    4.89    2.77
   0  -6  11    0.86    1.54
   0   6 -11    0.23    1.63
   0  -6 -11    1.21    1.47
   0  -6  11   -0.21    1.94
   0  -6 -11    0.39    1.53
   0   6 -11   -0.15    2.28
   0  -6  12  338.33   10.62
   0  -6  12  339.70   11.14
   0   6 -12  329.11   10.87
   0   6 -12  337.90   11.99
   0  -6  12  344.40   11.07
   0  -6 -12  347.20   13.35
   0  -6 -12  323.56   10.53
   0  -6 -12  349.73   10.93
   0  -6 -12  347.20   13.59
   0  -6 -13   49.50    5.32
   0  -6 -13   44.07    4.08
   0  -6  13   43.79    4.15
   0   6 -13   47.42    4.34
   0  -6  13   42.76    4.12
   0   6 -13   43.24    4.45
   0  -6 -13   43.87    4.04
   0  -6 -13   42.79    5.18
   0  -6  14    5.67    2.00
   0  -6 -14    6.76    2.87
   0   6 -14    3.25    1.72
   0  -6  14    8.40    2.21
   0  -6 -14    3.54    1.58
   0   6 -14    3.51    2.13
   0  -6 -14    6.56    2.11
   0  -6 -14    3.17    2.32
   0  -6 -15   25.33    3.89
   0  -6  15   37.27    3.71
   0  -6  15   33.14    3.42
   0   6 -15   31.75    3.73
   0  -6 -15   35.52    4.49
   0   6 -15   32.11    3.36
   0  -6 -16   65.21    4.33
   0   6 -16   70.80    5.19
   0  -6 -16   69.69    5.77
   0  -6  16   70.80    4.72
   0  -6  16   64.96    4.33
   0   6 -16   67.06    4.51
   0  -6 -16   67.27    5.95
   0  -6  17    2.77    1.16
   0  -6 -17    1.47    2.09
   0  -6 -17    2.40    1.22
   0  -6 -17    0.70    1.73
   0  -6  17    3.47    1.45
   0   6 -17    2.72    1.38
   0   6 -17    2.30    1.53
   0  -6 -18   85.06    4.23
   0  -6 -18   88.66    6.27
   0   6 -18   86.08    5.14
   0  -6 -18   82.18    5.73
   0   6  18   79.01    4.87
   0   6 -18   80.07    4.48
   0  -6  18   87.13    4.38
   0  -6  18   83.61    4.72
   0   6 -19   37.43    3.30
   0   6 -19   36.49    2.93
   0  -6  19   39.45    3.13
   0   6  19   40.95    3.43
   0  -6 -19   35.27    3.79
   0  -6 -19   37.21    4.00
   0   6 -20    9.25    1.71
   0   6  20    4.77    1.46
   0  -6 -20    8.64    2.07
   0  -6  20    6.18    1.34
   0   6 -20    5.84    1.55
   0   6 -20    9.33    1.47
   0  -6 -20    3.04    1.51
   0   6  21    1.83    1.45
   0  -6  21    0.36    1.00
   0  -6 -21   -0.30    1.35
   0   6 -21    0.59    1.00
   0   6 -21    0.38    0.84
   0  -6 -21    1.46    1.18
   0   6 -21    0.88    1.04
   0  -6  22  294.27    6.60
   0   6 -22  293.57    6.55
   0  -6  22  299.82    6.28
   0  -6 -22  290.31    8.19
   0  -6 -22  273.86    7.57
   0   6  22  283.83    7.07
   0  -7   0    1.31    2.56
   0  -7   0    1.40    1.37
   0  -7   0   -1.02    1.65
   0  -7   0   -0.34    1.76
   0  -7   1  382.00   10.98
   0  -7  -1  389.82   10.80
   0  -7  -1  384.63   15.17
   0  -7  -1  382.82   11.93
   0  -7   1  378.52   11.08
   0  -7   1  377.76   11.72
   0  -7  -1  381.27   11.22
   0  -7   1  368.83   14.86
   0  -7   2  241.70    8.99
   0  -7  -2  242.22    8.21
   0  -7   2  235.76    9.23
   0  -7  -2  250.18    9.65
   0  -7  -2  238.82    8.96
   0  -7  -2  248.18   12.22
   0  -7   3  654.45   14.92
   0  -7  -3  671.18   15.02
   0  -7   3  727.04   17.33
   0   7  -3  687.65   16.90
   0  -7  -3  664.78   19.62
   0  -7  -3  690.06   16.01
   0  -7   3  679.34   15.38
   0  -7  -4   40.52    3.94
   0   7  -4   40.81    4.48
   0  -7   4   42.28    4.56
   0  -7   4   38.47    3.98
   0  -7   4   32.25    3.53
   0  -7  -4   36.04    5.20
   0  -7  -4   35.10    3.92
   0  -7  -5  207.65    8.84
   0  -7   5  212.21    8.73
   0  -7  -5  212.00    8.58
   0  -7   5  208.84    9.32
   0  -7  -5  211.47   11.15
   0   7  -5  212.17    9.32
   0  -7   5  204.47    8.20
   0  -7   5  223.38    7.90
   0   7  -6   61.90    5.17
   0  -7   6   69.33    4.58
   0  -7  -6   76.96    5.34
   0  -7   6   68.85    5.49
   0  -7   6   64.76    4.68
   0  -7   6   76.14    5.40
   0  -7  -6   67.03    5.20
   0  -7  -6   65.69    6.44
   0  -7  -7  182.93   10.18
   0  -7  -7  196.27    8.47
   0   7  -7  196.71    8.77
   0  -7   7  194.63    8.81
   0  -7   7  185.14    7.43
   0  -7   7  195.57    8.34
   0  -7  -7  202.85    8.32
   0   7  -8   25.44    3.39
   0  -7   8   35.96    3.99
   0  -7  -8   37.84    4.48
   0  -7   8   32.51    3.69
   0  -7  -8   41.21    4.04
   0  -7  -8   34.82    4.74
   0  -7  -8   37.22    3.90
   0   7  -9   33.36    3.66
   0   7   9   31.33    3.26
   0  -7   9   39.15    3.92
   0  -7  -9   35.05    3.67
   0  -7   9   40.29    4.10
   0  -7  -9   34.19    4.46
   0  -7  -9   33.46    3.56
   0  -7  -9   33.87    4.28
   0  -7  10   18.54    2.89
   0  -7  10   22.92    3.07
   0   7 -10   21.54    3.36
   0  -7 -10   19.19    3.45
   0  -7 -10   21.23    2.86
   0  -7 -10   12.91    2.45
   0   7  10   18.34    2.67
   0   7 -10   18.20    2.84
   0  -7 -10   21.37    3.53
   0  -7 -11  149.15    6.89
   0  -7  11  159.41    7.20
   0   7  11  155.14    6.85
   0   7 -11  163.66    7.90
   0  -7 -11  160.34    6.99
   0  -7 -11  157.47    8.77
   0   7 -11  168.95    7.37
   0  -7  11  165.87    7.22
   0  -7 -11  172.44    8.66
   0   7 -12   57.00    4.31
   0  -7 -12   75.42    5.73
   0  -7 -12   60.54    4.35
   0   7  12   61.85    4.43
   0  -7 -12   69.87    4.59
   0  -7 -12   72.85    5.95
   0   7 -12   63.98    4.99
   0  -7  12   70.72    4.79
   0  -7  12   73.57    4.81
   0   7  13  455.34   11.07
   0  -7  13  490.76   11.44
   0  -7 -13  461.06   13.99
   0  -7 -13  490.24   13.94
   0  -7 -13  465.25   10.99
   0  -7 -13  457.53   10.95
   0   7 -13  459.88   12.20
   0   7 -13  472.23   11.21
   0  -7 -14   13.42    2.96
   0  -7 -14   10.62    1.94
   0   7  14   10.83    1.93
   0   7 -14    8.78    2.15
   0  -7 -14   13.77    2.08
   0   7 -14   11.77    1.97
   0  -7  14   10.28    1.96
   0  -7 -14    6.24    2.30
   0  -7  15  222.42    7.02
   0  -7 -15  220.47    6.85
   0   7 -15  212.47    6.81
   0  -7 -15  221.14    8.83
   0  -7 -15  219.48    8.90
   0   7  15  218.89    7.13
   0   7 -15  220.10    7.70
   0   7 -16   11.65    1.94
   0  -7 -16   14.87    2.64
   0  -7 -16   14.47    2.58
   0  -7 -16   15.09    1.83
   0  -7  16   14.73    2.11
   0   7 -16   10.56    1.59
   0  -7  16   11.82    1.75
   0   7  16   11.62    1.83
   0  -7 -17   38.29    3.51
   0   7 -17   38.66    2.60
   0  -7 -17   39.19    3.50
   0  -7  17   41.19    2.89
   0   7  17   35.57    2.76
   0  -7 -17   36.35    2.44
   0   7 -17   42.47    3.09
   0  -7 -18    3.87    1.55
   0   7 -18    3.44    0.90
   0  -7  18    5.41    1.24
   0   7 -18    4.18    1.15
   0  -7 -19    3.76    1.28
   0   7 -19    0.65    0.74
   0   7 -19    3.46    0.92
   0  -7  19    0.82    0.73
   0   8   0    9.81    2.31
   0  -8   0   13.99    2.30
   0  -8   0   12.19    2.52
   0  -8   0   15.20    1.97
   0  -8   1    3.71    1.59
   0   8   1    3.12    2.02
   0   8  -1    6.64    2.12
   0  -8  -1    6.70    2.03
   0  -8   1    3.88    1.81
   0  -8   1    4.01    1.25
   0  -8  -1    5.18    2.12
   0   8   2    5.85    2.02
   0  -8   2    3.33    1.90
   0  -8  -2    3.45    1.55
   0  -8  -2    6.57    2.03
   0   8  -2    4.75    2.03
   0  -8   2    2.91    1.53
   0  -8   2    4.07    1.33
   0  -8  -3   50.08    4.23
   0  -8  -3   48.67    4.88
   0  -8   3   52.10    4.34
   0  -8   3   49.26    3.55
   0  -8  -3   49.19    4.09
   0   8  -3   52.97    4.27
   0  -8   3   47.03    3.74
   0  -8   4   39.11    3.73
   0  -8  -4   36.70    4.43
   0  -8  -4   44.33    3.83
   0  -8   4   39.14    3.29
   0  -8  -4   43.63    3.92
   0  -8   4   40.01    3.29
   0   8  -4   39.29    3.78
   0   8  -5   28.17    3.07
   0  -8  -5   24.92    2.93
   0  -8   5   24.68    2.66
   0  -8  -5   18.61    3.36
   0  -8   5   21.95    2.52
   0  -8   5   25.90    3.14
   0  -8  -5   26.55    3.07
   0  -8  -6  111.85    5.34
   0  -8   6   90.98    4.55
   0  -8   6  108.80    5.18
   0   8  -6  108.24    5.57
   0  -8  -6  108.64    5.67
   0  -8  -6  110.48    5.76
   0  -8  -6   93.54    6.49
   0  -8   6  110.79    5.90
   0  -8  -7   21.18    3.29
   0  -8   7   18.21    2.51
   0  -8  -7   22.62    2.76
   0  -8  -7   20.55    2.61
   0   8  -7   15.58    2.26
   0   8  -7   18.37    2.66
   0  -8   7   19.51    2.32
   0  -8  -7   20.92    2.50
   0  -8   8    1.85    1.49
   0  -8  -8    1.35    1.42
   0  -8   8    5.67    1.55
   0  -8  -8    2.15    1.39
   0  -8  -8   -0.09    1.40
   0   8  -8   -0.01    1.64
   0  -8  -8    0.62    1.92
   0   8  -8    0.73    1.24
   0  -8  -9  166.20    6.14
   0   8  -9  171.67    6.99
   0  -8   9  166.82    6.05
   0  -8  -9  146.67    5.82
   0  -8   9  152.31    6.13
   0  -8  -9  162.12    7.83
   0   8  -9  171.79    6.27
   0  -8  -9  157.49    6.32
   0   8 -10  242.19    7.89
   0   8 -10  233.68    6.90
   0  -8  10  220.94    7.00
   0  -8 -10  232.34    7.29
   0  -8 -10  244.90    7.10
   0  -8  10  250.84    7.16
   0  -8 -10  237.12    9.06
   0   8 -11    1.06    1.23
   0  -8 -11    3.04    1.66
   0  -8  11    0.43    1.25
   0  -8 -11    1.87    1.27
   0  -8  11    0.32    0.89
   0   8 -11   -0.12    0.92
   0  -8  11   -1.85    1.08
   0  -8 -12   26.13    3.00
   0  -8  12   30.59    2.38
   0  -8  12   28.13    2.11
   0  -8 -12   27.26    2.38
   0   8 -12   30.11    2.60
   0   8 -12   32.03    2.37
   0  -8  13  114.28    4.19
   0   8 -13  116.78    4.64
   0  -8 -13   99.82    5.11
   0  -8  13  100.38    3.68
   0   8 -13  106.64    3.81
   0   8 -14   26.73    2.13
   0  -8 -14   29.31    2.64
   0  -9   0   -1.69    1.24
   0   9   0    0.26    0.96
   0  -9   0    0.71    0.83
   0   9   1   27.45    2.32
   0  -9   1   26.89    2.09
   0   9  -1   26.38    2.19
   0  -9  -1   28.42    2.31
   0  -9   1   30.18    2.48
   0  -9  -1   27.60    2.33
   0  -9  -2   -0.91    1.10
   0  -9  -2    1.41    1.02
   0   9   2    1.48    1.03
   0   9  -2   -1.84    1.33
   0   9  -2   -2.65    1.09
   0  -9   2    0.71    1.03
   0   9   3    1.45    0.96
   0  -9  -3   -1.36    1.08
   0   9  -3    1.15    0.78
   0   9  -3   -0.30    0.86
   0  -9  -3    0.29    0.92
   0  -9   3    0.10    1.09
   0  -9   4   -0.88    0.89
   0   9  -4    0.75    1.04
   0   9  -4    3.03    0.85
   0   9   4    3.25    1.06
   0  -9  -4    1.39    0.83
   0  -9  -4    3.58    1.06
   0   9   5   73.72    3.37
   0  -9  -5   78.18    3.53
   0  -9  -6    4.98    1.14
  -1   0  30    2.34    1.18
   1   0 -30    1.69    0.78
  -1   0  29   52.83    3.61
   1   0 -29   45.79    2.89
  -1   0  28    0.34    1.34
   1   0 -28   -0.41    0.99
   1   0 -27  207.35    7.31
  -1   0  27  204.30    8.51
   1   0 -26    1.03    1.39
  -1   0  26    0.05    2.00
   1   0 -25  717.14   15.18
  -1   0  25  710.36   15.89
  -1   0  25  713.31   17.63
   1   0 -25  691.24   13.90
   1   0 -24   -1.40    1.90
   1   0 -24    0.76    1.78
  -1   0  24   -1.42    2.24
  -1   0  24    3.88    2.17
   1   0 -23  179.90    7.23
  -1   0  23  170.59    7.11
  -1   0  23  185.42    9.70
   1   0 -23  181.61    7.95
  -1   0  23  165.74    8.72
   1   0 -23  182.75    8.18
   1   0 -22   -2.92    1.99
   1   0 -22    0.98    1.40
   1   0 -22   -0.37    1.60
  -1   0  22    0.51    2.22
  -1   0  22   -0.92    1.64
   1   0 -21  372.22   11.55
   1   0 -21  353.36   10.17
  -1   0  21  366.08   19.78
  -1   0  21  334.78   13.02
  -1   0  21  354.56   10.69
   1   0 -21  361.12   21.32
   1   0 -21  351.35   11.44
   1   0 -20   -0.02    1.43
  -1   0  20    2.32    1.63
  -1   0  20    0.76    3.85
   1   0 -20   -1.30    1.19
   1   0 -20   -3.65    4.09
  -1   0  20    2.25    2.19
   1   0 -20    3.20    1.72
   1   0 -19  312.47   15.87
   1   0 -19  333.54   10.61
   1   0 -19  318.77   18.98
   1   0 -19  322.13   10.69
  -1   0  19  320.21   10.32
   1   0 -19  318.56    9.42
  -1   0  19  309.92   12.18
  -1   0  19  330.88   17.79
   1   0 -18    3.42    3.33
  -1   0  18    1.20    2.44
   1   0 -18    1.09    1.60
   1   0 -18   -1.27    1.68
   1   0 -18    1.97    2.93
   1   0 -18   -0.92    2.07
  -1   0  18    0.51    2.61
  -1   0  18    1.92    1.88
   1   0 -17  957.51   30.34
  -1   0  17  896.22   19.73
  -1   0  17  884.75   16.61
   1   0 -17  891.68   16.93
  -1   0  17  942.48   27.71
   1   0 -17  946.19   26.04
   1   0 -17  935.76   16.74
   1   0 -17  876.49   14.73
   1   0 -16    1.51    2.00
  -1   0  16    2.71    2.16
   1   0 -16    0.12    2.51
  -1   0  16    0.21    2.08
   1   0 -16    0.16    1.38
   1   0 -15   73.80    7.74
  -1   0  15   71.40    7.22
   1   0 -15   73.00    6.96
   1   0 -14   -1.76    2.76
   1   0 -14    0.06    1.80
  -1   0  14    0.68    2.32
   1   0 -13  105.79    7.46
  -1   0  13  110.52    8.06
   1   0 -13  103.76    8.49
  -1   0  12    1.36    1.94
   1   0 -12    1.80    2.56
   1   0 -12   -0.26    2.07
  -1   0  11 6230.39   52.96
   1   0 -11 6065.82   49.95
   1   0 -11 6169.02   57.68
   1   0 -10   -1.08    2.58
   1   0 -10    4.39    1.90
  -1   0  10    0.13    2.02
  -1   0   9  773.42   16.41
   1   0  -9  773.34   16.00
  -1   0   8    0.11    1.47
   1   0  -8    0.07    1.45
   1   0  -7 6660.92   42.02
  -1   0   7 6809.60   42.38
   1   0  -6    0.44    1.25
  -1   0   6    0.43    1.11
  -1   0   5 3739.45   26.33
   1   0  -5 3772.50   27.47
   1   0  -4    0.70    1.10
  -1   0   4    0.56    0.90
  -1   0   4   -0.83    0.93
   1   0  -4    0.88    0.96
  -1   0   3 4142.84   12.49
   1   0  -3 3997.90   22.16
  -1   0   3 4147.93   21.60
  -1   0   3 4053.76   21.80
  -1   0   2   -0.18    0.55
   1   0  -2    1.73    0.75
  -1   0   2    0.21    0.87
  -1   0   1  551.66    8.78
  -1   0   1  559.84    5.23
  -1   0   0    0.79    0.58
   1   0   0   -0.52    0.70
  -1   0   0   -0.74    1.00
   1   0   1  643.83    8.65
  -1   0  -1  672.20    6.72
  -1   0  -2    0.41    0.40
  -1   0  -2    0.06    1.24
   1   0   2   -0.14    0.48
   1   0   3    7.58    1.06
  -1   0  -3    6.46    0.61
  -1   0  -3    6.59    1.68
  -1   0  -4   -0.02    0.37
   1   0   4   -0.63    0.78
  -1   0  -4    0.62    1.39
  -1   0  -5  411.26    5.09
  -1   0  -5  402.13   10.16
  -1   0  -5  405.70   10.47
   1   0   5  406.80    8.35
  -1   0  -6   -0.64    1.58
   1   0   6    0.73    1.02
  -1   0  -6    1.72    1.51
  -1   0  -6   -0.20    0.57
  -1   0  -7   80.51    5.45
   1   0   7   85.35    4.66
  -1   0  -7   82.56    3.08
  -1   0  -7   86.58    5.34
  -1   0  -8    0.07    1.51
  -1   0  -8   -0.06    0.79
  -1   0  -8    0.29    1.97
   1   0   8   -0.38    1.22
  -1   0  -8    0.46    1.29
  -1   0  -9    1.84    1.00
  -1   0  -9    5.13    1.96
   1   0   9    3.64    1.81
  -1   0  -9    2.76    2.53
  -1   0  -9    4.69    1.76
   1   0  10    0.78    1.57
  -1   0 -10    2.76    1.89
  -1   0 -10    1.00    2.21
  -1   0 -10    1.74    1.61
  -1   0 -10    0.20    0.90
  -1   0 -11 1359.14   24.24
  -1   0 -11 1356.10   27.44
   1   0  11 1382.17   24.36
  -1   0 -11 1358.79   16.46
  -1   0 -12   -0.26    2.30
   1   0  12   -5.42    2.31
  -1   0 -12   -1.36    1.72
  -1   0 -13  124.51    9.42
   1   0  13  136.35    8.60
  -1   0 -14    0.69    2.28
   1   0  14   -0.06    1.83
   1   0  15   11.21    3.25
  -1   0 -15    7.67    2.69
   1   0  16    0.48    1.87
  -1   0 -16    4.44    3.57
  -1   0 -16   -0.62    1.34
  -1   0 -16    0.64    1.26
  -1   0 -17  249.78    8.81
  -1   0 -17  237.92    9.09
  -1   0 -17  260.55    8.66
  -1   0 -17  229.72   15.29
   1   0  17  242.03   14.18
  -1   0 -18    1.16    1.55
  -1   0 -18    1.34    1.99
   1   0  18    4.08    3.35
  -1   0 -18   -0.69    1.63
   1   0  19    2.81    3.10
  -1   0 -19    3.62    1.82
  -1   0 -19    2.53    1.79
  -1   0 -19    3.33    1.83
   1   0  20    2.51    3.72
  -1   0 -20   -1.23    1.63
  -1   0 -20   -0.39    1.55
  -1   0 -20    0.81    1.48
  -1   0 -21    4.75    1.77
   1   0  21    2.74    3.06
  -1   0 -21    3.90    1.62
   1   0  22    0.46    3.62
  -1   0 -22   -0.24    1.43
  -1   0 -22   -0.35    1.79
  -1   0 -23  351.83   10.80
  -1   0 -23  361.49   10.83
   1   0  23  357.68   14.01
   1   0  24   -2.44    2.50
  -1   0 -24   -1.52    1.81
  -1   0 -24   -0.32    1.38
  -1   0 -25   98.54    5.36
  -1   0 -25   88.79    5.11
   1   0  25   97.26    6.89
  -1   0 -26    0.36    1.26
   1   0  26   -1.62    1.93
  -1   0 -27  207.09    6.62
   1   0  27  210.64    8.58
   1   0  28    1.11    1.21
  -1   0 -28    0.10    0.80
   1   0  29    2.79    1.17
  -1   0 -29    5.75    1.09
   1   1 -30   50.78    2.48
  -1  -1  30   50.50    2.78
   1  -1 -29    8.13    1.39
  -1   1  29   10.42    1.80
  -1  -1  29    7.30    1.61
   1   1 -29    9.54    1.47
   1  -1 -28   29.30    2.62
  -1  -1  28   29.95    3.07
  -1   1  28   28.61    3.00
   1   1 -28   25.64    2.42
  -1  -1  27  117.27    4.83
   1  -1 -27  128.50    5.73
  -1  -1  27  131.56    6.67
  -1   1  27  120.78    6.15
   1   1 -27  122.91    5.68
  -1   1  27  118.91    6.32
  -1  -1  26   57.29    4.87
  -1   1  26   59.36    4.85
   1   1 -26   61.09    4.42
   1   1 -26   52.95    3.72
  -1   1  26   58.44    4.96
  -1  -1  26   57.10    3.79
   1  -1 -26   58.02    4.23
  -1   1  25    5.44    2.43
   1   1 -25    4.35    1.30
   1  -1 -25    7.59    2.05
  -1  -1  25    6.46    1.70
  -1  -1  25    3.66    1.87
   1   1 -25    7.09    2.02
  -1   1  25    3.80    1.97
   1   1 -25    5.42    1.68
   1   1 -24  190.65    8.07
  -1   1  24  183.47    9.37
   1   1 -24  186.50    7.13
  -1  -1  24  190.87    9.48
  -1   1  24  189.97    9.47
  -1  -1  24  188.83    7.84
   1  -1 -24  200.11    8.24
   1   1 -24  193.41    8.36
   1  -1 -24  186.27    7.36
  -1   1  23  263.58   11.56
   1   1 -23  264.24    9.86
   1   1 -23  267.94    8.73
  -1  -1  23  264.31    9.62
   1  -1 -23  269.60    9.35
   1  -1 -23  293.67   10.09
  -1   1  23  273.06   11.60
  -1  -1  23  268.15   11.46
   1   1 -23  283.41   10.22
   1   1 -22   10.02    2.49
  -1   1  22    8.96    3.03
   1  -1 -22    9.16    2.15
  -1  -1  22   11.85    2.55
   1  -1 -22   10.91    2.46
  -1  -1  22    7.31    2.60
   1   1 -22   12.30    2.59
   1   1 -22   10.56    2.26
   1  -1 -21  139.21   13.61
   1   1 -21  108.70    6.59
  -1  -1  21   97.57   10.52
   1  -1 -21  107.10    6.13
   1  -1 -21  107.53    6.23
  -1  -1  21  104.84    6.36
  -1  -1  21  103.17    7.31
  -1   1  21  103.53    7.27
   1   1 -21  104.04    5.60
   1   1 -21  109.93   11.96
  -1   1  21  101.94   10.75
   1   1 -21  109.41   11.24
   1   1 -21  112.17    6.53
  -1   1  20  220.71   15.39
   1  -1 -20  217.92    7.93
   1   1 -20  210.67   15.66
   1   1 -20  240.07    9.40
   1   1 -20  207.94    7.77
  -1  -1  20  226.44   15.42
  -1  -1  20  201.16    9.96
   1   1 -20  205.33   14.45
   1  -1 -20  226.07   16.78
  -1  -1  20  213.51    8.91
   1  -1 -20  226.76    8.74
  -1   1  20  216.30   10.33
   1  -1 -20  223.27    8.78
   1   1 -20  220.74    9.28
   1   1 -19  118.50    6.82
  -1  -1  19  123.86    6.94
  -1   1  19  108.94    7.36
   1   1 -19  122.34    5.95
  -1  -1  19  132.70   11.61
   1  -1 -19  124.99    6.65
   1   1 -19  126.71    6.78
   1  -1 -19  121.32    5.85
  -1   1  19  115.02   10.45
   1  -1 -19  120.39   12.06
   1   1 -19  113.66   11.47
  -1  -1  19  113.28    7.46
   1   1 -19  110.28   10.35
   1  -1 -19  138.36    6.75
   1   1 -18  117.56    6.71
  -1  -1  18  114.06    7.49
   1  -1 -18  119.68   11.57
   1   1 -18  111.97   10.14
   1   1 -18  122.70    6.62
  -1   1  18  112.51   10.27
   1   1 -18  117.90   11.29
  -1   1  18  115.81    7.59
   1  -1 -18  112.93    5.58
   1  -1 -18  109.82    6.08
   1  -1 -18  115.59    6.13
  -1  -1  18  110.39   10.20
   1   1 -18  118.66    5.78
  -1  -1  18  109.39    6.48
   1  -1 -17  334.92   18.19
  -1   1  17  301.96   11.57
   1  -1 -17  331.57    9.88
  -1  -1  17  338.79   17.02
   1   1 -17  317.98   17.41
   1  -1 -17  312.58    9.93
   1  -1 -17  307.39    8.76
   1   1 -17  318.73   16.32
   1   1 -17  312.57   10.47
  -1  -1  17  298.69   11.41
  -1  -1  17  325.40   10.75
  -1   1  17  327.04   16.45
   1   1 -17  317.42    9.08
   1   1 -17  339.52   10.49
  -1   1  16  159.36   11.05
   1   1 -16  144.78   10.66
  -1  -1  16  167.05   11.49
  -1   1  16  164.94    8.26
   1   1 -16  148.89   11.59
   1   1 -16  161.13    7.04
   1   1 -16  164.21    7.43
   1  -1 -16  164.37    6.76
   1  -1 -16  154.60   11.97
  -1  -1  16  162.91    7.57
  -1  -1  15 1217.75   29.45
   1  -1 -15 1230.04   24.63
  -1   1  15 1162.62   28.48
   1   1 -15 1226.41   31.26
   1   1 -15 1206.83   29.16
   1  -1 -15 1229.45   31.75
   1   1 -14  295.47   14.83
  -1   1  14  287.06   13.54
   1  -1 -14  292.04   14.83
   1   1 -14  290.64   13.82
  -1  -1  14  304.36   14.24
   1  -1 -14  292.34   11.59
  -1   1  13   19.34    3.78
   1  -1 -13   19.53    4.08
   1  -1 -13   19.49    3.06
   1   1 -13   22.18    4.52
   1   1 -13   21.36    3.85
  -1  -1  13   17.36    3.81
   1   1 -12 1443.27   27.95
   1   1 -12 1397.07   28.83
  -1   1  12 1405.43   27.04
   1  -1 -12 1414.24   29.49
  -1  -1  12 1405.63   27.40
   1  -1 -12 1403.56   23.11
  -1   1  11   37.64    4.52
   1  -1 -11   39.58    5.26
   1   1 -11   36.64    4.49
   1   1 -11   38.81    4.89
  -1  -1  11   35.73    4.41
   1  -1 -11   38.12    3.81
  -1   1  10   36.99    4.27
   1  -1 -10   39.64    3.65
   1  -1 -10   44.46    5.17
  -1  -1  10   44.79    4.63
   1   1 -10   42.19    4.50
  -1   1   9 1840.46   26.14
   1   1  -9 1844.05   27.33
   1  -1  -9 1767.60   27.48
  -1  -1   9 1850.86   26.23
   1  -1  -9 1768.22   21.83
   1   1  -8  117.44    6.74
  -1   1   8  112.88    6.36
   1  -1  -8  115.48    5.31
   1  -1  -8  114.14    6.72
  -1  -1   8  119.21    6.35
   1  -1  -7   11.63    1.82
   1   1  -7   13.77    2.58
  -1   1   7   10.88    2.25
  -1  -1   7   11.69    2.24
   1   1  -6 2593.83   27.46
   1  -1  -6 2591.24   21.60
  -1   1   6 2487.08   24.66
  -1   1   6 2536.53   11.18
  -1   1   6 2516.21   25.69
  -1  -1   6 2474.65   24.91
   1  -1  -6 2478.51   26.09
   1  -1  -5 1613.76   19.94
  -1   1   5 1589.00   19.23
  -1  -1   5 1592.93   17.77
   1  -1  -5 1550.45   15.80
  -1  -1   5 1587.95   18.33
  -1   1   5 1618.03   18.96
  -1   1   4  228.50    6.94
   1   1  -4  220.76    7.15
   1  -1  -4  229.68    7.15
  -1  -1   4  223.63    6.38
  -1  -1   4  215.86    6.32
   1  -1  -3 1767.38   18.61
   1   1  -3 1741.79   18.61
  -1  -1   3 1704.07   16.73
  -1  -1   3 1694.78   16.00
  -1   1   3 1728.76   18.24
   1   1  -2 1050.13   13.47
   1  -1  -2 1040.35   10.14
  -1   1   2 1067.36   13.79
  -1  -1   2 1035.28   11.46
  -1  -1   2 1060.65   17.76
   1  -1  -2 1035.00   13.63
  -1  -1   2 1040.83   12.97
  -1  -1   1  428.71   11.11
  -1   1   1  436.91    8.56
   1  -1  -1  420.34    6.74
  -1  -1   1  389.61    7.91
   1   1  -1  398.02    3.64
   1  -1  -1  419.17    8.34
   1   1  -1  403.54    7.80
  -1  -1   0   60.89    4.43
   1  -1   0   67.67    3.36
  -1   1   0   68.24    3.42
   1  -1   1  920.69   12.41
  -1  -1  -1  943.04   16.32
  -1   1  -1  933.93   12.16
  -1  -1  -2 1287.76   19.23
   1  -1   2 1274.25   15.19
  -1   1  -2 1270.69   14.31
   1   1   3  107.52    3.80
  -1   1  -3  113.46    4.48
  -1  -1  -3  118.18    6.16
   1  -1   3  118.19    4.96
   1   1   3  113.01    2.73
  -1   1  -4   59.92    3.44
  -1  -1  -4   54.77    4.42
  -1   1  -4   56.08    3.87
   1   1   4   54.96    3.01
   1  -1   4   54.34    3.45
   1   1   4   50.42    1.46
   1  -1   5   54.77    3.68
  -1   1  -5   55.49    3.62
   1   1   5   56.94    3.40
  -1  -1  -5   56.20    4.56
  -1   1  -5   57.64    4.13
  -1   1  -5   56.22    3.49
  -1   1  -6 2244.49   22.51
  -1   1  -6 2248.54   24.59
   1   1   6 2218.85   22.14
  -1   1  -6 2272.50   26.33
  -1  -1  -6 2268.79   28.17
   1  -1   6 2269.89   24.23
  -1  -1  -7   86.29    5.94
  -1  -1  -7   85.39    5.80
  -1   1  -7   83.68    4.70
   1   1   7   78.43    4.64
  -1   1  -7   77.10    5.09
  -1   1  -7   82.72    5.52
  -1   1  -7   81.91    5.75
   1  -1   7   80.86    5.06
  -1  -1  -8  958.90   20.19
  -1   1  -8  945.62   19.09
   1   1   8  957.91   16.91
   1  -1   8  970.68   18.10
  -1  -1  -8  932.72   19.08
  -1   1  -8  934.62   18.53
  -1   1  -8  923.87   19.44
  -1   1  -8  950.48   16.15
  -1   1  -9  783.87   18.53
  -1   1  -9  766.79   17.93
  -1  -1  -9  788.03   19.38
  -1   1  -9  777.54   15.16
  -1  -1  -9  766.41   17.89
   1  -1   9  786.98   17.25
   1   1   9  783.88   16.35
  -1   1  -9  785.73   18.27
  -1   1 -10    2.36    1.50
   1  -1  10    1.14    1.83
  -1  -1 -10   -1.13    2.50
  -1   1 -10   -1.26    2.07
  -1   1 -10    0.55    2.04
  -1  -1 -10    4.45    1.77
   1   1  10    3.13    1.84
  -1   1 -10   -0.49    1.99
  -1   1 -11  251.69   11.65
  -1  -1 -11  259.16   10.96
   1  -1  11  255.50   11.06
  -1   1 -11  275.81   12.08
  -1  -1 -11  255.43   12.42
  -1   1 -11  255.98    9.38
   1   1  11  247.35   10.41
  -1   1 -11  243.80   11.22
  -1  -1 -12 2439.89   39.99
  -1   1 -12 2373.88   37.60
  -1   1 -12 2445.08   36.97
  -1   1 -12 2389.63   35.90
  -1  -1 -12 2340.20   33.61
   1  -1  12 2491.95   36.32
  -1   1 -12 2484.08   30.35
   1   1  12 2444.87   34.35
  -1   1 -13  228.54   11.64
  -1   1 -13  238.24   12.04
  -1   1 -13  239.93    9.66
   1  -1  13  252.73   12.25
   1   1  13  243.06   11.57
  -1  -1 -13  237.34   13.25
  -1   1 -13  231.57   12.50
  -1   1 -14  810.05   23.21
  -1  -1 -14  803.45   25.40
   1   1  14  812.05   22.19
  -1   1 -14  790.82   24.06
   1  -1  14  836.01   23.13
  -1   1 -15  194.16   12.59
  -1  -1 -15  191.30   13.10
  -1  -1 -15  202.37    7.08
   1   1  15  196.45   11.65
   1  -1  15  201.96   12.02
  -1   1 -15  209.53    7.47
  -1   1 -16  392.66   18.62
   1  -1  16  383.16   12.35
  -1   1 -16  432.16   11.03
  -1  -1 -16  422.10   10.84
  -1  -1 -16  419.20   10.56
  -1  -1 -16  418.67   13.04
  -1  -1 -16  405.37   12.03
   1  -1  16  414.34   17.96
  -1   1 -16  410.95   11.12
   1   1  16  409.05   17.49
   1  -1  17   80.49    6.10
  -1  -1 -17   78.45    5.79
  -1   1 -17   75.08    8.65
  -1  -1 -17   82.40    6.40
   1  -1  17   84.28    8.51
  -1   1 -17   80.65    5.21
   1   1  17   85.63    8.49
  -1  -1 -17   88.11    5.09
  -1   1 -17   79.98    4.99
  -1  -1 -17   86.99    5.21
   1  -1  18  459.78   14.01
   1  -1  18  464.53   20.47
  -1  -1 -18  460.61   11.99
  -1  -1 -18  431.07   13.28
  -1   1 -18  460.57   12.03
  -1  -1 -18  461.28   11.69
  -1   1 -18  456.07   12.20
   1   1  18  455.61   20.13
   1   1  19  311.35   17.37
  -1   1 -19  324.14   10.30
   1  -1  19  320.59   17.81
  -1  -1 -19  308.77   10.05
  -1   1 -19  308.89   10.26
   1  -1  19  308.34   11.51
  -1  -1 -19  296.38   11.27
  -1  -1 -19  320.58    9.97
   1   1  20   11.23    4.47
   1  -1  20   21.02    6.05
  -1  -1 -20   12.36    2.64
  -1   1 -20   22.16    2.93
   1  -1  20   15.85    3.12
  -1  -1 -20   19.86    2.99
  -1  -1 -20   20.85    2.88
  -1   1 -20   22.44    3.14
  -1   1 -21   11.28    2.61
   1  -1  21   12.66    2.82
  -1  -1 -21    8.27    2.43
  -1  -1 -21   12.65    2.68
  -1   1 -21   10.14    2.36
  -1  -1 -21   15.50    2.59
   1  -1  22  179.25    8.42
  -1  -1 -22  183.35    7.76
  -1   1 -22  191.21    8.21
  -1  -1 -22  186.11    7.94
  -1   1 -22  185.54    7.95
  -1  -1 -22  178.98    8.97
   1  -1  22  177.35   10.02
   1   1  22  174.33    9.76
  -1  -1 -23   18.80    2.79
   1  -1  23   17.52    3.74
  -1   1 -23   16.82    2.70
  -1   1 -23   18.94    2.88
  -1  -1 -23   16.83    3.27
   1   1  23   15.09    3.46
   1  -1  23   21.11    3.19
  -1  -1 -24  203.78    8.89
   1  -1  24  204.67   10.01
  -1  -1 -24  191.09    7.60
  -1   1 -24  198.20    7.83
   1   1  24  205.60   10.06
  -1   1 -24  187.83    7.63
   1  -1  24  203.60    8.08
  -1   1 -25  139.72    6.29
  -1   1 -25  134.67    6.19
  -1  -1 -25  150.16    6.52
   1  -1  25  136.21    7.85
   1   1  25  143.38    8.09
   1  -1  25  138.23    6.10
  -1   1 -26   52.78    3.77
  -1  -1 -26   51.37    3.67
   1  -1  26   52.74    4.74
  -1   1 -26   52.54    3.68
   1   1  26   52.11    4.72
  -1   1 -27   46.35    3.24
  -1  -1 -27   50.57    3.26
   1   1  27   51.04    4.30
  -1   1 -27   43.25    3.09
   1   1  27   45.34    4.04
   1  -1  27   45.55    4.05
   1  -1  28    8.57    1.85
  -1  -1 -28   12.93    1.64
  -1   1 -28    8.89    1.40
   1   1  28   14.15    2.22
  -1   1 -29   98.51    3.40
   1   1  29  109.61    4.64
   1  -1  29  104.34    4.45
   1   2 -29   11.86    1.47
   1  -2 -29    9.14    1.52
  -1   2  28   42.77    3.48
   1   2 -28   44.22    2.99
  -1  -2  28   48.03    2.83
  -1   2  28   37.36    2.85
  -1  -2  28   45.08    3.20
  -1  -2  27    2.94    1.55
  -1   2  27    1.12    1.71
  -1  -2  27    1.78    0.96
   1   2 -27    0.82    1.07
   1  -2 -27    1.41    1.12
  -1   2  27   -0.09    1.32
   1   2 -26   13.94    2.22
  -1   2  26   12.04    2.22
   1  -2 -26   12.37    2.03
   1   2 -26   13.05    1.81
  -1   2  26   10.60    2.41
  -1  -2  26   14.04    2.16
  -1  -2  26   13.09    2.26
   1   2 -26   13.66    2.18
  -1  -2  25   14.45    2.36
   1  -2 -25   12.99    2.28
   1   2 -25    9.18    1.99
  -1  -2  25   10.07    2.51
   1   2 -25   14.51    2.05
  -1   2  25   14.17    2.74
   1   2 -25   16.35    2.64
  -1   2  25   13.30    2.74
  -1   2  24   59.33    5.49
  -1  -2  24   63.75    4.79
   1   2 -24   58.87    4.56
   1  -2 -24   65.50    4.69
  -1  -2  24   57.70    5.01
   1   2 -24   58.38    3.97
  -1   2  24   57.87    4.91
   1   2 -24   60.39    4.69
   1   2 -23    2.10    1.89
   1  -2 -23    1.93    1.75
   1  -2 -23    1.79    1.49
  -1  -2  23    1.40    1.68
   1   2 -23   -0.51    1.94
  -1  -2  23   -0.53    1.95
   1   2 -23    0.88    1.35
  -1   2  23   -1.75    2.53
  -1   2  23   -0.15    2.16
   1  -2 -22   -0.30    1.45
   1   2 -22   -1.18    1.78
   1   2 -22    0.61    1.22
  -1   2  22   -2.20    2.12
   1  -2 -22    0.10    1.66
  -1  -2  22   -0.41    1.87
  -1  -2  22    3.33    2.12
   1   2 -22    1.36    1.86
   1   2 -21   72.79    5.65
   1  -2 -21   81.18    5.27
  -1  -2  21   78.41    5.85
   1  -2 -21   80.64    6.39
   1   2 -21   80.21    5.81
  -1   2  21   74.60    5.96
  -1  -2  21   70.04    5.79
   1   2 -21   77.80    4.97
   1  -2 -21   86.16    5.54
  -1   2  20    7.38    3.34
  -1  -2  20   12.48    2.59
  -1   2  20    6.62    2.36
   1   2 -20    8.17    4.88
   1  -2 -20   10.59    2.75
  -1  -2  20   14.66    3.24
   1  -2 -20    7.75    4.08
   1   2 -20   21.20    6.08
   1   2 -20   11.84    2.21
   1   2 -20   13.82    2.76
   1  -2 -20    8.23    2.05
  -1  -2  20   19.77    5.58
   1  -2 -20   11.57    2.27
   1   2 -20    8.95    2.30
   1   2 -19    0.55    1.69
   1  -2 -19    6.55    1.81
  -1  -2  19    1.50    1.81
   1   2 -19    1.77    3.70
  -1   2  19   -1.72    4.69
   1   2 -19    3.72    1.65
   1   2 -19    1.22    4.28
   1  -2 -19    6.34    2.40
   1   2 -19   -3.23    3.92
  -1  -2  19    1.62    1.95
  -1  -2  19   -4.38    3.30
   1   2 -19    3.44    1.84
   1  -2 -19    2.38    1.37
  -1   2  19   -0.49    2.35
   1  -2 -19   -2.36    4.24
   1  -2 -18  195.28    7.85
  -1  -2  18  198.38    9.03
   1   2 -18  196.44    8.54
  -1   2  18  210.27   14.42
   1   2 -18  198.45    7.66
   1  -2 -18  187.81    7.95
   1   2 -18  206.07   14.34
  -1  -2  18  213.83   14.74
   1  -2 -18  196.08    9.88
   1   2 -18  192.69   14.02
   1   2 -18  184.65   13.14
   1  -2 -18  195.14   14.76
   1   2 -18  193.31    8.92
  -1   2  18  189.04    9.23
  -1  -2  18  191.21    9.18
  -1  -2  18  195.22   13.12
   1  -2 -17    3.26    3.01
   1   2 -17   -0.17    2.49
  -1   2  17    3.71    3.42
   1   2 -17   -0.75    1.86
   1   2 -17    0.95    1.79
  -1  -2  17    0.77    2.68
   1  -2 -17   -1.40    1.65
   1   2 -17   -4.78    2.71
   1  -2 -17    0.16    3.34
   1  -2 -17    0.97    1.93
  -1  -2  17    0.06    3.39
  -1  -2  17    1.85    2.05
  -1   2  17    1.54    2.16
  -1  -2  17    2.01    2.35
   1   2 -16   54.61    7.17
   1  -2 -16   57.90    7.51
   1   2 -16   48.68    3.81
   1  -2 -16   49.97    5.00
  -1  -2  16   47.64    6.66
  -1  -2  16   59.16    4.94
   1   2 -16   55.76    4.57
  -1   2  16   49.16    4.75
  -1  -2  16   52.57    4.93
   1  -2 -16   56.09    4.14
   1  -2 -16   57.42    4.37
  -1   2  16   47.63    6.41
  -1  -2  16   50.43    6.47
   1   2 -16   57.65    7.34
   1   2 -15  267.82   14.54
   1  -2 -15  308.93    9.01
   1   2 -15  269.81   14.90
   1  -2 -15  316.30   16.31
  -1  -2  15  289.95   14.54
  -1  -2  15  286.35   10.29
   1   2 -15  289.79    9.67
  -1  -2  15  281.90   15.15
  -1   2  15  282.98   14.85
   1   2 -14  657.79   21.88
  -1  -2  14  743.53   21.98
   1   2 -14  701.44   23.10
  -1   2  14  708.39   22.43
  -1  -2  14  699.15   22.61
   1  -2 -14  670.99   22.68
   1  -2 -13    0.71    2.31
  -1   2  13    2.55    2.53
  -1  -2  13    1.81    1.99
   1   2 -13   -0.03    1.99
  -1  -2  13    1.63    2.29
   1   2 -13    3.47    2.48
   1  -2 -12  268.12   13.10
  -1  -2  12  282.07   12.57
   1   2 -12  251.84   12.28
   1   2 -12  268.08   13.35
  -1   2  12  264.34   12.67
  -1  -2  12  250.06   12.41
   1   2 -11    9.66    2.63
  -1   2  11    1.37    2.15
  -1  -2  11    0.37    2.32
  -1  -2  11    4.05    2.21
   1  -2 -11    2.09    2.16
   1   2 -11    6.08    3.17
   1  -2 -10   47.84    3.11
  -1   2  10   49.63    5.32
   1  -2 -10   50.68    5.33
  -1  -2  10   47.12    4.99
  -1  -2  10   49.33    5.30
   1   2 -10   47.15    5.53
  -1  -2   9  109.38    7.18
   1   2  -9  109.80    7.68
  -1  -2   9  110.14    7.20
  -1   2   9  121.89    7.74
   1  -2  -9  114.69    7.29
   1  -2  -9  109.92    4.44
  -1   2   8 1132.83   20.25
   1  -2  -8 1187.72   21.41
   1   2  -8 1177.26   22.97
   1  -2  -8 1151.69   13.38
  -1  -2   8 1143.97   21.48
  -1   2   8 1161.39   22.31
  -1  -2   8 1167.22   21.66
   1  -2  -7  129.48    6.82
  -1  -2   7  122.04    6.89
   1   2  -7  123.57    7.25
  -1  -2   7  114.39    6.71
  -1   2   7  128.80    7.26
   1  -2  -7  116.66    4.10
  -1   2   7  113.96    6.28
  -1  -2   6  681.96   15.51
  -1   2   6  686.69   14.86
   1  -2  -6  688.70   14.18
   1  -2  -6  679.75   15.74
   1   2  -6  705.47   16.13
  -1  -2   6  686.15   15.34
   1  -2  -6  684.06    9.50
   1   2  -5   73.37    5.13
   1  -2  -5   80.08    5.37
  -1  -2   5   77.69    5.26
   1  -2  -5   74.62    3.16
   1  -2  -5   75.69    4.45
  -1   2   5   83.20    5.24
   1  -2  -4  437.24   11.62
  -1  -2   4  422.08   11.76
   1  -2  -4  421.91    9.27
  -1   2   4  438.13   11.56
   1   2  -4  436.53   11.42
  -1  -2   3  158.53    7.15
   1   2  -3  157.00    6.54
   1  -2  -3  160.59    6.85
   1  -2  -3  155.27    5.00
  -1   2   3  148.71    6.72
   1  -2  -2  417.35    6.78
   1   2  -2  410.98    9.81
  -1  -2   2  399.26   11.04
   1  -2  -2  403.73   10.27
  -1   2   2  408.51   10.86
   1  -2  -2  391.78    9.73
   1  -2  -1    8.62    1.78
   1   2  -1    8.09    2.08
   1  -2  -1    7.99    0.81
   1  -2  -1    8.29    1.68
  -1   2   1   11.55    2.19
  -1  -2   1   11.40    2.39
   1   2  -1    7.37    1.50
   1   2   0 1047.34   16.87
  -1   2   0 1072.38   17.33
   1   2   0 1071.06   13.57
   1  -2   0 1053.45   15.72
   1  -2   0 1036.04   16.16
  -1  -2  -1  176.43    9.58
   1  -2   1  159.78    6.13
   1   2   1  162.16    4.84
   1   2   1  156.63    6.24
   1  -2   1  156.20    6.55
  -1   2  -1  160.83    6.87
   1   2   2   16.29    2.09
  -1  -2  -2   14.62    3.48
   1   2   2   16.52    1.50
   1  -2   2   18.22    2.32
   1  -2   2   18.45    2.66
  -1   2  -2   17.17    2.62
   1   2   3   16.45    2.00
  -1  -2  -3   14.82    3.34
   1  -2   3   15.16    2.19
  -1   2  -3   14.39    2.38
   1   2   3   15.50    1.29
   1   2   4  249.29    4.03
   1  -2   4  253.86    8.29
   1   2   4  252.43    6.77
  -1   2  -4  252.42    8.92
  -1   2  -4  243.92    8.98
  -1  -2  -4  253.72   11.41
  -1   2  -5  167.01    7.77
   1  -2   5  160.97    6.87
   1   2   5  158.97    5.15
  -1  -2  -5  161.85    9.29
  -1   2  -5  166.78    7.72
   1   2   5  158.27    2.80
  -1   2  -6 2038.43   27.32
  -1   2  -6 2014.51   28.12
   1   2   6 1965.19   24.97
   1  -2   6 1942.21   24.59
  -1  -2  -6 1917.79   31.88
   1   2   6 1897.65   16.95
   1  -2   7   45.95    4.19
   1   2   7   41.36    2.49
   1   2   7   45.57    4.16
  -1  -2  -7   47.52    5.42
  -1   2  -7   43.28    4.66
  -1   2  -7   38.65    4.20
  -1   2  -7   45.75    3.77
   1   2   8    4.12    2.04
  -1   2  -8    2.85    1.72
  -1   2  -8   -0.42    1.45
  -1   2  -8    0.74    2.04
   1  -2   8   -0.46    1.73
  -1  -2  -8    1.20    2.20
  -1  -2  -9   81.40    7.10
  -1   2  -9   71.96    6.34
   1  -2   9   77.95    6.22
  -1   2  -9   77.89    5.69
   1   2   9   74.79    5.77
  -1   2  -9   80.50    6.19
   1  -2   9   78.93    5.83
   1  -2  10 1060.58   23.42
  -1   2 -10 1074.57   22.55
   1  -2  10 1028.13   21.31
  -1  -2 -10 1002.35   24.35
   1   2  10 1050.08   21.92
  -1   2 -10 1035.66   24.39
  -1   2 -10 1003.92   21.17
  -1  -2 -11  190.94   10.90
  -1   2 -11  178.11    9.60
  -1   2 -11  207.64   11.47
   1  -2  11  195.53   10.63
   1   2  11  191.53    9.94
  -1   2 -11  179.48    9.57
  -1   2 -11  171.50   10.64
   1  -2  12   79.30    7.28
  -1   2 -12   77.42    6.31
  -1   2 -12   73.94    7.44
   1   2  12   80.11    6.84
  -1   2 -12   89.82    7.36
  -1   2 -12   77.34    7.47
  -1   2 -13   19.81    4.02
  -1   2 -13   22.67    3.86
  -1   2 -13   23.46    4.27
   1   2  13   23.89    4.47
  -1   2 -13   22.96    4.13
   1  -2  13   19.56    3.82
  -1   2 -14  295.26   15.21
   1  -2  14  303.07   15.02
   1  -2  14  287.38   10.97
   1   2  14  314.10   14.60
  -1  -2 -14  300.62    8.56
  -1  -2 -14  304.15   11.13
  -1   2 -14  289.90   14.89
  -1   2 -14  302.31    9.09
  -1   2 -14  293.36   14.38
  -1   2 -14  302.17   13.20
  -1   2 -15  416.44   11.36
  -1  -2 -15  419.62   12.72
  -1  -2 -15  439.56   13.72
  -1   2 -15  406.60   17.72
   1  -2  15  404.95   13.33
  -1   2 -15  426.77   11.10
   1   2  15  431.97   17.94
   1  -2  15  408.39   18.19
  -1  -2 -15  450.35   11.01
  -1   2 -15  429.18   10.66
  -1  -2 -15  433.57   10.53
  -1  -2 -16 1152.52   21.68
  -1   2 -16 1195.17   18.23
  -1  -2 -16 1178.69   17.87
   1  -2  16 1136.75   29.25
  -1   2 -16 1212.11   19.09
  -1  -2 -16 1222.27   23.47
  -1  -2 -16 1229.03   18.85
   1   2  16 1192.08   31.17
   1  -2  16 1192.05   32.01
  -1   2 -16 1162.56   19.29
   1  -2  16 1160.42   22.91
   1  -2  17   57.05    5.54
  -1   2 -17   58.46    4.54
  -1   2 -17   59.50    4.62
  -1   2 -17   58.52    4.41
  -1  -2 -17   59.55    4.47
   1  -2  17   63.20    7.38
  -1  -2 -17   58.98    4.22
   1   2  17   53.76    7.13
  -1  -2 -17   54.62    5.15
   1  -2  17   51.27    6.92
  -1   2 -18  555.98   13.59
  -1   2 -18  547.73   13.78
   1  -2  18  524.54   22.80
  -1  -2 -18  545.34   13.16
  -1  -2 -18  520.24   15.37
   1  -2  18  499.18   20.67
   1  -2  18  531.38   15.84
   1   2  18  543.89   22.80
  -1   2 -19   79.09    5.38
  -1   2 -19   74.55    5.26
  -1  -2 -19   69.85    4.88
   1  -2  19   86.24    9.79
   1  -2  19   73.89    6.18
   1   2  19   77.65    9.82
  -1  -2 -19   66.71    5.77
   1  -2  19   77.70    9.98
  -1   2 -20  129.20    6.89
  -1  -2 -20  127.64    8.01
   1  -2  20  117.79    7.54
   1   2  20  129.36    8.23
   1   2  20  128.64   11.99
   1  -2  20  116.53    8.02
  -1  -2 -20  130.12    6.67
  -1   2 -20  127.78    6.79
  -1   2 -21  127.43    6.78
  -1  -2 -21  114.29    7.58
   1  -2  21  118.63    7.89
  -1   2 -21  128.29    6.72
   1   2  21  125.66    8.04
  -1  -2 -21  132.89    6.74
   1  -2  21  131.74    7.88
   1  -2  22    0.38    1.97
   1   2  22    1.30    1.95
  -1  -2 -22    0.70    1.98
   1  -2  22   -1.99    2.54
  -1  -2 -22    1.03    1.66
  -1   2 -22    0.57    1.57
  -1   2 -22    0.50    1.43
  -1   2 -23   16.95    2.81
   1  -2  23   13.96    2.96
  -1  -2 -23   13.78    3.09
   1  -2  23   19.20    3.01
  -1   2 -23   13.13    2.33
   1   2  23   12.54    2.88
  -1  -2 -23   17.14    2.63
   1  -2  24  143.14    7.08
  -1  -2 -24  156.87    6.73
  -1  -2 -24  139.41    7.66
   1   2  24  152.23    8.12
  -1   2 -24  157.24    6.79
   1  -2  24  149.85    7.96
  -1   2 -24  153.76    6.80
   1   2  25   82.27    5.61
  -1   2 -25   79.86    4.66
  -1  -2 -25   79.38    5.54
  -1   2 -25   79.96    4.69
   1  -2  25   83.72    5.64
   1  -2  25   87.15    5.15
  -1  -2 -25   79.05    4.61
  -1   2 -26    6.35    1.43
   1  -2  26    7.57    1.75
  -1   2 -26    7.11    1.61
  -1  -2 -26    5.76    1.44
   1  -2  26    6.43    1.99
   1   2  26    6.44    2.04
  -1  -2 -26   11.03    2.04
   1  -2  27   35.23    2.59
  -1   2 -27   34.28    2.58
  -1  -2 -27   29.32    2.66
   1   2  27   30.35    2.94
   1   2  27   36.70    3.64
   1  -2  27   29.00    2.85
  -1   2 -27   36.36    2.72
   1   2  28  143.61    5.85
   1  -2  28  135.63    4.96
   1   2  28  130.96    5.00
  -1   2 -28  136.15    4.34
  -1  -3  28  118.72    4.02
  -1   3  28  108.66    4.78
   1  -3 -28  116.03    4.84
   1   3 -28  115.41    4.12
   1   3 -27   42.11    2.93
  -1  -3  27   41.29    2.87
  -1   3  27   43.04    3.53
   1  -3 -27   44.14    3.45
   1  -3 -26   46.96    3.88
  -1  -3  26   37.51    3.12
   1   3 -26   42.17    3.27
  -1   3  26   42.75    4.08
   1   3 -26   39.27    3.01
   1   3 -25   -0.06    1.51
   1   3 -25   -0.67    1.42
  -1   3  25    0.32    1.92
   1   3 -25   -1.51    1.24
  -1  -3  25   -1.15    1.52
   1  -3 -25   -1.77    1.83
  -1   3  25    0.90    1.26
  -1  -3  25   -2.24    1.45
   1  -3 -24  174.50    7.06
   1   3 -24  168.77    7.31
   1   3 -24  162.20    7.24
   1  -3 -24  165.12    7.91
  -1  -3  24  175.77    7.21
   1   3 -24  176.38    6.27
  -1   3  24  165.14    8.74
  -1   3  24  174.16    7.24
  -1  -3  24  160.61    7.33
   1   3 -23   38.27    3.89
   1  -3 -23   39.79    4.46
   1   3 -23   34.82    3.14
  -1  -3  23   34.45    3.59
  -1   3  23   39.26    4.71
   1  -3 -23   35.33    3.50
   1   3 -23   40.42    4.06
  -1  -3  23   34.93    3.85
  -1   3  23   30.67    3.48
   1  -3 -22   59.73    5.71
   1  -3 -22   57.68    4.50
   1   3 -22   61.62    4.94
  -1  -3  22   57.17    4.70
  -1   3  22   65.95    6.34
  -1   3  22   64.13    5.08
   1   3 -22   54.07    4.86
  -1  -3  22   66.10    5.26
   1   3 -22   61.56    4.19
  -1  -3  21   34.47    3.78
   1  -3 -21   35.31    3.45
  -1  -3  21   31.66    3.93
   1   3 -21   37.63    3.56
   1  -3 -21   37.43    3.66
  -1   3  21   35.17    4.97
   1   3 -21   39.72    4.26
   1  -3 -21   33.38    4.55
   1   3 -21   31.22    4.01
  -1   3  21   33.36    3.96
   1  -3 -20   10.16    3.17
   1   3 -20   10.27    2.62
  -1   3  20   16.06    3.19
   1   3 -20    7.81    1.82
  -1  -3  20   11.22    2.85
   1   3 -20   12.96    2.96
   1  -3 -20   10.69    2.39
   1  -3 -20   11.70    2.14
  -1  -3  20   13.62    2.73
   1   3 -19  348.20   11.85
   1  -3 -19  364.14   10.80
   1  -3 -19  355.96   13.89
   1   3 -19  366.52   10.62
   1  -3 -19  306.81   18.73
  -1  -3  19  339.34   11.63
  -1   3  19  348.51   11.93
  -1   3  19  386.39   20.78
   1  -3 -19  356.78   10.80
   1  -3 -19  352.56   10.75
  -1  -3  19  350.80   12.42
   1   3 -19  366.57   20.35
   1  -3 -18 2035.23   32.82
  -1  -3  18 2123.28   45.81
   1   3 -18 2077.69   47.39
   1   3 -18 2130.92   48.13
  -1  -3  18 2081.29   29.79
   1   3 -18 2040.51   24.86
   1  -3 -18 2057.73   25.99
  -1   3  18 2023.15   28.56
   1  -3 -18 2063.57   25.67
   1  -3 -18 2085.57   25.89
  -1  -3  18 2001.66   27.81
  -1   3  18 2187.79   48.40
   1   3 -18 2146.53   29.02
   1  -3 -18 2065.17   47.02
  -1  -3  17    0.84    1.84
   1  -3 -17   -0.13    2.23
  -1  -3  17   -3.54    3.59
   1   3 -17   -2.51    4.53
  -1  -3  17   -2.04    1.95
   1  -3 -17    3.84    1.88
  -1   3  17    2.19    3.72
   1  -3 -17    3.17    1.62
   1   3 -17    1.60    1.82
   1   3 -17    3.34    1.66
   1   3 -17   -0.21    4.51
   1  -3 -17   -2.12    4.42
   1  -3 -17   -1.35    1.94
  -1  -3  16  555.76   15.15
   1  -3 -16  557.22   16.85
  -1   3  16  564.93   23.45
   1   3 -16  589.14   15.03
   1  -3 -16  580.96   13.26
   1  -3 -16  567.67   13.70
   1   3 -16  569.51   12.97
   1   3 -16  600.41   24.68
   1   3 -16  574.95   24.53
   1  -3 -16  571.38   23.13
  -1  -3  16  621.42   23.81
   1  -3 -16  558.00   13.26
  -1  -3  16  555.71   14.39
   1   3 -15    2.51    2.21
  -1   3  15    4.07    3.00
   1  -3 -15   -1.31    1.75
   1   3 -15    4.50    2.37
  -1  -3  15    3.81    2.03
  -1  -3  15    1.67    2.00
   1  -3 -15   10.66    3.81
   1  -3 -15    4.01    3.08
   1   3 -15   -0.72    2.00
   1  -3 -15    4.37    1.83
  -1  -3  15   -8.15    3.49
   1  -3 -15    2.23    1.92
   1   3 -15    0.18    2.23
   1  -3 -14  337.64   10.31
   1  -3 -14  352.39   12.92
  -1  -3  14  348.44   11.74
   1   3 -14  347.94   11.19
   1   3 -14  332.08    9.63
   1  -3 -14  337.46    9.97
   1  -3 -14  362.14   16.95
   1   3 -14  341.68   18.05
   1   3 -14  344.61   15.62
  -1  -3  14  350.00   17.00
   1  -3 -14  372.48   10.17
   1   3 -14  338.89   17.38
  -1  -3  14  333.17    9.32
  -1   3  14  361.46   17.57
  -1   3  13  712.60   23.75
  -1  -3  13  691.68   15.89
  -1  -3  13  736.16   23.82
   1   3 -13  722.06   24.56
   1   3 -13  671.06   20.87
   1  -3 -13  704.30   22.57
   1  -3 -13  686.70   17.32
   1  -3 -13  687.90   13.33
   1   3 -13  690.89   15.33
   1   3 -13  701.02   25.09
   1   3 -12  176.55   12.29
  -1   3  12  192.75   12.10
  -1  -3  12  187.38   11.71
   1   3 -12  171.98   10.25
   1   3 -12  184.24   12.08
   1  -3 -12  174.19   10.58
   1   3 -11    8.49    3.08
   1   3 -11    9.94    3.67
   1   3 -11   11.04    3.82
  -1   3  11    3.97    2.28
   1  -3 -11    6.69    3.17
  -1  -3  11    6.35    2.77
  -1   3  10  576.41   17.14
   1   3 -10  598.77   19.98
  -1  -3  10  615.71   19.78
   1   3 -10  600.46   17.10
   1   3 -10  538.59   20.19
   1  -3 -10  601.34   17.59
  -1   3  10  579.72   19.46
   1  -3  -9   76.49    6.16
  -1  -3   9   65.02    6.34
   1   3  -9   68.93    6.81
   1   3  -9   72.93    7.49
  -1   3   9   70.66    6.12
  -1   3   9   73.32    6.89
   1   3  -8   46.16    5.42
  -1   3   8   39.19    4.99
   1  -3  -8   51.74    4.74
   1   3  -8   42.47    5.92
  -1  -3   8   43.79    5.48
  -1   3   8   42.44    4.77
   1   3  -7  441.45   14.99
  -1  -3   7  424.87   15.22
   1   3  -7  418.09   16.49
   1  -3  -7  476.36   12.78
  -1   3   7  431.23   14.18
  -1  -3   6  811.80   20.55
   1   3  -6  814.68   22.32
   1  -3  -6  784.89   19.15
   1   3  -6  800.81   19.35
  -1   3   6  815.16   19.38
   1  -3  -6  824.88   15.35
   1  -3  -5   44.79    4.73
  -1   3   5   41.82    4.60
   1   3  -5   31.72    3.99
   1  -3  -5   39.98    3.19
   1   3  -5   32.39    4.69
  -1  -3   5   36.61    4.77
   1   3  -4   29.72    4.41
   1   3  -4   32.88    3.84
  -1   3   4   30.78    4.07
   1  -3  -4   31.38    2.36
  -1  -3   4   33.85    4.51
   1  -3  -4   39.30    4.34
  -1   3   3  507.76   14.85
  -1  -3   3  487.41   15.32
   1   3  -3  492.59   15.93
   1   3  -3  473.15   12.76
   1  -3  -3  498.63   13.78
   1   3  -2    0.46    2.25
   1  -3  -2   -0.71    1.94
  -1  -3   2    0.69    2.19
  -1   3   2    2.85    1.74
   1   3  -2    0.01    1.30
   1  -3  -2    1.53    1.88
   1  -3  -1  208.72    8.54
   1   3  -1  205.35    7.50
  -1  -3   1  202.45    9.68
   1  -3  -1  214.57    9.33
   1   3  -1  198.56    9.40
  -1   3   1  205.32    9.37
  -1   3   0  680.59   17.00
   1  -3   0  641.66   16.16
   1   3   0  647.14   16.38
   1   3   0  657.24   12.29
   1  -3   0  671.12   14.84
  -1   3  -1  102.92    6.96
   1  -3   1  111.59    7.02
   1   3   1  108.53    6.56
   1   3   1  101.91    4.37
   1  -3   1  110.43    6.03
  -1   3  -2  319.67   12.14
   1   3   2  314.89    6.27
   1   3   2  318.78   10.72
   1  -3   2  328.52   12.00
   1  -3   2  319.06   10.05
   1   3   3   43.38    4.05
   1  -3   3   41.67    4.81
  -1   3  -3   44.13    4.94
   1  -3   3   42.58    3.93
   1   3   4 1535.76   22.29
  -1   3  -4 1535.98   27.18
   1  -3   4 1559.29   28.02
   1  -3   4 1529.02   22.33
   1  -3   5   25.37    3.05
  -1   3  -5   34.71    4.70
   1  -3   5   28.83    4.46
   1   3   5   29.76    3.27
   1  -3   6   19.33    2.90
   1   3   6   18.55    2.56
  -1   3  -6   18.69    3.57
   1  -3   6   18.82    4.03
   1  -3   7    5.16    1.95
   1  -3   7    8.91    3.47
   1   3   7    7.85    1.73
  -1   3  -7    4.59    2.32
  -1   3  -7    4.74    2.39
   1   3   7    8.89    2.69
   1  -3   8  468.31   17.35
  -1   3  -8  415.13   15.72
   1   3   8  456.79   15.52
   1  -3   8  443.53   13.38
  -1   3  -8  456.72   16.36
  -1   3  -9   46.18    5.56
   1  -3   9   42.64    4.51
   1   3   9   45.47    5.19
  -1   3  -9   50.95    6.04
  -1   3 -10   19.53    4.13
   1  -3  10   21.73    3.59
   1   3  10   19.18    3.70
  -1   3 -10   20.77    3.89
  -1   3 -11  277.05   13.66
  -1   3 -11  256.03   13.75
   1   3  11  271.12   13.24
   1  -3  11  259.77   11.47
  -1  -3 -12    1.17    2.08
  -1   3 -12    1.82    1.49
  -1   3 -12   -4.68    2.52
  -1  -3 -12   -0.23    1.62
   1  -3  12    0.26    2.20
   1  -3  12    1.10    2.37
   1   3  12   -2.27    2.95
   1   3  13    1.83    2.35
  -1  -3 -13    2.23    2.06
  -1   3 -13    1.33    1.41
  -1   3 -13   -0.08    1.57
  -1  -3 -13   -1.22    1.46
  -1   3 -13    1.20    2.39
  -1   3 -13   -0.01    1.30
   1  -3  13    1.73    2.31
   1  -3  13   -0.36    2.24
  -1  -3 -13    0.47    1.97
  -1   3 -13    4.21    3.65
  -1  -3 -14   87.35    5.04
   1  -3  14   90.08    7.47
  -1   3 -14   80.34    8.94
   1   3  14  105.71    9.50
  -1   3 -14   90.07    5.72
  -1   3 -14   88.16    5.37
  -1  -3 -14   87.92    6.55
  -1   3 -14   91.32    5.18
   1  -3  14   85.62    6.56
  -1   3 -14   91.66    8.49
  -1  -3 -14   98.46    6.87
  -1  -3 -15  132.78    7.90
   1  -3  15  133.16    8.25
  -1   3 -15  128.18   10.11
  -1   3 -15  122.97    6.13
  -1   3 -15  126.29    6.49
  -1  -3 -15  136.83    6.45
   1   3  15  138.47   11.14
  -1   3 -15  125.81    6.76
  -1  -3 -16  688.22   14.46
  -1   3 -16  660.71   15.31
  -1   3 -16  703.06   14.35
   1  -3  16  663.70   18.19
   1  -3  16  689.04   26.94
  -1  -3 -16  664.84   17.81
   1   3  16  671.82   25.08
  -1   3 -16  691.36   15.22
   1  -3  17  545.83   16.63
  -1  -3 -17  565.58   13.43
  -1   3 -17  570.25   13.11
   1  -3  17  495.96   14.51
   1   3  17  543.14   23.21
  -1   3 -17  550.26   13.69
   1   3  17  511.93   15.12
   1  -3  17  613.17   26.08
  -1  -3 -17  534.50   16.31
  -1   3 -17  537.82   14.03
   1  -3  18  506.46   14.90
   1   3  18  512.52   15.20
  -1   3 -18  535.05   13.67
  -1   3 -18  535.17   14.02
  -1   3 -18  544.58   12.93
   1   3  18  560.70   24.24
  -1  -3 -18  567.00   13.50
   1  -3  18  575.00   25.88
  -1  -3 -18  514.79   16.24
   1  -3  18  532.83   16.54
   1  -3  19    7.95    2.94
  -1  -3 -19    5.83    2.64
   1   3  19    7.43    2.29
   1  -3  19    8.52    2.63
  -1   3 -19    4.32    1.95
  -1   3 -19    5.27    2.14
  -1  -3 -19    3.95    1.86
  -1  -3 -20   39.35    4.88
   1   3  20   38.91    4.26
  -1   3 -20   37.83    3.90
  -1   3 -20   40.53    3.97
  -1  -3 -20   38.71    3.72
   1  -3  20   35.02    4.66
   1  -3  20   39.68    4.34
  -1   3 -21   40.69    4.03
   1   3  21   27.88    3.60
   1  -3  21   34.87    4.32
   1  -3  21   38.28    4.33
  -1  -3 -21   34.78    4.73
  -1   3 -21   37.27    3.83
  -1  -3 -21   34.58    3.66
  -1   3 -22   95.86    5.65
  -1  -3 -22   82.48    6.53
   1  -3  22  103.88    6.83
   1   3  22   86.23    5.91
   1  -3  22   99.83    6.22
  -1  -3 -22  102.28    5.69
  -1   3 -22  104.32    5.88
  -1   3 -23   52.07    4.09
   1  -3  23   48.25    4.54
   1  -3  23   44.82    4.00
  -1   3 -23   46.00    3.81
  -1  -3 -23   52.39    5.12
  -1  -3 -24   83.50    5.91
  -1  -3 -24   90.61    5.37
   1  -3  24   89.70    5.51
  -1   3 -24   85.19    4.77
   1   3  24   79.17    4.94
   1  -3  24   74.45    4.82
  -1   3 -24   78.65    4.67
   1  -3  25    5.40    1.62
  -1   3 -25    4.18    1.39
  -1  -3 -25    4.34    1.63
  -1  -3 -25    3.73    1.41
   1   3  25    2.95    1.17
   1  -3  25    6.55    1.65
  -1   3 -25    4.11    1.29
  -1  -3 -26   64.67    3.85
  -1   3 -26   66.91    3.58
  -1  -3 -26   66.67    4.38
   1  -3  26   69.47    3.95
  -1   3 -26   69.75    3.62
   1   3  26   71.46    4.98
   1   3  27   13.93    2.24
  -1  -3 -27   10.34    1.49
  -1   3 -27   11.90    1.47
   1  -3  27   12.32    1.65
  -1   3 -27   11.16    1.49
   1   3  28    7.38    1.36
   1   4 -27   11.30    1.34
  -1  -4  27    8.11    1.17
  -1   4  27   11.89    1.74
   1  -4 -27    5.85    1.35
   1  -4 -26  181.13    6.54
  -1   4  26  180.36    6.80
  -1  -4  26  186.60    5.79
   1   4 -26  178.63    5.60
   1   4 -25   93.22    4.56
   1  -4 -25   87.63    4.87
  -1  -4  25  103.26    4.88
  -1   4  25   97.38    5.56
   1   4 -25   91.95    4.46
   1  -4 -25   99.64    5.38
  -1  -4  24   44.80    3.64
  -1  -4  24   49.15    3.17
   1   4 -24   45.08    3.57
   1  -4 -24   48.46    4.12
   1   4 -24   47.48    3.69
  -1   4  24   54.15    4.60
   1  -4 -24   38.33    3.77
   1   4 -23   86.99    5.28
   1  -4 -23   96.38    6.27
  -1  -4  23   92.45    5.45
  -1   4  23   91.98    6.47
   1  -4 -23  102.70    6.22
   1   4 -23   82.71    4.17
   1   4 -23   86.57    5.32
   1  -4 -22  486.52   13.84
   1   4 -22  463.01   10.54
   1   4 -22  473.15   12.60
  -1   4  22  454.81   14.56
   1  -4 -22  443.32   13.98
  -1  -4  22  482.28   12.82
   1   4 -22  455.06   12.69
   1  -4 -21   34.90    4.19
   1   4 -21   30.95    3.60
  -1  -4  21   25.94    3.56
   1   4 -21   32.27    3.10
   1  -4 -21   28.41    4.13
  -1   4  21   35.66    5.02
   1   4 -21   28.21    3.60
   1  -4 -20  131.46    6.14
   1  -4 -20  139.45    6.19
   1   4 -20  126.55    7.13
  -1   4  20  135.02    8.68
   1   4 -20  123.49    6.07
  -1  -4  20  129.78    7.37
   1  -4 -20  128.04    8.37
   1  -4 -20  145.65    8.12
   1   4 -19   19.97    2.77
   1  -4 -19   17.61    3.79
  -1   4  19   18.15    4.11
   1  -4 -19   20.15    2.78
   1  -4 -19   21.68    3.58
   1  -4 -19   18.03    2.75
   1   4 -19   19.53    3.13
  -1  -4  19   20.48    3.50
   1   4 -18   -1.96    2.07
  -1  -4  18    0.17    1.98
   1  -4 -18   -3.51    3.18
  -1  -4  18    0.01    1.35
   1  -4 -18    2.26    1.42
   1   4 -18    1.22    1.52
   1  -4 -18    1.50    1.61
  -1   4  18   -0.43    2.44
   1  -4 -18   -1.22    2.18
   1   4 -17  760.77   17.77
  -1  -4  17  735.35   17.57
  -1  -4  17  746.09   28.81
   1   4 -17  784.05   29.74
   1   4 -17  760.55   29.72
  -1   4  17  742.62   20.31
   1   4 -17  754.03   15.44
   1  -4 -17  734.84   20.29
  -1  -4  17  805.55   15.30
  -1   4  17  779.46   30.02
   1  -4 -17  783.51   15.71
   1  -4 -17  818.95   19.25
   1  -4 -17  771.37   16.43
   1  -4 -16 1616.01   23.89
  -1   4  16 1570.52   29.24
   1   4 -16 1658.71   42.63
  -1  -4  16 1625.54   41.96
   1   4 -16 1586.75   25.57
  -1  -4  16 1557.46   25.64
   1  -4 -16 1763.87   27.86
  -1  -4  16 1564.04   21.78
   1  -4 -16 1602.82   22.49
  -1   4  16 1638.09   42.53
   1  -4 -16 1552.29   29.40
   1   4 -16 1677.75   44.04
   1   4 -16 1573.76   22.19
  -1  -4  15   59.80    8.75
  -1   4  15   56.68    8.49
  -1  -4  15   47.71    3.97
   1   4 -15   48.60    7.78
   1  -4 -15   46.99    4.14
  -1   4  15   52.51    5.58
   1   4 -15   43.16    7.58
   1  -4 -15   39.75    5.14
   1  -4 -15   50.03    4.34
  -1  -4  15   42.84    4.59
   1  -4 -15   54.07    5.11
   1   4 -15   46.12    3.97
   1   4 -15   41.27    4.39
   1  -4 -14    0.55    1.71
   1   4 -14    1.11    3.12
   1   4 -14    0.50    1.89
  -1  -4  14    1.67    1.39
  -1  -4  14   -2.06    2.04
  -1   4  14   -0.89    2.45
   1   4 -14    3.74    3.82
  -1  -4  14    3.44    2.74
  -1   4  14    3.16    4.21
   1   4 -14    0.93    1.95
   1  -4 -14   -0.37    2.34
   1  -4 -14    1.54    1.43
   1  -4 -14   -0.24    1.62
   1   4 -13  187.99   14.37
  -1  -4  13  208.82    9.08
   1  -4 -13  210.53   10.51
  -1  -4  13  204.22    7.98
   1   4 -13  187.42    8.66
   1   4 -13  198.84   13.91
   1   4 -13  201.43    8.04
  -1  -4  13  199.16    8.94
  -1   4  13  215.37   14.73
   1  -4 -13  203.87    8.03
   1  -4 -13  199.86    8.40
  -1  -4  13  210.26   14.53
   1  -4 -13  220.02    9.63
  -1   4  12  317.40   12.02
  -1  -4  12  345.92   11.21
   1  -4 -12  391.23   12.52
  -1  -4  12  332.55   17.52
   1   4 -12  354.49   11.78
   1  -4 -12  346.02   10.92
  -1   4  12  347.05   18.03
   1   4 -12  342.87   17.65
   1   4 -12  332.21   10.14
  -1  -4  12  339.78   10.22
   1  -4 -12  354.85   10.36
   1   4 -12  347.51   18.89
  -1  -4  12  345.47   11.54
   1  -4 -12  350.57   13.28
   1  -4 -11    5.61    2.48
  -1   4  11    3.61    2.91
  -1  -4  11   -1.06    1.81
  -1  -4  11    0.30    1.66
  -1   4  11    0.14    2.52
   1   4 -11    1.70    1.95
   1  -4 -11    2.51    1.76
   1   4 -11    4.42    3.11
   1   4 -11    4.42    1.87
  -1  -4  11    0.61    2.66
   1  -4 -11    3.58    2.65
  -1   4  11    5.64    2.60
   1  -4 -11   -1.28    1.71
  -1  -4  11   -0.03    1.52
  -1  -4  10  595.74   22.35
   1  -4 -10  596.26   13.82
   1  -4 -10  631.78   15.05
  -1  -4  10  598.43   14.06
  -1   4  10  591.58   22.41
   1   4 -10  577.85   21.41
   1  -4 -10  599.26   12.80
   1   4 -10  570.20   23.20
  -1   4  10  562.37   19.38
  -1  -4  10  584.33   13.03
   1  -4 -10  579.96   16.27
   1  -4  -9   43.94    4.59
   1  -4  -9   42.95    3.92
   1   4  -9   43.93    7.00
  -1   4   9   49.10    7.01
   1   4  -9   46.31    5.96
   1  -4  -9   44.42    4.10
  -1  -4   9   45.70    3.83
  -1   4   9   40.00    5.41
  -1  -4   9   39.33    6.01
   1   4  -8  107.05    8.62
  -1   4   8  101.31    9.11
  -1  -4   8  107.90    9.39
   1   4  -8   95.37    9.47
  -1   4   8   96.21    8.07
   1   4  -7  746.80   24.82
  -1   4   7  773.13   22.45
  -1  -4   7  763.65   23.86
   1   4  -7  749.70   21.73
   1   4  -6  317.59   13.61
  -1  -4   6  299.84   14.86
   1   4  -6  315.06   15.91
  -1   4   6  308.96   14.00
  -1  -4   5  477.99   18.37
  -1   4   5  496.58   17.51
   1   4  -5  489.15   16.14
   1   4  -5  496.19   19.38
  -1  -4   4   53.26    6.33
  -1   4   4   55.90    6.15
   1   4  -4   53.55    6.54
   1   4  -4   60.08    5.51
   1  -4  -4   61.62    5.96
  -1   4   3  529.39   17.94
   1  -4  -3  535.16   16.29
   1   4  -3  529.34   15.18
  -1  -4   3  511.71   18.50
   1   4  -3  540.90   19.17
  -1   4   2  325.56   14.09
  -1  -4   2  324.40   14.72
   1  -4  -2  338.24   12.66
   1   4  -2  316.68   14.29
   1   4  -2  322.71   11.22
  -1   4   1   37.14    5.17
   1   4  -1   37.68    5.07
   1  -4  -1   35.90    5.00
   1  -4  -1   39.21    4.30
   1   4   0   48.26    5.44
   1  -4   0   52.89    5.98
   1  -4   0   52.64    4.96
  -1   4   0   51.20    5.96
   1  -4   1    0.90    2.18
  -1   4  -1    0.69    2.36
   1  -4   1   -0.10    2.00
   1   4   1    1.29    1.68
   1  -4   2  377.33   15.55
  -1   4  -2  407.35   16.20
   1  -4   2  394.41   12.73
   1   4   2  382.74   14.29
   1  -4   3   76.16    7.45
   1   4   3   79.32    6.56
   1  -4   3   79.92    5.80
  -1   4  -3   81.05    7.60
   1   4   4  415.87   14.44
  -1   4  -4  441.89   17.44
   1  -4   4  445.72   13.47
   1  -4   4  433.19   17.30
   1   4   5    2.51    1.59
  -1   4  -5    2.55    2.84
   1  -4   5   -0.41    2.53
   1  -4   5    2.15    1.70
   1  -4   6    1.37    1.86
  -1   4  -6   -1.59    2.92
   1   4   6    1.09    1.73
   1  -4   6    2.50    2.80
   1  -4   7   12.90    4.31
  -1   4  -7    8.48    3.90
   1  -4   7   17.36    2.99
   1   4   7   13.67    3.34
   1   4   8  365.11   16.24
  -1   4  -8  371.45   17.22
   1  -4   8  384.28   17.95
  -1   4  -9   56.21    4.41
   1  -4   9   57.28    4.36
  -1   4  -9   57.36    7.03
  -1  -4  -9   58.47    4.77
   1  -4   9   55.24    6.95
   1   4   9   53.20    6.48
  -1   4 -10   29.11    3.04
  -1  -4 -10   27.34    3.13
  -1  -4 -10   28.19    3.82
   1  -4  10   31.58    4.05
  -1  -4 -10   29.00    3.04
   1  -4  10   30.00    5.37
   1  -4  10   25.30    3.17
  -1   4 -10   27.54    5.17
  -1   4 -10   33.89    3.80
  -1  -4 -10   24.16    3.19
   1   4  10   26.25    5.02
   1  -4  11  227.56   15.09
  -1  -4 -11  219.63    8.21
  -1  -4 -11  206.96    7.84
   1  -4  11  219.68    8.70
   1   4  11  219.97   13.69
  -1   4 -11  210.43    8.40
  -1   4 -11  215.04   13.64
  -1   4 -11  214.50    7.86
  -1   4 -11  208.73    8.76
  -1  -4 -11  204.51    9.54
  -1  -4 -11  219.87    8.97
   1  -4  11  201.88    9.68
  -1  -4 -12   38.53    3.61
   1  -4  12   41.56    4.11
  -1   4 -12   41.03    4.22
  -1  -4 -12   38.16    3.92
   1  -4  12   40.87    4.82
   1  -4  12   44.04    7.16
  -1   4 -12   42.12    4.08
  -1  -4 -12   42.08    4.23
  -1   4 -12   40.68    6.37
   1   4  12   38.62    6.01
  -1   4 -12   40.90    3.64
  -1  -4 -12   40.01    4.53
  -1   4 -13  118.30    6.79
  -1  -4 -13  120.03    7.80
   1   4  13  119.24   10.49
  -1   4 -13  114.86    6.36
   1  -4  13  109.52    6.20
  -1   4 -13  121.99    6.07
  -1  -4 -13  114.45    5.91
   1  -4  13  111.25    7.48
  -1   4 -13   99.08    9.64
  -1  -4 -13  122.08    7.02
   1  -4  13  120.75   11.40
  -1  -4 -14  180.36    8.60
  -1   4 -14  168.12    8.12
   1   4  14  152.67   12.55
  -1   4 -14  164.30   14.46
  -1  -4 -14  163.20    6.93
   1  -4  14  172.62    7.49
   1  -4  14  186.22   14.78
   1  -4  14  162.17    9.05
  -1   4 -14  166.74    7.06
  -1  -4 -14  163.44    9.21
  -1   4 -14  163.30    7.64
  -1   4 -14  163.00   12.53
   1   4  15   90.45   10.35
  -1   4 -15   90.74    5.32
  -1   4 -15   83.58    5.87
  -1   4 -15   86.44    5.70
  -1  -4 -15  102.27    7.50
   1  -4  15  109.44   11.73
   1  -4  15   95.93    7.21
  -1   4 -15   80.62    9.24
   1  -4  15   98.69    5.71
  -1  -4 -15  100.58    6.57
   1  -4  16    2.50    3.86
  -1  -4 -16    1.54    1.75
  -1   4 -16    3.47    1.96
   1  -4  16    4.97    2.50
  -1   4 -16    4.69    1.65
  -1   4 -16    4.12    2.16
  -1  -4 -16    3.18    2.26
  -1   4 -17  521.68   14.23
  -1   4 -17  528.49   12.58
   1  -4  17  537.01   16.39
  -1   4 -17  522.64   13.62
  -1  -4 -17  584.23   15.67
  -1  -4 -17  530.36   17.03
   1  -4  18  326.78   12.73
  -1   4 -18  297.56   10.20
  -1  -4 -18  320.25   11.60
  -1   4 -18  305.47   10.73
  -1   4 -18  303.22    9.46
  -1  -4 -18  302.03   12.85
  -1   4 -19  403.37   11.68
  -1  -4 -19  438.36   13.34
  -1  -4 -19  407.34   14.81
  -1   4 -19  408.47   12.14
   1  -4  19  436.24   14.40
  -1   4 -20  180.76    7.97
  -1  -4 -20  182.14    9.83
   1  -4  20  184.53    9.18
  -1  -4 -20  197.69    8.88
  -1   4 -20  183.41    7.74
  -1   4 -21   44.99    3.93
  -1  -4 -21   48.67    4.37
  -1   4 -21   44.45    3.91
  -1  -4 -21   47.01    5.22
  -1   4 -21   48.16    3.98
   1  -4  21   46.80    4.68
  -1   4 -22   46.29    3.78
  -1   4 -22   43.53    3.69
   1  -4  22   42.44    4.28
  -1  -4 -22   40.30    3.87
  -1  -4 -22   43.75    4.64
  -1  -4 -23   -0.35    1.30
  -1   4 -23   -0.40    1.14
  -1   4 -23    1.14    1.09
  -1  -4 -23   -1.94    2.15
   1  -4  23    0.41    1.46
   1   4  24    8.51    2.43
  -1  -4 -24   10.60    1.94
  -1   4 -24    9.17    1.66
   1  -4  24    6.70    1.75
  -1  -4 -24   10.38    2.36
  -1   4 -24    7.95    1.50
  -1   4 -25   12.61    1.64
   1   4  25   11.23    2.13
  -1  -4 -25   11.52    2.20
  -1   4 -25   11.01    1.59
   1  -4  25   13.76    1.86
  -1  -4 -25   16.18    2.52
  -1  -4 -26   56.44    3.40
  -1   4 -26   61.43    2.81
  -1   4 -26   61.14    2.76
   1   4  26   62.71    3.87
   1  -4  26   62.87    3.19
   1  -5 -25   47.88    3.19
   1   5 -25   51.15    2.72
  -1  -5  25   50.46    2.65
  -1   5  25   45.36    2.98
  -1  -5  24   28.13    2.13
  -1  -5  24   36.24    2.63
   1   5 -24   34.69    2.63
   1  -5 -24   30.58    2.88
  -1   5  24   34.56    3.09
   1  -5 -24   33.45    2.96
   1   5 -24   30.69    2.53
   1   5 -23    6.03    1.63
   1   5 -23    8.22    1.70
  -1  -5  23    5.94    1.51
  -1  -5  23    8.60    1.48
   1  -5 -23    7.07    1.78
  -1   5  23    7.75    1.95
   1  -5 -23    7.12    2.06
  -1  -5  22   -0.80    1.16
   1   5 -22    1.63    1.50
   1   5 -22    0.72    1.26
   1  -5 -22    3.28    1.54
   1  -5 -22   -0.09    1.59
  -1   5  22   -0.63    1.81
  -1  -5  22   -0.11    1.13
   1   5 -21   32.68    3.32
   1   5 -21   37.54    3.70
  -1  -5  21   39.17    3.49
   1   5 -21   36.27    2.81
  -1   5  21   36.64    4.06
   1  -5 -21   40.74    4.10
   1  -5 -21   34.32    4.07
   1  -5 -20   14.23    2.19
  -1  -5  20   11.12    2.21
   1   5 -20   15.59    2.05
   1  -5 -20    9.66    2.54
   1  -5 -20   13.56    3.22
   1   5 -20   14.39    2.75
  -1   5  20    9.20    2.55
   1   5 -19    8.04    2.36
   1  -5 -19    8.89    2.53
  -1   5  19    8.22    2.69
   1  -5 -19   10.79    3.16
   1   5 -19    7.57    1.86
   1  -5 -19    9.11    2.12
  -1  -5  19    7.31    2.02
   1  -5 -18  106.98    7.18
   1   5 -18   95.93    5.26
   1   5 -18   98.49    6.33
   1  -5 -18  106.17    5.78
  -1  -5  18  102.11    5.40
   1  -5 -18   91.26    7.27
  -1  -5  18   99.76    6.06
  -1   5  18   99.98    7.10
   1  -5 -18  100.52    5.13
   1  -5 -17   28.12    4.60
   1   5 -17   29.02    3.23
  -1  -5  17   31.94    3.92
   1  -5 -17   27.74    3.01
   1  -5 -17   26.28    3.25
  -1   5  17   26.86    4.22
   1   5 -17   22.83    3.41
   1  -5 -17   25.37    3.85
  -1  -5  17   27.71    3.06
   1  -5 -16    4.50    2.03
   1  -5 -16    5.26    2.89
  -1   5  16    1.14    2.28
  -1  -5  16    6.74    2.36
  -1  -5  16    8.76    2.07
   1   5 -16    5.97    1.80
   1  -5 -16    9.62    2.14
   1  -5 -16    5.40    1.74
   1   5 -16    9.32    2.89
   1  -5 -15   24.90    3.06
  -1   5  15   15.88    3.11
   1  -5 -15   25.80    3.41
  -1  -5  15   22.91    3.36
  -1  -5  15   21.85    2.86
   1  -5 -15   22.31    3.81
   1   5 -15   26.75    3.80
   1   5 -15   23.39    2.99
   1  -5 -15   24.54    4.29
   1   5 -14   60.64    4.71
   1  -5 -14   51.35    4.52
  -1   5  14   52.93    5.29
   1  -5 -14   49.87    5.21
   1  -5 -14   53.29    6.04
  -1  -5  14   60.93    9.12
  -1  -5  14   49.80    4.32
   1   5 -14   48.50    4.80
   1   5 -14   57.63    9.27
  -1  -5  14   56.73    4.94
  -1  -5  14   55.15    4.90
   1   5 -13    7.56    2.47
   1  -5 -13    4.34    1.69
   1  -5 -13    3.51    1.93
  -1  -5  13    8.30    2.07
  -1  -5  13   -2.45    4.14
  -1   5  13    9.21    2.73
   1  -5 -13    1.85    2.72
   1  -5 -13    7.23    1.77
   1   5 -13    7.03    2.06
  -1  -5  13    8.32    2.41
  -1  -5  13    5.20    1.98
   1  -5 -13    7.74    2.62
   1   5 -13    5.67    4.02
   1   5 -13    3.62    4.03
  -1   5  13    7.88    4.40
  -1   5  12  127.04    7.53
   1   5 -12  129.36    6.67
   1  -5 -12  131.45    7.95
   1   5 -12  130.80    7.63
  -1  -5  12  130.02    7.04
  -1  -5  12  131.33    7.48
  -1   5  12  141.70   13.26
   1  -5 -12  125.64    6.38
   1   5 -12  132.41   11.90
   1  -5 -12  126.62    8.42
   1  -5 -12  134.32    6.52
   1   5 -12  122.21   12.44
  -1  -5  12  135.98    6.86
   1  -5 -12  132.47    7.16
  -1  -5  12  125.72   12.42
   1   5 -11   82.80    5.46
   1  -5 -11   79.02    5.49
   1   5 -11   75.47    9.90
  -1  -5  11   79.44    5.37
  -1   5  11   88.45   10.74
  -1   5  11   73.80    5.63
  -1  -5  11   83.78    5.91
   1   5 -11   76.68    9.03
  -1  -5  11   72.70    9.40
   1  -5 -11   78.31    5.09
   1  -5 -11   80.72    6.81
   1  -5 -11   80.69    6.23
   1  -5 -11   75.31    4.99
  -1  -5  11   90.29    5.80
  -1  -5  10   37.55    3.79
  -1   5  10   33.93    6.62
  -1  -5  10   33.76    3.74
   1   5 -10   33.67    3.72
   1  -5 -10   28.75    3.62
   1  -5 -10   33.86    3.58
   1  -5 -10   35.13    3.56
   1  -5 -10   32.16    4.03
  -1   5  10   23.76    5.32
  -1  -5  10   36.36    4.16
   1   5 -10   27.39    5.12
   1   5 -10   35.19    6.90
  -1  -5  10   33.22    6.41
   1  -5 -10   30.38    4.55
   1  -5  -9   21.21    3.24
  -1  -5   9   22.52    3.11
   1  -5  -9   21.49    2.93
  -1   5   9   20.92    4.46
   1  -5  -9   23.70    4.35
   1   5  -9   22.19    6.07
   1  -5  -9   30.83    4.17
  -1  -5   9   23.30    3.46
   1   5  -9   25.95    4.83
   1   5  -9   20.03    3.22
  -1  -5   9   21.68    5.16
   1  -5  -9   22.86    3.10
  -1   5   9   22.20    5.94
   1  -5  -8  211.25    8.71
   1   5  -8  192.98    8.25
   1  -5  -8  224.31    8.63
  -1  -5   8  170.15   13.24
  -1  -5   8  197.36    8.75
   1   5  -8  170.21   11.54
   1  -5  -8  201.48    9.46
  -1   5   8  186.70   13.92
  -1  -5   8  188.55    8.04
   1  -5  -8  172.39    7.30
  -1   5   8  202.68   13.20
   1  -5  -8  198.58    9.98
   1   5  -8  208.75   14.94
   1  -5  -7  203.72    8.43
   1  -5  -7  221.97    8.23
   1  -5  -7  209.23   10.20
   1   5  -7  211.26   14.69
  -1  -5   7  210.34    8.96
  -1  -5   7  189.16   13.72
   1   5  -7  204.99   12.31
   1   5  -7  200.64    8.38
  -1   5   7  197.40   13.02
  -1  -5   7  216.38    8.53
   1  -5  -7  204.25    9.55
  -1   5   6   32.74    5.62
   1  -5  -6   28.53    3.78
   1  -5  -6   27.94    4.09
  -1  -5   6   17.61    4.71
  -1  -5   6   26.40    3.58
  -1  -5   6   25.62    3.22
   1  -5  -6   20.33    2.78
   1   5  -6   25.53    3.41
   1  -5  -6   31.93    3.45
   1   5  -6   30.81    6.00
  -1   5   5  114.56    9.95
  -1   5   5  104.58    6.14
  -1  -5   5  103.88    5.58
  -1  -5   5  126.41    6.93
   1  -5  -5  111.83    6.09
  -1  -5   5  115.30    6.26
  -1  -5   5  106.35   10.13
   1  -5  -5  113.39    7.30
   1  -5  -5  109.90    5.79
   1   5  -5  127.07   11.07
   1  -5  -5  122.60    7.47
  -1   5   4   36.49    3.76
  -1  -5   4   32.06    3.38
   1   5  -4   34.64    6.05
   1  -5  -4   30.17    3.10
   1  -5  -4   28.51    3.91
  -1  -5   4   28.44    4.24
  -1   5   4   32.31    5.58
   1  -5  -4   32.67    4.06
  -1  -5   4   34.28    3.34
  -1  -5   4   33.78    3.34
   1  -5  -4   29.09    3.31
   1  -5  -3  135.77    7.83
  -1  -5   3  135.62    6.21
  -1  -5   3  130.34    6.39
   1   5  -3  127.82   10.76
   1  -5  -3  136.11    6.32
   1  -5  -3  133.13    7.61
  -1  -5   3  130.20    6.26
  -1   5   3  133.53   10.64
  -1   5   3  121.82    6.38
   1  -5  -3  128.30    6.27
  -1  -5   3  129.91    8.11
   1  -5  -2    5.11    2.06
  -1  -5   2   12.20    3.21
   1  -5  -2    7.58    2.72
  -1   5   2    7.36    3.24
   1   5  -2   12.44    3.44
   1  -5  -2    9.46    2.42
   1  -5  -2    7.88    1.98
  -1   5   2    3.46    1.83
  -1  -5   2    2.36    1.50
  -1  -5   2    5.26    1.84
  -1  -5   2    4.20    1.61
  -1  -5   1  502.81   15.25
   1  -5  -1  508.21   15.09
  -1  -5   1  521.21   12.42
  -1   5   1  484.45   12.33
  -1   5   1  493.33   20.27
   1  -5  -1  501.66   13.00
  -1  -5   1  500.21   11.96
  -1  -5   1  524.24   12.09
   1   5  -1  460.40   19.28
   1  -5  -1  501.40   11.90
  -1   5   0   17.50    4.43
  -1  -5   0   22.30    3.65
  -1   5   0   21.02    2.83
   1  -5   0   25.12    2.84
   1  -5   0   28.26    3.36
   1  -5   0   28.02    4.19
   1   5   0   22.14    4.32
  -1  -5   0   28.09    3.23
  -1  -5   0   24.79    2.89
  -1  -5   0   29.86    3.19
  -1  -5  -1    7.22    2.38
  -1   5  -1    4.36    2.20
  -1  -5  -1    7.04    1.92
   1  -5   1   10.54    3.06
   1  -5   1    7.25    2.21
   1   5   1    6.39    2.63
   1  -5   1    8.76    3.90
   1  -5   1    4.97    1.83
  -1  -5  -1    5.69    1.89
  -1   5  -1    8.48    2.23
   1  -5   2   39.13    4.63
  -1  -5  -2   38.10    4.41
  -1  -5  -2   43.95    3.93
   1  -5   2   39.31    3.98
  -1   5  -2   40.55    6.34
  -1  -5  -2   45.33    3.82
  -1   5  -2   39.86    3.50
   1   5   2   44.16    6.04
   1  -5   2   33.92    5.68
  -1   5  -3 1083.98   31.15
   1  -5   3 1004.42   22.68
  -1  -5  -3 1089.30   18.44
   1   5   3 1042.89   27.46
  -1  -5  -3 1057.34   21.40
   1  -5   3 1071.37   19.64
  -1   5  -3  998.69   17.20
   1  -5   3 1038.00   30.50
  -1  -5  -3 1045.53   17.46
   1   5   4   64.66    6.95
   1  -5   4   68.52    6.30
  -1  -5  -4   65.01    4.80
  -1  -5  -4   70.73    4.74
   1  -5   4   68.50    5.32
  -1   5  -4   63.74    7.90
  -1   5  -4   65.83    4.61
   1  -5   4   54.88    7.33
  -1  -5  -4   71.45    5.80
  -1  -5  -5    1.82    2.13
   1  -5   5   -1.07    2.66
  -1  -5  -5   -1.28    1.87
   1  -5   5    1.97    3.03
  -1  -5  -5    4.77    2.45
  -1  -5  -5    2.38    1.84
  -1   5  -5   -4.29    1.99
   1  -5   5    0.83    1.82
  -1   5  -5    0.87    3.18
  -1   5  -5    1.67    1.84
  -1   5  -6  211.04   14.33
  -1  -5  -6  205.21    9.39
  -1   5  -6  208.52    8.00
  -1   5  -6  213.06    8.92
   1  -5   6  205.25   14.33
   1  -5   6  210.36    8.85
  -1  -5  -6  194.90    9.21
  -1  -5  -6  209.88    8.15
  -1  -5  -6  215.68    8.48
  -1  -5  -7 1101.09   19.17
   1   5   7 1056.40   31.13
   1  -5   7 1113.24   33.71
  -1  -5  -7 1043.02   21.42
  -1   5  -7 1075.56   19.86
   1  -5   7 1003.97   20.15
  -1   5  -7 1084.63   32.68
  -1   5  -7 1063.83   17.92
  -1  -5  -7 1112.21   18.80
  -1  -5  -7 1087.34   21.50
   1  -5   7 1095.34   20.16
   1  -5   8   64.08    5.09
  -1  -5  -8   65.19    4.93
  -1   5  -8   70.63    8.97
  -1   5  -8   72.72    4.92
  -1   5  -8   72.53    5.37
   1   5   8   62.66    7.96
   1  -5   8   55.61    5.06
  -1  -5  -8   57.98    5.65
  -1  -5  -8   49.45    4.60
   1  -5   8   69.70    8.97
  -1  -5  -8   58.68    4.65
  -1  -5  -9  287.06    9.99
  -1   5  -9  305.30   17.67
  -1   5  -9  259.84    9.90
   1  -5   9  281.88   17.99
   1  -5   9  265.67   10.63
   1   5   9  266.30   16.23
  -1  -5  -9  267.30   11.41
  -1   5  -9  275.35    9.23
   1  -5   9  262.71    9.69
  -1  -5  -9  284.30   11.11
   1  -5   9  275.15   10.19
  -1  -5  -9  270.52    9.45
  -1  -5 -10   41.73    4.09
  -1  -5 -10   42.61    4.14
  -1  -5 -10   39.42    4.34
   1  -5  10   36.89    3.98
  -1   5 -10   37.90    4.23
   1  -5  10   40.96    7.85
  -1   5 -10   34.91    3.54
   1   5  10   40.48    7.29
  -1   5 -10   39.83    7.12
  -1  -5 -10   35.47    4.70
   1  -5  10   38.57    4.32
   1  -5  11  174.32    8.91
  -1  -5 -11  164.41    7.74
   1   5  11  167.33   13.82
  -1   5 -11  168.08    8.02
  -1  -5 -11  173.36    8.68
  -1   5 -11  166.28    8.32
  -1  -5 -11  168.09    7.45
   1  -5  11  167.87    8.07
  -1   5 -11  166.90   13.67
   1  -5  11  171.11   14.63
  -1   5 -11  161.04    7.05
  -1  -5 -11  166.30    9.35
  -1  -5 -12   84.11    5.61
  -1   5 -12   84.19    6.07
   1  -5  12   81.67    5.56
   1  -5  12   73.85    5.96
  -1  -5 -12   79.55    6.81
  -1  -5 -12   78.07    6.01
  -1   5 -12   94.41    6.10
   1   5  12  101.15   11.05
  -1   5 -12   85.68    5.22
  -1  -5 -12   77.72    5.16
  -1   5 -12   98.70   10.49
   1  -5  12   85.68   10.54
   1  -5  13 1019.96   21.75
  -1   5 -13 1000.51   20.04
  -1  -5 -13 1050.79   21.50
  -1  -5 -13 1054.99   19.08
  -1   5 -13 1007.20   19.20
  -1  -5 -13 1009.48   17.75
   1  -5  13 1030.83   19.17
  -1   5 -13 1040.11   17.46
  -1   5 -13  999.73   32.80
  -1  -5 -13  971.89   22.76
  -1  -5 -14    7.64    1.99
   1  -5  14    9.98    2.50
   1  -5  14   12.30    3.11
  -1   5 -14    6.88    1.63
  -1  -5 -14    7.42    2.30
  -1   5 -14    8.75    2.52
  -1   5 -14    5.21    2.24
  -1  -5 -14    7.17    3.32
  -1  -5 -14    6.09    2.14
  -1  -5 -15   20.25    3.55
  -1  -5 -15   18.77    2.69
  -1   5 -15   19.25    2.65
  -1  -5 -15   20.28    3.93
  -1   5 -15   19.83    3.05
   1  -5  15   17.43    2.57
  -1   5 -15   19.78    3.15
   1  -5  15   17.11    3.30
  -1   5 -16    0.69    1.90
  -1   5 -16    2.17    1.19
   1  -5  16    1.17    1.42
  -1   5 -16    1.31    1.95
  -1  -5 -16    1.46    1.34
   1  -5  16    4.19    2.18
  -1  -5 -16   -0.60    2.03
  -1  -5 -16    1.35    2.36
  -1   5 -17  143.29    7.09
  -1   5 -17  159.58    6.46
  -1   5 -17  154.13    7.60
  -1  -5 -17  144.34    8.94
   1  -5  17  150.55    6.49
  -1  -5 -17  146.03    7.97
   1  -5  17  141.39    7.99
  -1   5 -18    1.77    1.58
  -1   5 -18    0.85    1.58
  -1  -5 -18    2.66    2.04
  -1  -5 -18    2.13    2.79
   1  -5  18    0.40    2.05
   1  -5  19  251.93    9.84
  -1  -5 -19  240.10   10.99
  -1   5 -19  236.35    8.36
   1   5  19  219.90    9.73
  -1   5 -19  239.92    8.69
  -1  -5 -19  252.54    9.75
   1  -5  20    2.13    2.00
  -1  -5 -20    5.52    1.87
  -1   5 -20    5.26    1.78
  -1   5 -20    6.10    1.76
   1   5  20    6.16    1.96
  -1  -5 -20    4.56    2.44
  -1  -5 -21  178.08    8.50
  -1   5 -21  169.73    6.36
   1  -5  21  175.61    7.36
  -1   5 -21  162.28    6.09
  -1   5 -21  177.10    6.60
   1   5  21  161.66    7.72
  -1  -5 -21  163.74    7.16
   1   5  22    5.80    1.96
  -1   5 -22    1.87    1.22
   1  -5  22    2.44    1.26
  -1   5 -22    3.26    1.33
  -1  -5 -22   -2.91    1.62
  -1  -5 -22   -2.40    1.75
  -1  -5 -23  203.98    7.85
  -1   5 -23  198.08    5.80
  -1  -5 -23  185.97    6.37
   1  -5  23  216.66    6.84
   1   5  23  186.50    7.03
  -1   5 -23  204.83    5.84
  -1   5 -24   23.13    1.78
   1  -5  24   22.36    2.05
  -1  -5 -24   23.46    2.66
  -1   5 -24   23.23    1.84
   1   5  24   22.56    2.41
   1   6 -22   -0.46    0.89
   1  -6 -22   -1.88    1.40
   1   6 -22    0.36    0.95
  -1  -6  22    2.26    0.92
  -1   6  22    1.58    1.06
  -1  -6  22    0.09    0.66
  -1  -6  21   19.90    1.92
   1   6 -21   20.02    2.18
  -1   6  21   20.39    2.42
   1   6 -21   17.30    2.11
   1  -6 -21   19.43    2.56
  -1   6  21   14.03    2.01
   1  -6 -21   18.11    2.67
  -1  -6  21   24.49    2.31
  -1  -6  20  215.83    6.24
   1   6 -20  206.67    7.01
   1   6 -20  212.82    7.50
  -1  -6  20  221.40    7.00
  -1   6  20  198.87    7.30
  -1   6  20  190.72    6.77
   1  -6 -20  210.61    8.44
   1  -6 -20  203.92    8.09
   1   6 -19    0.78    1.35
   1  -6 -19   -0.06    1.66
  -1   6  19    0.63    1.48
   1  -6 -19   -0.64    0.96
  -1  -6  19   -1.16    1.40
   1  -6 -19    0.95    1.73
  -1  -6  19   -0.13    0.99
  -1   6  19    0.07    1.27
   1  -6 -18    4.86    1.46
  -1   6  18    8.29    1.79
   1   6 -18    7.09    2.16
   1  -6 -18    9.02    2.37
   1   6 -18    8.13    1.57
   1  -6 -18    5.81    2.48
  -1  -6  18    8.62    1.72
   1   6 -17   41.43    4.01
   1  -6 -17   48.55    4.81
  -1  -6  17   45.16    3.49
   1   6 -17   46.05    3.43
  -1   6  17   40.86    3.78
  -1  -6  17   44.03    3.47
   1  -6 -17   45.84    4.96
   1  -6 -17   42.03    3.57
  -1  -6  16   17.15    2.39
  -1   6  16   16.05    2.39
  -1  -6  16   14.32    2.31
   1   6 -16   15.38    2.20
   1   6 -16   16.58    2.98
   1  -6 -16   17.18    3.19
   1  -6 -16   15.29    2.43
   1  -6 -16   18.26    3.85
   1  -6 -15   90.17    7.02
   1   6 -15   83.83    4.98
  -1  -6  15   82.45    5.41
  -1  -6  15   87.82    5.25
  -1  -6  15   97.21    5.37
   1  -6 -15   90.07    6.80
   1   6 -15   82.85    5.91
   1  -6 -15   82.33    5.35
   1  -6 -14  107.18    7.53
   1  -6 -14  112.36    6.33
   1  -6 -14  107.82    5.55
  -1  -6  14  102.78    5.47
  -1  -6  14   90.54    5.83
  -1  -6  14  106.36    6.00
   1  -6 -14  104.96    5.48
   1   6 -14   98.30    5.56
   1   6 -14  105.42    6.86
   1  -6 -14  105.38    7.52
   1   6 -13   -0.42    1.36
   1   6 -13    0.48    2.00
  -1  -6  13   -0.05    1.47
   1  -6 -13    0.22    1.31
  -1  -6  13    0.53    1.90
   1  -6 -13    0.47    1.64
  -1  -6  13   -0.03    1.77
   1  -6 -13    0.04    1.45
   1  -6 -13   -0.48    2.41
   1  -6 -13    2.21    2.19
   1  -6 -12  229.48   11.07
   1   6 -12  237.06    8.95
   1  -6 -12  242.78   11.51
   1   6 -12  232.58   10.22
  -1  -6  12  243.32    9.20
   1  -6 -12  235.68    9.31
   1  -6 -12  237.05    8.50
   1  -6 -12  245.69    8.93
  -1  -6  12  232.72    9.77
   1  -6 -11   33.13    3.51
   1   6 -11   26.10    3.94
   1  -6 -11   26.48    3.27
  -1   6  11   24.74    3.69
   1   6 -11   33.38    3.54
  -1  -6  11   31.62    3.59
   1  -6 -11   34.33    4.93
  -1  -6  11   27.18    3.78
   1  -6 -11   36.81    4.89
   1  -6 -11   30.19    3.61
  -1  -6  10   53.78    4.67
  -1   6  10   53.10    5.00
   1  -6 -10   51.24    5.48
   1  -6 -10   57.86    4.67
   1   6 -10   54.24    4.65
   1  -6 -10   53.04    4.31
  -1  -6  10   50.22    4.84
   1  -6 -10   44.68    5.14
   1  -6 -10   51.73    4.64
   1  -6  -9   12.48    3.33
   1  -6  -9   12.97    2.26
  -1  -6   9   11.52    2.75
   1   6  -9   11.45    2.45
   1  -6  -9    8.13    1.98
  -1  -6   9   11.48    2.62
   1  -6  -9   14.66    3.28
   1  -6  -9   16.71    2.96
  -1   6   9    7.49    2.30
   1   6  -8    5.65    3.00
  -1   6   8    1.79    1.73
   1  -6  -8    1.33    2.27
  -1  -6   8    2.30    1.75
  -1  -6   8    5.06    2.52
   1  -6  -8    1.00    1.59
   1   6  -8    0.76    1.72
   1  -6  -8    0.32    1.71
   1  -6  -8    2.69    2.32
  -1   6   8    3.03    3.87
   1  -6  -7   18.16    2.97
   1  -6  -7   12.50    3.37
   1  -6  -7   18.62    3.12
  -1  -6   7   20.25    2.82
   1   6  -7   24.21    5.85
   1  -6  -7   23.46    4.09
  -1  -6   7   17.22    3.09
  -1  -6   7   15.65    2.81
  -1   6   7   23.90    6.21
   1   6  -7   19.10    3.27
  -1   6   7   17.05    3.03
  -1   6   7   23.42    6.39
   1   6  -6  151.94   13.54
  -1  -6   6  162.38    7.26
   1  -6  -6  176.69    8.16
   1  -6  -6  174.16    9.52
  -1   6   6  173.67    8.44
   1  -6  -6  172.52    7.95
   1  -6  -6  182.06   10.06
   1   6  -6  160.35    7.97
  -1  -6   6  180.09    8.17
  -1   6   6  166.59   13.58
  -1  -6   6  177.94    8.77
   1  -6  -5  246.45   11.02
   1   6  -5  238.84   16.92
   1  -6  -5  254.53    9.70
  -1  -6   5  242.73    9.34
  -1  -6   5  242.90   10.06
  -1   6   5  225.82   15.43
   1   6  -5  243.81    9.77
   1  -6  -5  229.55    9.04
  -1   6   5  247.89    9.96
  -1  -6   5  246.05    9.11
   1  -6  -5  228.63   11.15
   1  -6  -4    5.25    1.80
  -1  -6   4    1.53    1.39
   1  -6  -4    1.61    1.83
   1  -6  -4    6.22    2.81
  -1  -6   4    2.42    1.57
  -1   6   4    5.54    4.72
  -1  -6   4    6.49    2.06
  -1  -6   4    8.77    2.62
   1  -6  -4    4.29    1.64
  -1   6   4    2.63    1.86
   1   6  -4    2.79    4.30
  -1  -6   3  470.12   11.82
  -1   6   3  454.33   21.85
  -1  -6   3  486.55   14.18
   1  -6  -3  461.89   12.47
  -1  -6   3  440.97   15.95
   1  -6  -3  445.42   12.22
  -1   6   3  475.04   13.27
  -1  -6   3  462.13   12.52
  -1  -6   3  465.81   12.70
   1  -6  -3  446.96   15.74
   1   6  -3  417.66   21.45
  -1  -6   2   40.85    3.66
  -1   6   2   41.06    7.44
   1  -6  -2   26.62    4.34
   1   6  -2   35.93    7.10
  -1  -6   2   35.86    3.85
  -1  -6   2   36.26    3.78
   1  -6  -2   33.01    3.70
  -1  -6   2   39.56    5.16
   1  -6  -2   37.01    3.71
  -1   6   2   34.17    3.78
  -1  -6   2   33.46    3.50
   1  -6  -1  615.46   14.01
  -1  -6   1  609.61   14.03
   1  -6  -1  625.02   18.68
   1  -6  -1  603.36   14.78
  -1  -6   1  621.11   14.02
  -1   6   1  610.53   14.74
  -1  -6   1  604.51   18.46
  -1   6   1  615.34   25.77
   1   6  -1  630.86   25.50
  -1  -6   1  630.14   15.04
  -1  -6   0    6.31    2.94
   1  -6   0    6.50    2.29
   1   6   0   -0.81    4.30
  -1  -6   0    3.05    1.89
  -1  -6   0    4.02    1.95
  -1   6   0    6.12    4.77
   1  -6   0    3.92    1.84
  -1  -6   0    3.87    1.84
  -1   6   0    4.31    1.74
   1  -6   0    2.52    2.27
   1  -6   1 1106.16   25.32
  -1  -6  -1 1155.10   20.48
  -1   6  -1 1170.71   36.04
   1   6   1 1115.94   32.97
   1  -6   1 1118.89   20.54
  -1  -6  -1 1148.21   24.97
  -1   6  -1 1116.60   19.49
   1  -6   1 1127.50   18.41
  -1  -6  -1 1130.41   18.12
  -1  -6  -1 1135.22   19.35
  -1  -6  -2    0.27    2.76
  -1  -6  -2    1.07    1.87
  -1  -6  -2    1.09    1.90
   1  -6   2    0.72    1.35
  -1  -6  -2    1.41    1.73
  -1   6  -2    0.56    4.71
   1  -6   2    2.19    2.21
  -1   6  -2    2.18    1.63
   1  -6   2    1.12    1.97
  -1  -6  -3    2.22    2.00
  -1   6  -3    1.49    1.39
   1  -6   3    5.06    1.57
  -1   6  -3    6.21    5.09
  -1  -6  -3    2.65    1.98
  -1  -6  -3    0.47    1.73
   1  -6   3    0.76    1.80
   1  -6   3    4.18    2.48
   1  -6   4   21.50    3.39
   1  -6   4   21.08    6.08
  -1  -6  -4   15.06    2.61
   1  -6   4   17.34    2.40
   1  -6   4   20.40    4.15
  -1   6  -4   13.31    2.84
  -1   6  -4   19.67    2.89
  -1  -6  -4   19.21    3.85
  -1  -6  -4   22.23    3.19
  -1  -6  -4   19.20    3.15
  -1   6  -4   19.78    6.53
  -1  -6  -5  852.37   18.01
  -1  -6  -5  807.24   20.48
  -1  -6  -5  859.09   17.27
  -1  -6  -5  832.35   18.82
   1  -6   5  825.72   31.03
  -1   6  -5  896.60   32.45
   1  -6   5  836.08   18.30
  -1   6  -5  832.81   16.38
  -1   6  -5  829.91   18.43
   1  -6   6   28.42    6.20
  -1   6  -6   40.91    7.40
  -1  -6  -6   28.47    3.56
  -1  -6  -6   29.10    3.59
  -1   6  -6   36.47    4.10
   1  -6   6   32.28    3.91
  -1  -6  -6   25.93    3.69
  -1   6  -6   39.44    3.83
  -1  -6  -6   26.22    4.07
   1   6   6   25.64    6.76
  -1  -6  -7  316.32   11.01
  -1  -6  -7  317.51   12.15
   1  -6   7  312.56   19.47
  -1   6  -7  319.79   11.35
  -1  -6  -7  326.42   10.76
   1   6   7  315.32   19.15
   1  -6   7  321.48   11.39
  -1   6  -7  309.41    9.91
  -1  -6  -7  328.21   13.09
  -1   6  -7  338.96   20.14
  -1  -6  -8   15.81    3.48
   1  -6   8   10.58    2.23
   1  -6   8   14.60    2.95
  -1  -6  -8   16.29    3.07
  -1  -6  -8   15.43    2.81
   1  -6   8   16.29    2.95
  -1   6  -8   18.12    3.14
  -1   6  -8   20.53    5.64
  -1   6  -8   14.55    2.43
  -1  -6  -8   19.55    3.64
  -1  -6  -9  185.10    9.76
  -1  -6  -9  201.64    8.44
  -1  -6  -9  201.02    8.84
  -1   6  -9  194.06    7.68
   1  -6   9  189.78    8.33
   1  -6   9  188.17    8.76
  -1   6  -9  190.64    8.73
  -1  -6  -9  195.78    9.98
  -1   6 -10  109.81    6.87
  -1  -6 -10  105.40    6.51
  -1   6 -10  100.38    5.40
  -1   6 -10  105.95    6.56
  -1  -6 -10  108.61    7.56
   1  -6  10  103.64    6.12
  -1  -6 -10  111.99    7.53
  -1  -6 -10  108.63    6.16
   1  -6  10  116.79    6.79
   1  -6  10  111.43    6.66
  -1   6 -11  182.03    8.75
   1  -6  11  184.44    8.37
  -1  -6 -11  187.55    9.92
  -1  -6 -11  193.13    8.59
   1  -6  11  192.00    8.54
  -1  -6 -11  197.06    8.11
  -1   6 -11  195.62    8.67
  -1  -6 -11  197.24    9.75
  -1  -6 -12   40.27    4.58
  -1  -6 -12   44.01    4.20
   1  -6  12   39.48    4.20
  -1   6 -12   41.87    4.44
  -1   6 -12   44.05    4.14
  -1  -6 -12   45.24    4.05
   1  -6  12   41.55    4.19
  -1  -6 -12   41.25    4.95
  -1  -6 -13   -0.86    2.46
  -1  -6 -13   -2.05    2.35
   1  -6  13   -1.16    1.65
  -1  -6 -13   -0.32    1.71
  -1  -6 -13    1.59    1.49
  -1   6 -13   -0.89    1.98
   1  -6  13   -0.54    1.54
  -1   6 -13   -0.20    1.76
  -1  -6 -14   10.67    3.03
   1  -6  14   10.55    2.20
  -1  -6 -14   12.40    2.50
  -1  -6 -14   12.39    2.18
   1  -6  14   14.49    2.45
  -1   6 -14   13.38    2.44
  -1  -6 -14    9.70    2.49
  -1   6 -14    9.65    2.34
  -1   6 -15  209.39    8.45
  -1  -6 -15  206.63    9.40
  -1  -6 -15  207.86    9.97
  -1   6 -15  206.16    8.10
   1  -6  15  203.64    7.71
  -1  -6 -15  199.38    7.20
  -1  -6 -15  199.86    7.61
   1  -6  15  188.40    8.03
  -1   6 -16  103.83    5.86
  -1   6 -16   94.96    5.39
   1  -6  16  109.24    5.40
   1  -6  16  111.38    6.04
  -1  -6 -16  109.76    5.06
  -1  -6 -16  106.72    6.57
  -1  -6 -16  116.00    7.48
  -1  -6 -17   -0.09    0.95
   1  -6  17   -0.81    1.28
  -1  -6 -17    1.46    1.39
  -1   6 -17    0.23    1.20
   1  -6  17   -1.89    1.50
  -1  -6 -17    3.64    2.29
  -1   6 -17    1.96    1.46
  -1   6 -18    3.99    1.36
  -1  -6 -18    0.37    1.65
  -1   6 -18    2.82    1.35
   1  -6  18    2.67    0.93
  -1  -6 -18    6.97    2.36
   1  -6  18    2.63    1.68
  -1   6 -19  179.35    6.15
  -1   6 -19  183.36    6.32
  -1  -6 -19  185.23    8.09
   1  -6  19  180.29    6.51
  -1  -6 -19  178.26    7.19
   1  -6  20    1.69    1.16
  -1  -6 -20    4.15    1.54
  -1   6 -20    1.39    0.98
  -1  -6 -20    2.59    1.66
  -1   6 -20    3.77    1.18
   1   6  20    0.08    1.38
  -1   6 -21   50.94    2.74
   1  -6  21   54.04    3.04
  -1  -6 -21   57.48    4.00
  -1   6 -21   58.53    3.02
  -1  -6 -22  113.82    4.89
   1   7 -19   60.04    3.09
  -1  -7  19   58.76    2.97
   1  -7 -19   54.57    3.56
   1   7 -19   55.06    3.17
   1   7 -18  185.00    5.87
  -1  -7  18  186.72    5.65
   1   7 -18  174.17    6.04
  -1   7  18  177.85    5.76
   1  -7 -18  164.96    6.69
   1  -7 -18  171.43    4.81
   1   7 -17   80.86    4.29
  -1  -7  17   94.15    4.34
   1  -7 -17   83.40    5.19
  -1   7  17   78.58    4.25
   1  -7 -17   85.78    3.89
   1   7 -16   25.23    2.69
   1  -7 -16   22.38    3.10
  -1   7  16   21.92    2.57
   1  -7 -16   28.99    2.55
  -1  -7  16   29.11    2.68
   1  -7 -15   52.28    4.63
   1   7 -15   44.18    2.92
   1   7 -15   49.81    3.91
   1  -7 -15   48.32    3.46
  -1  -7  15   55.62    3.80
  -1   7  15   48.71    3.76
  -1  -7  14  435.15   10.57
   1  -7 -14  399.92   10.03
   1   7 -14  391.65    8.93
  -1  -7  14  352.69    9.68
  -1   7  14  392.92   10.60
   1  -7 -14  396.99   12.85
   1   7 -14  415.84   11.34
  -1  -7  14  424.42   10.14
  -1  -7  13   90.40    5.06
   1   7 -13   79.83    5.43
   1  -7 -13   75.29    4.35
   1   7 -13   69.06    4.11
  -1   7  13   75.25    4.92
  -1  -7  13   80.98    5.12
  -1  -7  13   88.87    4.98
   1  -7 -13   79.11    6.14
   1  -7 -13   82.11    4.89
   1  -7 -12    4.17    1.78
  -1  -7  12    7.70    1.98
   1  -7 -12    8.31    2.03
   1   7 -12    4.66    1.57
   1  -7 -12    4.56    2.59
  -1  -7  12    5.88    1.94
  -1   7  12    2.90    1.51
  -1  -7  12    4.64    1.70
   1   7 -12    6.16    2.09
   1   7 -11    1.62    1.33
  -1  -7  11    2.55    1.74
  -1   7  11    4.15    1.85
   1  -7 -11   -0.81    2.01
   1  -7 -11    1.11    1.30
  -1  -7  11    1.18    1.68
  -1  -7  11    0.54    1.40
   1  -7 -11    2.77    1.75
   1   7 -11   -0.19    1.72
  -1  -7  10    0.55    1.54
   1  -7 -10    2.95    2.58
   1   7 -10    3.63    2.20
   1  -7 -10    5.69    2.13
  -1  -7  10    1.13    1.91
  -1   7  10    3.03    1.96
   1   7 -10    0.30    1.51
  -1  -7  10    2.75    1.47
   1  -7 -10    4.01    1.90
  -1  -7   9   39.01    4.30
  -1  -7   9   38.87    3.67
   1  -7  -9   32.11    4.47
   1   7  -9   34.46    3.53
  -1  -7   9   33.45    3.56
  -1   7   9   32.89    3.66
   1  -7  -9   33.98    3.60
   1  -7  -9   35.82    3.67
  -1  -7   8  257.65   10.22
  -1  -7   8  262.08    8.85
   1  -7  -8  252.76    9.19
  -1  -7   8  263.18    9.35
  -1   7   8  244.41    9.27
   1   7  -8  243.18    9.03
   1  -7  -8  269.10    9.64
   1  -7  -8  248.51   11.85
  -1  -7   7    8.91    2.22
  -1  -7   7   10.47    2.90
  -1  -7   7    6.42    1.58
   1  -7  -7    9.13    2.42
   1  -7  -7    6.49    2.91
  -1  -7   7    8.99    2.20
   1   7  -7    7.28    2.19
   1  -7  -7    7.78    2.35
  -1   7   7    2.99    1.61
   1  -7  -6   15.44    3.58
  -1  -7   6   14.80    2.57
   1  -7  -6   14.43    2.50
  -1  -7   6   13.61    2.52
  -1  -7   6   13.78    3.07
  -1  -7   6   10.41    2.15
   1   7  -6   15.11    2.65
   1  -7  -6   12.46    2.48
  -1   7   6   13.25    2.46
   1  -7  -5  122.46    6.86
  -1  -7   5  109.09    6.16
   1  -7  -5  115.72    6.32
  -1  -7   5  129.70    7.50
   1   7  -5  118.18    6.78
  -1  -7   5  121.67    6.44
   1  -7  -5  111.08    8.26
  -1   7   5  118.86    6.50
  -1  -7   5  120.06    5.96
  -1   7   4   21.10    3.01
   1  -7  -4   23.45    3.40
   1   7  -4   17.35    2.84
   1  -7  -4   21.78    3.95
  -1  -7   4   22.16    2.98
  -1  -7   4   18.98    2.92
  -1  -7   4   21.73    2.75
  -1  -7   4   25.18    3.72
   1  -7  -4   19.79    2.89
   1   7  -3   50.08    4.62
   1  -7  -3   44.86    4.01
  -1   7   3   52.53    4.49
  -1  -7   3   45.89    4.07
   1  -7  -3   44.40    3.75
   1  -7  -3   54.77    4.76
  -1  -7   3   45.71    4.71
  -1  -7   3   47.70    4.42
   1  -7  -3   46.13    5.68
   1  -7  -2  147.38    6.81
   1  -7  -2  135.03    9.07
  -1  -7   2  135.77    7.10
   1  -7  -2  145.40    7.45
  -1  -7   2  149.65    8.18
   1  -7  -2  135.81    6.66
  -1  -7   2  134.57    6.56
   1   7  -2  133.06    7.36
  -1   7   2  137.86    6.88
   1  -7  -1   86.77    7.53
   1  -7  -1   91.86    5.47
  -1   7   1   88.99    5.52
  -1  -7   1   97.71    6.71
  -1  -7   1   87.35    5.15
  -1  -7   1   87.80    5.89
   1  -7  -1   92.10    6.08
   1  -7  -1   90.22    5.52
   1  -7   0   62.94    4.76
   1  -7   0   69.81    5.28
  -1  -7   0   56.36    5.89
  -1  -7   0   63.50    5.07
   1  -7   0   63.83    6.49
   1  -7   0   57.93    4.31
  -1  -7   0   63.19    5.42
  -1  -7   0   57.52    4.21
  -1   7   0   66.43    4.73
   1  -7   1   28.47    4.44
  -1  -7  -1   32.27    4.93
  -1  -7  -1   28.72    3.69
  -1  -7  -1   38.01    4.37
  -1  -7  -1   32.82    3.27
   1  -7   1   31.19    3.77
   1  -7   1   28.20    3.13
  -1   7  -1   25.36    3.12
   1  -7   1   39.69    3.98
  -1  -7  -2  252.27   11.97
  -1  -7  -2  248.38    9.88
   1  -7   2  255.70    9.64
   1  -7   2  272.91    8.75
  -1  -7  -2  264.97    9.54
  -1  -7  -2  278.17   10.78
  -1   7  -2  264.25   10.60
   1  -7   2  263.40    9.70
  -1   7  -2  268.72    9.07
  -1  -7  -3   80.88    5.81
  -1  -7  -3   79.70    5.83
   1  -7   3   82.18    5.45
  -1  -7  -3   69.37    6.44
  -1  -7  -3   85.47    5.53
   1  -7   3   79.59    5.57
  -1   7  -3   82.12    6.08
  -1  -7  -4  155.20    7.40
  -1  -7  -4  163.76    8.01
  -1  -7  -4  147.14    9.22
  -1  -7  -4  165.44    8.25
  -1   7  -4  162.11    8.40
   1  -7   4  158.41    7.68
   1  -7   4  160.69    7.44
  -1  -7  -5  100.23    6.44
  -1   7  -5   98.39    6.43
   1  -7   5  102.47    6.54
  -1  -7  -5   98.06    6.46
   1  -7   5  103.98    6.24
  -1  -7  -5   90.30    7.24
   1  -7   5   91.68    5.57
  -1  -7  -5  104.72    6.12
   1  -7   6    7.39    1.84
  -1  -7  -6    9.28    2.51
  -1  -7  -6    4.89    2.03
   1  -7   6    8.46    2.45
  -1  -7  -6    7.29    2.42
   1  -7   6    9.30    2.45
  -1   7  -6    9.98    2.68
  -1  -7  -6    7.83    2.25
  -1  -7  -7   -1.36    2.06
  -1  -7  -7   -0.03    1.49
   1  -7   7    3.18    1.92
  -1  -7  -7   -2.07    1.70
   1  -7   7    2.47    1.84
  -1   7  -7    2.62    2.05
  -1  -7  -7   -1.34    1.83
   1  -7   7   -0.60    1.66
  -1  -7  -7   -1.40    2.23
  -1  -7  -8    1.93    1.70
   1  -7   8   -0.49    1.60
   1  -7   8   -1.53    1.25
   1  -7   8    1.91    1.92
  -1  -7  -8   -1.40    2.02
  -1   7  -8   -0.30    1.79
  -1  -7  -8   -1.96    1.70
  -1  -7  -8   -0.79    2.13
  -1  -7  -8   -2.50    1.87
  -1   7  -9    0.98    1.88
  -1  -7  -9    2.16    1.54
   1  -7   9    0.47    1.39
  -1  -7  -9    3.40    1.96
  -1  -7  -9   -0.22    2.02
   1  -7   9    1.91    1.70
  -1  -7  -9    1.21    1.96
  -1   7  -9   -0.75    1.73
  -1  -7  -9    0.52    1.59
   1  -7  10  125.33    6.07
  -1   7 -10  123.39    6.51
  -1  -7 -10  121.67    5.84
   1  -7  10  127.75    6.47
  -1  -7 -10  121.90    7.62
  -1  -7 -10  125.91    6.64
  -1  -7 -10  121.16    6.04
  -1  -7 -10  131.75    7.40
  -1   7 -10  113.51    6.37
  -1  -7 -11   -0.27    1.90
  -1  -7 -11    0.69    1.51
  -1  -7 -11    4.88    2.22
   1  -7  11    1.61    1.43
  -1   7 -11    0.51    1.54
  -1   7 -11    0.76    1.49
  -1  -7 -11    1.23    1.48
  -1   7 -12   34.04    3.48
   1  -7  12   33.66    3.23
  -1  -7 -12   33.95    3.36
  -1   7 -12   35.89    3.45
  -1  -7 -12   34.50    3.18
  -1  -7 -12   40.84    4.22
  -1  -7 -12   31.29    3.76
  -1  -7 -13    4.23    2.12
  -1  -7 -13    7.47    1.61
   1  -7  13    7.82    1.82
  -1   7 -13    6.36    1.80
  -1  -7 -13    4.93    1.74
  -1   7 -13    4.80    1.72
  -1  -7 -13    6.37    2.23
  -1  -7 -14    7.48    2.15
  -1   7 -14    6.78    1.70
  -1  -7 -14    5.77    1.82
  -1   7 -14    6.18    1.50
   1  -7  14    8.36    1.72
  -1  -7 -14    9.30    1.68
  -1   7 -15    7.38    1.61
   1  -7  15    6.90    1.47
  -1   7 -15    6.40    1.59
  -1  -7 -15    5.85    1.66
  -1  -7 -15    5.57    1.94
  -1   7 -16   -0.56    0.89
  -1  -7 -16   -1.11    1.28
   1  -7  16    0.78    0.86
  -1   7 -16    0.04    1.00
  -1  -7 -16   -0.47    1.51
  -1   7 -17   56.28    3.10
  -1  -7 -17   52.25    3.53
   1  -7  17   51.46    2.72
  -1  -7 -17   59.69    3.92
  -1   7 -17   57.47    3.15
  -1   7 -18    5.30    1.03
  -1   7 -18    7.74    1.16
   1  -7  18    7.72    1.27
  -1  -7 -18    7.63    1.62
   1  -7  19   -0.36    0.59
   1  -8 -14   35.92    2.21
   1   8 -14   32.56    2.39
   1  -8 -14   28.93    2.80
   1  -8 -13    3.16    1.61
   1  -8 -13    3.54    0.97
   1   8 -13    3.07    1.21
  -1  -8  13    5.19    1.10
  -1  -8  12   79.34    3.49
   1   8 -12   81.63    4.24
  -1  -8  12   69.22    3.63
   1  -8 -12   79.55    5.00
   1  -8 -12   84.31    3.86
   1  -8 -11   15.18    1.85
   1   8 -11   12.48    2.00
  -1  -8  11   15.71    1.83
   1  -8 -11    9.10    1.70
   1  -8 -11   18.43    2.16
  -1  -8  11   16.79    2.15
   1  -8 -11   15.30    2.71
  -1  -8  10    3.53    1.12
   1  -8 -10    2.12    0.98
  -1  -8  10    3.07    1.45
  -1  -8  10    2.71    1.24
   1   8 -10    0.64    1.07
   1   8 -10    1.23    1.19
   1  -8 -10    3.06    1.74
   1  -8 -10    5.08    1.47
   1  -8  -9   71.32    5.38
  -1  -8   9   76.77    3.74
  -1  -8   9   85.88    4.34
  -1  -8   9   74.34    4.54
   1  -8  -9   78.50    4.37
   1   8  -9   89.01    5.06
   1  -8  -9   77.16    4.15
   1   8  -9   73.87    3.75
   1   8  -8   21.30    2.81
   1  -8  -8   21.93    2.45
   1  -8  -8   23.70    2.67
   1   8  -8   21.25    2.25
  -1  -8   8   25.27    2.88
  -1  -8   8   24.21    2.45
   1  -8  -8   16.25    2.99
   1  -8  -7   74.55    4.53
  -1  -8   7   77.15    4.98
  -1  -8   7   78.96    4.30
   1   8  -7   74.23    4.17
   1  -8  -7   78.73    4.38
   1  -8  -7   75.70    5.82
   1   8  -7   72.95    4.94
  -1  -8   6   18.65    2.24
   1   8  -6   21.66    2.43
   1  -8  -6   20.02    2.66
   1  -8  -6   20.89    2.52
  -1  -8   6   19.26    2.92
   1  -8  -6   18.56    3.29
   1  -8  -5   26.12    3.74
   1   8  -5   27.98    2.85
  -1  -8   5   27.55    2.73
   1  -8  -5   25.84    2.93
  -1  -8   5   25.44    2.58
  -1  -8   5   26.65    3.11
   1  -8  -5   28.32    2.82
   1  -8  -4  130.62    7.83
  -1  -8   4  144.04    6.99
  -1  -8   4  123.84    5.70
   1  -8  -4  135.35    6.40
   1   8  -4  130.19    5.96
  -1  -8   4  139.33    5.61
   1  -8  -4  133.67    5.73
   1  -8  -3    7.69    2.73
   1   8  -3    7.74    1.78
  -1  -8   3    7.65    2.33
   1  -8  -3    7.45    1.92
  -1  -8   3   10.11    2.06
  -1   8   3    7.44    2.20
  -1  -8   3    8.62    1.75
   1  -8  -3    6.43    1.70
   1  -8  -2   29.33    3.20
  -1  -8   2   33.08    3.24
  -1  -8   2   31.06    2.76
   1   8  -2   29.89    3.16
  -1   8   2   33.25    3.59
  -1  -8   2   29.55    3.47
  -1  -8   1  236.44    8.93
   1   8  -1  226.03    8.24
  -1  -8   1  230.01    6.76
   1  -8  -1  224.65    6.83
  -1  -8   1  214.20    7.99
   1  -8  -1  220.51    8.10
  -1   8   1  226.49    8.78
  -1   8   0    7.18    2.45
  -1  -8   0   12.76    2.52
   1  -8   0    5.93    1.83
  -1  -8   0    9.49    2.36
   1  -8   0    7.61    2.35
   1  -8   0    8.09    1.75
   1   8   0    3.07    1.67
   1   8   1  168.52    7.22
   1  -8   1  190.67    7.91
   1  -8   1  169.63    6.97
  -1   8  -1  200.68    8.25
  -1  -8  -1  189.35    8.00
   1  -8   1  176.59    6.45
  -1  -8  -1  177.33    7.43
   1  -8   2   55.57    3.75
  -1  -8  -2   52.53    4.24
   1  -8   2   53.54    3.99
  -1  -8  -2   56.86    4.48
   1  -8   2   57.06    4.40
  -1   8  -2   60.15    4.60
   1   8   2   51.27    4.15
  -1  -8  -3  223.10    8.30
   1  -8   3  215.89    7.48
  -1  -8  -3  229.04    8.48
  -1   8  -3  224.19    8.44
   1  -8   3  222.05    8.28
   1  -8   3  234.18    7.62
  -1  -8  -4    6.81    2.06
   1  -8   4    6.54    1.78
  -1   8  -4    8.09    2.00
  -1  -8  -4    8.01    2.10
   1  -8   4    7.44    1.78
   1  -8   4    6.87    1.71
  -1  -8  -5   22.76    2.96
   1  -8   5   21.70    2.59
   1  -8   5   20.01    2.62
  -1  -8  -5   21.38    2.72
  -1   8  -5   18.24    2.51
   1  -8   5   16.26    2.16
  -1   8  -6  114.49    5.89
  -1  -8  -6  125.23    6.09
   1  -8   6  117.45    5.01
   1  -8   6  128.04    5.92
  -1  -8  -6  120.60    5.70
   1  -8   6  127.40    5.59
  -1   8  -6  126.52    5.99
  -1  -8  -6  126.78    6.86
   1  -8   7   38.46    3.20
  -1  -8  -7   31.18    2.94
   1  -8   7   39.37    3.18
  -1  -8  -7   32.87    3.68
  -1  -8  -7   36.95    3.39
  -1   8  -7   39.81    3.47
  -1   8  -7   37.19    3.37
  -1   8  -8   11.12    1.99
  -1  -8  -8   14.16    2.34
  -1  -8  -8   14.99    2.30
  -1   8  -8   13.09    2.15
  -1  -8  -8    8.06    1.67
   1  -8   8   10.54    1.82
   1  -8   8   12.25    1.84
  -1  -8  -9   79.02    5.02
  -1  -8  -9   77.22    4.46
  -1   8  -9   84.38    4.44
   1  -8   9   72.93    3.80
   1  -8   9   84.20    4.29
  -1   8  -9   82.27    4.42
  -1  -8 -10   43.55    3.69
  -1  -8 -10   43.51    3.30
  -1   8 -10   39.39    3.00
  -1   8 -10   35.70    2.83
   1  -8  10   44.97    3.06
  -1   8 -11    1.41    0.92
  -1  -8 -11    2.07    1.28
   1  -8  11    2.38    1.09
  -1   8 -11   -0.08    0.95
  -1   8 -12  103.81    4.17
  -1  -8 -12   92.31    4.00
   1  -8  12  110.79    4.24
  -1   8 -12   92.10    3.91
  -1   8 -13    7.47    1.29
   1  -8  13    8.43    1.31
   1  -9  -5    6.70    1.20
  -1  -9   5    7.80    1.28
  -1   9   5    6.35    1.16
   1   9  -5    4.62    0.97
  -1   9   4   47.39    2.77
   1  -9  -4   49.95    2.79
  -1  -9   4   52.54    3.00
   1  -9  -4   51.00    2.90
   1  -9  -3    8.53    1.33
   1   9  -3    5.78    1.33
  -1  -9   3    7.51    1.35
   1  -9  -3    6.24    1.33
  -1   9   3    8.27    1.56
   1  -9  -2  305.91    6.90
   1  -9  -2  325.91    7.34
  -1  -9   2  312.53    7.42
  -1   9   2  299.26    6.96
   1  -9  -1   96.59    3.92
  -1  -9   1   95.08    4.12
  -1   9   1  105.15    4.17
   1  -9  -1   99.22    4.15
  -1  -9   0    5.13    1.37
   1  -9   0    3.96    1.06
   1  -9   0    3.61    1.06
  -1  -9   0    4.52    1.12
  -1   9   0    5.47    1.37
  -1  -9  -1   -0.90    0.96
   1  -9   1   -0.72    0.92
  -1   9  -1   -3.04    1.40
  -1  -9  -1    0.92    1.07
   1  -9   2  195.21    5.56
  -1  -9  -2  186.24    5.43
  -1  -9  -2  192.77    5.54
  -1   9  -2  191.14    5.38
  -1  -9  -3  175.74    5.30
   1  -9   3  170.03    5.01
  -1   9  -4  298.99    6.31
  -1  -9  -4  289.32    6.65
  -1  -9  -5    2.81    1.06
  -2   0  30   31.84    2.25
   2   0 -29   -2.45    1.17
  -2   0  29   -0.92    1.17
   2   0 -28  138.76    5.22
  -2   0  28  146.85    6.26
   2   0 -27    0.86    1.22
   2   0 -27   -0.49    1.34
  -2   0  27    0.72    1.49
  -2   0  26   63.35    4.87
   2   0 -26   64.31    4.29
   2   0 -26   65.75    4.37
   2   0 -25   -2.15    1.42
   2   0 -25   -0.77    1.46
  -2   0  25   -0.24    2.04
   2   0 -24   51.88    4.31
  -2   0  24   48.43    3.72
   2   0 -24   51.45    4.47
  -2   0  24   53.25    4.60
  -2   0  24   50.78    5.22
  -2   0  23   -0.26    2.16
   2   0 -23   -1.08    2.02
  -2   0  23    0.63    2.19
   2   0 -23   -1.07    1.65
  -2   0  23    0.54    1.35
  -2   0  22    7.77    3.61
   2   0 -22    2.79    1.86
  -2   0  22    2.22    1.59
  -2   0  22    1.07    1.82
   2   0 -22    2.27    1.80
   2   0 -21   -0.11    1.37
  -2   0  21   -1.51    1.73
  -2   0  21    1.66    4.89
  -2   0  21    3.88    2.92
   2   0 -21    0.97    1.55
  -2   0  21    1.42    2.26
  -2   0  20   74.42    5.89
   2   0 -20   84.75    6.16
  -2   0  20   78.16    6.45
  -2   0  20   79.57    5.22
   2   0 -20   78.12   10.74
  -2   0  20   87.82   10.06
   2   0 -20   77.35    5.28
  -2   0  19   -0.82    2.89
  -2   0  19   -0.29    3.10
  -2   0  19   -0.50    1.70
   2   0 -19    4.43    4.35
   2   0 -19   -1.23    3.85
  -2   0  19   -3.90    2.09
   2   0 -19   -0.10    1.34
   2   0 -19    0.63    1.86
   2   0 -18  461.29   12.06
  -2   0  18  434.69   13.61
  -2   0  18  475.75   12.42
   2   0 -18  466.13   22.61
  -2   0  18  450.06   14.29
   2   0 -18  462.40   13.16
   2   0 -18  452.16   19.24
  -2   0  18  486.84   21.16
   2   0 -17    0.82    1.51
  -2   0  17    3.43    2.57
   2   0 -17   -1.08    2.83
   2   0 -17    0.24    1.68
  -2   0  17    2.69    2.53
   2   0 -17   -2.06    2.13
  -2   0  17    2.12    2.37
  -2   0  17   -2.39    1.97
   2   0 -16   45.97    4.13
   2   0 -16   41.53    6.26
  -2   0  16   48.44    6.53
  -2   0  16   48.21    3.98
   2   0 -16   51.94    3.90
  -2   0  16   50.09    4.79
   2   0 -16   47.29    7.09
  -2   0  15    3.33    1.90
   2   0 -15    2.53    2.02
   2   0 -15    1.67    2.89
  -2   0  14 1180.45   27.51
   2   0 -14 1222.27   31.16
   2   0 -14 1222.06   27.47
  -2   0  13   -0.94    2.03
   2   0 -13    2.95    2.01
  -2   0  12  122.47    8.24
   2   0 -12  127.88    8.38
  -2   0  11    1.36    2.26
   2   0 -11    1.34    1.88
   2   0 -10  385.64   13.23
  -2   0  10  365.90   12.37
  -2   0  10  363.59    7.97
  -2   0   9   -0.09    0.86
   2   0  -9    0.17    1.65
  -2   0   9    0.79    1.74
  -2   0   8  456.07    6.77
   2   0  -8  482.73   13.59
  -2   0   8  460.76   12.25
   2   0  -7    0.61    1.20
  -2   0   7    2.29    1.65
  -2   0   7   -0.23    1.22
   2   0  -7    1.69    1.68
  -2   0   7    1.25    0.50
   2   0  -6  137.28    6.08
  -2   0   6  137.55    5.87
  -2   0   6  157.24    6.25
   2   0  -6  133.53    6.63
  -2   0   5    0.25    1.30
  -2   0   5    0.14    0.90
   2   0  -5    1.34    1.23
   2   0  -5    1.00    1.39
  -2   0   4   39.74    3.55
  -2   0   4   38.21    2.65
   2   0  -4   36.33    3.03
   2   0  -3    0.52    1.08
  -2   0   3   -0.13    0.75
  -2   0   3   -1.61    1.50
  -2   0   2  616.80   13.46
  -2   0   2  600.25    7.42
  -2   0   1    0.19    0.43
  -2   0   1    1.25    1.82
   2   0   0 5544.31   34.52
  -2   0   0 5704.59   42.95
   2   0   1    0.75    1.19
  -2   0  -1    1.96    1.84
  -2   0  -2  341.33   11.24
   2   0   2  332.03    9.03
  -2   0  -3   -0.51    2.08
   2   0   3    0.13    1.29
  -2   0  -4 1363.76   23.68
   2   0   4 1281.71   12.90
  -2   0  -5    1.97    2.10
   2   0   5   -0.08    0.94
  -2   0  -6 2070.47   31.22
   2   0   6 1970.98   20.23
  -2   0  -7   -0.55    2.32
   2   0   7    0.26    1.00
   2   0   8  187.70    7.43
  -2   0  -8  175.21    9.94
  -2   0  -9    0.66    2.32
   2   0   9    1.02    1.40
  -2   0 -10  309.48   13.99
   2   0  10  328.58   11.25
   2   0  11   -0.43    1.42
  -2   0 -11    1.88    2.35
   2   0  12  305.00   12.29
  -2   0 -12  297.34   14.58
  -2   0 -13   -5.74    2.72
   2   0  13   -1.55    1.87
   2   0  14   43.07    5.24
  -2   0 -14   34.97    5.67
  -2   0 -15    1.18    1.59
  -2   0 -15   -1.01    1.61
  -2   0 -15    2.29    1.68
  -2   0 -16  392.69   12.43
  -2   0 -16  406.12   12.11
  -2   0 -16  400.33   10.77
   2   0  16  404.02   17.39
  -2   0 -16  394.93   10.46
  -2   0 -17    3.70    2.86
  -2   0 -17    0.59    1.48
   2   0  17    6.74    3.22
  -2   0 -17   -0.77    1.53
  -2   0 -17    0.02    1.97
   2   0  18   -1.44    2.92
  -2   0 -18    1.35    1.54
  -2   0 -18    1.85    1.70
  -2   0 -18    1.31    1.50
  -2   0 -18    0.93    1.97
  -2   0 -19   -0.33    2.15
  -2   0 -19   -0.68    1.68
  -2   0 -19    0.16    1.72
  -2   0 -19   -0.70    1.45
  -2   0 -20  658.62   14.39
  -2   0 -20  695.83   17.04
  -2   0 -20  697.74   15.24
  -2   0 -21   -1.03    1.65
  -2   0 -21   -1.55    1.76
  -2   0 -21   -0.56    1.85
  -2   0 -22   -0.45    1.40
  -2   0 -22    2.27    2.17
  -2   0 -22   -0.95    1.86
  -2   0 -23    0.28    1.39
  -2   0 -23    0.97    1.59
  -2   0 -23   -0.66    1.36
  -2   0 -24  287.09    9.09
  -2   0 -24  292.68    8.73
   2   0  24  294.97   12.25
  -2   0 -24  282.80    9.90
  -2   0 -25    1.00    1.34
  -2   0 -25    0.37    1.14
  -2   0 -26  147.89    5.34
   2   0  26  168.66    8.00
   2   0  27    1.47    1.66
  -2   0 -27   -0.45    0.83
   2   0  28  167.41    6.25
   2   1 -29   21.24    1.95
  -2   1  29   17.23    2.06
  -2  -1  29   22.47    2.23
   2  -1 -29   18.72    1.73
  -2  -1  28    1.40    1.23
   2  -1 -28    0.66    1.02
  -2   1  28    1.66    1.31
   2   1 -28   -0.27    1.08
   2   1 -28    2.31    1.19
  -2   1  27   15.31    2.47
   2  -1 -27   14.81    1.99
  -2   1  27   18.94    2.59
   2  -1 -27   16.58    1.99
   2   1 -27   13.77    2.03
  -2  -1  27   15.71    1.96
   2   1 -27   12.41    1.99
  -2  -1  27   14.35    2.37
   2  -1 -26  148.41    6.16
   2   1 -26  160.48    6.67
   2  -1 -26  147.40    6.21
  -2   1  26  148.59    7.00
  -2  -1  26  155.21    6.08
  -2  -1  26  161.84    7.58
   2   1 -26  157.83    6.78
  -2   1  26  157.30    7.36
   2  -1 -25    3.38    1.36
  -2   1  25    6.57    2.57
   2  -1 -25    4.44    1.64
  -2  -1  25    3.54    1.38
  -2  -1  25    4.36    1.87
  -2   1  25    7.15    2.33
   2   1 -25    1.05    1.41
   2   1 -25    2.09    1.45
  -2   1  24    5.73    1.96
   2   1 -24    8.25    2.20
   2   1 -24   14.39    2.64
  -2  -1  24   13.68    2.42
   2  -1 -24   11.05    2.30
   2  -1 -24   13.15    2.40
  -2   1  24   11.24    2.85
  -2  -1  24   17.14    3.32
   2  -1 -23   40.19    3.82
  -2  -1  23   41.60    3.86
   2  -1 -23   44.87    4.32
  -2   1  23   41.81    4.80
  -2  -1  23   42.84    4.76
  -2   1  23   44.25    4.84
   2   1 -23   39.78    4.30
   2   1 -23   47.59    4.24
   2  -1 -22  114.85    6.35
  -2  -1  22  103.77    6.15
   2   1 -22  110.83    6.45
  -2  -1  22  106.53    7.24
  -2   1  22  101.62    7.11
  -2   1  22  103.19    7.11
   2   1 -22   99.12    6.60
   2  -1 -22  106.64    6.54
  -2   1  21   24.46    3.95
   2   1 -21   25.42    6.70
  -2  -1  21   24.72    3.85
   2  -1 -21   20.89    3.32
  -2   1  21   32.24    4.37
   2  -1 -21   25.09    3.25
  -2  -1  21   24.35    3.31
   2   1 -21   24.57    3.66
   2   1 -21   22.75    3.12
   2   1 -20   51.19    4.49
  -2   1  20   51.59    8.31
   2  -1 -20   48.98    4.59
  -2  -1  20   52.23    4.47
   2   1 -20   58.03    9.27
   2  -1 -20   56.77    9.45
   2   1 -20   44.37    7.59
  -2  -1  20   43.33    4.74
  -2   1  20   49.07    5.18
   2  -1 -20   48.93    4.23
  -2  -1  20   59.93    8.35
   2   1 -20   56.58    5.04
  -2   1  20   45.89    5.31
   2   1 -19  131.72    6.84
   2  -1 -19  139.93    6.67
  -2  -1  19  130.89    6.92
  -2   1  19  126.55    8.09
   2   1 -19  139.78   12.23
   2   1 -19  138.78   13.20
   2  -1 -19  159.45   14.02
   2   1 -19  133.56    7.53
  -2   1  19  141.66   12.28
  -2   1  19  135.25    8.10
  -2  -1  19  133.76    7.97
   2  -1 -19  132.67    7.22
  -2  -1  19  154.11   12.89
  -2   1  18  252.23   11.15
  -2   1  18  243.15   15.28
  -2  -1  18  233.84    9.23
   2  -1 -18  231.38    9.23
  -2   1  18  235.38   10.39
   2  -1 -18  241.45    9.05
   2  -1 -18  250.22   16.59
   2   1 -18  240.30   15.23
   2   1 -18  249.46   16.55
   2   1 -18  242.63    9.08
   2  -1 -18  236.20    8.54
  -2  -1  18  234.88   10.32
   2   1 -18  242.56    9.92
  -2  -1  18  250.58   15.48
   2  -1 -17  215.93    8.49
   2  -1 -17  207.32    7.83
   2  -1 -17  214.28   14.91
  -2   1  17  220.10   14.02
  -2   1  17  219.09   10.30
  -2  -1  17  238.93   14.39
  -2  -1  17  208.63    8.67
   2   1 -17  219.62   15.14
   2   1 -17  219.94    8.52
   2  -1 -17  212.21    8.71
  -2   1  17  221.63    9.87
  -2  -1  17  218.05    9.77
   2   1 -17  216.19    9.17
   2   1 -17  226.28   14.35
  -2  -1  16   26.21    3.82
   2   1 -16   27.78    3.46
   2  -1 -16   24.57    2.84
   2  -1 -16   17.41    2.77
   2   1 -16   24.90    2.79
  -2   1  16   23.23    4.48
  -2   1  16   20.66    3.44
  -2  -1  16   30.92    5.25
   2   1 -16   24.30    4.94
   2  -1 -16   22.71    3.97
   2   1 -16   27.35    5.74
   2  -1 -16   29.36    5.49
   2  -1 -16   22.28    2.81
  -2   1  16   21.10    3.32
  -2  -1  16   25.54    3.32
  -2  -1  15   97.37    5.71
   2  -1 -15  106.41    7.97
   2   1 -15   87.49    8.38
   2   1 -15   95.71    9.25
   2  -1 -15  109.44    5.89
  -2  -1  15   95.90    8.57
  -2  -1  15   95.20    6.16
   2   1 -15   92.70    5.80
  -2   1  15   99.45    8.85
   2  -1 -15  106.88   10.20
   2   1 -14  407.44   16.90
  -2  -1  14  405.94   16.51
   2   1 -14  403.00   18.02
   2  -1 -14  383.66   17.66
   2  -1 -14  423.96   15.06
  -2   1  14  403.75   16.57
   2  -1 -13  428.35   14.64
  -2  -1  13  447.81   13.43
   2   1 -13  423.71   16.71
   2  -1 -13  407.93   17.43
  -2   1  13  437.86   16.44
  -2  -1  13  432.12   16.19
  -2   1  12 1453.31   28.47
   2  -1 -12 1445.00   25.97
   2   1 -12 1472.96   29.70
   2  -1 -12 1439.58   30.75
  -2  -1  12 1449.21   27.97
  -2  -1  12 1490.50   23.29
  -2  -1  11  190.64    7.99
   2  -1 -11  179.02    8.83
   2   1 -11  171.49    9.92
  -2   1  11  179.61    9.69
  -2  -1  11  181.41    9.61
  -2  -1  10  281.05    9.18
   2   1 -10  277.92   12.04
  -2   1  10  284.23   11.58
   2  -1 -10  278.52   10.61
  -2  -1  10  269.12   10.88
  -2  -1   9  241.66    8.08
   2  -1  -9  238.42    9.46
   2   1  -9  245.64   10.88
  -2  -1   9  226.34    9.42
  -2   1   9  236.77    9.98
  -2   1   8    3.49    1.83
   2  -1  -8    2.30    1.62
   2  -1  -8    5.02    2.31
  -2  -1   8    5.56    1.92
  -2  -1   8    3.28    1.45
   2   1  -8    6.67    2.47
  -2  -1   7 1141.01   15.83
   2   1  -7 1116.53   21.30
  -2   1   7 1087.96   12.45
   2  -1  -7 1113.26   18.78
  -2   1   7 1123.25   19.31
  -2  -1   7 1115.09   18.19
   2  -1  -7 1119.63   20.49
   2   1  -6  120.49    6.82
  -2   1   6  116.97    4.85
   2  -1  -6  120.05    6.56
   2  -1  -6  107.51    5.70
  -2   1   6  124.75    6.19
  -2  -1   6  113.82    5.45
  -2  -1   6  122.86    5.05
   2  -1  -5  476.90   12.45
  -2  -1   5  486.00   14.41
  -2  -1   5  476.39    9.48
   2   1  -5  454.63    8.30
  -2   1   5  475.52   10.38
   2   1  -5  487.66   12.96
  -2   1   5  488.67   11.41
  -2  -1   5  465.79   10.12
  -2   1   5  484.26   12.64
   2   1  -4  525.13    8.39
  -2   1   4  544.41   12.97
  -2  -1   4  527.71    9.76
  -2  -1   4  525.97   14.69
   2   1  -4  536.57   13.08
  -2   1   4  541.42   11.37
  -2   1   4  542.92   11.81
   2  -1  -4  551.40   12.90
  -2  -1   3  910.51   19.33
  -2   1   3  979.56   16.41
   2   1  -3  927.50   16.54
  -2  -1   3  931.72   11.60
   2  -1  -3  960.29   16.50
  -2   1   3  985.70   16.73
   2   1  -3  935.51   10.82
   2   1  -2 2469.29   17.60
   2   1  -2 2563.79   26.67
   2  -1  -2 2508.52   15.60
  -2  -1   2 2606.36   32.60
  -2   1   2 2668.13   26.46
  -2   1   2 2697.20   28.27
   2  -1  -2 2558.67   26.37
  -2  -1   1 1144.36   21.81
   2   1  -1 1099.71   12.39
  -2   1   1 1163.28   19.33
   2  -1  -1 1149.66   17.52
  -2   1   1 1159.31   17.10
  -2   1   0 9999.00   48.99
   2  -1   0 9839.19   51.47
  -2  -1   0 9598.78   64.06
  -2   1  -1 6210.11   47.55
  -2   1  -1 6228.22   37.51
   2  -1   1 6154.73   41.79
  -2  -1  -1 6102.61   51.73
   2  -1   2 1845.67   23.24
  -2   1  -2 1783.79   19.76
  -2  -1  -2 1777.02   28.52
  -2   1  -2 1841.45   26.78
  -2   1  -3  522.19   14.86
  -2   1  -3  490.71   10.27
   2   1   3  460.27    6.45
   2  -1   3  484.33   12.36
  -2  -1  -3  498.89   15.45
  -2   1  -4  303.93    8.20
  -2   1  -4  311.07   11.93
   2   1   4  289.06    6.08
   2  -1   4  306.26   10.16
   2  -1   5   14.17    2.66
   2   1   5   15.10    1.71
  -2  -1  -5   13.73    3.37
  -2   1  -5   15.27    3.46
  -2   1  -5   16.03    2.11
   2  -1   6   14.80    2.78
  -2  -1  -6   15.02    3.43
  -2   1  -6   11.32    3.09
  -2   1  -6   13.48    1.97
   2   1   6   16.47    1.99
  -2   1  -7  517.89   16.80
  -2  -1  -7  511.91   17.11
  -2   1  -7  533.41   10.90
   2  -1   7  528.96   13.00
   2  -1   7  514.91   14.84
   2   1   7  517.30   11.17
   2  -1   8  401.13   12.08
  -2  -1  -8  373.77   15.08
  -2   1  -8  374.32   14.89
   2   1   8  380.65   10.52
  -2   1  -8  403.00    9.55
   2   1   9  244.88    9.17
  -2   1  -9  248.01    7.54
  -2  -1  -9  241.16   12.47
  -2   1  -9  258.27   12.80
   2  -1   9  248.21   10.08
  -2  -1 -10  163.41   10.63
   2   1  10  162.24    7.99
   2  -1  10  154.92    8.35
  -2   1 -10  148.61    9.92
  -2   1 -11  326.86   15.25
   2   1  11  346.14   12.30
  -2  -1 -11  337.07   15.53
   2  -1  11  335.18   12.86
   2  -1  12  967.30   22.96
   2   1  12  933.56   21.40
  -2   1 -12  891.93   25.84
  -2  -1 -12  880.31   25.59
  -2  -1 -13   81.62    8.26
  -2   1 -13   82.44    8.17
   2  -1  13   80.18    6.94
   2   1  13   85.01    6.97
  -2  -1 -14    4.11    1.86
  -2   1 -14    3.52    1.47
  -2  -1 -14    0.93    1.66
   2   1  14    1.68    1.98
  -2   1 -14    2.84    2.72
  -2  -1 -14    0.73    1.25
  -2   1 -14    3.99    1.56
   2  -1  14    2.40    2.20
   2  -1  15  265.81   13.84
   2   1  15  258.39   13.33
  -2   1 -15  264.16    8.68
   2  -1  15  238.62   10.27
  -2  -1 -15  274.53    8.54
  -2  -1 -15  277.47    8.42
  -2   1 -15  276.78    9.47
  -2  -1 -15  258.78   10.31
  -2  -1 -15  272.95   10.00
  -2   1 -15  280.62    8.90
  -2   1 -15  260.91    8.51
  -2  -1 -16  129.45    6.03
  -2   1 -16  123.40    6.04
  -2   1 -16  139.99    6.62
   2  -1  16  119.63    7.68
   2  -1  16  132.04   10.29
  -2  -1 -16  132.22    6.18
  -2   1 -16  121.07    6.14
  -2  -1 -16  134.00    7.40
  -2  -1 -16  122.30    7.49
  -2   1 -16  127.62    6.61
   2   1  16  124.02    9.70
  -2  -1 -17  170.32    8.49
  -2  -1 -17  177.04    7.21
   2  -1  17  175.60    9.16
  -2  -1 -17  176.99    7.34
   2  -1  17  180.57   12.56
  -2   1 -17  179.96    7.56
   2   1  17  186.31   12.35
  -2   1 -17  194.43    7.76
  -2   1 -17  182.29    8.19
  -2  -1 -17  178.76    9.23
  -2   1 -18  372.03   10.84
  -2   1 -18  391.40   11.31
  -2  -1 -18  381.07   10.85
  -2  -1 -18  364.31   13.17
  -2  -1 -18  379.67   10.65
   2  -1  18  360.45   18.45
  -2   1 -18  390.19   11.94
  -2  -1 -18  372.80   12.70
   2  -1  18  373.88   13.43
   2  -1  19    4.26    3.73
  -2  -1 -19   13.21    3.05
  -2  -1 -19    9.42    2.02
  -2   1 -19    8.16    1.96
   2  -1  19   13.77    3.48
  -2   1 -19   11.49    2.37
  -2   1 -19   18.17    2.69
   2  -1  19    9.10    5.79
  -2  -1 -19    8.92    2.31
  -2  -1 -19    7.63    2.49
  -2   1 -20   32.22    3.45
  -2  -1 -20   33.25    3.49
   2  -1  20   33.92    4.17
  -2  -1 -20   37.73    3.71
  -2   1 -20   33.52    3.54
  -2   1 -20   35.60    3.96
  -2  -1 -20   30.78    4.12
  -2  -1 -21   70.19    4.81
  -2   1 -21   77.71    5.16
  -2  -1 -21   81.08    5.31
  -2   1 -21   72.40    5.10
  -2   1 -21   72.11    5.41
   2  -1  21   67.19    5.49
  -2  -1 -21   79.92    6.35
  -2   1 -22  279.90    9.57
  -2  -1 -22  278.76    9.08
  -2   1 -22  280.45    9.19
   2  -1  22  288.30   10.56
  -2  -1 -22  264.40    9.13
  -2  -1 -22  261.36   10.80
  -2  -1 -23   26.30    3.69
   2  -1  23   23.41    2.98
  -2   1 -23   24.18    2.78
   2   1  23   26.29    4.26
   2  -1  23   26.78    4.35
  -2   1 -23   26.54    3.21
  -2  -1 -23   22.05    2.74
  -2  -1 -24  112.88    5.39
  -2   1 -24  113.62    5.70
  -2  -1 -24  106.87    6.49
  -2   1 -24  110.07    5.35
   2   1  24  116.45    7.66
   2  -1  24  116.48    7.54
  -2  -1 -25    1.83    1.52
  -2   1 -25   -1.46    1.11
  -2  -1 -25    0.88    1.08
  -2   1 -25    0.70    1.32
   2   1  25    1.79    1.84
   2  -1  25    1.82    1.88
  -2   1 -26  110.72    4.87
  -2  -1 -26  107.48    4.48
  -2  -1 -26   88.58    5.00
  -2   1 -26  103.31    4.39
   2   1  26  104.66    6.18
   2  -1  26  107.04    6.11
  -2   1 -27    4.91    1.07
   2   1  27    3.46    1.56
   2   1  28  185.58    6.32
   2  -1  28  183.90    6.16
   2  -2 -29    1.03    0.93
   2   2 -29   -1.92    0.76
   2   2 -28   -0.28    0.97
  -2  -2  28    0.84    0.86
  -2  -2  28   -0.30    0.99
  -2   2  28    3.37    1.30
   2  -2 -28    1.10    1.00
  -2   2  28    0.97    1.15
   2   2 -28    3.10    1.14
   2  -2 -27    0.23    0.94
   2   2 -27   -1.84    1.23
  -2   2  27    0.01    1.30
  -2  -2  27   -0.66    0.98
  -2  -2  27    0.30    1.07
   2   2 -27   -0.11    1.00
  -2   2  27   -0.85    1.35
   2   2 -26   18.82    2.44
  -2   2  26   18.30    2.50
  -2  -2  26   15.81    2.47
  -2   2  26   18.02    2.81
  -2  -2  26   20.74    2.50
   2  -2 -26   22.69    2.43
   2   2 -26   20.48    2.65
   2  -2 -26   21.65    2.29
   2  -2 -25   92.85    4.92
   2   2 -25   95.68    5.34
  -2  -2  25   94.76    5.26
   2  -2 -25   90.53    4.93
  -2   2  25   96.35    6.32
   2   2 -25   96.17    5.72
  -2   2  25   93.42    5.62
  -2  -2  25  100.29    5.89
   2  -2 -24  188.42    7.44
   2   2 -24  201.13    8.60
  -2  -2  24  186.39    8.28
  -2  -2  24  192.20    7.85
   2   2 -24  188.34    7.85
  -2   2  24  184.99    9.08
  -2   2  24  176.81    8.19
   2  -2 -24  182.25    7.37
   2  -2 -23    1.31    1.41
   2   2 -23    4.10    2.04
  -2   2  23    2.36    2.27
  -2   2  23    2.65    1.99
  -2  -2  23    2.00    1.88
   2   2 -23   -0.74    2.19
   2  -2 -23    1.71    1.44
  -2  -2  23    2.30    2.10
  -2   2  22    5.79    2.18
   2  -2 -22    3.69    1.75
   2   2 -22    3.17    1.82
  -2   2  22    2.66    2.43
  -2  -2  22    5.03    2.41
  -2  -2  22    3.32    2.16
   2   2 -22    2.74    1.98
   2  -2 -22    3.33    1.91
  -2  -2  21   63.97    5.14
  -2   2  21   71.67    5.86
   2  -2 -21   68.66    4.82
  -2  -2  21   68.05    5.63
   2   2 -21   73.85    5.88
   2   2 -21   71.42    5.38
  -2   2  21   62.00    6.08
   2  -2 -21   74.99    5.45
  -2  -2  20    4.48    2.10
  -2   2  20    2.73    1.94
  -2  -2  20    3.90    1.92
   2   2 -20  -14.05    4.66
  -2  -2  20    2.54    2.82
   2   2 -20   -5.16    4.68
   2  -2 -20   18.18    4.77
  -2   2  20   13.50    5.09
   2   2 -20    6.91    2.33
   2  -2 -20    4.62    2.14
  -2   2  20    3.67    2.44
   2  -2 -20    4.06    1.71
   2  -2 -20    4.43    1.39
   2   2 -20    3.83    2.18
   2  -2 -19 1045.17   18.05
  -2  -2  19 1103.44   34.03
  -2   2  19 1065.56   33.65
  -2  -2  19 1070.31   20.36
   2   2 -19 1110.77   34.55
   2   2 -19 1023.72   33.87
   2  -2 -19 1018.12   34.40
  -2   2  19 1060.17   23.80
   2   2 -19 1072.50   20.00
  -2   2  19 1046.20   21.54
  -2  -2  19 1047.70   21.22
   2  -2 -19 1060.49   19.65
   2   2 -19 1067.69   21.46
   2  -2 -19 1088.09   19.21
   2  -2 -18  140.67    6.60
   2  -2 -18  138.96    6.99
  -2  -2  18  139.13    7.47
  -2   2  18  141.17    8.72
   2   2 -18  160.11   13.21
   2   2 -18  146.16   12.84
   2  -2 -18  154.42   13.47
   2   2 -18  148.49    7.49
  -2   2  18  133.07    7.68
  -2  -2  18  137.48    7.68
  -2   2  18  145.96   12.25
   2   2 -18  139.73    7.78
   2  -2 -18  132.52    7.15
  -2  -2  18  147.64   12.41
  -2   2  17   29.31    3.98
   2  -2 -17   33.59    3.39
  -2  -2  17   29.41    3.89
  -2  -2  17   31.84    3.81
   2   2 -17   32.03    6.36
  -2   2  17   27.24    4.34
  -2  -2  17   27.70    5.27
   2   2 -17   28.80    6.14
   2  -2 -17   24.61    5.13
  -2   2  17   32.04    6.12
   2  -2 -17   23.90    3.15
   2   2 -17   26.15    3.31
   2  -2 -17   32.13    3.70
   2   2 -17   24.45    3.56
   2   2 -16   12.16    2.42
   2  -2 -16    8.87    2.03
  -2   2  16    9.19    3.24
  -2   2  16    6.22    2.31
   2   2 -16   12.25    4.03
  -2  -2  16   10.76    3.49
   2  -2 -16    9.52    2.07
   2   2 -16   12.92    4.56
   2  -2 -16   11.07    3.78
  -2   2  16    6.07    2.69
  -2  -2  16   12.37    2.39
  -2  -2  16   11.21    2.95
   2  -2 -16   12.81    2.69
   2   2 -15  741.13   15.50
  -2   2  15  740.82   18.69
  -2  -2  15  790.39   16.66
   2   2 -15  781.11   25.99
   2   2 -15  724.27   25.13
   2  -2 -15  741.22   25.57
   2  -2 -15  757.52   15.68
   2  -2 -15  755.97   15.75
   2  -2 -15  760.41   14.07
  -2   2  15  805.81   25.74
  -2   2  15  715.61   16.24
  -2  -2  15  713.54   16.22
  -2  -2  15  787.10   25.04
  -2  -2  14   29.12    3.39
  -2   2  14   26.26    4.93
  -2  -2  14   28.29    4.72
  -2  -2  14   26.10    4.28
   2   2 -14   24.26    4.92
   2   2 -14   29.30    5.36
   2  -2 -14   28.44    4.92
  -2   2  14   23.13    3.43
   2  -2 -14   28.96    3.17
  -2   2  13   38.43    5.60
  -2  -2  13   34.73    4.75
  -2  -2  13   33.49    5.14
   2   2 -13   41.56    6.11
   2  -2 -13   33.22    5.43
  -2  -2  12   93.72    6.90
   2   2 -12  103.90    8.63
   2  -2 -12  106.39    8.82
  -2  -2  12   83.08    7.21
  -2   2  12   91.60    7.96
  -2  -2  11  464.07   16.13
  -2  -2  11  494.40   15.41
   2  -2 -11  481.34   13.04
   2  -2 -11  466.94   16.92
  -2   2  11  483.76   17.03
   2   2 -11  469.25   17.55
  -2  -2  10   89.44    6.51
   2  -2 -10   95.83    5.79
   2   2 -10   92.69    7.57
   2  -2 -10  103.69    7.85
  -2   2  10  100.03    7.57
  -2  -2  10   92.41    6.93
  -2  -2   9   91.85    6.35
   2  -2  -9  101.50    5.78
   2   2  -9   97.56    7.59
   2  -2  -9   90.10    6.80
  -2   2   9   98.51    7.34
  -2  -2   9   89.81    6.59
  -2   2   8   24.07    3.89
   2  -2  -8   15.66    3.69
   2  -2  -8   20.94    2.68
  -2  -2   8   17.05    3.01
   2   2  -8   14.80    3.45
  -2  -2   8   16.69    2.78
  -2   2   8   20.17    3.71
  -2   2   7 1646.95   20.69
   2  -2  -7 1602.33   27.71
  -2  -2   7 1559.60   24.26
   2   2  -7 1670.55   28.18
  -2  -2   7 1592.42   24.60
  -2   2   7 1619.77   26.68
  -2   2   7 1654.62   27.33
   2  -2  -7 1581.90   21.49
   2  -2  -6 2547.06   33.74
  -2  -2   6 2543.25   30.37
  -2   2   6 2606.40   27.91
   2   2  -6 2627.68   33.93
  -2   2   6 2531.33   32.06
  -2  -2   6 2601.54   29.35
  -2   2   6 2612.76   33.67
  -2  -2   5   58.86    4.73
   2   2  -5   61.38    5.12
   2  -2  -5   66.25    5.49
  -2   2   5   67.94    5.59
   2   2  -4   29.41    3.68
   2  -2  -4   24.98    3.56
  -2  -2   4   27.11    3.21
  -2   2   4   26.75    3.81
   2  -2  -3   15.36    2.98
  -2  -2   3   17.12    4.04
  -2   2   3   18.93    3.24
   2   2  -3   15.09    2.65
   2  -2  -3   17.90    2.07
  -2   2   2   56.43    4.76
   2   2  -2   64.22    4.71
   2  -2  -2   59.03    4.79
   2  -2  -2   62.19    3.91
  -2  -2   2   59.51    6.72
   2   2  -1 1566.94   21.74
  -2  -2   1 1523.55   30.81
  -2   2   1 1620.29   23.97
   2  -2  -1 1640.85   23.96
   2  -2  -1 1579.59   19.79
   2  -2   0 3461.83   30.64
  -2  -2   0 3502.63   46.75
   2   2   0 3531.62   31.57
  -2   2   0 3543.47   35.03
   2  -2   0 3513.57   35.02
   2  -2   1   79.24    5.00
  -2   2  -1   77.49    5.34
   2   2   1   72.43    4.44
  -2  -2  -1   69.44    6.99
   2  -2   1   78.63    5.51
  -2   2  -2  104.22    6.10
  -2  -2  -2  101.21    8.30
   2   2   2   98.01    5.00
   2   2   2   93.65    4.94
  -2   2  -3  680.57   15.32
  -2  -2  -3  666.74   20.95
   2   2   3  674.29   11.84
   2  -2   3  693.47   16.14
  -2   2  -4   94.31    6.01
  -2  -2  -4   98.27    8.57
   2  -2   4   90.57    6.21
   2   2   4  102.05    4.95
   2   2   4   94.32    3.88
  -2   2  -5 2106.53   27.57
   2   2   5 2052.91   22.82
  -2  -2  -5 2104.01   38.13
   2  -2   5 2132.89   29.62
  -2   2  -6 1014.31   19.41
  -2   2  -6  963.70   24.31
   2   2   6 1030.39   17.11
  -2  -2  -6 1038.56   27.27
   2  -2   6 1003.65   20.97
  -2  -2  -7  728.07   23.07
   2  -2   7  768.39   18.96
  -2   2  -7  747.08   16.98
   2   2   7  746.27   15.51
  -2   2  -7  751.05   22.10
  -2   2  -8  170.11    8.37
  -2  -2  -8  176.61   11.87
  -2   2  -8  157.41   10.65
   2   2   8  172.83    7.94
   2  -2   8  157.22    8.97
  -2   2  -9  551.24   20.21
   2   2   9  563.24   15.03
   2  -2   9  529.22   16.92
  -2   2  -9  565.44   15.38
  -2   2 -10   -1.54    2.61
  -2  -2 -10    1.18    2.63
  -2   2 -10    2.95    1.58
   2   2  10    2.22    1.37
   2  -2  10    2.79    2.32
  -2   2 -11   19.82    3.14
   2  -2  11   16.81    4.03
   2   2  11   18.34    3.27
  -2  -2 -11   17.51    4.31
  -2   2 -11   15.88    4.03
   2   2  12   13.82    3.33
  -2  -2 -12   11.39    4.29
  -2   2 -12    4.02    3.16
   2  -2  12    7.11    3.04
  -2  -2 -13  263.13    7.99
  -2   2 -13  243.51   15.18
   2  -2  13  235.09   10.37
  -2  -2 -13  256.15   10.07
  -2   2 -13  262.72    8.51
  -2   2 -13  274.47    8.57
  -2  -2 -13  259.97    9.69
   2  -2  13  267.62   13.96
   2   2  13  262.48   12.68
  -2   2 -14    4.02    1.68
  -2   2 -14   -0.98    1.68
  -2  -2 -14    4.86    2.49
   2   2  14    3.51    2.56
  -2   2 -14    2.11    3.09
  -2  -2 -14    3.64    1.58
  -2   2 -14    2.72    1.56
  -2  -2 -14    3.73    2.81
   2  -2  14    2.00    2.72
   2  -2  14   -0.20    2.43
  -2  -2 -14    2.03    1.63
  -2  -2 -15   85.17    6.17
   2  -2  15   77.65    6.73
  -2  -2 -15   79.62    6.42
  -2   2 -15   73.58    8.69
  -2  -2 -15   73.14    4.54
  -2   2 -15   76.79    5.03
  -2   2 -15   73.65    4.87
  -2   2 -15   85.89    5.22
  -2   2 -15   84.76    5.69
  -2  -2 -15   79.12    4.83
   2  -2  15   72.60    8.07
   2   2  15   77.25    7.65
   2  -2  16  104.50    7.63
  -2   2 -16  112.79    6.05
  -2  -2 -16  109.35    5.68
  -2   2 -16  116.43    6.11
  -2  -2 -16  107.87    7.06
   2  -2  16  104.11    9.81
  -2  -2 -16  109.96    7.36
  -2   2 -16  115.90    6.42
  -2  -2 -16  101.15    5.49
  -2   2 -16  110.68    6.03
  -2  -2 -17  196.76    7.65
   2  -2  17  202.06   10.29
  -2   2 -17  207.21    8.14
  -2   2 -17  210.19    8.31
  -2   2 -17  201.83    8.10
   2  -2  17  211.46   14.48
  -2  -2 -17  202.84   10.07
  -2  -2 -17  195.46    9.52
   2  -2  18  115.71    7.87
  -2  -2 -18  115.64    7.66
  -2   2 -18  113.07    6.32
  -2   2 -18  105.52    5.97
  -2   2 -18  116.22    6.29
   2  -2  18  105.81   10.64
  -2  -2 -18  117.86    6.08
  -2  -2 -18  120.75    7.97
   2  -2  19   40.86    6.97
  -2  -2 -19   52.39    4.22
  -2   2 -19   48.97    4.18
  -2  -2 -19   54.90    5.58
  -2   2 -19   43.98    4.09
   2  -2  19   55.27    5.49
  -2  -2 -20   72.00    4.81
   2  -2  20   78.56    6.48
  -2   2 -20   72.15    4.98
  -2   2 -20   73.84    5.23
  -2  -2 -20   77.32    6.40
  -2  -2 -21    1.79    2.37
  -2   2 -21   -1.42    1.37
  -2   2 -21    1.67    1.96
   2  -2  21   -1.90    1.98
  -2  -2 -21    0.39    1.49
  -2   2 -22   20.27    2.65
   2   2  22   21.37    3.67
  -2  -2 -22   24.37    2.89
   2  -2  22   21.34    3.39
  -2   2 -22   25.24    3.14
   2  -2  22   25.00    4.08
  -2  -2 -22   21.54    3.67
  -2   2 -23   41.48    3.51
   2  -2  23   39.03    3.97
  -2  -2 -23   38.83    3.37
  -2   2 -23   40.32    3.64
  -2  -2 -23   37.28    4.34
   2   2  23   34.31    4.28
   2  -2  23   40.38    4.50
  -2  -2 -24   23.83    2.49
   2  -2  24   23.61    2.95
  -2   2 -24   23.11    2.75
   2   2  24   22.51    3.32
  -2   2 -24   23.56    2.57
   2  -2  24   22.14    3.24
  -2  -2 -24   19.79    3.23
  -2   2 -25   -0.20    1.13
  -2  -2 -25    1.43    1.45
   2   2  25    1.65    1.55
  -2   2 -25    0.81    1.13
   2  -2  25    0.21    1.49
   2  -2  26   25.14    2.27
   2   2  26   24.89    2.72
  -2   2 -26   28.61    2.48
   2  -2  26   28.62    2.94
  -2  -2 -26   19.79    2.51
  -2   2 -26   24.36    2.04
  -2   2 -27   18.78    1.88
   2   2  27   21.05    2.33
   2  -2  27   19.11    2.23
   2   3 -28   20.19    1.69
  -2   3  28   25.22    2.22
  -2  -3  28   21.54    1.71
   2  -3 -28   25.88    2.28
   2   3 -27   65.50    3.42
   2  -3 -27   74.10    4.27
  -2  -3  27   70.10    3.55
  -2   3  27   75.53    4.36
   2   3 -27   68.74    3.60
  -2  -3  26    6.78    1.51
   2  -3 -26    4.95    1.58
  -2   3  26    3.12    1.44
   2   3 -26    7.75    1.67
   2   3 -26    5.33    1.48
   2   3 -25   89.94    5.18
  -2  -3  25   92.97    4.98
   2  -3 -25   92.00    4.33
  -2   3  25   84.08    5.70
  -2   3  25   81.99    4.43
  -2  -3  25   84.13    4.42
   2   3 -25   86.61    4.80
   2  -3 -25   93.38    5.60
   2   3 -24   97.20    5.44
  -2   3  24  100.27    5.33
   2  -3 -24  107.34    6.35
  -2  -3  24   94.74    5.44
  -2  -3  24   99.63    5.20
   2  -3 -24   92.39    4.79
   2   3 -24   98.53    5.92
  -2   3  24   98.62    6.50
   2   3 -23    1.71    1.51
  -2  -3  23    0.89    1.62
  -2   3  23    0.01    1.68
  -2   3  23    0.90    2.17
  -2  -3  23    1.66    1.41
   2  -3 -23   -0.02    1.56
   2   3 -23   -2.27    1.61
   2  -3 -22    2.81    1.60
  -2   3  22    1.26    1.66
  -2  -3  22    0.71    1.72
  -2   3  22   -1.43    2.51
   2   3 -22   -3.20    2.46
  -2  -3  22    1.69    1.61
   2  -3 -22   -0.31    1.52
   2  -3 -22   -0.75    1.44
   2   3 -22    1.67    1.66
   2  -3 -21  222.24    8.27
   2  -3 -21  238.02    8.71
  -2  -3  21  227.58    9.36
   2  -3 -21  225.27   10.39
  -2  -3  21  244.59    8.28
   2   3 -21  229.56   10.04
  -2   3  21  225.25   10.97
   2  -3 -21  222.80    8.72
   2   3 -21  232.78    9.41
  -2   3  21  232.92    9.26
  -2  -3  21  231.43    9.07
   2   3 -20   19.87    3.15
   2  -3 -20   21.71    2.90
  -2  -3  20   19.04    3.09
   2  -3 -20   23.58    3.94
  -2   3  20   25.47    4.33
   2  -3 -20   22.59    3.02
   2   3 -20   19.59    3.28
  -2   3  20   22.40    3.24
   2  -3 -20   26.26    3.35
  -2  -3  20   23.02    3.36
   2   3 -19  116.99    6.88
  -2  -3  19  107.25    6.77
   2  -3 -19  102.49    6.20
   2  -3 -19   98.48    7.50
   2  -3 -19  104.63    6.34
   2   3 -19  110.61    7.25
  -2   3  19  113.83    6.73
  -2  -3  19  113.90    6.73
   2  -3 -19  104.24    5.85
  -2   3  19  113.50    8.22
   2   3 -18  109.58    6.80
  -2  -3  18  102.71    6.43
   2  -3 -18  107.67    6.41
  -2  -3  18  102.54    6.67
   2   3 -18  108.64   11.33
   2  -3 -18   95.67   10.51
   2   3 -18  107.07   11.89
   2  -3 -18  110.85    7.89
   2  -3 -18  103.84    5.77
  -2   3  18   94.93    6.16
  -2   3  18  108.53    7.92
  -2   3  18   96.37   10.52
   2  -3 -18  104.55    6.21
   2  -3 -17  480.81   15.93
  -2  -3  17  478.63   13.87
   2   3 -17  475.08   13.61
   2   3 -17  506.93   23.68
   2  -3 -17  482.33   13.41
   2  -3 -17  472.68   21.98
   2   3 -17  486.34   24.53
  -2  -3  17  464.35   13.08
  -2   3  17  486.54   22.78
  -2   3  17  496.22   16.21
  -2   3  17  443.72   12.85
   2  -3 -17  489.09   13.17
   2  -3 -17  475.58   11.99
   2  -3 -16   38.13    3.51
   2  -3 -16   43.05    4.10
   2   3 -16   41.80    4.24
   2  -3 -16   43.04    4.25
  -2   3  16   44.19    5.26
   2  -3 -16   39.93    5.12
  -2   3  16   40.75    6.76
  -2  -3  16   46.37    4.88
   2   3 -16   39.38    7.17
   2   3 -16   33.19    5.42
   2  -3 -16   45.81    7.35
  -2  -3  16   42.91    4.38
  -2  -3  16   43.22    4.19
   2  -3 -15   22.83    2.82
  -2  -3  15   21.33    3.50
  -2   3  15   19.81    4.55
  -2   3  15   18.87    3.79
   2  -3 -15   18.79    2.88
   2   3 -15   25.87    5.21
   2  -3 -15   29.03    5.49
  -2  -3  15   22.16    3.86
   2  -3 -15   21.37    3.26
  -2  -3  15   24.10    2.90
  -2  -3  15   21.73    3.28
   2   3 -15   21.65    3.33
   2   3 -15   27.37    5.55
   2  -3 -15   23.85    4.16
  -2   3  14   77.42    6.67
   2   3 -14   88.51    8.60
   2  -3 -14   75.09    4.69
   2   3 -14   78.04    5.54
  -2  -3  14   78.63    5.47
  -2  -3  14   77.51    4.81
   2   3 -14   76.99    8.54
  -2  -3  14   76.98    5.88
   2  -3 -14   80.77    8.47
  -2   3  14   90.20    9.11
   2  -3 -14   70.70    5.13
   2  -3 -14   82.46    5.48
  -2  -3  14   73.05    7.81
   2  -3 -14   83.12    6.77
   2  -3 -13  177.34    6.76
  -2   3  13  181.56    9.27
  -2  -3  13  179.79   11.49
   2  -3 -13  185.59    9.48
  -2  -3  13  187.13    8.19
   2   3 -13  187.21   13.10
   2   3 -13  188.43    8.21
  -2  -3  13  171.83    8.15
   2   3 -13  179.78   11.81
   2  -3 -13  208.76   12.52
  -2  -3  13  186.61    7.09
  -2   3  13  185.60   12.52
   2  -3 -13  179.25    7.66
   2  -3 -13  186.29    8.00
   2   3 -12    3.74    2.54
   2   3 -12    3.55    1.88
   2  -3 -12    2.20    1.42
  -2  -3  12    6.12    1.80
  -2  -3  12    2.37    2.19
   2  -3 -12    7.81    3.43
  -2   3  12    0.39    2.27
   2  -3 -12    5.39    1.88
  -2   3  12    2.74    1.98
   2  -3 -12   11.17    3.01
  -2  -3  12    2.03    1.84
  -2  -3  11  429.65   16.80
   2   3 -11  450.49   18.64
   2  -3 -11  441.93   16.46
  -2   3  11  444.75   18.28
  -2  -3  10  309.12   14.10
   2  -3 -10  340.35   13.60
  -2   3  10  305.69   14.75
   2   3 -10  323.13   15.34
  -2   3   9    4.17    2.20
   2  -3  -9    4.14    2.11
   2   3  -9    4.14    2.68
  -2  -3   9    2.67    2.29
  -2   3   9    4.56    2.67
   2  -3  -8 1101.94   26.33
  -2  -3   8 1113.62   25.46
  -2   3   8 1130.48   26.09
   2   3  -8 1175.83   26.92
   2  -3  -8 1188.82   22.57
  -2   3   8 1153.70   26.82
  -2   3   7    0.21    2.52
   2  -3  -7   -1.47    2.66
  -2   3   7    2.47    2.34
   2   3  -7    2.44    1.90
  -2  -3   7   -1.24    2.16
   2  -3  -7    2.09    1.70
   2  -3  -6   61.95    6.17
  -2  -3   6   56.74    5.80
   2  -3  -6   56.22    3.94
   2   3  -6   69.27    6.29
   2  -3  -6   71.04    4.93
  -2   3   6   61.81    6.17
   2  -3  -5   43.95    3.45
  -2  -3   5   45.61    5.20
   2   3  -5   47.00    4.94
  -2   3   5   51.85    5.83
   2  -3  -5   43.70    5.20
   2  -3  -4   11.42    3.03
  -2   3   4    7.14    2.90
  -2  -3   4    7.11    2.69
   2   3  -4    6.28    2.11
  -2   3   3   24.52    4.09
   2   3  -3   30.62    3.88
   2  -3  -3   23.20    3.50
   2  -3  -3   24.31    3.15
   2  -3  -2 2085.47   28.29
   2   3  -2 2095.33   28.21
   2   3  -2 2021.49   32.67
   2  -3  -2 2112.83   31.40
  -2   3   1   76.41    6.68
   2   3  -1   86.64    5.62
   2   3  -1   81.23    6.55
   2  -3  -1   75.42    5.70
   2  -3  -1   78.53    6.18
   2   3   0    1.24    1.64
  -2   3   0    3.33    2.47
   2   3   0    1.49    1.22
   2  -3   0    2.12    1.72
   2  -3   0    1.37    1.88
   2  -3   1  255.16   10.74
   2  -3   1  255.97   10.77
   2   3   1  253.50    8.46
   2   3   1  261.05   10.56
  -2   3  -1  241.53   11.09
   2   3   2   30.27    2.85
   2  -3   2   29.97    4.06
   2   3   2   26.20    3.26
  -2   3  -2   28.15    4.24
   2  -3   2   32.64    4.12
  -2   3  -3  205.05   10.42
   2  -3   3  227.23   10.30
   2   3   3  218.24    8.64
   2  -3   3  225.51   10.83
  -2   3  -4  744.22   19.80
  -2  -3  -4  706.73   25.34
   2  -3   4  771.45   20.51
   2   3   4  761.20   15.16
   2  -3   4  775.87   19.04
  -2   3  -5  583.17   17.71
   2  -3   5  537.44   16.16
   2  -3   5  568.97   17.98
   2   3   5  549.47   15.18
  -2   3  -6  324.05   13.45
   2   3   6  331.24   12.11
   2  -3   6  303.55   12.44
   2  -3   6  323.00   14.17
  -2  -3  -6  303.15   16.98
  -2   3  -7  127.77    8.74
  -2  -3  -7  114.63   10.76
   2   3   7  124.46    7.67
   2  -3   7  123.55    8.25
  -2  -3  -8   52.33    7.66
   2   3   8   54.00    5.27
   2  -3   8   68.29    6.30
  -2   3  -8   60.91    6.24
  -2   3  -9  308.95   13.65
  -2   3  -9  275.18   16.00
  -2  -3  -9  289.84   17.27
   2   3   9  317.72   13.11
   2  -3   9  301.14   13.32
   2  -3  10    5.98    2.57
  -2   3 -10    3.19    2.16
  -2   3 -10    1.83    3.08
   2   3  10    4.08    2.36
  -2   3 -11   43.50    6.84
   2  -3  11   54.34    6.36
  -2   3 -11   56.00    4.24
  -2  -3 -11   49.14    4.50
  -2   3 -11   51.99    3.94
   2   3  11   58.85    6.59
  -2   3 -11   42.93    5.31
  -2  -3 -11   50.75    4.68
  -2  -3 -12  114.27    5.54
  -2   3 -12  128.41    9.23
  -2   3 -12  108.59    5.91
   2  -3  12  101.49    8.58
   2  -3  12   94.91    6.99
  -2   3 -12  119.11    6.09
  -2   3 -12  106.56   11.01
  -2   3 -12  114.37    5.89
   2   3  12  109.21    8.71
  -2  -3 -12  104.04    6.55
  -2  -3 -12  109.58    6.95
  -2   3 -13  489.08   12.40
   2  -3  13  496.70   15.87
  -2   3 -13  504.74   23.80
  -2   3 -13  515.14   12.40
  -2  -3 -13  520.20   11.72
  -2   3 -13  509.39   12.61
  -2  -3 -13  511.84   14.65
  -2  -3 -13  514.06   15.12
   2  -3  13  513.76   19.64
  -2   3 -14   63.29    4.69
  -2  -3 -14   56.63    4.20
   2  -3  14   57.50    5.65
  -2   3 -14   48.55    8.14
  -2   3 -14   58.00    4.51
  -2  -3 -14   59.17    5.61
  -2   3 -14   56.33    4.38
  -2  -3 -14   53.68    5.21
   2  -3  14   65.77    7.49
  -2  -3 -15    2.50    2.35
   2  -3  15   -1.88    2.84
  -2  -3 -15   -0.18    1.46
  -2   3 -15    1.54    1.46
   2  -3  15    2.83    2.09
  -2   3 -15    1.24    1.51
  -2   3 -15    1.33    1.37
  -2  -3 -15    1.60    2.13
  -2   3 -16   36.24    3.66
   2  -3  16   55.50    7.88
   2  -3  16   39.45    5.13
  -2   3 -16   43.51    4.01
  -2   3 -16   42.51    3.83
  -2  -3 -16   38.18    3.66
  -2  -3 -16   41.45    4.83
  -2  -3 -16   49.09    5.34
  -2  -3 -17   19.00    3.67
  -2  -3 -17   16.14    3.73
  -2   3 -17   16.59    2.91
   2  -3  17   19.09    3.96
  -2   3 -17   20.91    3.07
  -2   3 -17   26.22    3.25
  -2  -3 -17   17.53    2.63
  -2  -3 -18    0.09    2.13
  -2   3 -18    0.68    1.47
   2  -3  18    3.83    2.51
  -2  -3 -18    1.98    1.61
  -2   3 -18    3.60    1.67
  -2   3 -18    3.31    1.67
   2  -3  19   26.76    4.12
  -2   3 -19   22.54    2.95
  -2   3 -19   27.70    3.48
  -2   3 -19   23.70    3.13
  -2  -3 -19   24.72    3.88
  -2  -3 -20   15.36    3.53
  -2  -3 -20   23.29    3.21
   2   3  20   22.44    3.50
  -2   3 -20   19.01    2.95
  -2   3 -20   18.85    2.73
   2  -3  20   16.60    3.24
   2  -3  20   21.90    3.70
  -2  -3 -21   21.55    3.83
   2  -3  21   18.64    2.95
  -2   3 -21   22.88    2.75
  -2  -3 -21   26.36    3.21
   2  -3  21   20.72    3.55
  -2   3 -21   24.95    3.30
   2   3  21   19.36    2.91
  -2   3 -22  146.52    6.27
  -2  -3 -22  148.47    6.84
  -2  -3 -22  142.24    8.27
  -2   3 -22  145.40    6.63
   2   3  22  138.19    7.25
   2  -3  22  142.74    7.13
   2  -3  22  147.88    7.81
  -2   3 -23  169.88    6.33
   2  -3  23  178.19    7.89
  -2   3 -23  165.28    6.71
   2   3  23  159.09    7.21
   2  -3  23  163.32    7.16
  -2  -3 -23  176.48    8.78
  -2  -3 -23  166.92    6.77
  -2   3 -24   -0.39    1.25
  -2   3 -24   -0.70    1.32
   2  -3  24    3.38    1.39
   2  -3  24    0.27    1.28
   2   3  24   -1.38    1.60
  -2  -3 -24    3.05    1.98
  -2   3 -25    4.71    1.12
  -2   3 -25   10.31    1.65
   2  -3  25    6.91    1.47
  -2  -3 -25    5.17    1.87
   2  -3  26   20.32    2.03
   2   3  26   19.20    2.64
  -2   3 -26   21.71    2.01
  -2  -3 -26   16.81    2.32
  -2   3 -27  114.79    3.66
   2   3  27  108.33    4.81
  -2   4  27  162.39    5.14
   2   4 -26   29.42    2.26
   2  -4 -26   30.86    2.75
  -2  -4  26   29.01    2.25
  -2   4  26   28.67    2.68
   2   4 -26   28.03    2.32
   2   4 -25   -0.02    1.11
   2  -4 -25   -1.71    1.38
  -2  -4  25    0.33    1.01
  -2   4  25   -2.31    1.46
   2   4 -25   -0.01    1.24
   2   4 -24    1.20    1.22
   2  -4 -24   -0.86    1.32
  -2   4  24   -0.26    1.86
   2   4 -24   -1.23    1.56
  -2  -4  24    0.42    1.20
  -2  -4  23  146.68    6.45
  -2  -4  23  137.98    5.39
  -2   4  23  134.00    7.33
   2  -4 -23  131.75    6.71
   2  -4 -23  134.93    5.38
   2   4 -23  133.77    6.18
   2   4 -23  144.43    6.96
   2  -4 -23  148.42    7.26
   2   4 -22    2.69    1.87
   2  -4 -22    1.62    1.26
  -2   4  22    3.01    2.50
   2   4 -22    1.28    1.46
  -2  -4  22    0.82    1.44
   2  -4 -22    2.58    2.04
   2  -4 -22    5.09    2.23
  -2  -4  22    0.53    1.26
   2  -4 -22   -0.02    1.22
   2   4 -21  167.32    8.33
   2  -4 -21  166.73    6.96
   2  -4 -21  172.42    7.04
   2   4 -21  160.40    7.50
   2  -4 -21  159.62    8.56
  -2  -4  21  163.93    7.49
   2  -4 -21  161.22    8.16
  -2   4  21  160.45    8.85
  -2  -4  21  159.71    6.70
  -2   4  20    0.98    2.64
  -2  -4  20    0.13    1.45
  -2  -4  20    0.71    1.85
   2  -4 -20    1.00    1.34
   2   4 -20    1.17    1.68
   2  -4 -20   -0.24    2.37
   2   4 -20   -0.56    1.91
   2  -4 -20   -0.98    1.67
   2  -4 -20    1.70    1.87
   2  -4 -19  190.85    9.34
  -2   4  19  189.85   10.21
   2  -4 -19  189.37   10.20
   2   4 -19  194.07    8.81
   2  -4 -19  194.31    8.01
   2   4 -19  186.45    9.31
   2  -4 -19  195.93    8.37
  -2  -4  19  192.23    8.54
   2   4 -18   56.47    5.02
   2  -4 -18   56.32    5.35
  -2   4  18   53.16    5.70
   2  -4 -18   58.20    4.64
   2  -4 -18   56.81    5.87
   2  -4 -18   61.96    5.01
  -2  -4  18   59.18    4.99
   2   4 -17    8.40    2.33
  -2  -4  17    9.09    2.63
  -2  -4  17   15.89    2.95
   2  -4 -17    8.53    2.09
  -2   4  17    4.18    2.60
   2  -4 -17    9.28    2.82
   2  -4 -17    8.53    2.33
   2  -4 -17    7.18    2.91
   2   4 -16   58.52    5.16
   2   4 -16   58.80    9.01
   2  -4 -16   56.92    5.16
  -2  -4  16   54.26    5.00
  -2   4  16   56.18    8.06
  -2  -4  16   60.55    5.45
   2   4 -16   56.99    8.05
   2  -4 -16   53.34    4.69
   2  -4 -16   62.06    5.18
  -2   4  16   52.77    5.62
   2   4 -15    5.11    2.38
  -2   4  15    4.48    3.28
   2  -4 -15    5.94    3.08
   2   4 -15    2.13    3.81
   2   4 -15    8.86    4.32
  -2   4  15    6.60    2.65
  -2  -4  15    2.91    2.15
  -2  -4  15    3.51    1.44
   2  -4 -15    5.43    2.14
  -2  -4  15    2.24    1.90
   2  -4 -15    3.90    1.70
   2  -4 -15    4.23    1.68
   2   4 -14  215.93    9.44
  -2  -4  14  202.19    8.80
  -2  -4  14  200.64   13.96
   2   4 -14  228.51   15.96
  -2  -4  14  192.66    9.29
  -2  -4  14  216.09    8.32
   2   4 -14  208.43   16.31
  -2   4  14  224.63   15.72
   2  -4 -14  241.54   10.20
   2  -4 -14  213.67    9.28
   2  -4 -14  207.70    8.67
   2  -4 -14  216.09   11.00
  -2   4  14  207.87   10.26
  -2   4  13   98.25    7.00
   2  -4 -13   92.44    6.03
  -2  -4  13  101.58    6.22
   2   4 -13  100.41    6.50
  -2  -4  13   85.72    8.77
   2  -4 -13  102.89    6.08
   2   4 -13  109.58   10.82
  -2  -4  13  102.69    6.80
  -2  -4  13  105.86    5.88
  -2   4  13  102.42   10.62
   2  -4 -13  107.77    7.92
   2  -4 -13  100.68    6.64
   2   4 -13  102.09   11.28
   2  -4 -12   38.40    4.24
   2   4 -12   41.38    4.33
  -2   4  12   37.38    6.56
  -2  -4  12   41.23    4.04
   2   4 -12   41.70    7.46
   2   4 -12   34.22    6.13
  -2   4  12   38.51    4.69
  -2  -4  12   43.26    4.54
  -2  -4  12   35.20    5.39
  -2  -4  12   39.47    3.79
   2  -4 -12   43.15    4.09
   2  -4 -12   38.52    4.03
   2  -4 -12   37.80    5.00
   2  -4 -11    4.89    1.96
  -2  -4  11    8.24    2.57
  -2   4  11    4.66    3.19
  -2   4  11    8.33    2.90
   2   4 -11    6.58    3.81
  -2  -4  11    2.12    2.50
   2   4 -11    7.86    2.48
   2  -4 -11    8.29    2.84
  -2  -4  11    7.31    2.21
   2  -4 -11    8.05    2.43
  -2  -4  11    6.07    2.21
   2   4 -11    8.65    4.06
   2  -4 -11    3.72    2.02
  -2   4  10   46.37    6.66
   2  -4 -10   39.45    4.03
  -2   4  10   38.21    6.26
  -2   4  10   31.66    4.02
  -2  -4  10   35.03    3.62
   2  -4 -10   38.08    3.90
   2   4 -10   38.97    6.53
  -2  -4  10   27.15    5.31
  -2  -4  10   38.71    3.68
  -2  -4  10   33.56    3.83
   2  -4 -10   44.19    3.93
   2  -4 -10   33.21    4.65
   2   4 -10   39.13    6.24
  -2   4   9   52.87    4.77
   2  -4  -9   55.12    5.50
   2  -4  -9   61.28    4.64
  -2  -4   9   60.42    7.39
   2  -4  -9   56.56    4.73
   2   4  -9   60.06    8.07
  -2   4   9   63.03    7.73
  -2  -4   9   55.38    4.35
   2   4  -9   50.12    6.27
   2  -4  -9   56.94    4.32
  -2  -4   9   59.88    4.96
  -2   4   9   56.26    6.93
   2  -4  -8    3.72    1.84
   2   4  -8    0.97    2.51
  -2   4   8    0.63    1.98
   2   4  -8    0.52    2.03
  -2  -4   8    0.50    2.04
  -2  -4   8    2.46    1.75
  -2  -4   8    3.19    1.49
   2  -4  -8    0.59    2.22
  -2   4   8    4.15    2.56
   2  -4  -8    1.44    1.45
   2  -4  -8    0.87    1.51
   2  -4  -7   15.50    3.45
   2   4  -7   11.51    4.02
   2   4  -7   22.19    4.24
  -2  -4   7   21.32    4.49
  -2  -4   7   24.67    2.95
   2  -4  -7   22.70    3.82
   2  -4  -7   20.19    2.71
  -2   4   7   15.73    3.84
   2  -4  -6  560.54   19.71
  -2  -4   6  543.80   20.17
   2   4  -6  553.67   18.66
   2   4  -6  554.68   21.81
  -2   4   6  593.81   21.00
   2   4  -5  303.23   13.34
   2  -4  -5  307.08   14.32
  -2   4   5  304.50   14.93
   2   4  -5  299.29   15.71
  -2   4   4   55.79    6.49
   2   4  -4   64.11    5.81
   2  -4  -4   58.16    6.25
   2   4  -4   58.34    6.91
   2  -4  -3  439.67   16.46
   2   4  -3  424.51   14.30
   2   4  -3  418.24   17.58
  -2   4   3  432.83   17.39
  -2   4   2  283.14   14.11
   2  -4  -2  274.80   12.46
   2   4  -2  279.35   11.14
   2  -4  -2  289.36   13.23
   2   4  -2  268.94   13.70
   2  -4  -1   26.27    4.11
   2  -4  -1   25.67    4.26
   2   4  -1   27.76    4.59
  -2   4   1   22.43    4.35
   2  -4   0    6.28    2.68
   2   4   0    3.05    1.91
   2  -4   0    4.01    2.14
  -2   4   0    3.97    2.43
   2  -4   1  596.14   19.43
   2  -4   1  602.29   18.46
  -2   4  -1  591.94   20.34
   2   4   1  574.78   18.06
   2  -4   2   23.17    3.97
   2  -4   2   19.31    4.05
  -2   4  -2   23.07    4.55
   2   4   2   17.27    3.44
  -2   4  -3  337.49   15.60
   2  -4   3  350.75   15.70
   2   4   3  332.25   12.80
   2  -4   3  354.70   14.20
  -2   4  -4   69.69    7.38
   2  -4   4   82.09    7.82
   2  -4   4   70.15    6.58
   2  -4   5   13.47    3.28
  -2   4  -5   17.47    4.24
   2  -4   5   11.06    3.21
  -2   4  -6    4.12    1.81
   2   4   6    7.85    2.79
   2  -4   6    7.97    2.89
  -2   4  -6    6.51    2.75
  -2  -4  -6   11.96    2.72
   2  -4   6    5.91    2.23
   2  -4   6   15.82    2.89
  -2   4  -7  456.04   11.49
  -2  -4  -7  489.00   12.39
   2  -4   7  485.89   20.21
   2  -4   7  478.90   13.30
  -2   4  -7  474.89   12.33
   2   4   7  479.65   17.86
  -2   4  -7  465.93   19.24
   2  -4   7  456.01   16.61
  -2  -4  -8  321.75    9.39
   2  -4   8  359.10   17.85
  -2  -4  -8  345.88   10.54
  -2  -4  -8  327.61   10.98
  -2   4  -8  347.88   10.71
   2  -4   8  346.95   11.40
   2   4   8  368.52   15.99
  -2   4  -8  367.97   17.21
   2  -4   8  337.43   14.47
  -2   4  -8  334.56   10.00
  -2  -4  -8  316.07   11.06
  -2  -4  -9  122.68    5.94
  -2   4  -9  134.94   10.64
   2  -4   9   99.03    6.90
   2  -4   9  131.97   11.29
  -2  -4  -9  130.68    6.70
   2  -4   9  119.87    8.80
  -2  -4  -9  121.48    7.08
  -2   4  -9  119.06    6.47
   2  -4   9  129.22    7.05
   2   4   9  125.55    9.76
  -2   4  -9  120.91    6.22
  -2   4  -9  115.93    6.39
  -2  -4  -9  116.38    7.01
  -2  -4 -10   14.89    3.03
  -2   4 -10   22.47    4.62
  -2  -4 -10   14.70    2.94
   2  -4  10   14.79    3.27
  -2   4 -10   21.91    2.95
  -2  -4 -10   15.45    2.51
  -2   4 -10   21.30    3.20
  -2   4 -10   18.11    4.69
   2  -4  10   32.73    5.85
   2  -4  10   20.35    3.32
  -2   4 -10   20.51    3.14
  -2  -4 -10   15.64    3.39
  -2  -4 -10   22.91    3.24
  -2  -4 -11  553.11   15.44
  -2  -4 -11  578.72   14.40
  -2   4 -11  547.32   13.68
  -2   4 -11  619.38   23.01
   2  -4  11  498.02   15.72
  -2   4 -11  527.33   25.67
  -2   4 -11  568.34   14.00
   2  -4  11  572.86   14.54
  -2  -4 -11  559.35   12.39
  -2   4 -11  551.96   13.23
   2  -4  11  633.71   25.62
  -2  -4 -11  582.48   14.15
  -2  -4 -11  547.61   15.60
   2  -4  12  120.32   11.95
  -2   4 -12  114.93    6.47
  -2   4 -12  129.16   10.69
  -2  -4 -12  122.09    6.76
   2  -4  12  108.85    7.68
  -2  -4 -12  115.07    6.55
  -2  -4 -12  111.70    7.24
  -2   4 -12  119.04   12.60
  -2   4 -12  113.16    6.45
   2  -4  12  110.86    6.50
  -2   4 -12  122.31    6.41
  -2  -4 -12  116.27    7.51
  -2  -4 -13   13.61    3.11
  -2  -4 -13   13.91    2.94
   2  -4  13   10.88    3.17
  -2   4 -13    8.92    2.05
  -2  -4 -13    7.70    2.64
   2  -4  13   13.47    6.08
   2  -4  13    8.41    2.28
  -2   4 -13   10.86    2.66
  -2   4 -13   15.33    6.46
  -2  -4 -13    7.35    2.25
  -2   4 -13   10.46    2.43
  -2  -4 -14   46.71    4.46
  -2   4 -14   38.14    3.99
   2  -4  14   48.31    5.55
  -2  -4 -14   39.71    4.74
  -2  -4 -14   43.07    4.84
  -2   4 -14   40.72    8.99
  -2   4 -14   43.39    4.20
   2  -4  14   61.22    9.44
   2  -4  14   44.88    4.04
  -2   4 -14   45.90    4.09
  -2  -4 -14   50.55    4.46
  -2  -4 -15  250.39    9.81
  -2   4 -15  234.55    9.14
   2  -4  15  254.39   11.84
  -2   4 -15  248.20    9.50
   2  -4  15  241.40    8.76
  -2   4 -15  242.53    8.88
   2  -4  15  278.16   18.39
  -2  -4 -15  229.64   10.89
  -2   4 -16  278.86   10.01
  -2  -4 -16  288.71   10.50
  -2   4 -16  293.40   10.17
   2  -4  16  270.04   12.27
  -2  -4 -16  267.19   11.86
  -2   4 -16  284.81    9.58
  -2  -4 -17  170.67    8.26
  -2   4 -17  157.70    7.41
  -2   4 -17  169.23    7.87
  -2   4 -17  158.62    7.09
  -2  -4 -17  157.75    9.25
   2  -4  17  161.64    9.29
  -2  -4 -18  103.81    6.32
  -2   4 -18  108.05    6.00
  -2   4 -18  106.67    6.20
   2  -4  18  105.57    7.66
  -2   4 -18  109.83    5.85
  -2  -4 -18  106.16    7.63
  -2   4 -19  445.03   11.58
  -2  -4 -19  438.96   12.35
  -2   4 -19  456.71   12.25
  -2   4 -19  441.84   11.27
  -2  -4 -19  406.14   14.44
   2  -4  19  440.99   14.43
  -2   4 -20   90.57    5.12
  -2  -4 -20   90.19    5.47
   2  -4  20   88.05    6.33
  -2  -4 -20   92.15    7.06
  -2   4 -20  101.00    5.70
  -2   4 -21  119.33    5.50
  -2  -4 -21  124.01    6.03
   2  -4  21  121.22    6.94
  -2   4 -21  117.42    5.84
  -2  -4 -21  122.63    7.59
  -2   4 -22    6.06    1.44
  -2  -4 -22    6.46    2.17
   2  -4  22    9.87    2.35
  -2   4 -22    9.76    1.89
  -2   4 -23    8.60    1.41
   2  -4  23    9.81    2.03
  -2   4 -23    8.38    1.66
  -2  -4 -23    9.78    2.24
   2  -4  24    2.55    1.39
   2   4  24   -0.76    1.69
  -2   4 -24    0.88    0.96
  -2  -4 -24    0.39    1.50
   2  -4  25  293.10    7.04
   2   4  25  297.85    8.57
  -2   4 -25  297.29    6.46
  -2  -4 -25  286.90    8.16
   2  -5 -25   72.21    3.68
  -2   5  25   67.92    3.31
  -2   5  24    0.96    1.13
   2   5 -24    1.25    0.90
   2   5 -24    2.22    1.10
   2  -5 -24   -1.38    1.35
  -2  -5  24    1.09    0.83
  -2   5  24    2.50    1.42
   2   5 -23    3.46    1.20
   2  -5 -23    0.50    1.33
  -2  -5  23    2.40    0.98
  -2   5  23    2.64    1.52
  -2  -5  23    2.23    0.99
   2   5 -23   -0.97    1.32
  -2  -5  22  198.83    6.36
   2  -5 -22  196.96    8.02
   2   5 -22  193.17    6.84
  -2  -5  22  199.10    6.56
   2   5 -22  190.80    7.44
  -2   5  22  194.60    7.89
   2  -5 -22  189.94    7.80
   2  -5 -21   47.37    4.21
   2   5 -21   49.72    3.89
   2   5 -21   51.81    4.40
  -2  -5  21   52.97    3.73
   2  -5 -21   50.67    4.60
  -2   5  21   49.26    4.47
  -2  -5  21   47.46    3.53
   2  -5 -21   45.09    3.31
   2  -5 -21   47.61    3.16
   2   5 -20   41.88    4.14
  -2  -5  20   45.23    3.63
   2  -5 -20   42.92    3.47
   2  -5 -20   48.82    4.64
   2   5 -20   46.60    4.03
  -2  -5  20   44.71    3.59
   2  -5 -20   49.56    3.54
  -2   5  20   39.91    4.26
   2  -5 -20   52.30    5.01
  -2  -5  19  257.85    8.78
   2  -5 -19  257.81   10.40
  -2  -5  19  234.04    8.37
  -2   5  19  246.85   10.30
   2  -5 -19  244.04   10.78
   2   5 -19  239.40    9.17
   2  -5 -19  243.90    8.10
   2  -5 -19  246.04    8.64
  -2  -5  18   83.15    5.40
   2  -5 -18   78.04    6.18
   2   5 -18   74.05    5.41
   2  -5 -18   73.79    4.81
  -2  -5  18   81.65    5.18
  -2   5  18   73.19    5.98
   2  -5 -18   72.96    5.07
   2  -5 -18   78.59    6.42
   2   5 -17    1.38    2.04
   2  -5 -17    2.49    1.60
  -2  -5  17    0.18    1.59
   2  -5 -17    0.58    1.55
  -2   5  17   -1.40    2.38
  -2  -5  17   -1.47    2.03
   2  -5 -17   -2.43    2.78
   2  -5 -17    0.22    1.93
   2   5 -16    0.99    1.91
  -2  -5  16    2.37    1.94
   2  -5 -16    2.03    2.43
   2  -5 -16    5.88    2.31
   2  -5 -16    2.27    2.06
  -2   5  16    1.21    2.02
  -2  -5  16    1.86    1.86
   2  -5 -16    1.23    1.68
   2  -5 -15  100.53    5.97
   2  -5 -15   94.14    6.88
   2   5 -15   92.92    6.46
   2  -5 -15   94.93    6.29
  -2   5  15   96.26    6.87
  -2  -5  15   96.05    6.63
   2  -5 -15  103.49    7.71
  -2  -5  15   89.82    5.61
  -2  -5  15   93.91    5.81
   2  -5 -14   76.69    6.92
   2  -5 -14   73.73    6.14
   2   5 -14   71.15    5.79
  -2  -5  14   77.18    5.28
  -2   5  14   69.68    5.98
  -2  -5  14   66.98    5.66
  -2  -5  14   78.14    5.30
   2  -5 -14   68.54    5.45
   2  -5 -14   73.41    5.25
   2  -5 -13   42.22    4.82
   2  -5 -13   48.10    4.69
   2   5 -13   43.05    4.73
  -2  -5  13   44.17    4.10
  -2   5  13   51.73    5.09
   2  -5 -13   43.04    5.40
  -2  -5  13   47.45    5.09
   2   5 -13   30.90    6.99
   2   5 -13   60.07    9.67
  -2  -5  13   46.60    4.29
  -2   5  13   44.52    7.16
   2  -5 -13   46.14    4.26
   2  -5 -12  413.46   12.09
  -2   5  12  408.87   21.97
  -2  -5  12  352.86   20.00
  -2  -5  12  388.19   13.17
  -2   5  12  354.39   12.46
   2  -5 -12  390.82   10.88
   2  -5 -12  414.30   15.31
   2   5 -12  383.36   20.11
  -2  -5  12  399.78   11.78
   2   5 -12  383.15   22.04
   2   5 -12  394.22   13.22
   2  -5 -12  383.24   12.41
   2  -5 -12  394.57   13.76
  -2  -5  12  375.19   11.12
   2  -5 -11   86.95    5.68
   2  -5 -11   86.82    6.57
  -2  -5  11   88.43    5.72
  -2  -5  11   82.72    5.27
  -2   5  11   82.34    6.10
   2  -5 -11   87.35    5.42
   2  -5 -11   89.08    7.29
  -2  -5  11   88.02    6.47
   2   5 -11   77.10   10.20
   2   5 -11   60.93    8.60
  -2  -5  11   80.22    9.76
  -2   5  11   99.31   11.04
   2   5 -11   76.06    6.03
   2  -5 -11   89.29    6.09
  -2   5  10  235.92    9.74
  -2   5  10  235.58   15.70
   2  -5 -10  247.30   10.75
   2  -5 -10  249.93   11.73
  -2  -5  10  230.63   10.01
   2   5 -10  252.13   15.72
  -2  -5  10  243.57    9.21
  -2   5  10  255.13   16.98
   2   5 -10  229.63   16.66
   2  -5 -10  240.45    9.15
   2  -5 -10  247.76    9.84
  -2   5   9    6.17    3.49
   2  -5  -9    5.05    2.44
   2  -5  -9    1.15    2.31
   2   5  -9    6.91    3.96
   2   5  -9   14.30    5.55
  -2  -5   9    7.81    2.72
  -2  -5   9    7.03    2.22
  -2   5   9    1.05    3.00
  -2   5   9   10.12    2.77
   2  -5  -9    6.25    2.11
   2  -5  -9    2.77    1.61
   2  -5  -8  467.38   14.54
  -2   5   8  460.18   21.19
   2  -5  -8  469.22   12.49
  -2  -5   8  459.35   13.86
  -2   5   8  481.55   22.93
  -2  -5   8  473.02   12.65
   2   5  -8  478.05   23.20
   2  -5  -8  485.71   16.12
   2  -5  -8  443.95   12.78
   2  -5  -7   71.84    5.99
   2  -5  -7   79.68    5.24
  -2  -5   7   80.87    5.98
  -2  -5   7   76.35    5.29
   2  -5  -7   68.00    5.18
  -2   5   7   65.44    5.38
   2   5  -7   62.89    8.45
  -2   5   7   77.18    8.69
   2  -5  -7   73.57    6.37
   2  -5  -6   32.71    3.39
   2  -5  -6   29.71    3.65
  -2  -5   6   27.79    3.35
  -2  -5   6   33.25    3.64
   2   5  -6   30.79    6.00
  -2  -5   6   35.12    4.01
  -2   5   6   32.52    6.04
  -2  -5   6   31.47    3.43
   2  -5  -6   33.37    4.71
  -2   5   6   29.12    3.89
   2  -5  -6   27.13    3.88
   2  -5  -5  141.46    8.13
  -2  -5   5  142.06    6.86
  -2  -5   5  158.49    7.92
  -2  -5   5  153.25    7.16
   2  -5  -5  135.93    7.19
  -2   5   5  136.96   11.36
  -2  -5   5  153.39    6.99
   2   5  -5  129.72   11.52
  -2   5   5  139.22    7.36
   2  -5  -5  156.98    9.16
   2  -5  -5  146.79    7.17
   2  -5  -5  153.61    7.05
   2  -5  -4 1854.60   23.81
   2  -5  -4 1827.31   28.66
  -2  -5   4 1756.86   23.58
   2   5  -4 1757.22   41.10
  -2  -5   4 1861.64   26.58
  -2   5   4 1816.75   40.75
  -2  -5   4 1803.77   23.64
   2  -5  -4 1755.51   25.37
   2  -5  -4 1788.31   24.21
  -2   5   4 1824.65   25.65
   2  -5  -4 1789.67   37.03
  -2  -5   4 1863.43   23.53
  -2  -5   3    6.51    2.28
  -2  -5   3    7.08    2.87
   2  -5  -3    4.61    2.36
   2  -5  -3    5.68    3.24
  -2  -5   3    3.22    1.89
  -2  -5   3    5.70    2.53
  -2  -5   3    4.48    1.89
   2  -5  -3    7.02    2.04
   2  -5  -3    4.01    2.31
   2   5  -3    2.04    2.98
  -2   5   3   -0.79    2.26
  -2   5   3    1.98    2.16
   2  -5  -3    7.59    2.24
  -2  -5   2  474.13   14.92
   2  -5  -2  500.22   15.28
   2  -5  -2  501.73   12.29
  -2  -5   2  490.93   12.61
  -2  -5   2  496.55   11.95
   2  -5  -2  533.61   19.74
  -2   5   2  508.45   21.41
   2   5  -2  502.06   20.92
  -2  -5   2  522.93   13.96
  -2  -5   2  482.89   11.80
   2  -5  -2  504.83   13.95
  -2   5   2  512.82   13.41
   2  -5  -2  502.69   12.47
   2  -5  -1  184.47   11.46
  -2  -5   1  171.27    9.01
   2   5  -1  200.35   13.06
  -2  -5   1  195.62    8.12
   2  -5  -1  192.06    7.54
  -2   5   1  185.05   13.08
  -2  -5   1  205.30    8.73
  -2  -5   1  186.09    7.37
   2  -5  -1  189.90    8.68
  -2  -5   1  194.59    7.45
   2  -5  -1  201.29    9.96
  -2   5   1  186.34    8.12
   2  -5   0 1097.37   27.45
   2  -5   0 1042.06   22.84
  -2  -5   0 1087.62   18.97
  -2  -5   0 1024.41   16.85
  -2  -5   0  999.60   21.31
  -2  -5   0 1122.96   20.25
  -2  -5   0 1039.30   16.74
   2  -5   0 1000.19   28.56
   2  -5   0 1093.39   20.78
   2   5   0 1034.00   28.54
  -2   5   0 1049.43   18.80
  -2   5   0 1037.50   30.80
  -2  -5   0 1079.26   17.98
   2  -5   0 1063.44   17.22
   2  -5   1   52.45    5.37
  -2  -5  -1   51.56    5.31
   2  -5   1   39.62    5.93
  -2  -5  -1   38.70    4.09
   2   5   1   38.95    5.58
   2  -5   1   42.56    6.51
  -2  -5  -1   42.44    4.33
  -2   5  -1   32.96    5.76
   2  -5   1   47.99    4.81
  -2  -5  -1   48.23    4.08
  -2   5  -1   42.28    4.11
   2  -5   2  861.96   21.31
  -2  -5  -2  935.69   17.94
  -2   5  -2  860.45   28.52
  -2  -5  -2  812.28   18.97
   2  -5   2  917.42   19.22
  -2   5  -2  883.76   17.08
   2  -5   2  882.48   27.84
  -2  -5  -2  900.61   16.44
   2  -5   2  942.93   25.24
  -2  -5  -3   14.48    3.43
  -2  -5  -3   11.89    2.25
  -2  -5  -3   12.96    2.62
   2  -5   3    8.35    3.15
   2  -5   3   13.65    4.28
  -2   5  -3   14.32    4.74
   2  -5   3   12.58    2.82
  -2   5  -3   14.65    2.55
   2  -5   4   41.11    5.18
  -2  -5  -4   42.30    4.90
  -2  -5  -4   38.67    3.75
  -2  -5  -4   35.61    3.91
  -2   5  -4   36.41    6.18
   2  -5   4   36.36    6.36
  -2   5  -4   33.89    3.84
   2  -5   4   35.54    4.03
  -2   5  -4   33.50    3.65
   2  -5   5   77.51    8.91
  -2  -5  -5   94.12    6.58
   2  -5   5   69.40    5.80
  -2   5  -5   86.87    9.57
  -2  -5  -5   87.86    5.42
   2  -5   5   92.08    6.45
  -2   5  -5   91.29    5.72
  -2   5  -5   87.57    5.83
  -2  -5  -5   97.66    6.17
  -2  -5  -6  215.34    9.62
  -2  -5  -6  238.61   10.24
   2  -5   6  199.09    9.42
  -2   5  -6  227.79   15.26
  -2  -5  -6  235.34    9.39
   2  -5   6  229.51   15.28
  -2   5  -6  225.35    9.35
  -2   5  -6  227.15    8.77
   2  -5   6  236.90    9.92
  -2  -5  -6  237.05    8.74
  -2  -5  -7   36.31    4.37
  -2  -5  -7   35.54    3.60
  -2  -5  -7   34.23    4.39
   2  -5   7   30.14    3.97
  -2   5  -7   21.76    4.74
  -2  -5  -7   33.69    3.91
   2  -5   7   28.98    6.20
  -2   5  -7   32.12    3.72
   2  -5   7   30.85    3.91
  -2   5  -7   27.67    3.36
  -2  -5  -8  112.54    7.32
  -2  -5  -8  118.15    7.27
   2  -5   8   98.22    6.92
  -2   5  -8  100.46   10.27
  -2  -5  -8  122.42    7.06
   2  -5   8  124.82   12.06
  -2   5  -8  110.75    6.70
   2  -5   8  116.02    7.07
  -2   5  -8  108.38    6.13
  -2  -5  -8  115.55    6.10
  -2  -5  -9   32.91    4.12
  -2   5  -9   28.01    3.58
  -2   5  -9   25.17    5.71
  -2  -5  -9   27.07    3.21
  -2  -5  -9   25.34    3.35
   2  -5   9   26.57    4.02
   2  -5   9   23.47    6.38
   2  -5   9   26.42    3.46
  -2   5  -9   23.57    3.37
  -2   5  -9   20.87    2.88
  -2  -5  -9   31.28    4.21
   2  -5  10  219.46   10.37
  -2  -5 -10  240.05   10.00
  -2   5 -10  221.15    9.19
  -2   5 -10  234.54   15.80
  -2  -5 -10  237.90    9.77
  -2   5 -10  231.72   18.29
  -2   5 -10  232.50    9.49
   2  -5  10  234.62    9.78
  -2   5 -10  228.74    8.78
   2  -5  10  268.89   17.96
  -2  -5 -10  225.79   10.60
  -2  -5 -10  227.64    8.49
  -2  -5 -11   79.89    5.93
  -2   5 -11   79.88    5.59
  -2  -5 -11   82.87    5.82
   2  -5  11   88.27   10.37
  -2   5 -11   89.04    5.93
  -2  -5 -11   81.87    6.62
   2  -5  11   80.13    5.76
  -2   5 -11   86.00    5.47
  -2  -5 -11   79.17    5.09
   2  -5  11   70.77    6.12
  -2   5 -11   74.02   10.70
  -2   5 -11   79.06    9.96
  -2  -5 -12   16.01    3.21
  -2   5 -12   20.59    3.08
  -2  -5 -12   20.22    3.36
  -2  -5 -12   19.40    2.85
   2  -5  12   23.64    3.91
  -2  -5 -12   19.84    3.13
  -2   5 -12   17.35    5.61
   2  -5  12   17.50    2.92
  -2   5 -12   17.09    3.02
  -2   5 -12   16.37    2.69
  -2  -5 -13  100.80    7.45
  -2  -5 -13  111.49    6.94
  -2   5 -13  101.11    6.12
  -2  -5 -13  103.55    6.44
  -2   5 -13  108.73    6.56
   2  -5  13   96.37    6.05
  -2   5 -13  105.04    5.92
  -2  -5 -13  105.14    5.55
   2  -5  13  102.65    7.34
  -2   5 -14   14.91    2.64
  -2  -5 -14   16.38    3.15
   2  -5  14   14.49    3.26
  -2  -5 -14   14.21    2.61
  -2   5 -14   13.69    2.48
   2  -5  14   12.80    2.43
  -2   5 -14   19.69    3.24
  -2  -5 -14   13.50    3.31
  -2   5 -15    0.87    1.35
  -2  -5 -15    1.01    1.59
   2  -5  15    0.19    2.00
  -2  -5 -15   -1.16    1.87
   2  -5  15   -1.18    1.76
  -2   5 -15    2.12    1.99
  -2   5 -15   -0.12    1.40
  -2  -5 -15    0.36    2.32
  -2  -5 -16  212.04    9.03
  -2   5 -16  223.58    8.49
   2  -5  16  223.37   10.27
  -2   5 -16  212.70    8.56
   2  -5  16  201.49    7.56
  -2   5 -16  219.98    7.91
  -2  -5 -16  204.42   10.26
  -2  -5 -17  187.77    8.19
   2  -5  17  184.84    9.09
  -2  -5 -17  182.19    9.65
  -2   5 -17  188.68    7.85
  -2   5 -17  197.75    7.25
  -2   5 -17  192.01    7.57
  -2   5 -18    8.26    1.91
  -2   5 -18    8.18    1.68
  -2  -5 -18    6.44    1.82
  -2   5 -18    7.44    2.06
   2  -5  18    9.92    2.74
  -2  -5 -18   13.11    3.11
  -2  -5 -19  266.05    8.94
  -2   5 -19  281.44    8.23
  -2   5 -19  296.81    9.01
  -2  -5 -19  288.88   11.26
   2  -5  19  288.21   10.30
  -2   5 -20  242.24    7.07
   2  -5  20  262.70    9.22
  -2   5 -20  256.93    7.94
  -2  -5 -20  247.55    9.88
  -2   5 -21   29.13    2.41
   2  -5  21   33.44    3.21
   2   5  21   35.54    3.56
  -2   5 -21   33.66    2.84
  -2  -5 -21   25.96    3.34
   2  -5  22   20.23    2.37
  -2   5 -22   27.51    2.28
   2   5  22   27.05    2.94
  -2  -5 -22   18.29    2.66
   2   5  23   85.26    4.35
  -2   5 -23   89.86    3.64
  -2  -5 -23   85.57    4.64
   2  -5  23   93.14    4.13
   2   6 -22    1.05    0.78
   2  -6 -22    2.42    1.27
   2   6 -22    2.13    1.04
  -2  -6  22    2.06    0.81
  -2   6  22    1.59    0.85
   2   6 -21   13.16    1.73
  -2   6  21   12.45    1.74
  -2  -6  21   14.47    1.74
  -2   6  21   15.79    2.09
   2  -6 -21   12.15    2.02
   2   6 -21   14.05    2.01
   2  -6 -20  130.92    6.32
   2   6 -20  125.07    5.23
  -2  -6  20  119.23    4.94
  -2  -6  20  117.31    4.18
   2   6 -20  126.99    5.69
  -2   6  20  108.90    4.98
  -2   6  20  121.18    5.62
   2  -6 -20  115.33    4.50
   2  -6 -19    8.90    2.27
  -2  -6  19    5.60    1.59
   2   6 -19    9.18    1.96
  -2  -6  19    6.23    1.36
   2  -6 -19    7.19    1.55
  -2   6  19    9.59    1.88
  -2   6  19    7.43    1.96
   2   6 -19    9.30    2.15
   2  -6 -18    0.73    1.26
  -2  -6  18    1.02    1.22
   2   6 -18    1.32    1.51
   2  -6 -18   -0.67    1.65
  -2  -6  18    0.54    0.97
  -2   6  18    2.03    1.31
  -2   6  18   -0.22    1.47
   2  -6 -18    0.98    1.10
  -2  -6  17  170.00    6.99
   2  -6 -17  161.47    8.31
   2   6 -17  141.14    6.82
   2  -6 -17  159.46    8.47
   2  -6 -17  162.13    6.19
  -2   6  17  141.17    6.62
  -2  -6  17  155.83    5.78
  -2   6  17  151.76    7.34
   2  -6 -17  158.02    6.69
  -2  -6  17  139.21    6.42
   2  -6 -16   88.64    6.37
  -2  -6  16   93.43    4.69
   2  -6 -16   94.73    5.04
  -2   6  16   88.50    5.79
  -2   6  16   89.56    5.50
   2  -6 -16   89.27    6.57
   2  -6 -16   90.71    5.39
  -2  -6  16   99.35    5.71
   2   6 -16   89.47    5.75
  -2  -6  16   89.44    5.67
   2  -6 -15   83.83    6.43
   2   6 -15   74.07    5.42
  -2   6  15   86.26    5.90
   2  -6 -15   84.68    5.46
  -2  -6  15   80.79    5.35
  -2   6  15   85.62    5.41
  -2  -6  15   79.99    4.46
  -2  -6  15   71.76    5.39
   2  -6 -15   79.97    4.78
   2  -6 -15   91.81    6.96
   2  -6 -14  109.58    7.63
  -2   6  14  110.55    6.83
   2  -6 -14  116.05    6.00
  -2   6  14  110.17    6.22
  -2  -6  14  117.22    6.94
  -2  -6  14  117.58    6.19
   2   6 -14  116.67    6.95
  -2  -6  14  132.50    6.84
   2  -6 -14  121.40    6.63
   2  -6 -14  121.77    8.09
  -2  -6  13   17.05    3.01
   2  -6 -13   15.41    3.26
   2   6 -13   14.86    2.94
   2  -6 -13   19.92    2.90
   2  -6 -13   21.38    2.74
  -2  -6  13   18.92    3.30
  -2  -6  13   19.36    2.92
  -2   6  13   18.96    3.23
   2  -6 -13   20.11    3.69
   2  -6 -13   21.16    3.23
  -2  -6  12  228.50    9.13
   2  -6 -12  226.03   10.91
   2   6 -12  207.22    9.54
   2  -6 -12  223.87   11.23
   2  -6 -12  220.41    8.17
  -2  -6  12  222.10    9.96
  -2  -6  12  231.59    8.89
   2  -6 -12  217.54    8.48
  -2   6  12  214.57    9.61
   2  -6 -12  219.87    9.09
   2  -6 -11  119.20    6.84
   2  -6 -11  126.26    8.32
  -2  -6  11  126.83    6.90
   2  -6 -11  117.35    6.19
  -2  -6  11  131.67    7.84
  -2  -6  11  132.48    7.01
  -2   6  11  101.16    6.83
   2  -6 -11  130.81    6.68
   2  -6 -11  131.16    8.80
   2   6 -11  121.51    7.54
   2  -6 -10  387.33   14.44
   2  -6 -10  404.83   12.39
   2  -6 -10  394.45   14.78
   2  -6 -10  399.19   11.58
  -2  -6  10  373.99   13.03
  -2  -6  10  417.65   12.20
  -2  -6  10  392.02   11.75
   2  -6 -10  367.68   11.16
  -2   6  10  380.86   12.87
   2  -6  -9   12.33    3.55
  -2   6   9   11.05    2.90
  -2  -6   9   14.98    3.33
  -2  -6   9   15.62    2.89
   2  -6  -9   14.29    2.76
   2  -6  -9    9.77    2.56
  -2  -6   9   12.35    2.55
   2  -6  -9   14.73    2.68
   2  -6  -9   10.16    3.09
  -2  -6   8  128.65    6.76
   2  -6  -8  126.26    6.68
   2  -6  -8  132.82    7.14
   2  -6  -8  126.41    6.91
  -2  -6   8  116.70    7.54
  -2  -6   8  119.00    6.64
  -2   6   8  123.00    7.40
   2  -6  -8  122.34    8.45
  -2  -6   7   37.14    3.81
   2  -6  -7   36.65    3.81
   2  -6  -7   29.67    4.59
   2  -6  -7   32.63    3.83
  -2  -6   7   39.52    4.05
  -2  -6   7   30.51    4.23
   2   6  -7   25.08    3.31
  -2   6   7   29.92    3.99
   2  -6  -6  500.30   13.54
   2  -6  -6  479.04   16.15
  -2  -6   6  499.57   12.87
  -2  -6   6  504.90   14.85
   2   6  -6  510.29   13.28
  -2  -6   6  517.10   13.43
  -2   6   6  495.73   23.43
  -2  -6   6  507.10   12.99
  -2   6   6  523.49   14.78
   2   6  -6  489.16   24.13
   2  -6  -5    2.21    2.06
  -2  -6   5    1.65    1.81
  -2  -6   5    3.89    2.59
  -2  -6   5    0.59    1.61
   2  -6  -5    3.66    1.83
  -2   6   5   -1.39    4.15
   2   6  -5    1.51    1.44
  -2   6   5    1.50    1.85
   2  -6  -5    0.24    1.53
  -2  -6   5    0.11    1.59
   2  -6  -4   46.96    5.56
   2   6  -4   51.25    8.51
  -2  -6   4   53.09    4.51
  -2  -6   4   54.12    4.31
  -2   6   4   52.45    7.95
  -2  -6   4   57.24    5.22
   2   6  -4   53.93    4.50
  -2  -6   4   52.72    4.43
   2  -6  -4   47.13    4.34
  -2   6   4   52.01    4.78
   2  -6  -4   48.82    4.35
   2  -6  -3  311.48   13.25
  -2  -6   3  343.89   11.35
   2  -6  -3  339.51   11.44
  -2  -6   3  338.26   10.40
  -2  -6   3  346.09   12.27
  -2  -6   3  345.92   10.60
  -2   6   3  352.83   19.92
  -2   6   3  350.71   11.78
   2  -6  -3  346.55   10.78
   2   6  -3  356.27   20.01
  -2  -6   2 1103.25   20.25
   2   6  -2 1039.02   33.32
   2  -6  -2 1096.93   20.67
  -2  -6   2 1136.53   21.93
  -2   6   2 1117.42   35.52
  -2  -6   2 1070.08   18.32
   2  -6  -2 1023.47   23.97
  -2   6   2 1082.55   20.44
   2  -6  -2 1094.83   18.76
  -2  -6   2 1094.55   18.41
   2   6  -1  833.04   29.70
  -2   6   1  868.01   31.39
  -2  -6   1  881.96   18.37
  -2  -6   1  898.94   16.46
   2  -6  -1  862.38   22.31
  -2  -6   1  910.76   16.64
   2  -6  -1  900.58   18.97
   2  -6  -1  874.97   16.44
  -2   6   1  876.14   18.25
  -2  -6   1  957.69   19.97
  -2  -6   1  871.75   21.54
  -2  -6   0   32.75    4.36
  -2   6   0   38.60    7.33
   2  -6   0   35.48    5.19
  -2  -6   0   37.53    4.06
  -2  -6   0   34.30    3.38
  -2  -6   0   33.94    3.47
   2  -6   0   36.39    4.24
  -2  -6   0   34.46    4.05
  -2   6   0   36.17    3.88
   2  -6   0   45.57    3.90
   2  -6   1  130.37    9.03
  -2  -6  -1  131.32    8.40
  -2  -6  -1  129.25    7.16
  -2   6  -1  147.56   13.50
  -2  -6  -1  135.91    7.55
  -2  -6  -1  135.88    6.22
   2  -6   1  137.10    7.69
  -2   6  -1  127.00    6.94
   2  -6   1  136.52    6.34
   2  -6   2   45.14    5.59
  -2  -6  -2   47.89    4.31
  -2  -6  -2   48.61    4.78
  -2  -6  -2   56.95    5.20
   2  -6   2   53.88    5.01
  -2   6  -2   44.81    4.50
  -2   6  -2   46.13    7.81
  -2   6  -2   49.80    4.58
  -2  -6  -2   48.25    5.09
   2  -6   3  253.76   12.59
  -2  -6  -3  279.20    9.90
  -2  -6  -3  244.41   11.22
  -2  -6  -3  268.40   10.51
  -2   6  -3  297.32   18.83
   2  -6   3  243.45   16.50
   2  -6   3  270.36   10.76
  -2  -6  -3  294.13   10.79
  -2   6  -3  271.08   10.52
  -2   6  -3  268.83    9.86
  -2  -6  -4  527.93   16.34
  -2  -6  -4  539.44   14.77
  -2   6  -4  585.71   26.34
   2  -6   4  515.76   24.01
  -2  -6  -4  581.46   15.05
  -2   6  -4  552.25   14.93
   2  -6   4  555.76   15.38
  -2   6  -4  536.50   13.86
  -2  -6  -4  576.04   14.15
  -2  -6  -5  171.28    7.79
  -2  -6  -5  164.03    8.41
   2  -6   5  144.44   12.99
  -2   6  -5  157.26    8.14
   2  -6   5  170.62    8.71
  -2   6  -5  162.61   14.12
  -2   6  -5  165.94    7.77
  -2  -6  -5  160.36    8.98
  -2  -6  -6    3.15    2.38
  -2  -6  -6    1.28    2.00
  -2  -6  -6    0.59    1.76
   2  -6   6    0.94    1.99
  -2  -6  -6   -0.07    1.64
  -2   6  -6    0.41    1.86
  -2   6  -6    0.16    1.60
  -2  -6  -7   18.59    3.06
  -2  -6  -7   25.96    3.70
  -2   6  -7   20.23    2.95
  -2  -6  -7   25.69    3.35
   2  -6   7   22.59    3.44
  -2   6  -7   20.19    3.38
  -2  -6  -7   20.46    3.52
  -2  -6  -7   24.36    3.63
  -2  -6  -8  154.24    8.32
  -2  -6  -8  160.94    7.45
  -2  -6  -8  153.92    8.67
   2  -6   8  139.66    7.50
  -2  -6  -8  155.69    8.10
  -2   6  -8  150.51    7.75
  -2  -6  -8  156.64    7.31
  -2   6  -8  145.07    7.56
   2  -6   8  149.10    7.97
  -2   6  -8  145.68    7.10
  -2  -6  -9    2.23    1.84
  -2   6  -9   -0.63    1.98
  -2   6  -9    2.08    1.70
   2  -6   9    0.53    1.72
  -2  -6  -9    2.45    2.07
  -2   6  -9    2.50    2.12
   2  -6   9    3.10    1.97
  -2  -6  -9    4.10    2.35
  -2  -6  -9    4.72    1.82
  -2  -6 -10   95.41    6.79
  -2   6 -10   96.12    6.01
  -2  -6 -10  105.63    7.21
   2  -6  10   95.70    6.34
  -2  -6 -10  109.35    6.77
  -2   6 -10   96.97    6.21
   2  -6  10   96.84    6.28
  -2   6 -10  101.45    5.75
  -2  -6 -10  104.33    5.86
  -2  -6 -11   -0.84    2.04
  -2   6 -11    3.05    1.92
  -2  -6 -11    1.79    1.74
  -2   6 -11   -0.88    1.39
   2  -6  11   -0.16    1.66
  -2   6 -11    1.64    1.97
   2  -6  11   -1.90    1.84
  -2  -6 -11   -1.56    1.58
  -2  -6 -11    2.59    2.37
  -2  -6 -12   41.37    4.75
  -2   6 -12   40.14    3.87
  -2  -6 -12   30.10    3.84
   2  -6  12   41.57    4.36
  -2  -6 -12   41.05    4.17
  -2   6 -12   40.08    4.01
   2  -6  12   42.38    4.00
  -2   6 -12   41.59    3.69
  -2  -6 -12   36.89    3.42
  -2  -6 -13   37.11    4.15
  -2   6 -13   41.48    3.74
   2  -6  13   38.09    4.06
  -2  -6 -13   43.70    4.11
  -2  -6 -13   41.79    4.59
  -2   6 -13   39.16    3.85
   2  -6  13   42.55    3.91
  -2   6 -13   38.41    3.43
  -2   6 -14   45.10    3.81
   2  -6  14   40.08    3.88
  -2  -6 -14   46.55    4.04
  -2   6 -14   44.34    4.07
  -2  -6 -14   40.86    4.62
   2  -6  14   46.62    3.91
  -2   6 -14   44.03    3.44
  -2  -6 -14   42.40    4.12
  -2  -6 -15  271.50    9.61
  -2   6 -15  275.98    8.57
   2  -6  15  285.33    9.89
  -2  -6 -15  288.08    9.02
  -2   6 -15  276.64    9.03
   2  -6  15  285.03    8.62
  -2  -6 -15  271.39   10.77
  -2   6 -15  280.72    7.98
  -2   6 -16    0.45    1.19
   2  -6  16    2.02    1.74
   2  -6  16    0.28    1.21
  -2   6 -16   -0.31    1.46
  -2  -6 -16    2.90    1.72
  -2   6 -17    1.71    0.95
  -2  -6 -17    3.68    1.71
   2  -6  17    5.51    1.70
   2  -6  17    5.18    1.30
  -2   6 -17    2.56    1.24
  -2   6 -17    4.53    1.08
  -2  -6 -18   34.79    3.71
   2  -6  18   32.58    2.97
  -2   6 -18   35.22    2.90
   2  -6  19   55.46    3.50
  -2  -6 -19   54.13    4.15
  -2   6 -19   55.72    3.30
   2  -6  20   16.83    1.90
  -2   6 -20   18.20    1.85
  -2  -6 -20   16.86    2.36
  -2  -6 -21    5.19    1.32
  -2   6 -21    4.11    0.93
   2  -7 -19   31.07    2.59
  -2  -7  19   30.49    2.06
   2   7 -19   36.00    2.45
   2  -7 -18    9.39    1.83
   2   7 -18    9.65    1.46
  -2  -7  18   10.43    1.50
   2  -7 -18   10.86    1.43
   2   7 -18   12.09    1.70
  -2   7  18   10.46    1.65
   2  -7 -17    4.34    1.51
   2   7 -17    8.05    1.48
   2  -7 -17    6.64    1.29
  -2  -7  17    6.28    1.32
   2   7 -17    6.40    1.48
  -2   7  17    6.56    1.62
   2  -7 -16    0.29    1.27
   2   7 -16   -1.79    1.33
  -2  -7  16    0.81    1.16
  -2   7  16   -2.75    1.47
   2  -7 -16    0.19    0.97
  -2  -7  15   33.77    2.95
   2  -7 -15   34.68    3.73
   2   7 -15   30.78    2.94
  -2  -7  15   28.64    2.84
   2  -7 -15   30.40    2.77
  -2   7  15   31.50    3.11
  -2  -7  14    0.00    1.35
   2  -7 -14    2.35    1.83
  -2   7  14   -0.42    1.49
  -2  -7  14    3.97    1.67
   2   7 -14    2.62    1.38
   2  -7 -14    1.65    1.21
  -2  -7  13   52.90    3.86
   2  -7 -13   50.11    4.86
   2   7 -13   43.95    3.88
   2  -7 -13   49.16    3.38
  -2  -7  13   48.54    4.10
  -2   7  13   48.78    3.94
   2  -7 -13   51.31    3.83
  -2  -7  12   54.65    4.03
   2  -7 -12   51.06    5.09
   2   7 -12   52.88    4.37
   2  -7 -12   50.89    3.63
  -2  -7  12   51.07    4.42
  -2   7  12   50.51    4.17
   2  -7 -12   55.15    4.11
   2  -7 -11    0.96    1.47
  -2  -7  11    1.63    1.36
   2  -7 -11   -0.25    1.84
   2   7 -11   -0.37    1.54
   2  -7 -11    0.13    1.29
  -2  -7  11   -3.68    2.36
  -2  -7  11    0.40    1.42
  -2   7  11    0.91    1.55
  -2  -7  10   31.37    3.29
   2  -7 -10   27.02    3.94
   2   7 -10   28.53    3.47
  -2  -7  10   31.31    3.23
  -2  -7  10   25.18    3.47
   2  -7 -10   32.33    3.24
   2  -7 -10   26.14    3.04
  -2   7  10   24.61    3.15
  -2  -7   9    5.61    1.88
   2  -7  -9    6.25    2.90
   2   7  -9    2.88    1.75
   2  -7  -9    4.86    1.88
   2  -7  -9    4.36    1.88
  -2  -7   9    7.31    2.59
  -2  -7   9    6.89    1.98
  -2   7   9    3.04    1.74
   2  -7  -8   86.96    5.46
  -2  -7   8   80.76    5.92
  -2  -7   8   86.69    5.18
  -2  -7   8   87.36    5.33
  -2   7   8   85.97    5.72
   2  -7  -8   86.82    5.39
   2  -7  -8   80.35    6.81
  -2  -7   7   18.30    2.63
   2  -7  -7   23.01    3.92
   2  -7  -7   17.44    2.53
   2  -7  -7   16.68    2.83
  -2  -7   7   21.31    3.53
  -2  -7   7   19.55    2.74
  -2   7   7   15.75    2.82
  -2  -7   6    7.60    1.96
   2  -7  -6   10.49    2.47
  -2  -7   6    6.43    2.69
  -2  -7   6    5.97    1.96
   2   7  -6    7.81    1.96
   2  -7  -6    3.94    2.37
   2  -7  -6    5.77    1.99
  -2   7   6    6.96    2.31
  -2  -7   6    6.10    1.93
   2  -7  -5   -2.12    2.18
  -2  -7   5    2.74    1.34
  -2  -7   5    2.05    1.58
   2  -7  -5    2.58    1.80
  -2   7   5    2.56    1.67
  -2  -7   5    0.65    2.26
  -2  -7   5    3.05    1.45
   2   7  -5   -1.04    1.68
   2  -7  -5    0.79    1.29
   2  -7  -4   -1.95    2.25
  -2  -7   4    0.61    1.53
   2  -7  -4    2.18    1.91
  -2  -7   4    0.31    2.31
  -2  -7   4   -0.62    1.50
   2  -7  -4    4.00    1.78
   2   7  -4    1.81    1.72
  -2  -7   4    1.95    1.31
  -2   7   4    1.00    1.53
   2  -7  -4    1.84    1.46
  -2   7   3    6.08    1.92
  -2  -7   3    5.41    1.76
   2  -7  -3   10.43    3.34
  -2  -7   3    7.60    2.13
   2  -7  -3    8.60    2.48
  -2  -7   3    7.68    2.88
  -2  -7   3    6.42    1.86
   2  -7  -3    8.90    2.12
   2   7  -3    5.04    1.76
   2  -7  -3    4.39    1.62
  -2  -7   2   16.75    2.62
   2  -7  -2   14.96    3.34
  -2  -7   2   13.80    2.74
  -2  -7   2   14.88    3.23
  -2  -7   2   16.50    2.45
   2  -7  -2   15.88    2.68
   2   7  -2   11.41    2.34
   2  -7  -2   18.17    3.05
  -2   7   2   13.66    2.67
   2  -7  -2   16.03    2.49
   2  -7  -1    0.61    1.62
   2  -7  -1   -1.40    2.94
  -2   7   1   -1.52    1.97
  -2  -7   1    1.25    1.57
  -2  -7   1    2.89    2.27
  -2  -7   1   -1.26    1.32
   2  -7  -1    0.07    1.50
   2   7  -1    3.65    2.01
   2  -7  -1    0.43    1.79
  -2   7   0   20.05    2.88
  -2  -7   0   19.21    3.07
   2  -7   0   20.74    3.19
  -2  -7   0   24.18    3.66
  -2  -7   0   18.40    2.45
   2  -7   0   19.79    2.97
   2  -7   0   16.32    3.80
  -2   7   0   18.90    3.49
   2  -7   0   20.78    2.59
   2  -7   1  124.15    5.68
  -2  -7  -1  120.71    6.95
   2  -7   1  126.24    6.87
  -2   7  -1  125.55    6.67
  -2  -7  -1  134.44    7.61
  -2   7  -1  121.40    7.11
   2  -7   1  120.26    6.71
  -2  -7  -2   73.19    6.50
  -2  -7  -2   77.03    5.70
   2  -7   2   78.94    5.46
  -2  -7  -2   78.33    5.70
  -2   7  -2   78.00    5.70
   2  -7   2   75.88    5.47
  -2   7  -2   68.83    4.93
  -2  -7  -3    6.38    2.65
  -2   7  -3   10.54    2.85
  -2  -7  -3   10.13    2.64
   2  -7   3   10.70    2.49
  -2  -7  -3    6.18    2.18
   2  -7   3    7.94    2.39
  -2   7  -3    9.44    2.27
  -2  -7  -4   78.80    6.26
  -2  -7  -4   87.49    6.08
   2  -7   4   97.00    5.83
  -2  -7  -4   97.09    6.09
  -2   7  -4   87.98    6.00
   2  -7   4   86.45    5.79
  -2   7  -4   84.99    5.27
  -2  -7  -5   29.91    4.17
   2  -7   5   32.04    3.34
  -2  -7  -5   32.03    3.88
  -2   7  -5   29.43    3.86
   2  -7   5   28.61    3.62
  -2  -7  -5   27.58    3.36
  -2   7  -5   30.74    3.32
  -2  -7  -6   27.92    4.04
  -2  -7  -6   35.30    4.12
   2  -7   6   33.60    3.30
  -2   7  -6   35.40    3.89
   2  -7   6   34.54    3.72
   2  -7   6   31.53    3.87
  -2  -7  -6   29.43    3.30
  -2   7  -6   27.62    3.01
  -2   7  -7   32.21    3.45
  -2  -7  -7   27.03    3.56
  -2  -7  -7   34.98    3.91
   2  -7   7   34.10    3.29
  -2   7  -7   33.36    3.80
  -2  -7  -7   34.46    3.44
   2  -7   7   31.39    3.45
   2  -7   7   35.41    3.75
  -2   7  -7   29.34    3.11
  -2   7  -8   26.92    3.10
  -2  -7  -8   34.41    4.14
  -2  -7  -8   34.87    3.83
   2  -7   8   26.49    2.83
  -2   7  -8   29.45    3.46
   2  -7   8   28.52    3.02
   2  -7   8   30.47    3.54
  -2  -7  -8   27.50    3.08
  -2   7  -8   27.14    2.77
  -2   7  -9  133.92    6.29
  -2  -7  -9  120.98    6.67
  -2  -7  -9  115.92    6.89
  -2   7  -9  124.87    5.56
  -2   7  -9  119.67    6.28
   2  -7   9  124.78    6.41
  -2   7 -10  136.16    6.19
  -2  -7 -10  139.78    7.27
  -2  -7 -10  139.63    6.88
  -2   7 -10  135.44    5.54
   2  -7  10  141.73    6.67
  -2   7 -10  133.06    6.38
  -2  -7 -10  151.98    6.96
  -2  -7 -11   26.82    3.33
  -2   7 -11   20.59    2.51
  -2  -7 -11   21.88    2.91
   2  -7  11   24.21    2.90
  -2   7 -11   19.22    2.15
  -2   7 -11   17.58    2.64
  -2  -7 -11   18.36    2.82
  -2   7 -12   -0.48    1.33
  -2  -7 -12    0.48    1.34
  -2   7 -12    1.33    1.09
   2  -7  12    1.11    1.17
  -2   7 -12    2.73    1.66
  -2  -7 -12   -1.02    1.82
   2  -7  13  325.46    8.61
  -2  -7 -13  317.53    9.45
  -2   7 -13  335.97    8.93
  -2  -7 -13  321.13    9.04
  -2   7 -13  324.15    8.06
  -2  -7 -14   10.02    1.73
   2  -7  14   11.16    1.72
  -2   7 -14    7.74    1.55
  -2   7 -15   23.97    2.27
   2  -7  15   24.77    2.13
  -2  -7 -15   25.62    2.64
   2  -7  16    3.84    0.97
  -2   7 -16    3.57    1.09
  -2   7 -17  162.86    4.77
   2  -8 -14    5.20    0.97
   2  -8 -13   60.64    3.87
   2   8 -13   64.65    3.20
  -2  -8  13   60.65    2.84
   2  -8 -13   66.54    3.04
   2  -8 -12   47.79    3.73
  -2  -8  12   47.45    2.68
  -2  -8  12   45.06    3.07
  -2   8  12   44.39    2.70
   2   8 -12   52.73    3.17
   2  -8 -12   52.83    2.91
  -2  -8  11   73.90    3.45
   2  -8 -11   76.25    4.88
   2   8 -11   75.39    4.05
   2  -8 -11   64.04    3.32
  -2  -8  11   72.23    4.09
  -2   8  11   59.19    3.26
   2  -8 -11   75.29    3.67
   2  -8 -10   34.55    2.62
   2  -8 -10   35.81    2.67
  -2  -8  10   32.97    2.52
   2  -8 -10   32.58    3.47
   2   8 -10   36.54    3.02
  -2  -8  10   28.12    2.71
  -2   8  10   32.99    2.64
   2  -8  -9    1.36    1.75
   2   8  -9    3.30    1.46
   2  -8  -9    2.51    1.11
  -2   8   9    4.76    1.41
  -2  -8   9    1.93    1.27
   2  -8  -9    4.73    1.32
  -2  -8   9    6.71    1.38
   2  -8  -8   39.76    2.95
  -2  -8   8   35.69    2.64
   2   8  -8   35.48    3.23
   2  -8  -8   35.96    2.94
  -2  -8   8   38.53    3.38
  -2   8   8   35.73    2.85
   2  -8  -8   35.65    3.81
   2  -8  -7   94.28    6.20
   2   8  -7   90.68    5.16
   2  -8  -7   98.02    4.92
  -2   8   7   88.54    4.90
  -2  -8   7  100.44    5.51
  -2   8   7   86.93    4.37
   2  -8  -7   91.48    4.41
   2   8  -6   42.14    3.75
   2  -8  -6   35.01    4.08
   2  -8  -6   43.54    3.42
  -2  -8   6   38.49    3.76
  -2   8   6   39.30    3.38
   2  -8  -6   41.37    3.10
  -2   8   6   39.59    3.14
   2  -8  -5  216.56    9.43
  -2  -8   5  228.63    8.43
  -2  -8   5  207.19    6.68
   2  -8  -5  232.99    7.80
  -2   8   5  223.55    7.94
  -2   8   5  213.71    6.94
   2  -8  -5  223.66    6.89
  -2  -8   4   21.40    2.49
   2  -8  -4   25.22    2.78
  -2   8   4   22.15    2.44
  -2   8   4   25.51    2.97
   2  -8  -4   21.52    2.27
  -2  -8   4   24.97    3.28
  -2  -8   3  155.67    6.34
   2  -8  -3  174.19    6.86
  -2  -8   3  171.16    7.49
  -2   8   3  178.40    7.31
  -2   8   3  164.08    6.14
   2  -8  -3  163.22    5.79
  -2   8   2   77.89    4.22
  -2  -8   2   68.82    4.41
   2  -8  -2   82.61    4.84
  -2  -8   2   74.91    5.06
  -2   8   2   82.04    5.06
   2  -8  -2   72.69    3.78
   2  -8  -2   78.83    3.96
  -2   8   1    0.97    1.09
  -2  -8   1    0.84    1.42
   2  -8  -1    1.80    1.49
  -2  -8   1   -1.42    1.58
   2  -8  -1    0.94    1.33
   2   8  -1   -0.16    1.08
  -2   8   1    1.74    1.51
  -2  -8   0    0.34    1.40
   2  -8   0    1.42    1.26
  -2  -8   0    2.18    1.54
   2  -8   0    2.02    1.06
  -2   8   0    1.47    1.73
   2   8   0   -1.10    1.39
  -2   8   0    0.64    1.45
  -2  -8  -1  203.47    7.74
   2  -8   1  206.26    7.34
  -2   8  -1  218.81    8.04
   2  -8   1  214.29    7.96
   2   8   1  199.76    6.93
  -2  -8  -1  215.65    8.05
  -2   8  -1  200.82    6.47
   2  -8   1  213.89    6.97
  -2  -8  -2   42.95    3.76
   2  -8   2   41.52    3.43
  -2  -8  -2   41.35    3.61
  -2   8  -2   42.48    3.71
   2  -8   2   45.60    3.67
   2   8   2   40.56    3.28
  -2   8  -2   34.77    2.80
   2  -8   2   48.19    3.48
  -2  -8  -3  305.32    9.10
  -2  -8  -3  308.83    9.55
   2  -8   3  307.69    8.58
   2   8   3  288.18    8.35
   2  -8   3  310.27    8.48
  -2   8  -3  288.41    7.34
  -2   8  -3  302.93    9.18
  -2   8  -4   81.00    4.46
   2  -8   4   85.23    4.40
   2   8   4   77.50    4.32
   2  -8   4   82.96    4.61
  -2  -8  -4   75.08    4.52
   2  -8   4   81.77    4.47
  -2  -8  -4   77.09    4.87
  -2   8  -4   92.25    5.05
  -2   8  -5    5.68    1.71
  -2  -8  -5    4.96    1.75
   2  -8   5    0.34    1.34
   2  -8   5    2.58    1.52
   2  -8   5    1.89    1.15
  -2   8  -5    3.31    1.56
  -2  -8  -5    1.81    1.41
  -2   8  -6   22.15    2.26
  -2  -8  -6   26.17    2.97
   2  -8   6   20.66    2.06
  -2   8  -6   25.36    2.70
   2  -8   6   24.40    2.53
  -2  -8  -6   18.94    2.16
   2  -8   6   18.87    2.12
  -2  -8  -7   86.67    4.85
  -2   8  -7   97.20    4.79
   2  -8   7   92.52    4.51
  -2  -8  -8    0.19    1.21
   2  -8   8    2.94    1.07
  -2   8  -8    3.58    1.46
  -2   8  -9   11.30    1.71
  -2  -8  -9   17.88    2.17
   2  -8   9   16.38    1.99
  -2  -8 -10   71.72    3.93
  -2   8 -10   68.24    3.53
   2  -8  10   75.86    3.65
  -2   8 -11   63.23    3.24
   2  -8  11   57.05    2.98
  -2  -8 -11   55.80    3.20
  -2   8 -12   39.89    2.45
   2  -8  12   43.09    2.42
  -3   0  29   71.01    3.52
   3   0 -28    1.13    0.84
  -3   0  28    1.51    1.30
   3   0 -27   51.91    3.12
  -3   0  27   58.31    4.06
   3   0 -27   55.50    3.66
  -3   0  26    0.50    1.51
   3   0 -26   -1.90    1.34
   3   0 -26   -0.48    1.25
   3   0 -25    9.08    1.92
  -3   0  25    9.56    2.45
  -3   0  25   10.36    1.84
   3   0 -25    8.05    2.08
   3   0 -24   -1.29    1.74
   3   0 -24    0.48    1.14
  -3   0  24   -0.68    1.45
  -3   0  24    3.76    2.22
  -3   0  23    1.01    1.25
  -3   0  23    0.47    2.09
   3   0 -23    1.31    1.74
   3   0 -23    1.88    1.49
  -3   0  22    3.10    2.66
   3   0 -22    1.52    1.56
  -3   0  22    1.23    2.20
  -3   0  22    1.42    1.52
   3   0 -22    2.47    2.11
   3   0 -21  112.59    6.05
   3   0 -21  112.12    7.00
  -3   0  21  105.76    6.65
  -3   0  21  107.54    5.95
   3   0 -21  109.36    6.21
  -3   0  21  113.85    7.66
   3   0 -20   -0.86    1.33
   3   0 -20   -0.74    2.13
  -3   0  20    1.73    2.22
  -3   0  20   -0.12    1.53
   3   0 -20    0.70    1.82
   3   0 -20   -2.22    3.73
  -3   0  20   -0.10    1.75
   3   0 -19   15.07    2.33
  -3   0  19   17.50    3.48
  -3   0  19   11.88    2.79
   3   0 -19   13.11    2.53
   3   0 -19    9.00    4.30
   3   0 -19   19.83    5.65
   3   0 -19   16.51    3.17
  -3   0  19   13.55    2.50
   3   0 -18   -0.54    1.60
  -3   0  18    2.05    1.68
  -3   0  18   -1.91    2.43
  -3   0  18   -1.71    2.92
   3   0 -18   -0.83    3.17
  -3   0  18   -0.44    2.43
   3   0 -18   -0.02    4.14
  -3   0  18    1.64    1.90
   3   0 -18   -0.25    1.79
  -3   0  17  138.92    6.82
  -3   0  17  158.06    8.82
   3   0 -17  127.97   11.05
   3   0 -17  127.34   12.15
   3   0 -17  132.10    7.19
  -3   0  17  138.67    7.74
  -3   0  17  133.88    7.75
   3   0 -17  143.60    7.61
   3   0 -17  140.51    6.49
  -3   0  17  148.28   11.51
   3   0 -16   -0.41    2.16
   3   0 -16   -1.38    1.83
  -3   0  16   -0.90    2.21
  -3   0  16    1.95    1.86
   3   0 -16  -10.59    3.65
  -3   0  16   -0.74    2.04
  -3   0  16   -2.21    2.71
   3   0 -16   -2.65    3.28
  -3   0  16    2.94    2.80
   3   0 -16    0.26    2.23
  -3   0  15  638.76   15.53
  -3   0  15  674.05   14.05
   3   0 -15  666.54   23.05
   3   0 -15  645.12   15.03
  -3   0  15  668.00   16.22
   3   0 -15  678.96   15.51
  -3   0  15  697.38   17.41
  -3   0  15  654.24   21.97
  -3   0  14   -2.83    2.21
  -3   0  14   -0.49    1.46
  -3   0  14    0.50    2.02
   3   0 -14   -1.06    2.41
   3   0 -14   -0.14    1.25
   3   0 -13   37.23    5.37
  -3   0  13   45.88    5.48
   3   0 -12    0.03    1.87
  -3   0  12   -0.18    2.00
   3   0 -11   58.88    6.27
  -3   0  11   54.89    5.55
   3   0 -10   -1.96    2.19
  -3   0  10    0.39    1.39
   3   0  -9  167.28    9.70
  -3   0   9  167.43    8.22
   3   0  -8   -1.10    1.84
  -3   0   8    1.15    1.43
   3   0  -8    1.65    2.34
  -3   0   8    2.93    1.82
   3   0  -7  235.19   10.83
  -3   0   7  219.30    9.65
  -3   0   7  232.21    8.47
   3   0  -7  223.27    9.24
   3   0  -6   -0.28    1.54
   3   0  -6   -1.60    1.88
  -3   0   6    0.34    1.29
  -3   0   5  760.66   18.59
   3   0  -5  725.22   18.03
  -3   0   5  720.70   12.42
   3   0  -5  713.29   15.54
   3   0  -4    0.25    1.31
  -3   0   4    0.70    0.91
  -3   0   4    0.70    1.92
  -3   0   3  217.49   10.38
  -3   0   3  203.60    5.00
   3   0  -3  203.78    8.13
   3   0  -2   -0.21    1.51
  -3   0   2   -0.10    0.51
  -3   0   2    0.20    2.24
  -3   0   1  873.80   21.30
   3   0  -1  866.99   16.91
   3   0   0   -0.32    1.51
  -3   0   0    0.54    2.33
  -3   0  -1   30.95    4.76
   3   0   1   37.74    4.00
   3   0   2    1.21    1.80
  -3   0  -2    1.02    2.67
  -3   0  -3 1965.08   34.49
   3   0   3 1941.28   27.75
   3   0   4    1.95    1.86
  -3   0  -4   -0.82    3.58
  -3   0  -5 2165.85   38.22
   3   0   5 2123.87   31.57
   3   0   6    1.09    2.25
  -3   0  -6    0.40    2.74
  -3   0  -7  280.56   14.67
   3   0   7  307.87   13.19
   3   0   8   -0.13    2.41
  -3   0  -8   -1.72    3.04
  -3   0  -9 3258.00   52.35
  -3   0 -10   -2.96    2.64
  -3   0 -11  269.78   16.00
  -3   0 -12   -1.73    2.22
  -3   0 -12    0.55    1.86
  -3   0 -13   54.59    4.51
  -3   0 -13   45.59    3.61
  -3   0 -13   48.96    8.12
  -3   0 -13   51.63    3.83
  -3   0 -13   47.90    4.46
  -3   0 -14    0.71    1.90
  -3   0 -14   -2.58    2.72
  -3   0 -14   -3.87    4.52
  -3   0 -14    0.57    1.55
  -3   0 -15 1286.56   22.04
  -3   0 -15 1257.87   18.86
  -3   0 -16    0.23    1.96
  -3   0 -16    1.51    1.57
  -3   0 -16    1.90    2.05
  -3   0 -17  215.05    8.19
   3   0  17  234.87   16.57
  -3   0 -17  218.45    9.55
  -3   0 -17  218.46    9.78
  -3   0 -18    3.02    2.18
   3   0  18    5.28    4.71
  -3   0 -18    1.32    1.89
  -3   0 -18    3.06    1.80
  -3   0 -19   23.77    3.60
  -3   0 -19   21.56    3.50
  -3   0 -19   22.86    2.95
  -3   0 -20    0.13    1.50
  -3   0 -20    0.76    1.96
  -3   0 -20    1.81    1.45
  -3   0 -20   -0.43    1.92
  -3   0 -21    0.59    1.66
  -3   0 -21    0.01    1.43
  -3   0 -21   -0.60    1.62
  -3   0 -22   -1.21    1.58
  -3   0 -22   -4.05    2.63
  -3   0 -23  415.25   10.45
  -3   0 -23  408.25   12.04
  -3   0 -24   -2.81    1.61
   3   0  24   -1.63    2.36
   3   0  25   77.27    5.51
  -3   0 -25   62.23    4.04
   3   0  26   -1.94    1.66
   3   0  27  255.06    7.64
  -3   1  29   41.48    2.51
  -3  -1  29   36.24    2.36
   3   1 -28   12.80    1.47
   3   1 -28   14.69    1.82
  -3   1  28   18.62    2.08
  -3  -1  28   14.17    1.82
   3  -1 -28   14.54    1.67
   3  -1 -27    0.26    0.93
   3  -1 -27   -0.95    0.93
  -3  -1  27    0.73    1.16
   3   1 -27    1.97    1.13
  -3   1  27    2.06    1.17
   3   1 -27   -0.30    1.16
  -3  -1  27    2.08    1.00
   3  -1 -26   74.64    3.94
   3   1 -26   69.32    3.89
  -3  -1  26   73.58    4.00
  -3   1  26   66.60    4.34
  -3   1  26   74.16    4.81
  -3  -1  26   82.22    5.09
   3  -1 -26   73.79    4.48
   3   1 -26   70.30    4.61
   3  -1 -25  122.93    5.39
   3   1 -25  128.87    5.70
  -3   1  25  129.81    6.47
   3  -1 -25  128.64    6.37
  -3   1  25  125.36    6.66
  -3  -1  25  131.79    5.78
   3   1 -25  133.30    6.74
  -3  -1  25  131.51    6.86
  -3   1  24  566.32   14.68
   3  -1 -24  562.69   12.01
   3   1 -24  533.91   12.17
  -3  -1  24  558.47   12.61
  -3  -1  24  569.86   14.64
  -3   1  24  570.09   14.37
   3  -1 -24  571.39   13.90
   3   1 -24  584.66   14.69
   3  -1 -23   11.76    2.17
   3   1 -23   14.31    2.35
  -3  -1  23   14.02    2.51
  -3   1  23   15.25    3.13
  -3   1  23    9.83    2.55
  -3  -1  23   18.57    3.38
   3  -1 -23   12.79    2.81
   3   1 -23   14.90    2.91
   3  -1 -22    2.07    1.44
   3   1 -22    1.89    1.37
  -3  -1  22    1.81    1.80
  -3  -1  22    2.15    2.21
  -3   1  22    1.93    2.13
   3   1 -22    3.50    2.25
  -3   1  22    0.90    1.89
   3  -1 -22    0.74    1.77
   3  -1 -22   -0.43    1.64
   3  -1 -21    6.28    1.83
   3   1 -21    6.07    1.86
   3  -1 -21   10.62    2.60
  -3  -1  21    8.75    2.33
  -3   1  21    7.65    2.46
   3   1 -21    8.70    2.31
  -3   1  21    7.89    2.54
  -3  -1  21    4.14    2.12
   3  -1 -21    6.03    1.97
   3  -1 -20  342.46   10.19
  -3  -1  20  338.78   11.02
  -3  -1  20  376.89   20.01
   3   1 -20  334.52   10.52
  -3   1  20  338.18   12.68
  -3   1  20  331.74   12.35
  -3  -1  20  341.21   12.49
   3   1 -20  340.18   11.07
   3  -1 -20  353.91   12.11
   3   1 -20  334.88   12.16
   3  -1 -20  330.16   11.06
  -3   1  20  352.97   10.13
   3  -1 -19   42.75    3.80
   3   1 -19   38.87    3.73
  -3   1  19   44.96    5.04
  -3  -1  19   47.68    4.88
   3   1 -19   57.45    9.09
   3  -1 -19   30.84    3.64
  -3   1  19   51.58    7.69
  -3  -1  19   44.73    4.33
  -3   1  19   42.25    3.75
  -3  -1  19   37.78    7.35
   3   1 -19   26.44    6.67
   3  -1 -19   44.07    8.18
   3   1 -19   46.80    4.45
  -3   1  19   38.87    4.66
  -3  -1  19   40.05    4.54
   3  -1 -19   42.78    4.57
   3   1 -19   37.54    4.49
   3  -1 -18  864.90   15.73
   3   1 -18  847.09   16.34
  -3   1  18  877.73   16.03
  -3  -1  18  873.36   17.63
  -3  -1  18  905.28   20.15
   3   1 -18  874.97   29.98
  -3   1  18  839.32   19.93
   3   1 -18  908.68   33.08
   3  -1 -18  932.80   32.91
   3  -1 -18  862.43   18.17
  -3  -1  18  860.11   28.32
   3   1 -18  849.07   17.67
  -3   1  18  852.79   19.50
  -3  -1  18  866.74   19.57
   3  -1 -18  869.57   18.47
  -3   1  18  905.92   29.91
   3   1 -18  879.05   19.14
   3  -1 -17   29.33    3.14
   3   1 -17   34.69    3.61
  -3   1  17   30.19    3.33
  -3  -1  17   30.62    3.48
   3  -1 -17   33.02    3.90
  -3   1  17   25.60    5.81
  -3  -1  17   31.62    5.55
   3   1 -17   30.79    6.03
  -3   1  17   33.04    4.44
   3   1 -17   37.31    6.83
   3  -1 -17   33.67    7.17
  -3  -1  17   37.15    4.64
   3   1 -17   31.85    3.86
  -3  -1  17   32.50    4.15
  -3   1  17   28.60    3.87
  -3   1  17   25.09    3.59
   3  -1 -17   37.87    4.12
   3  -1 -16  191.69    7.30
   3   1 -16  193.68    7.60
  -3  -1  16  197.53    8.28
   3  -1 -16  197.88    8.72
  -3   1  16  194.70    7.49
  -3   1  16  185.93   12.53
  -3   1  16  206.61   10.10
   3  -1 -16  187.76   11.97
   3   1 -16  195.23   13.56
   3   1 -16  203.13   14.79
   3  -1 -16  189.71   14.16
  -3   1  16  191.07    9.49
  -3   1  16  201.80    9.25
  -3  -1  16  185.25    8.86
   3  -1 -16  188.32    8.42
  -3  -1  16  203.84   12.94
   3   1 -16  196.75    8.90
  -3  -1  16  198.11    9.60
  -3  -1  15    2.04    1.97
  -3   1  15    2.58    2.70
  -3   1  15    3.69    2.32
  -3  -1  15    0.24    2.59
   3  -1 -15    0.79    2.10
   3   1 -15    0.88    3.64
  -3   1  15    3.02    2.25
   3  -1 -15    1.63    3.35
  -3  -1  15    5.26    2.52
  -3   1  15    2.58    1.55
  -3   1  15    4.86    2.00
   3   1 -15    3.59    2.07
  -3  -1  15    8.08    2.60
   3  -1 -15    3.54    2.10
   3  -1 -15    3.86    1.89
  -3  -1  14  337.44   10.24
  -3  -1  14  337.93   15.35
  -3   1  14  388.17   13.02
  -3   1  14  327.22   11.67
  -3  -1  14  331.01   11.76
   3  -1 -14  339.99   15.23
   3   1 -14  317.13   16.20
   3  -1 -14  351.96   17.74
  -3   1  14  321.51   10.91
  -3  -1  14  320.17   10.85
  -3   1  14  353.71   15.95
   3  -1 -14  343.39   11.01
   3  -1 -14  336.62   10.48
   3   1 -14  327.26   10.71
  -3  -1  13    1.93    2.05
  -3   1  13    7.20    2.99
   3  -1 -13    2.87    2.06
   3   1 -13    6.84    3.50
   3  -1 -12  186.58   10.76
   3   1 -12  191.91   11.85
  -3   1  12  190.18   10.74
  -3  -1  12  182.92   10.10
   3  -1 -11  431.55   15.86
   3   1 -11  429.00   16.99
  -3   1  11  401.95   14.82
  -3  -1  11  405.57   14.23
   3  -1 -10  544.17   17.48
   3   1 -10  572.71   19.05
  -3   1  10  561.23   16.81
   3  -1 -10  558.31   17.39
  -3  -1  10  559.45   15.79
   3  -1  -9   48.90    5.36
   3  -1  -9   50.34    5.42
   3   1  -9   44.04    5.41
  -3   1   9   44.62    4.60
  -3  -1   9   47.14    4.53
   3  -1  -8   32.34    4.26
   3   1  -8   34.65    4.94
  -3  -1   8   29.84    3.25
  -3   1   8   29.74    3.75
   3  -1  -8   22.66    3.71
   3  -1  -7  442.08   14.54
  -3  -1   7  461.45   16.62
   3  -1  -7  447.07   14.46
   3   1  -7  468.22   15.88
  -3   1   7  452.21   12.86
  -3   1   7  475.95   12.99
  -3  -1   7  465.77   11.88
   3   1  -6   67.06    4.23
  -3  -1   6   70.45    6.69
  -3   1   6   68.67    5.41
  -3   1   6   70.36    4.80
  -3  -1   6   63.78    4.14
   3  -1  -6   63.47    5.61
  -3  -1   5  102.88    8.04
  -3   1   5  105.39    6.94
   3   1  -5  113.22    7.66
  -3  -1   5   98.37    4.61
  -3   1   5  102.74    5.56
   3   1  -5   96.15    4.94
   3  -1  -5  101.16    6.84
   3  -1  -4   65.46    5.46
  -3  -1   4   66.64    3.30
  -3  -1   4   65.24    6.61
  -3   1   4   62.86    5.55
   3   1  -4   65.83    5.64
  -3   1   4   65.38    4.22
   3   1  -4   63.07    4.06
   3   1  -3 1213.85   17.04
  -3   1   3 1300.82   24.52
   3   1  -3 1252.35   23.55
  -3  -1   3 1262.82   27.50
  -3   1   3 1247.33   17.01
   3  -1  -3 1249.08   22.53
  -3   1   2  109.80    6.61
   3  -1  -2  101.12    3.61
   3   1  -2   97.14    4.98
  -3  -1   2   99.21    8.09
  -3   1   2  110.02    7.36
  -3   1   2  105.29    4.78
   3  -1  -2  101.95    6.54
  -3   1   1   93.54    5.90
  -3  -1   1   80.10    7.58
   3  -1  -1   88.94    6.20
  -3   1   1   93.70    7.22
   3   1  -1   90.44    4.99
  -3   1   0    3.29    1.77
   3   1   0    3.33    1.55
   3  -1   0    6.71    2.28
  -3  -1   0    3.57    2.57
  -3   1   0    2.60    2.98
   3   1   1 1631.55   22.37
   3  -1   1 1642.90   26.21
  -3  -1  -1 1594.94   32.14
  -3   1  -1 1688.67   30.87
  -3   1  -1 1615.60   22.95
  -3  -1  -2  581.24   19.93
  -3   1  -2  599.80   18.99
   3   1   2  579.70   13.96
   3  -1   2  584.76   15.93
  -3   1  -2  598.63   13.72
   3  -1   3    6.07    2.17
  -3   1  -3    7.11    1.72
  -3  -1  -3    6.19    3.25
  -3   1  -3    5.60    3.31
   3   1   3   10.04    2.62
   3  -1   4  320.86   12.43
  -3   1  -4  340.38   15.10
  -3  -1  -4  314.71   15.27
   3   1   4  318.38   11.54
  -3   1  -4  329.75    9.78
  -3   1  -5   58.30    6.96
  -3  -1  -5   49.68    6.77
  -3   1  -5   61.85    4.17
   3   1   5   63.98    5.70
   3  -1   5   63.70    6.13
  -3  -1  -6   41.46    6.15
  -3   1  -6   41.54    5.87
  -3   1  -6   38.12    3.24
   3  -1   6   37.22    4.99
  -3  -1  -7  589.60   22.00
  -3   1  -7  601.89   21.46
  -3   1  -7  591.48   11.93
   3  -1   7  641.13   19.40
  -3  -1  -8  106.86    9.80
  -3   1  -8   89.70    8.72
   3  -1   8   99.09    8.18
  -3  -1  -9    1.95    2.82
  -3   1  -9    3.39    3.00
   3  -1   9    2.00    2.10
   3  -1  10   18.87    4.26
  -3   1 -10   15.64    4.03
  -3  -1 -10   17.49    4.89
  -3   1 -11  251.66   15.55
  -3  -1 -11  221.77   15.05
   3  -1  11  248.00   13.77
  -3   1 -12  488.19   22.24
  -3  -1 -12  547.31   13.47
  -3  -1 -12  497.97   22.77
  -3   1 -12  535.43   11.75
  -3  -1 -12  556.49   14.30
   3  -1  12  517.37   20.55
  -3  -1 -13  124.55    7.14
  -3   1 -13  119.20   11.53
  -3  -1 -13  117.31    6.70
  -3  -1 -13  114.50    5.44
  -3   1 -13  114.70    5.59
  -3   1 -13  125.12    5.84
  -3   1 -13  126.86    6.74
   3  -1  13  122.55   10.52
  -3  -1 -13  113.69   11.32
   3  -1  14   36.13    4.79
  -3  -1 -14   35.62    3.38
  -3  -1 -14   29.45    6.47
  -3   1 -14   28.84    5.81
   3  -1  14   27.33    5.26
  -3   1 -14   37.00    3.46
  -3  -1 -14   41.42    4.33
  -3   1 -14   42.37    4.13
  -3   1 -14   43.71    3.79
  -3  -1 -14   42.00    4.75
   3  -1  15  198.41   10.12
  -3   1 -15  229.94    9.29
  -3  -1 -15  214.06    7.74
  -3   1 -15  215.54    8.06
  -3   1 -15  210.16   15.76
  -3   1 -15  222.27    8.22
   3  -1  15  226.89   15.11
  -3  -1 -15  232.80    9.77
  -3  -1 -15  233.27   10.33
  -3  -1 -16   -1.57    2.20
  -3  -1 -16   -0.25    1.98
  -3  -1 -16    0.37    1.58
  -3   1 -16   -1.02    1.63
  -3   1 -16    1.22    1.45
   3  -1  16   -1.46    2.41
  -3   1 -16    1.55    1.93
   3  -1  16    4.34    4.07
   3  -1  17  434.71   14.82
  -3  -1 -17  472.68   11.86
  -3   1 -17  453.56   11.95
   3  -1  17  478.64   22.93
  -3  -1 -17  468.25   14.37
  -3   1 -17  461.64   13.35
  -3  -1 -17  448.46   14.56
  -3   1 -18  764.98   17.42
   3  -1  18  766.47   19.52
  -3  -1 -18  783.37   15.42
  -3   1 -18  783.29   15.80
  -3  -1 -18  770.57   18.70
   3  -1  18  817.75   30.54
  -3  -1 -18  753.16   18.99
  -3  -1 -18  755.31   14.12
  -3  -1 -19  120.18    5.69
   3  -1  19  118.74    7.66
  -3  -1 -19  118.20    6.14
  -3   1 -19  121.21    6.33
  -3   1 -19  123.55    7.20
  -3  -1 -19  113.64    7.56
  -3  -1 -19  123.28    7.66
  -3  -1 -20   21.65    2.62
  -3  -1 -20   19.54    3.65
   3  -1  20   25.44    3.79
  -3  -1 -20   21.82    3.49
  -3   1 -20   20.68    3.19
  -3  -1 -20   23.12    2.97
  -3   1 -20   24.66    3.02
  -3  -1 -21  275.77    8.12
   3  -1  21  280.23   10.64
  -3   1 -21  285.61    9.36
  -3   1 -21  272.97   10.15
  -3  -1 -21  274.97   11.15
  -3   1 -22   53.74    4.60
  -3  -1 -22   59.25    3.73
   3  -1  22   53.32    4.48
  -3   1 -22   55.88    4.12
  -3  -1 -22   52.23    4.93
  -3  -1 -23   24.18    3.34
  -3   1 -23   16.17    2.52
  -3  -1 -23   25.64    2.37
  -3   1 -23   24.48    2.75
  -3   1 -24  332.44    8.70
   3   1  24  320.52   11.56
   3  -1  24  324.42   11.31
  -3  -1 -24  311.27   10.31
  -3   1 -25   73.43    3.89
   3   1  25   70.91    5.13
   3  -1  25   79.05    5.36
  -3  -1 -25   75.58    4.76
  -3  -1 -26    2.84    1.35
   3  -1  26   -0.57    1.50
   3  -1  27    3.63    1.32
   3   1  27    2.34    1.22
  -3  -2  28  132.33    4.07
   3  -2 -28  125.30    4.66
  -3  -2  28  135.13    4.33
   3   2 -28  132.31    4.59
   3   2 -27   71.94    3.42
   3  -2 -27   84.81    4.38
  -3  -2  27   90.17    3.96
  -3   2  27   80.57    4.24
  -3   2  27   84.87    4.09
  -3  -2  27   88.06    4.19
   3   2 -27   84.25    4.28
   3  -2 -27   89.25    3.94
   3   2 -26  262.39    7.19
   3  -2 -26  275.81    8.62
  -3   2  26  290.61    8.98
   3  -2 -26  266.82    7.69
  -3   2  26  262.89    7.95
  -3  -2  26  264.88    7.98
   3   2 -26  264.89    8.40
  -3  -2  26  264.71    7.51
   3   2 -25   88.52    4.61
  -3  -2  25   92.96    4.91
  -3   2  25   87.56    5.52
  -3   2  25   89.78    5.15
  -3  -2  25   89.66    5.19
   3   2 -25   90.48    5.51
   3  -2 -25   88.90    4.89
   3  -2 -25   84.47    4.19
   3  -2 -24    0.55    1.00
   3   2 -24   -0.36    1.17
  -3  -2  24    0.63    1.36
  -3   2  24    0.07    1.83
  -3   2  24   -1.59    1.83
  -3  -2  24   -2.00    2.08
   3  -2 -24   -0.70    1.62
   3   2 -24   -0.86    1.87
   3  -2 -23  277.36    8.48
  -3  -2  23  285.19    9.55
   3  -2 -23  273.56    8.73
  -3   2  23  267.70   10.68
   3   2 -23  290.39   10.68
   3  -2 -23  280.27    9.78
  -3   2  23  281.55   10.12
  -3  -2  23  279.66   10.07
   3   2 -23  265.47    8.90
   3  -2 -22  478.92   11.42
   3   2 -22  476.39   12.28
  -3  -2  22  487.30   12.81
  -3   2  22  482.88   14.98
   3  -2 -22  476.26   13.16
  -3   2  22  484.80   13.71
  -3  -2  22  503.89   13.85
   3  -2 -22  487.06   12.46
   3   2 -22  476.70   14.09
   3  -2 -21   51.84    3.96
   3   2 -21   52.20    4.33
  -3  -2  21   48.95    4.37
  -3   2  21   41.25    4.96
  -3   2  21   47.12    4.68
  -3  -2  21   44.85    4.65
   3  -2 -21   47.60    4.57
   3   2 -21   43.95    4.55
   3  -2 -21   51.75    4.30
   3  -2 -20  223.59    8.07
   3   2 -20  214.74    8.58
  -3  -2  20  225.39    9.22
   3  -2 -20  215.39    9.26
  -3   2  20  235.64   10.98
   3  -2 -20  213.04    8.99
   3   2 -20  217.51    9.98
  -3   2  20  219.78    9.74
  -3  -2  20  215.52    9.55
  -3   2  19  156.48   13.49
   3  -2 -19  166.98    8.10
  -3  -2  19  150.50   12.34
   3  -2 -19  179.39    7.25
   3   2 -19  165.96    7.55
  -3  -2  19  167.49    8.11
  -3  -2  19  178.68    8.91
   3   2 -19  188.22   15.01
   3   2 -19  152.45   14.24
   3  -2 -19  219.07   16.70
   3  -2 -19  171.47    8.34
   3   2 -19  160.98    7.70
  -3   2  19  176.39    9.74
  -3   2  19  164.53    8.44
  -3  -2  19  179.12    8.83
   3   2 -19  178.09    9.01
  -3  -2  18 1028.11   31.50
   3  -2 -18 1018.53   16.98
   3   2 -18  997.31   18.40
  -3  -2  18 1057.62   19.99
  -3   2  18 1039.57   32.90
   3   2 -18 1009.63   21.03
  -3   2  18 1015.50   22.93
  -3  -2  18 1013.47   21.53
   3   2 -18 1036.11   33.82
   3   2 -18 1047.80   35.08
   3  -2 -18 1082.38   35.25
  -3   2  18 1018.41   20.53
  -3  -2  18 1042.17   20.69
   3  -2 -18 1040.90   20.05
   3  -2 -18 1038.76   20.03
  -3  -2  17 1233.17   33.52
   3  -2 -17 1264.82   18.61
   3   2 -17 1255.17   20.44
  -3   2  17 1259.26   25.36
   3  -2 -17 1229.01   21.86
   3   2 -17 1248.05   23.12
  -3  -2  17 1301.88   24.21
   3   2 -17 1331.11   37.54
   3   2 -17 1294.24   38.06
   3  -2 -17 1320.74   37.97
  -3   2  17 1227.78   22.20
  -3  -2  17 1267.00   22.56
  -3  -2  17 1316.28   21.95
  -3   2  17 1290.31   35.75
   3  -2 -17 1286.09   21.92
  -3  -2  16   31.17    3.83
   3  -2 -16   31.62    3.13
   3   2 -16   30.88    3.48
  -3  -2  16   32.43    3.76
  -3   2  16   43.54    7.13
  -3   2  16   38.54    4.76
   3   2 -16   30.98    6.23
  -3  -2  16   25.97    5.36
   3   2 -16   44.43    7.60
   3  -2 -16   38.88    6.79
  -3  -2  16   32.62    4.10
   3  -2 -16   35.01    3.88
   3   2 -16   30.22    3.82
   3  -2 -16   36.32    4.12
  -3   2  16   29.71    3.76
  -3  -2  15   12.08    2.53
   3  -2 -15    7.90    2.29
   3   2 -15    6.47    2.19
  -3  -2  15    5.36    1.97
  -3   2  15    1.42    2.32
  -3   2  15    7.88    2.56
  -3   2  15    3.10    2.25
   3  -2 -15    4.78    2.21
  -3  -2  15    5.14    3.19
   3   2 -15    4.66    3.08
   3  -2 -15    5.98    3.16
  -3  -2  15    6.93    2.84
   3  -2 -15    8.29    2.52
  -3  -2  15    5.07    2.39
   3   2 -15    7.66    2.44
  -3  -2  14    2.99    2.48
  -3  -2  14    1.99    2.05
   3   2 -14    1.02    1.93
  -3   2  14    4.49    3.00
  -3   2  14    2.99    2.61
  -3  -2  14    1.69    2.05
   3   2 -14    1.80    2.66
   3  -2 -14   -0.82    2.81
  -3  -2  14    2.68    2.23
  -3   2  14   -0.33    1.80
  -3  -2  14    0.86    1.72
   3  -2 -14    3.92    1.61
   3   2 -14    2.20    1.98
   3  -2 -14   -0.72    2.16
  -3   2  13   19.63    2.86
  -3  -2  13   23.77    4.38
  -3  -2  13   18.43    3.02
  -3   2  13   24.63    4.51
  -3  -2  13   23.77    3.06
   3  -2 -13   25.96    3.33
   3   2 -13   25.78    5.17
  -3   2  13   17.58    3.24
   3  -2 -13   26.15    4.96
  -3  -2  13   23.81    3.28
   3  -2 -13   20.45    2.96
  -3  -2  12   99.19    8.10
  -3   2  12   97.51    6.41
   3  -2 -12   92.61    7.16
  -3  -2  12   97.34    5.46
   3   2 -12  105.55    9.52
   3  -2 -12   90.14    8.70
  -3   2  12   87.10    8.09
   3  -2 -12  103.29    5.69
   3  -2 -12  110.38    6.27
  -3  -2  11  797.50   21.32
   3  -2 -11  835.11   20.75
   3   2 -11  840.12   25.30
  -3   2  11  812.93   22.98
  -3   2  10   11.47    3.13
   3  -2 -10   14.11    3.15
   3  -2 -10   15.81    4.29
   3   2 -10   13.75    3.58
  -3  -2  10   13.12    3.11
   3  -2  -9  219.31   12.17
  -3  -2   9  212.94    9.87
   3  -2  -9  214.89   10.23
   3   2  -9  216.25   12.23
  -3   2   9  228.55   11.34
   3  -2  -8  132.44    8.02
   3   2  -8  128.55    9.31
  -3   2   8  127.17    8.27
   3  -2  -8  132.50    9.25
  -3   2   7    5.49    2.18
   3  -2  -7    5.78    2.83
   3   2  -7   11.84    3.33
  -3   2   7   10.51    2.54
   3  -2  -7    8.76    2.36
  -3   2   6  114.13    8.27
  -3   2   6  124.68    7.60
   3   2  -6  128.29    8.79
   3  -2  -6  117.58    8.31
  -3   2   6  118.08    7.38
  -3   2   5    0.01    2.19
   3  -2  -5    1.35    2.41
  -3  -2   5    0.51    2.87
  -3   2   5    3.98    2.26
  -3   2   5   -0.20    2.33
   3   2  -5    1.13    2.29
  -3   2   4   37.48    5.07
  -3  -2   4   36.90    6.47
   3   2  -4   33.87    4.42
  -3   2   4   29.49    4.14
   3  -2  -4   36.30    4.91
  -3  -2   3  197.62   12.72
  -3   2   3  187.62   10.21
   3   2  -3  179.12    9.57
  -3   2   3  184.64    9.57
   3  -2  -3  181.54    9.91
   3  -2  -2  964.93   14.99
  -3  -2   2  962.14   27.76
  -3   2   2 1051.59   24.48
   3   2  -2 1022.78   21.93
  -3   2   2 1004.42   21.83
   3  -2  -2 1029.97   22.91
   3  -2  -1   19.93    3.69
  -3  -2   1   21.04    4.85
  -3   2   1   19.62    4.16
   3  -2  -1   24.70    2.74
   3   2  -1   12.58    2.83
  -3   2   1   19.51    3.55
   3  -2   0   40.13    3.71
   3   2   0   35.66    4.17
  -3  -2   0   36.02    5.83
  -3   2   0   39.12    5.51
  -3   2   0   40.41    4.62
   3   2   0   34.02    2.77
   3  -2   0   36.36    4.75
  -3  -2  -1  111.82   10.05
  -3   2  -1  105.35    8.78
   3   2   1  105.52    6.82
  -3   2  -1  100.31    6.86
   3   2   1  106.48    5.24
   3  -2   1   97.32    7.33
  -3   2  -2 1092.14   27.34
  -3   2  -2 1069.61   21.75
  -3  -2  -2 1076.17   30.62
   3   2   2 1073.52   17.82
   3  -2   2 1129.83   24.15
  -3   2  -3   12.90    2.77
   3  -2   3   11.05    3.22
  -3  -2  -3    5.31    3.74
  -3   2  -3   14.32    4.53
   3   2   3   18.38    2.89
   3  -2   4  577.83   17.80
  -3   2  -4  582.67   20.93
  -3   2  -4  578.69   15.72
  -3  -2  -4  547.44   22.39
   3   2   4  555.85   14.82
   3  -2   5   33.56    4.87
  -3  -2  -5   32.13    6.17
  -3   2  -5   29.66    5.21
  -3   2  -5   34.69    4.16
  -3   2  -6   15.90    2.69
   3  -2   6   15.23    3.73
  -3  -2  -6   13.93    4.61
  -3   2  -6    9.16    3.49
   3  -2   7   21.36    3.90
  -3  -2  -7   25.09    5.37
  -3   2  -7   22.82    5.32
  -3   2  -7   23.11    3.28
   3  -2   8   35.33    5.24
  -3   2  -8   38.33    4.10
  -3   2  -8   37.83    6.58
  -3  -2  -8   29.91    5.75
  -3   2  -9   57.43    8.02
  -3  -2  -9   62.86    8.55
   3  -2   9   61.10    6.73
   3  -2  10   43.06    5.71
  -3  -2 -10   50.54    8.28
  -3   2 -10   47.68    7.59
  -3   2 -10   48.87    3.74
  -3  -2 -10   49.42    4.45
  -3  -2 -11  746.58   16.96
  -3  -2 -11  705.28   28.25
  -3   2 -11  664.30   26.60
  -3   2 -11  692.77   13.52
  -3   2 -11  736.81   14.14
  -3  -2 -11  727.46   15.68
   3  -2  11  718.58   23.92
  -3  -2 -12   85.64    6.11
  -3  -2 -12   75.48    9.70
  -3   2 -12   78.25    9.75
  -3   2 -12   81.84    4.93
  -3   2 -12   88.02    5.17
  -3  -2 -12   85.87    5.82
   3  -2  12   74.55    8.15
  -3  -2 -13   39.69    7.79
  -3   2 -13   55.02    4.13
  -3   2 -13   50.55    7.87
  -3   2 -13   54.10    4.22
   3  -2  13   55.63    7.10
  -3  -2 -13   57.20    5.07
  -3  -2 -13   59.35    5.46
  -3   2 -14    2.98    2.05
  -3  -2 -14    3.38    2.03
  -3   2 -14    3.50    1.90
   3  -2  14    2.79    2.82
   3  -2  14    0.79    2.19
  -3  -2 -14    1.57    2.10
  -3   2 -14    2.73    1.72
  -3  -2 -15   43.46    3.59
   3  -2  15   43.17    7.26
   3  -2  15   40.80    5.00
  -3   2 -15   31.12    6.62
  -3   2 -15   39.94    3.72
  -3  -2 -15   36.45    4.34
  -3   2 -15   41.89    4.17
  -3  -2 -15   41.74    4.82
  -3   2 -15   39.52    3.71
  -3  -2 -16  682.57   13.31
  -3  -2 -16  680.53   17.59
   3  -2  16  624.52   18.44
  -3   2 -16  676.31   14.72
  -3   2 -16  682.36   14.79
   3  -2  16  701.12   26.98
  -3   2 -16  695.79   15.98
  -3  -2 -16  683.12   18.41
  -3  -2 -17  841.25   14.86
   3  -2  17  798.03   20.77
  -3   2 -17  813.93   16.28
  -3   2 -17  828.28   16.48
   3  -2  17  852.18   29.94
  -3  -2 -17  822.14   19.59
  -3   2 -17  829.22   17.43
  -3  -2 -17  808.45   20.25
  -3  -2 -18   49.31    5.17
  -3  -2 -18   47.33    3.69
   3  -2  18   44.49    5.20
  -3   2 -18   43.41    4.04
  -3   2 -18   46.43    4.27
  -3   2 -18   50.62    4.51
  -3  -2 -18   46.95    5.33
  -3  -2 -19  106.18    5.28
   3  -2  19   98.35    7.27
  -3   2 -19   99.35    5.81
  -3  -2 -19  108.00    7.52
  -3  -2 -19  107.77    7.52
  -3   2 -19  102.89    6.15
  -3  -2 -20   63.44    4.04
   3  -2  20   65.76    5.89
  -3  -2 -20   79.58    6.54
  -3   2 -20   60.23    4.48
  -3   2 -20   63.68    4.81
  -3  -2 -21    1.26    1.98
  -3   2 -21   -1.79    1.41
  -3   2 -21   -0.47    1.58
   3  -2  22  201.17    8.63
  -3   2 -22  213.49    7.65
  -3  -2 -22  192.30    9.12
   3  -2  23   85.04    5.20
  -3   2 -23   82.85    4.62
   3   2  23   87.96    6.05
   3  -2  23   90.38    5.99
  -3  -2 -23   84.02    5.75
  -3  -2 -24   14.38    2.59
   3  -2  24   17.41    2.35
   3   2  24   17.99    2.76
  -3   2 -24   15.64    2.08
   3  -2  24   17.79    2.74
   3  -2  25   43.25    2.95
  -3   2 -25   49.59    3.06
   3   2  25   44.32    3.60
   3  -2  25   45.58    3.54
  -3  -2 -25   40.83    3.50
  -3   2 -26   91.03    3.63
  -3  -2 -26   82.47    4.31
   3   2  26   77.60    4.04
   3  -2  26   83.63    4.01
  -3  -3  27    9.02    1.32
  -3   3  27    8.12    1.57
   3  -3 -27    5.21    1.24
   3   3 -27    5.61    1.32
   3   3 -26   17.55    2.27
   3  -3 -26   17.09    2.15
   3   3 -26   16.30    1.78
  -3  -3  26   16.51    1.98
  -3   3  26   17.73    2.35
   3  -3 -26   21.02    2.03
  -3  -3  25    1.70    1.21
   3  -3 -25   -0.81    1.00
   3  -3 -25    2.20    1.29
  -3   3  25    2.05    1.57
   3   3 -25    1.99    1.08
   3   3 -25    1.55    1.29
   3   3 -24   63.42    4.03
   3  -3 -24   67.87    4.72
  -3  -3  24   70.48    4.34
  -3   3  24   68.92    5.39
   3  -3 -24   62.34    4.07
  -3   3  24   60.12    3.81
  -3  -3  24   66.88    3.96
   3   3 -24   65.40    4.75
   3   3 -23    7.19    1.83
  -3  -3  23    5.15    1.66
  -3   3  23    7.28    2.26
   3  -3 -23    8.05    1.90
  -3  -3  23   11.97    2.17
   3  -3 -23   10.64    2.14
   3   3 -23    7.58    2.43
   3  -3 -23    6.44    1.63
   3   3 -22    7.29    1.78
  -3  -3  22    8.00    2.17
  -3   3  22    5.34    2.44
   3  -3 -22    6.58    2.15
   3  -3 -22    6.02    2.05
  -3   3  22    3.52    1.39
  -3  -3  22    6.66    2.04
   3   3 -22    7.56    2.48
   3  -3 -22    7.53    1.97
   3  -3 -21    6.10    2.18
   3   3 -21    6.42    2.01
   3  -3 -21    3.44    1.84
  -3  -3  21    4.03    1.96
  -3   3  21    6.50    2.79
   3   3 -21    1.34    1.98
  -3   3  21    4.72    1.49
  -3  -3  21    1.64    1.52
   3  -3 -21    3.62    1.97
  -3  -3  20   -1.14    1.59
   3   3 -20    1.62    1.85
   3   3 -20   -0.33    2.32
  -3  -3  20    1.92    1.82
  -3  -3  20    3.18    2.14
  -3   3  20    0.47    2.60
  -3   3  20   -1.93    1.76
   3  -3 -20    1.73    1.70
   3  -3 -20    1.42    1.90
   3  -3 -19  262.35   10.01
  -3  -3  19  243.99    8.54
   3   3 -19  238.56    9.27
  -3  -3  19  253.78    9.84
  -3   3  19  237.11   11.28
  -3  -3  19  254.60   10.64
  -3   3  19  251.88    9.56
  -3  -3  19  252.28    9.50
   3   3 -19  254.84   10.86
   3  -3 -19  246.16    9.78
  -3  -3  18    2.19    1.74
   3  -3 -18   -1.81    2.14
   3  -3 -18   -1.22    1.46
   3   3 -18   -0.84    1.46
  -3  -3  18   -0.63    1.87
  -3   3  18    2.33    2.55
  -3  -3  18    0.72    2.09
  -3   3  18    2.51    1.60
  -3  -3  18   -3.44    2.13
   3  -3 -18    1.24    1.82
   3   3 -18    0.65    1.96
   3  -3 -18    1.63    2.46
   3   3 -17   86.38    5.65
   3  -3 -17   86.49    5.95
  -3   3  17   81.67    7.05
  -3  -3  17   91.41    5.45
  -3  -3  17   96.00    6.87
   3   3 -17   96.63   10.51
  -3  -3  17   87.56    5.87
  -3   3  17   82.59    5.59
  -3  -3  17   90.40    5.80
  -3   3  17   97.49   10.56
   3  -3 -17   86.02    4.93
   3   3 -17   84.09    6.42
   3  -3 -17   87.82    6.84
   3  -3 -17   84.90    5.95
  -3  -3  16  133.97    6.71
   3  -3 -16  123.72    5.81
   3   3 -16  120.29    6.70
  -3  -3  16  130.91    7.07
  -3   3  16  137.26    8.57
   3  -3 -16  146.79    8.78
  -3  -3  16  139.92    8.27
   3   3 -16  141.10   12.97
   3   3 -16  106.64   11.54
  -3   3  16  119.34    6.61
  -3  -3  16  128.58    6.78
  -3   3  16  148.84   12.66
   3   3 -16  139.01    7.96
   3  -3 -16  126.42    7.06
   3  -3 -16  133.91    7.48
  -3  -3  15   76.66    5.10
  -3  -3  15   78.57    5.50
  -3  -3  15   72.79    6.05
   3   3 -15   66.33    5.01
   3  -3 -15   65.65    6.04
   3   3 -15   92.76   10.41
  -3   3  15   70.70    6.34
   3   3 -15   67.72    8.65
   3  -3 -15   82.55    9.12
  -3   3  15   71.21    8.90
  -3  -3  15   73.43    5.16
   3  -3 -15   66.93    4.34
   3  -3 -15   68.32    5.16
   3  -3 -15   67.92    5.33
  -3  -3  14   87.75    5.46
   3  -3 -14   85.79    4.83
   3   3 -14   84.36    5.51
  -3  -3  14   94.66    5.88
  -3  -3  14   81.06    6.40
   3   3 -14   85.62    9.75
   3  -3 -14   90.49    9.34
   3  -3 -14   91.15    5.90
  -3   3  14   84.23    9.34
  -3  -3  14   77.23    5.14
  -3   3  14   85.19    6.96
   3  -3 -14   92.22    7.07
   3  -3 -14   81.80    5.78
  -3  -3  13  411.99   11.49
   3  -3 -13  413.49   12.64
   3   3 -13  377.41   11.42
  -3   3  13  411.37   14.03
   3   3 -13  432.17   20.56
  -3  -3  13  405.61   13.40
   3  -3 -13  415.22   18.46
   3  -3 -13  402.25   14.21
  -3   3  13  412.77   19.24
  -3  -3  13  401.64   11.64
   3  -3 -13  409.02   12.07
  -3  -3  12  291.92    9.61
   3   3 -12  258.62    9.27
  -3   3  12  264.53   11.07
  -3  -3  12  275.82    9.46
   3   3 -12  293.32   16.57
  -3  -3  12  275.16   10.89
   3  -3 -12  289.37   14.82
  -3   3  12  288.39   15.75
   3  -3 -12  271.51   10.00
   3  -3 -12  274.44    9.70
   3  -3 -12  278.30   11.75
   3  -3 -12  273.07    9.86
  -3  -3  11   13.79    2.63
   3  -3 -11   12.65    2.35
  -3  -3  11   10.42    2.38
  -3   3  11   10.56    2.81
   3   3 -11    6.54    3.17
   3  -3 -11    6.32    2.68
  -3  -3  11   10.07    2.86
   3  -3 -11   11.69    2.66
  -3   3  11    8.82    3.08
   3  -3 -11    9.58    3.27
   3  -3 -11   15.58    2.72
   3   3 -10  148.75   11.12
  -3  -3  10  153.31    6.75
   3  -3 -10  147.35    7.13
  -3  -3  10  141.92    6.50
   3  -3 -10  141.95    8.17
  -3   3  10  144.84    7.70
  -3  -3  10  141.92    7.61
   3  -3 -10  153.64   10.07
  -3   3  10  138.34   10.42
   3  -3 -10  144.92    6.78
   3  -3  -9  419.67   11.63
   3   3  -9  430.49   18.39
  -3  -3   9  436.24   12.71
   3  -3  -9  442.74   15.88
  -3  -3   9  435.82   10.91
  -3   3   9  409.61   17.19
   3  -3  -9  408.71   11.06
   3  -3  -9  406.97   17.95
  -3   3   8   68.47    7.56
   3   3  -8   68.64    7.35
   3  -3  -8   65.42    5.90
  -3   3   8   52.82    6.25
   3  -3  -8   53.38    6.79
   3  -3  -7  325.31   15.31
   3  -3  -7  304.12   11.67
   3   3  -7  310.10   14.76
  -3   3   7  293.93   13.90
  -3   3   7  320.79   15.26
   3  -3  -6  135.98    9.89
  -3   3   6  131.87    9.07
   3   3  -6  156.39   10.25
  -3   3   6  134.27    9.23
  -3   3   6  136.80    9.94
   3  -3  -5   37.07    5.27
  -3   3   5   41.72    5.57
  -3   3   5   29.40    4.32
   3   3  -5   33.07    4.75
   3  -3  -4    0.13    2.22
  -3   3   4   -2.72    3.02
  -3   3   4   -1.02    2.06
   3   3  -4    2.83    2.31
  -3   3   3  747.61   22.91
   3   3  -3  730.73   20.12
  -3   3   3  736.13   21.56
   3  -3  -3  760.01   22.07
   3  -3  -2   21.32    3.83
  -3   3   2   25.94    4.59
   3   3  -2   26.69    4.07
  -3   3   2   21.77    4.37
  -3   3   1    0.68    2.75
   3   3  -1    3.67    2.55
  -3   3   1   -1.63    2.14
   3   3  -1    1.49    1.84
   3  -3  -1    1.91    1.41
   3  -3  -1    1.19    2.16
   3  -3   0  117.62    7.47
  -3  -3   0  131.79   12.38
   3   3   0  133.17    7.91
  -3   3   0  115.18    8.59
   3   3   0  130.88    8.48
  -3   3   0  120.56   10.00
   3  -3   0  116.30    8.68
   3  -3   1  532.15   16.19
  -3  -3  -1  494.85   23.54
  -3   3  -1  517.86   20.75
   3   3   1  530.77   15.19
  -3   3  -1  508.24   17.46
   3  -3   1  542.91   18.37
   3   3   1  509.96   15.66
   3  -3   2  389.41   14.33
  -3   3  -2  413.72   18.92
  -3   3  -2  381.00   15.15
  -3  -3  -2  385.32   21.13
   3   3   2  400.95   12.90
   3  -3   2  416.30   16.17
   3  -3   3   82.97    7.38
   3  -3   3   81.73    6.98
  -3   3  -3   79.45    8.90
  -3   3  -3   73.36    6.86
  -3  -3  -3   68.74    9.53
   3  -3   4   10.06    3.09
  -3  -3  -4    7.46    3.88
  -3   3  -4   13.27    5.00
   3  -3   4    9.13    2.86
  -3   3  -4    7.96    3.00
   3  -3   5    1.39    2.09
  -3  -3  -5    1.41    3.86
  -3   3  -5    1.52    2.61
   3  -3   5    1.32    1.75
  -3   3  -5    2.12    1.84
  -3   3  -6  673.13   26.04
  -3   3  -6  647.66   19.85
   3  -3   6  638.75   20.78
  -3  -3  -6  633.16   27.46
  -3   3  -7  377.01   15.44
  -3   3  -7  354.00   19.41
   3  -3   7  370.55   16.08
  -3  -3  -8  210.45    8.85
   3  -3   8  197.97   12.11
  -3   3  -8  213.92   11.62
  -3  -3  -8  199.88   16.18
  -3  -3  -8  215.58    8.48
  -3   3  -8  205.17   15.00
  -3   3  -8  219.06    8.01
  -3  -3  -9   23.71    3.41
   3  -3   9   14.83    3.51
  -3  -3  -9   22.92    3.07
  -3  -3  -9   22.13    2.86
  -3  -3  -9   17.76    6.20
  -3   3  -9   19.79    4.37
  -3   3  -9   13.74    2.79
  -3   3  -9   21.86    2.78
   3  -3   9   19.42    3.19
  -3   3  -9   21.09    2.71
  -3  -3 -10  227.96    9.07
  -3  -3 -10  199.18   16.24
  -3   3 -10  229.77   16.85
  -3   3 -10  230.15    8.32
   3  -3  10  229.29   13.60
   3  -3  10  226.48    9.26
  -3   3 -10  244.14    8.67
  -3  -3 -10  224.12    9.29
  -3  -3 -10  217.04    9.57
   3  -3  11   52.11    6.77
  -3  -3 -11   45.15    4.21
  -3  -3 -11   36.03    7.37
  -3   3 -11   50.41    8.54
  -3   3 -11   55.61    4.38
   3  -3  11   46.34    4.46
  -3   3 -11   56.14    4.42
  -3  -3 -11   53.36    5.12
  -3  -3 -11   44.08    4.63
  -3  -3 -12  326.05   10.87
  -3  -3 -12  286.87   20.12
  -3   3 -12  335.38   20.85
  -3   3 -12  328.13   10.15
   3  -3  12  316.90   16.73
  -3   3 -12  325.96   10.18
  -3  -3 -12  315.40   11.50
  -3  -3 -12  325.68   12.23
   3  -3  13   88.82    7.21
  -3  -3 -13   86.17    5.80
  -3   3 -13  100.21   12.30
  -3   3 -13   93.48    5.66
   3  -3  13   94.23    9.66
  -3  -3 -13   89.01    6.47
  -3   3 -13  100.55    5.78
  -3  -3 -13   86.22    6.49
   3  -3  14   10.15    4.23
  -3  -3 -14    8.79    2.91
  -3  -3 -14    5.04    2.14
  -3   3 -14   12.63    6.25
  -3   3 -14   13.18    2.52
  -3  -3 -14    9.20    2.80
  -3   3 -14    8.97    2.04
   3  -3  14   10.01    3.35
   3  -3  15   -4.23    5.39
  -3  -3 -15   -1.85    2.74
  -3   3 -15   -1.22    1.71
  -3  -3 -15   -0.89    2.40
   3  -3  15    2.10    2.72
  -3   3 -15    4.30    4.90
  -3   3 -15    1.66    1.70
  -3   3 -15    1.08    1.63
   3  -3  16  419.59   15.40
  -3   3 -16  420.35   11.88
  -3   3 -16  423.55   11.93
  -3  -3 -16  417.68   14.33
  -3   3 -16  416.18   12.08
  -3  -3 -16  415.54   14.65
   3  -3  17  241.68   11.61
  -3   3 -17  259.91    9.42
  -3   3 -17  262.52    9.33
  -3  -3 -17  245.71   11.18
  -3   3 -17  266.48    9.50
  -3  -3 -17  260.69   11.68
  -3   3 -18    2.51    1.89
  -3  -3 -18    5.56    2.78
   3  -3  18    3.23    2.37
  -3   3 -18    0.59    1.56
  -3  -3 -18    3.59    2.65
  -3   3 -18    3.30    1.84
  -3  -3 -19    3.19    2.72
   3  -3  19    3.10    2.39
  -3   3 -19    3.01    1.64
  -3   3 -19    4.70    1.80
  -3  -3 -20   19.25    3.56
   3  -3  20   22.10    3.64
  -3   3 -20   18.47    2.64
  -3  -3 -21   19.81    3.36
   3  -3  21   19.52    3.28
  -3   3 -21   22.13    2.80
   3   3  21   14.73    2.72
   3  -3  21   13.43    2.29
   3  -3  22   49.80    4.34
  -3   3 -22   47.15    3.60
   3   3  22   45.86    4.02
   3  -3  22   42.14    3.74
  -3  -3 -22   51.95    4.89
  -3  -3 -23    7.67    2.28
   3  -3  23    8.35    1.92
  -3   3 -23   11.08    1.76
   3  -3  24   32.57    2.85
  -3  -3 -24   28.68    3.05
  -3   3 -24   35.90    2.66
   3  -3  25    2.44    1.08
  -3   3 -25    2.84    1.00
  -3  -3 -25    0.76    1.24
   3   3  26   54.54    3.41
  -3  -4  26    0.02    0.73
  -3   4  26   -0.38    0.95
   3   4 -26    0.39    0.73
   3   4 -25    9.03    1.27
  -3  -4  25   13.53    1.74
  -3   4  25   10.39    1.67
   3   4 -25   13.59    1.89
   3  -4 -25   12.45    1.94
  -3   4  25   15.82    2.12
   3   4 -24    1.64    1.01
   3  -4 -24    5.41    1.54
  -3  -4  24    4.24    1.28
   3  -4 -24    6.79    1.53
  -3   4  24    0.24    1.40
   3   4 -24    3.47    1.50
   3   4 -23   37.18    3.00
   3  -4 -23   45.07    3.83
  -3  -4  23   45.99    3.41
  -3   4  23   39.01    3.87
   3  -4 -23   45.55    3.33
   3   4 -23   45.52    3.86
   3  -4 -23   42.64    3.07
  -3  -4  22   26.56    2.59
   3   4 -22   20.49    2.45
  -3  -4  22   22.59    2.60
   3  -4 -22   19.61    2.68
  -3   4  22   24.56    3.40
   3  -4 -22   22.76    2.56
   3   4 -22   19.84    2.94
   3  -4 -22   20.72    2.53
  -3  -4  21   58.87    3.91
   3   4 -21   58.19    4.20
   3  -4 -21   62.86    4.96
  -3  -4  21   60.16    4.39
  -3   4  21   59.04    5.39
   3  -4 -21   64.12    4.44
   3   4 -21   57.64    4.90
   3  -4 -21   59.09    4.25
   3   4 -20    1.99    1.67
  -3  -4  20    2.36    1.34
  -3  -4  20    0.52    1.45
  -3   4  20   -0.85    2.49
   3   4 -20    0.82    1.80
   3  -4 -20    1.18    1.66
   3  -4 -20    2.99    1.93
   3  -4 -20    0.18    1.45
   3  -4 -19   62.29    5.24
   3   4 -19   55.78    4.52
  -3  -4  19   51.21    4.38
  -3   4  19   58.06    5.75
   3  -4 -19   55.34    5.40
  -3  -4  19   63.74    5.29
  -3  -4  19   54.64    4.23
   3  -4 -19   57.26    4.59
   3   4 -19   55.51    5.41
   3  -4 -19   69.68    5.16
   3  -4 -18  105.42    6.86
   3   4 -18  120.74    6.76
  -3  -4  18  112.01    6.43
  -3   4  18  122.79    8.08
   3  -4 -18  109.37    6.70
  -3  -4  18  114.08    7.30
   3   4 -18  116.34    7.47
   3  -4 -18  112.76    6.48
  -3  -4  18  119.46    6.33
   3  -4 -18  113.78    7.91
  -3  -4  17  189.07    8.09
   3  -4 -17  174.39    8.77
   3   4 -17  177.08    8.24
  -3  -4  17  191.65    8.34
   3  -4 -17  193.23   10.34
  -3   4  17  187.50   10.01
   3  -4 -17  183.28    8.36
  -3  -4  17  194.77    9.58
   3   4 -17  187.39    9.42
   3  -4 -17  190.28    8.84
  -3  -4  16  310.26   10.44
   3  -4 -16  312.24   11.64
   3   4 -16  300.13   10.75
   3  -4 -16  323.67   11.52
  -3  -4  16  302.52   10.48
  -3   4  16  317.27   12.84
  -3  -4  16  304.96   12.14
   3  -4 -16  321.40   13.35
   3  -4 -16  318.33   10.94
  -3  -4  15    5.34    1.97
  -3   4  15    0.80    4.42
  -3  -4  15    6.92    2.09
   3   4 -15   10.23    5.53
  -3   4  15    7.46    2.55
   3   4 -15    3.38    3.59
   3   4 -15    6.39    2.26
  -3  -4  15    9.16    2.95
   3  -4 -15    7.17    2.48
   3  -4 -15    2.70    2.77
   3  -4 -15    6.19    2.49
   3  -4 -15    4.75    2.15
  -3  -4  14   80.07    5.59
   3  -4 -14   78.06    5.96
   3   4 -14   86.88    5.99
  -3  -4  14   84.46    5.57
   3   4 -14   94.99   10.82
  -3  -4  14   86.75    6.56
   3   4 -14   96.92   11.77
  -3   4  14   79.64    9.53
   3  -4 -14   82.90    5.78
  -3   4  14   73.07    6.13
   3  -4 -14   87.29    7.24
   3  -4 -14   80.50    6.05
  -3  -4  13  208.78    8.70
   3  -4 -13  198.31    9.12
   3   4 -13  202.79    8.92
  -3  -4  13  204.61    8.44
  -3   4  13  199.55    9.96
   3  -4 -13  196.85    9.02
   3   4 -13  218.02   15.76
  -3  -4  13  188.83    9.44
   3   4 -13  226.04   17.45
  -3   4  13  213.30   15.31
   3  -4 -13  214.45    9.01
   3  -4 -13  216.51   11.09
  -3  -4  12   10.04    2.16
   3   4 -12    8.79    2.35
  -3   4  12   13.01    4.91
  -3  -4  12    5.99    1.61
  -3   4  12   12.43    2.84
   3   4 -12    7.84    4.77
   3   4 -12   11.46    4.16
  -3  -4  12    9.39    2.60
   3  -4 -12   12.16    2.74
   3  -4 -12   14.62    2.96
   3  -4 -12   16.61    3.65
   3  -4 -12   15.49    3.02
   3  -4 -11    1.86    1.82
  -3  -4  11    0.28    1.64
  -3   4  11   -1.68    2.94
   3   4 -11    3.19    3.13
  -3  -4  11    2.19    1.77
   3  -4 -11    1.00    1.77
   3   4 -11   -0.01    1.86
  -3   4  11    2.81    2.01
   3   4 -11    2.19    3.86
  -3  -4  11   -2.22    2.43
   3  -4 -11    0.98    1.60
   3  -4 -11   -0.06    2.09
  -3  -4  10  246.11    9.20
   3  -4 -10  243.37    9.83
   3   4 -10  239.69    9.51
  -3  -4  10  234.74    8.38
  -3   4  10  231.50    9.96
   3   4 -10  249.00   15.43
  -3  -4  10  244.31   10.41
  -3  -4  10  251.63    9.09
   3   4 -10  229.74   16.24
  -3   4  10  268.44   15.92
   3  -4 -10  257.93   11.98
   3  -4 -10  241.77    9.19
   3  -4 -10  234.59    9.42
  -3  -4   9   42.83    3.96
  -3   4   9   36.92    5.85
   3  -4  -9   34.95    4.06
   3   4  -9   42.77    7.20
  -3  -4   9   30.07    3.24
  -3   4   9   41.24    4.55
  -3   4   9   40.95    6.28
   3   4  -9   34.72    5.90
  -3  -4   9   40.14    3.79
  -3  -4   9   34.85    4.31
   3  -4  -9   38.63    3.78
   3  -4  -9   42.83    4.22
   3  -4  -9   42.85    5.35
  -3   4   8   57.69    7.51
  -3  -4   8   65.09    4.82
   3  -4  -8   64.52    7.96
   3  -4  -8   66.27    5.30
  -3   4   8   58.18    5.24
   3  -4  -8   56.22    4.66
   3   4  -8   55.82    6.97
  -3  -4   8   66.47    5.47
  -3  -4   8   65.89    4.73
  -3   4   8   57.36    7.36
   3  -4  -8   62.86    4.70
   3  -4  -8   72.13    6.53
   3   4  -8   55.56    7.77
   3  -4  -7    0.14    1.65
   3  -4  -7    1.10    1.73
  -3  -4   7    1.80    1.56
  -3   4   7    5.10    3.04
   3  -4  -7   -1.60    2.33
   3  -4  -7   -1.58    2.92
   3   4  -7    6.59    3.27
  -3   4   7    1.26    1.50
  -3   4   7    0.82    1.82
   3   4  -7    0.03    2.48
  -3  -4   7    1.51    1.88
  -3  -4   7   -0.91    1.60
   3  -4  -7    1.83    2.56
  -3   4   7   -1.80    2.69
   3  -4  -7   -2.31    3.34
   3  -4  -6  288.48   15.69
  -3  -4   6  319.93    9.97
   3  -4  -6  293.30   10.57
  -3   4   6  288.80   10.10
   3   4  -6  289.99   14.71
  -3  -4   6  311.70   11.03
  -3  -4   6  321.55    9.72
   3   4  -6  300.95   17.30
   3  -4  -6  274.63   10.38
  -3   4   6  292.51   10.32
   3  -4  -6  300.78    9.49
  -3   4   6  294.58   16.03
   3  -4  -6  278.02    9.59
  -3  -4   5  534.15   12.60
   3  -4  -5  546.99   12.49
  -3   4   5  561.60   21.54
   3   4  -5  529.44   19.18
  -3  -4   5  555.59   14.32
  -3  -4   5  563.25   12.68
   3   4  -5  565.34   23.03
   3  -4  -5  516.01   14.02
  -3   4   5  549.53   21.56
  -3   4   5  526.03   13.36
   3  -4  -5  552.73   21.30
   3  -4  -5  545.69   13.09
   3  -4  -4    6.52    1.94
  -3  -4   4    4.56    1.45
   3  -4  -4    1.61    2.30
   3   4  -4    1.51    2.62
  -3   4   4    9.55    3.48
   3   4  -4    3.52    2.77
  -3  -4   4    2.61    1.79
  -3  -4   4    4.66    1.52
   3  -4  -4    2.87    1.92
  -3   4   4    1.28    2.20
  -3   4   4    4.28    1.71
   3  -4  -4    4.07    1.61
   3   4  -3   43.46    5.48
  -3  -4   3   52.54    3.99
   3  -4  -3   43.72    5.95
  -3   4   3   49.20    7.06
  -3  -4   3   48.59    4.35
  -3  -4   3   49.28    3.82
   3  -4  -3   52.57    4.75
   3   4  -3   51.15    6.97
  -3   4   3   55.13    7.03
   3  -4  -3   56.81    4.02
  -3   4   3   49.73    4.20
  -3  -4   2   58.52    4.23
  -3   4   2   62.33    8.30
  -3  -4   2   65.58    4.91
  -3   4   2   61.33    7.59
   3  -4  -2   65.03    4.24
   3  -4  -2   65.09    5.29
   3   4  -2   57.06    7.15
  -3   4   2   67.44    4.84
   3  -4  -2   66.90    7.49
   3  -4  -1  216.68   12.83
  -3  -4   1  206.67    7.71
  -3  -4   1  206.58    8.25
  -3  -4   1  199.33    8.23
  -3   4   1  209.01   13.13
   3  -4  -1  216.83    9.31
   3   4  -1  209.77   12.44
  -3   4   1  228.21    8.52
   3  -4   0  274.37   14.39
  -3  -4   0  284.13    9.75
   3  -4   0  250.07   12.78
  -3   4   0  260.80   14.46
   3  -4   0  272.22   10.38
   3   4   0  274.25   13.74
  -3   4   0  290.07    9.59
  -3  -4  -1  404.02   11.65
   3  -4   1  401.38   16.38
  -3   4  -1  405.45   18.16
   3  -4   1  391.45   12.56
  -3   4  -1  433.51   11.65
   3  -4   1  422.53   17.88
  -3   4  -2    2.37    3.29
   3  -4   2    1.57    2.46
  -3  -4  -2    1.00    1.67
   3  -4   2    2.14    2.13
   3  -4   2   -0.08    1.79
  -3   4  -2    4.64    1.77
  -3   4  -2    1.69    3.07
  -3  -4  -3   24.79    3.33
  -3   4  -3   22.89    5.76
   3  -4   3   20.31    4.19
   3  -4   3   22.96    4.68
   3  -4   3   22.20    3.28
  -3   4  -3   23.87    3.05
  -3   4  -3   24.02    3.09
  -3   4  -3   19.90    4.55
  -3  -4  -4 1511.05   23.06
   3  -4   4 1479.65   33.78
  -3   4  -4 1383.65   39.86
  -3   4  -4 1472.20   34.60
  -3   4  -4 1398.71   20.86
   3  -4   4 1459.71   24.50
  -3   4  -4 1464.80   21.56
   3  -4   4 1498.83   33.45
  -3  -4  -5  411.01   12.15
   3  -4   5  418.86   18.64
  -3   4  -5  406.00   18.26
  -3   4  -5  394.40   21.95
  -3   4  -5  417.42   11.55
   3  -4   5  410.52   13.06
  -3   4  -5  416.50   11.65
   3  -4   5  420.78   17.91
   3  -4   6    4.01    2.05
  -3  -4  -6    6.90    2.00
  -3   4  -6    4.66    3.40
   3  -4   6    4.59    2.49
  -3   4  -6    3.85    2.83
   3  -4   6    3.92    2.23
  -3   4  -6    5.30    1.97
  -3   4  -6    4.80    1.88
  -3  -4  -6    4.87    2.43
   3  -4   7    0.36    2.89
  -3  -4  -7    2.42    2.19
  -3  -4  -7   -1.07    2.15
  -3  -4  -7   -1.62    2.30
  -3   4  -7    0.56    3.60
   3  -4   7   -2.19    1.95
  -3   4  -7   -0.49    2.07
   3  -4   7   -0.68    2.15
  -3   4  -7    4.26    2.12
  -3   4  -7    0.60    1.72
  -3   4  -8  729.54   24.97
  -3  -4  -8  727.85   16.67
  -3   4  -8  716.01   30.68
  -3   4  -8  742.35   15.59
   3  -4   8  691.40   16.97
  -3   4  -8  737.60   15.64
   3  -4   8  741.75   26.40
   3  -4   8  700.47   23.81
  -3  -4  -8  708.92   16.80
  -3  -4  -8  707.00   16.68
   3  -4   9   81.71    8.48
   3  -4   9   97.83   10.42
  -3   4  -9   81.03    8.39
  -3   4  -9   76.96   10.73
  -3   4  -9   81.36    5.41
   3  -4   9   72.42    5.70
  -3   4  -9   82.88    5.44
  -3  -4  -9   68.01    5.54
  -3  -4  -9   73.08    5.87
  -3  -4  -9   75.48    5.60
   3  -4  10  606.53   25.50
  -3  -4 -10  586.80   15.16
  -3   4 -10  529.01   21.29
  -3   4 -10  562.35   28.25
  -3   4 -10  566.37   13.83
   3  -4  10  570.39   15.27
  -3   4 -10  580.84   14.13
   3  -4  10  589.42   22.35
  -3  -4 -10  554.07   15.38
  -3  -4 -10  565.14   15.75
   3  -4  11   69.18    6.13
  -3  -4 -11   95.54    6.41
   3  -4  11   96.73   10.93
  -3   4 -11  109.44   12.87
  -3   4 -11   94.14    5.82
   3  -4  11   84.50    5.91
  -3   4 -11   97.37    5.82
   3  -4  11   93.64    9.81
  -3  -4 -11   83.70    6.35
  -3  -4 -11   91.20    6.62
   3  -4  12   81.92    7.05
   3  -4  12  108.46   11.66
  -3  -4 -12   97.36    6.66
  -3   4 -12   85.65   12.37
  -3   4 -12   96.08    5.93
   3  -4  12   96.21    6.20
   3  -4  12   99.01   10.18
  -3   4 -12   89.35    5.65
  -3  -4 -12   84.93    6.46
  -3  -4 -12   98.02    7.05
  -3  -4 -13   32.74    4.40
   3  -4  13   26.58    4.29
  -3  -4 -13   29.22    3.70
  -3   4 -13   31.50    6.13
  -3   4 -13   31.40    3.59
   3  -4  13   40.15    7.06
  -3  -4 -13   29.79    4.28
   3  -4  13   30.69    3.54
  -3   4 -13   34.23    3.74
   3  -4  14  806.61   21.32
  -3  -4 -14  868.44   18.20
  -3   4 -14  877.15   17.51
   3  -4  14  845.96   16.77
  -3   4 -14  881.56   17.09
  -3  -4 -14  816.54   19.88
  -3  -4 -14  833.41   20.31
   3  -4  15   51.02    5.91
  -3  -4 -15   52.39    5.49
  -3  -4 -15   55.49    4.70
  -3   4 -15   49.14    4.42
  -3   4 -15   49.32    4.31
  -3  -4 -15   51.90    5.32
  -3  -4 -16    1.08    2.39
  -3  -4 -16   -1.15    2.28
   3  -4  16    1.09    2.39
  -3   4 -16   -1.64    2.01
  -3   4 -16    0.46    1.57
   3  -4  17   30.27    4.40
  -3   4 -17   39.64    3.84
  -3  -4 -17   33.03    4.50
  -3   4 -17   35.11    3.49
   3  -4  18   63.80    5.72
  -3   4 -18   71.01    4.81
  -3   4 -18   61.58    4.31
  -3  -4 -18   62.31    5.68
  -3   4 -19    0.83    1.55
  -3   4 -19    1.31    1.45
   3  -4  19    0.90    2.26
  -3  -4 -19    1.92    2.07
  -3   4 -20  248.92    8.13
   3  -4  20  243.57    9.77
  -3  -4 -20  230.06    9.84
  -3  -4 -21  214.14    9.01
   3  -4  21  221.23    8.55
  -3   4 -21  221.39    7.18
   3  -4  22   13.21    2.24
  -3   4 -22   14.82    1.97
  -3  -4 -22   15.85    2.76
  -3  -4 -23   98.10    5.31
   3  -4  23  102.75    4.80
  -3   4 -23  106.36    4.22
   3  -4  24   88.24    3.79
  -3  -4 -24   86.78    4.47
   3   4  24   91.46    4.69
  -3   4 -24   89.78    3.41
  -3   5  24   34.70    2.36
  -3   5  24   33.41    2.47
   3   5 -24   38.55    2.53
   3  -5 -23   32.73    2.92
   3   5 -23   32.23    2.28
  -3  -5  23   31.64    2.23
  -3   5  23   32.08    2.84
  -3   5  23   37.71    2.87
   3   5 -23   32.96    2.72
  -3  -5  22   51.34    3.07
  -3  -5  22   46.66    2.90
   3  -5 -22   53.46    3.95
   3   5 -22   50.99    3.17
  -3   5  22   54.88    3.98
  -3   5  22   55.92    3.82
   3  -5 -22   47.60    2.88
   3   5 -22   48.47    3.62
   3  -5 -22   48.82    2.96
  -3   5  21  107.81    5.90
   3  -5 -21  104.65    5.75
   3  -5 -21  109.48    4.91
   3   5 -21  101.30    4.83
  -3  -5  21  108.63    4.74
   3  -5 -21  108.19    4.77
  -3  -5  21  104.69    4.69
  -3   5  21  110.83    5.75
   3   5 -21  106.70    5.68
   3  -5 -20   56.53    3.80
   3  -5 -20   54.18    4.49
   3   5 -20   60.44    4.07
  -3   5  20   65.83    4.97
  -3  -5  20   59.07    3.79
  -3  -5  20   61.03    3.93
   3   5 -20   65.15    4.85
  -3   5  20   63.41    4.70
   3  -5 -20   59.07    4.05
  -3  -5  19   88.06    4.98
   3  -5 -19   87.10    5.86
   3   5 -19   86.95    5.14
  -3  -5  19   92.06    4.88
  -3   5  19   94.62    6.31
   3   5 -19   81.90    5.63
  -3  -5  19   71.57    4.83
  -3   5  19   82.88    5.53
   3  -5 -19   86.83    4.90
   3  -5 -19   87.26    5.22
  -3  -5  18  119.40    6.09
   3  -5 -18  116.15    5.97
   3  -5 -18  106.86    6.69
  -3  -5  18  120.56    5.80
  -3   5  18  114.27    7.07
  -3  -5  18  114.71    6.62
   3   5 -18  114.27    6.10
   3   5 -18  119.99    7.03
   3  -5 -18  106.00    6.00
  -3  -5  17   75.11    5.09
   3  -5 -17   62.28    5.25
   3  -5 -17   73.87    5.35
   3   5 -17   63.19    4.88
  -3  -5  17   62.08    4.26
  -3   5  17   62.73    5.50
   3  -5 -17   73.27    4.97
  -3  -5  17   67.21    5.37
   3   5 -17   66.88    5.56
  -3  -5  16  242.39    9.09
   3  -5 -16  252.81   10.59
   3   5 -16  229.25    9.23
  -3  -5  16  236.32    8.44
  -3   5  16  228.79   10.14
  -3  -5  16  246.66   10.43
   3  -5 -16  242.75    9.06
   3  -5 -16  250.38    9.78
   3  -5 -15  701.17   19.47
   3  -5 -15  642.88   17.09
   3   5 -15  619.48   15.48
  -3   5  15  624.12   16.66
  -3  -5  15  626.03   16.92
   3  -5 -15  653.61   16.00
  -3  -5  15  646.52   15.09
   3  -5 -15  652.28   15.06
  -3  -5  15  655.93   14.04
  -3  -5  14   75.62    5.52
   3  -5 -14   74.03    6.10
   3  -5 -14   80.61    5.86
   3   5 -14   77.12    5.78
  -3  -5  14   82.46    5.09
  -3   5  14   89.93    6.57
  -3  -5  14   75.05    6.23
   3  -5 -14   73.83    5.36
   3  -5 -14   85.98    7.28
  -3   5  13   39.36    4.62
   3  -5 -13   39.93    4.76
   3   5 -13   36.34    4.18
  -3  -5  13   38.95    3.62
  -3   5  13   36.12    4.36
  -3  -5  13   34.94    4.56
   3  -5 -13   38.79    4.20
  -3  -5  13   46.41    4.44
   3  -5 -13   43.31    4.28
   3  -5 -13   38.70    5.18
   3  -5 -12   31.54    4.05
   3   5 -12   30.58    3.95
  -3  -5  12   30.73    3.22
  -3   5  12   26.97    3.88
  -3  -5  12   29.72    3.73
  -3  -5  12   27.43    4.05
  -3   5  12   34.35    4.31
   3  -5 -12   30.41    3.75
   3  -5 -12   34.58    5.19
   3  -5 -12   36.31    4.26
  -3  -5  11  509.67   13.77
   3  -5 -11  488.92   15.26
   3   5 -11  506.01   14.52
  -3   5  11  477.15   14.34
  -3  -5  11  499.38   15.45
  -3   5  11  475.61   14.51
  -3   5  11  516.14   24.59
   3   5 -11  520.84   26.36
   3  -5 -11  515.14   14.51
   3  -5 -11  522.71   13.98
  -3  -5  10    5.66    2.11
  -3   5  10    5.52    2.81
   3  -5 -10    6.44    2.35
   3   5 -10    4.17    2.10
  -3   5  10    5.05    2.28
  -3   5  10    1.27    2.02
   3   5 -10   -1.28    4.21
  -3  -5  10    7.63    2.76
  -3  -5  10    7.19    2.32
   3  -5 -10    4.19    2.22
   3  -5 -10    9.44    2.42
  -3  -5   9  228.16    9.08
   3  -5  -9  230.05   10.45
  -3   5   9  216.56   15.65
  -3   5   9  213.07    9.31
  -3  -5   9  214.29   10.26
  -3  -5   9  238.19    9.21
  -3   5   9  235.64   16.30
   3   5  -9  206.24   16.42
  -3   5   9  219.46    9.70
   3  -5  -9  224.44    9.49
   3  -5  -9  235.91    9.28
  -3  -5   8  182.57    8.14
  -3   5   8  190.73   14.69
   3  -5  -8  178.98    9.18
  -3   5   8  192.80    8.74
  -3  -5   8  172.85    8.99
  -3  -5   8  182.51    8.02
  -3   5   8  195.70   14.81
   3   5  -8  193.07   15.79
  -3   5   8  182.71    8.92
   3  -5  -8  180.79    8.09
   3  -5  -8  186.13    8.59
  -3  -5   7   76.93    5.34
   3  -5  -7   78.63    6.25
  -3   5   7   84.14    5.74
  -3  -5   7   84.48    6.44
  -3   5   7   93.89   10.63
  -3  -5   7   82.85    5.41
   3  -5  -7   70.39    5.50
   3   5  -7   88.65   11.10
  -3   5   7   70.61    5.63
   3  -5  -7   80.66    5.42
   3  -5  -7   78.84    5.53
  -3   5   7   86.68   10.45
  -3  -5   6    0.41    1.68
  -3   5   6   -1.88    4.12
   3  -5  -6   -4.44    4.02
  -3  -5   6    1.29    1.78
  -3   5   6   10.23    2.59
  -3   5   6   -2.64    3.61
   3   5  -6    0.93    4.37
   3  -5  -6    1.58    1.72
  -3  -5   6   -0.48    1.86
  -3  -5   6    2.40    1.81
   3  -5  -6    1.60    1.78
   3  -5  -6    7.78    2.83
   3  -5  -6   -1.09    1.64
   3  -5  -5  695.17   25.99
   3  -5  -5  713.82   18.57
   3  -5  -5  733.39   15.55
  -3   5   5  717.62   27.23
  -3  -5   5  690.71   15.46
  -3  -5   5  716.64   17.50
  -3  -5   5  729.68   15.37
   3  -5  -5  675.50   16.71
  -3  -5   5  703.07   15.52
   3   5  -5  697.70   27.72
  -3   5   5  721.93   16.95
   3  -5  -5  700.66   15.61
  -3  -5   4   85.16    5.57
   3  -5  -4   88.39    9.44
   3  -5  -4   80.90    6.47
  -3  -5   4   86.69    5.81
  -3   5   4   88.41    9.78
  -3  -5   4  100.52    6.84
  -3  -5   4   94.73    5.58
   3  -5  -4   83.62    6.05
  -3   5   4   91.70   10.31
   3   5  -4   77.15    9.34
   3  -5  -4   89.08    5.64
  -3   5   4   96.33    6.23
   3  -5  -3  216.53   10.55
   3  -5  -3  236.48   14.89
   3  -5  -3  216.35    8.38
  -3  -5   3  216.65    9.03
  -3   5   3  237.01   16.58
  -3  -5   3  230.47    9.75
  -3  -5   3  231.19    8.47
   3  -5  -3  217.00    9.73
  -3   5   3  250.07   16.07
  -3   5   3  239.85    9.69
   3   5  -3  239.00   15.63
   3  -5  -3  233.15    8.71
  -3  -5   3  222.75    8.67
  -3  -5   2  303.93    9.98
   3  -5  -2  279.31   12.03
  -3  -5   2  294.76   10.51
   3   5  -2  315.21   17.25
  -3   5   2  279.92   18.38
  -3  -5   2  301.50   11.14
  -3  -5   2  292.49    9.42
   3  -5  -2  305.36   16.66
   3  -5  -2  306.63   11.57
  -3   5   2  307.58   17.77
   3  -5  -2  304.91    9.77
  -3   5   2  305.49   10.76
   3  -5  -2  305.45    9.77
   3  -5  -1   26.33    4.34
   3  -5  -1   26.32    5.34
  -3  -5   1   25.13    3.11
  -3  -5   1   24.40    3.40
  -3   5   1   23.67    5.20
  -3   5   1   31.13    6.79
  -3  -5   1   24.85    3.40
  -3  -5   1   20.07    2.82
   3  -5  -1   26.93    3.94
  -3   5   1   23.65    3.23
   3  -5  -1   31.05    3.35
   3  -5   0    9.12    3.55
   3  -5   0    4.76    2.86
  -3   5   0    9.76    4.09
  -3  -5   0    8.65    2.55
  -3   5   0   10.32    5.68
  -3  -5   0    5.36    2.19
  -3  -5   0    9.12    2.48
   3  -5   0    9.44    2.77
  -3   5   0    6.32    2.12
   3  -5   1    2.35    2.54
  -3   5  -1    6.48    4.28
   3  -5   1   -5.68    3.28
  -3  -5  -1   -1.35    1.99
  -3   5  -1    7.07    4.31
  -3  -5  -1   -0.41    2.13
   3  -5   1   -0.35    2.00
  -3   5  -1    0.64    1.57
  -3  -5  -1   -2.38    2.14
  -3   5  -1   -0.18    1.55
  -3  -5  -2   91.63    5.49
   3  -5   2   80.77    7.39
   3  -5   2   88.70    8.56
  -3  -5  -2  100.31    6.53
  -3   5  -2  117.94   12.90
  -3   5  -2  105.43   10.66
  -3  -5  -2  101.10    6.36
  -3   5  -2   90.60    5.80
   3  -5   2   89.57    6.48
  -3   5  -2   94.44    6.01
   3  -5   2  104.50    9.52
  -3  -5  -3    0.04    1.70
  -3   5  -3   -3.00    5.22
   3  -5   3    1.81    2.97
   3  -5   3    1.15    3.41
  -3  -5  -3    0.86    1.89
  -3   5  -3    0.14    3.26
   3  -5   3   -0.56    3.63
  -3  -5  -3   -1.45    2.03
   3  -5   3   -0.49    1.96
  -3   5  -3    2.35    1.89
  -3   5  -3    2.36    1.84
  -3   5  -4   -2.44    3.38
   3  -5   4   -1.79    3.65
  -3  -5  -4    0.76    1.68
   3  -5   4    0.96    3.86
  -3  -5  -4   -0.34    1.73
   3  -5   4   -0.78    2.00
  -3   5  -4    1.03    1.71
  -3   5  -4    0.06    1.57
  -3  -5  -5   96.92    6.50
   3  -5   5   94.68   10.49
  -3   5  -5   94.89   11.99
  -3   5  -5   95.16   10.14
  -3  -5  -5  101.89    6.02
  -3   5  -5   99.06    6.16
   3  -5   5  103.11    6.96
  -3   5  -5   99.83    6.13
   3  -5   5  102.73    9.77
  -3  -5  -6   42.30    4.57
  -3   5  -6   47.98    9.11
   3  -5   6   36.37    6.84
  -3   5  -6   46.97    4.42
   3  -5   6   45.58    4.85
  -3   5  -6   46.90    4.37
  -3   5  -6   42.18    7.36
  -3   5  -7    5.12    4.54
  -3  -5  -7    2.72    2.38
   3  -5   7    1.05    1.83
  -3  -5  -7   -1.25    2.05
  -3   5  -7   -7.52    5.76
   3  -5   7    4.30    4.62
   3  -5   7    0.51    1.87
  -3   5  -7    1.90    1.73
  -3   5  -7   -0.31    1.62
  -3  -5  -8   26.18    3.58
   3  -5   8   19.55    3.47
  -3  -5  -8   26.77    3.71
  -3   5  -8   31.44    8.05
   3  -5   8   27.93    6.40
   3  -5   8   31.87    4.09
  -3   5  -8   24.25    3.39
  -3   5  -8   28.96    3.57
  -3   5  -8   23.93    6.61
  -3  -5  -8   16.34    2.99
  -3  -5  -9   -3.39    2.43
   3  -5   9   -2.17    2.65
  -3   5  -9   -0.64    1.91
  -3  -5  -9    0.15    2.11
   3  -5   9    0.48    1.96
  -3   5  -9    3.62    2.05
  -3  -5  -9   -3.76    2.70
   3  -5  10  416.38   14.76
  -3  -5 -10  436.99   13.61
  -3   5 -10  464.48   13.02
   3  -5  10  453.08   13.72
  -3   5 -10  451.37   12.55
  -3  -5 -10  425.52   13.43
  -3  -5 -10  440.45   14.32
   3  -5  11   32.16    4.63
  -3  -5 -11   33.41    4.09
  -3   5 -11   30.24    3.64
   3  -5  11   36.94    4.21
  -3   5 -11   33.40    3.64
  -3  -5 -11   30.97    4.20
  -3   5 -12    4.56    2.04
  -3  -5 -12    3.69    2.00
   3  -5  12    1.75    2.25
   3  -5  12    1.04    1.80
  -3   5 -12    1.69    1.74
  -3  -5 -12    3.82    2.41
   3  -5  13   22.65    3.96
  -3  -5 -13   26.07    3.54
   3  -5  13   28.51    3.46
  -3   5 -13   23.16    3.24
  -3   5 -13   19.73    2.82
  -3  -5 -13   23.64    3.83
  -3  -5 -14    5.33    2.30
  -3  -5 -14   10.90    2.53
   3  -5  14    7.92    2.03
  -3   5 -14   10.12    2.47
  -3   5 -14    7.43    1.85
   3  -5  14    6.70    2.70
   3  -5  15    6.53    2.43
  -3  -5 -15    7.61    2.18
   3  -5  15   10.02    1.91
  -3   5 -15   13.11    2.65
  -3   5 -15   12.03    2.15
  -3  -5 -15   11.35    3.19
   3  -5  16  637.17   16.61
  -3   5 -16  654.97   14.00
  -3   5 -16  646.67   13.11
  -3  -5 -16  639.25   16.74
  -3   5 -17   11.95    2.30
  -3   5 -17   13.44    2.19
   3  -5  17    7.27    2.49
  -3  -5 -17    6.26    2.48
  -3  -5 -18   54.06    4.78
   3  -5  18   53.89    4.59
  -3   5 -18   51.51    3.77
  -3   5 -18   47.22    3.41
   3  -5  19  272.61    9.27
  -3   5 -19  271.63    7.81
  -3  -5 -19  269.16    9.81
  -3  -5 -20    1.75    1.65
   3  -5  20    1.06    1.29
  -3   5 -20    3.68    1.34
   3  -5  21    4.59    1.39
   3   5  21    2.84    1.74
  -3   5 -21    4.33    1.14
  -3  -5 -21    3.72    1.63
   3  -5  22  211.53    5.89
  -3   5 -22  208.50    5.14
  -3  -6  21   49.77    2.63
   3  -6 -21   47.00    3.13
  -3   6  21   51.07    3.06
   3   6 -21   50.70    2.96
   3   6 -20   19.59    1.90
  -3  -6  20   21.19    2.01
   3  -6 -20   22.23    2.49
  -3   6  20   16.13    1.96
  -3   6  20   20.32    2.30
   3   6 -20   20.55    2.27
   3  -6 -20   21.11    1.99
  -3  -6  19   59.11    3.51
   3  -6 -19   55.00    4.08
   3   6 -19   53.99    3.24
  -3   6  19   51.00    3.39
   3  -6 -19   63.30    3.34
  -3   6  19   57.13    3.93
   3   6 -19   54.93    3.74
   3  -6 -19   57.56    3.40
   3  -6 -18   -1.41    1.56
   3   6 -18    1.10    1.20
  -3  -6  18    0.45    1.07
  -3   6  18    1.46    1.39
  -3  -6  18    4.92    1.52
   3  -6 -18   -0.78    1.12
   3   6 -18    0.35    1.26
  -3   6  18    0.17    1.34
   3  -6 -18    0.09    1.09
   3  -6 -17   70.21    4.08
   3  -6 -17   74.75    5.31
   3   6 -17   71.09    4.32
  -3   6  17   74.58    4.56
  -3  -6  17   74.03    4.53
  -3  -6  17   75.08    4.76
  -3   6  17   73.44    4.88
   3   6 -17   69.41    4.73
   3  -6 -17   73.29    4.48
   3  -6 -16  115.37    5.79
   3  -6 -16  107.57    6.57
   3   6 -16  106.18    5.52
  -3   6  16  102.45    5.52
  -3  -6  16  108.09    5.59
  -3  -6  16   93.23    5.68
  -3   6  16  100.40    5.93
   3  -6 -16  106.30    5.26
   3   6 -16   99.66    5.87
   3  -6 -15    1.81    1.83
   3   6 -15   -0.30    1.76
  -3   6  15    0.28    1.57
  -3  -6  15    1.29    1.78
  -3  -6  15    1.57    1.37
   3  -6 -15    1.61    1.64
   3  -6 -15    3.49    1.94
  -3   6  15   -0.01    1.65
  -3  -6  14   46.24    4.07
   3  -6 -14   45.17    4.64
   3   6 -14   48.31    4.21
   3  -6 -14   45.00    4.11
  -3   6  14   52.98    4.27
  -3  -6  14   44.54    4.53
  -3   6  14   44.48    4.42
   3  -6 -14   47.67    3.99
  -3  -6  13  397.25   11.58
   3  -6 -13  392.30   11.74
   3  -6 -13  407.30   11.30
   3  -6 -13  368.44   13.12
   3   6 -13  370.39   11.48
  -3   6  13  382.70   11.10
   3  -6 -13  397.67    9.89
  -3  -6  13  387.80   12.87
  -3   6  13  394.69   12.41
  -3  -6  12  118.48    6.53
   3  -6 -12  108.96    7.34
   3   6 -12  112.16    6.51
  -3   6  12   98.12    5.88
   3  -6 -12  113.74    5.66
  -3  -6  12  120.09    7.54
  -3   6  12  108.93    7.01
   3  -6 -12  120.29    6.45
   3  -6 -12  116.59    6.64
  -3  -6  11    2.66    1.86
   3  -6 -11    0.18    2.00
  -3   6  11    2.83    2.21
   3  -6 -11    2.11    1.72
  -3  -6  11    2.12    2.02
   3  -6 -11    2.34    1.85
   3   6 -11    4.23    2.15
   3  -6 -11    0.94    1.66
  -3  -6  10   67.42    5.03
   3  -6 -10   57.90    5.64
   3   6 -10   65.78    5.41
   3  -6 -10   66.54    4.95
   3  -6 -10   70.60    5.00
  -3  -6  10   65.10    5.60
  -3   6  10   67.12    5.54
   3  -6 -10   76.33    5.44
   3  -6  -9  107.63    7.66
   3   6  -9  112.11    6.90
  -3  -6   9  115.75    6.56
  -3   6   9  115.58    7.27
   3  -6  -9  114.57    6.47
   3  -6  -9  114.27    6.61
  -3  -6   8    4.26    2.30
   3  -6  -8    1.77    2.47
  -3  -6   8    2.85    2.16
   3  -6  -8    3.23    2.11
  -3   6   8    3.24    2.09
   3  -6  -8    2.25    1.72
   3  -6  -7  341.03   13.50
   3  -6  -7  392.80   11.77
  -3  -6   7  361.30   13.02
  -3  -6   7  368.65   11.48
  -3   6   7  378.30   12.75
   3  -6  -7  370.92   11.61
   3  -6  -6  133.12    7.01
   3  -6  -6  117.56    8.10
  -3  -6   6  118.39    6.49
  -3  -6   6  130.35    6.85
  -3  -6   6  136.07    7.98
   3  -6  -6  131.26    7.01
  -3   6   6  124.83    7.48
   3  -6  -6  142.25    7.17
  -3  -6   5   54.65    4.60
   3  -6  -5   50.47    4.41
  -3  -6   5   54.35    4.58
  -3  -6   5   56.77    5.49
   3  -6  -5   50.74    4.62
  -3   6   5   51.05    4.93
   3  -6  -5   50.70    5.48
  -3  -6   4   13.48    2.52
   3  -6  -4   10.21    3.02
  -3  -6   4    9.05    2.32
  -3  -6   4    9.89    3.00
   3  -6  -4    8.61    2.36
  -3   6   4   12.62    2.89
   3  -6  -4   12.82    2.43
  -3  -6   3   74.72    5.23
  -3  -6   3   70.39    5.48
   3  -6  -3   79.41    5.16
   3  -6  -3   68.65    6.67
  -3  -6   3   77.40    6.26
   3  -6  -3   72.63    5.64
  -3   6   3   78.73    5.95
  -3  -6   2   29.89    3.51
   3  -6  -2   27.44    4.21
  -3  -6   2   30.48    3.80
  -3  -6   2   26.56    3.88
   3  -6  -2   26.00    3.51
  -3   6   2   33.37    4.02
   3  -6  -2   32.37    3.38
  -3  -6   1   72.04    5.11
   3  -6  -1   73.64    6.82
  -3  -6   1   70.80    5.65
  -3  -6   1   85.21    6.48
   3  -6  -1   77.56    6.01
  -3   6   1   79.70    5.81
   3  -6  -1   73.33    4.74
   3  -6   0   47.20    5.51
  -3  -6   0   39.73    3.86
  -3  -6   0   49.99    4.87
  -3  -6   0   45.37    4.65
  -3   6   0   45.82    4.54
   3  -6   0   45.77    4.73
  -3   6   0   48.19    4.64
   3  -6   1    5.12    2.48
  -3  -6  -1    4.66    2.02
  -3  -6  -1    5.38    1.80
  -3  -6  -1    4.35    2.26
   3  -6   1    7.14    2.63
  -3   6  -1    5.57    2.04
  -3   6  -1    6.09    2.00
  -3   6  -2   21.94    3.28
  -3  -6  -2   18.05    3.23
  -3  -6  -2   19.73    3.19
   3  -6   2   18.01    3.03
  -3   6  -2   18.42    3.04
  -3  -6  -3   58.87    5.37
  -3  -6  -3   65.22    5.30
  -3   6  -3   60.66    5.08
   3  -6   3   59.94    5.53
  -3   6  -3   63.11    5.09
  -3  -6  -4  162.36    8.53
  -3  -6  -4  172.44    8.10
  -3   6  -4  165.28    8.04
   3  -6   4  178.28    8.97
  -3   6  -4  167.16    7.93
  -3  -6  -5    3.93    2.61
  -3   6  -5    2.59    1.77
  -3  -6  -5    1.97    1.95
   3  -6   5   -0.13    2.14
  -3   6  -5    5.45    2.39
  -3  -6  -6    2.29    2.26
   3  -6   6    2.81    1.98
  -3   6  -6    2.68    1.81
  -3   6  -6    1.84    1.63
   3  -6   7   37.86    4.24
  -3  -6  -7   48.96    4.95
  -3   6  -7   44.36    4.27
   3  -6   7   51.52    4.86
  -3   6  -7   43.35    4.16
   3  -6   8  137.21    7.73
  -3  -6  -8  152.03    8.18
  -3   6  -8  159.16    7.64
   3  -6   8  149.19    7.89
  -3   6  -8  152.85    7.23
   3  -6   9   15.48    2.92
  -3  -6  -9   17.48    3.11
   3  -6   9   17.47    3.16
  -3   6  -9   25.78    3.38
  -3   6  -9   23.40    3.06
  -3  -6  -9   16.46    3.14
  -3  -6 -10  175.20    8.31
   3  -6  10  174.46    8.44
  -3   6 -10  172.09    7.62
   3  -6  10  171.84    8.06
  -3   6 -10  168.14    7.27
  -3  -6 -10  170.21    8.39
  -3  -6 -11    1.17    1.91
  -3  -6 -11    1.09    1.86
   3  -6  11    0.10    1.47
  -3   6 -11   -1.00    1.64
   3  -6  11    0.79    1.73
  -3   6 -11   -2.27    1.53
   3  -6  12    5.37    2.03
  -3  -6 -12    8.55    2.25
   3  -6  12    5.41    1.93
  -3   6 -12    9.75    2.20
  -3   6 -12    5.56    1.66
  -3  -6 -12   11.80    2.59
   3  -6  13  128.08    6.91
  -3  -6 -13  127.03    6.66
  -3   6 -13  128.42    6.11
   3  -6  13  117.01    5.81
  -3   6 -13  124.19    5.69
  -3  -6 -13  125.76    6.92
   3  -6  14   50.34    4.33
  -3  -6 -14   46.36    3.84
   3  -6  14   49.61    3.65
  -3   6 -14   46.38    3.44
  -3   6 -14   51.40    3.81
  -3  -6 -14   47.38    4.29
   3  -6  15    1.82    1.41
  -3  -6 -15   -1.64    1.49
   3  -6  15    0.86    0.92
  -3   6 -15    1.72    1.23
  -3   6 -15    1.21    0.99
  -3  -6 -15   -0.73    1.47
   3  -6  16    1.30    1.26
   3  -6  16   -0.28    0.89
  -3   6 -16    2.05    1.21
  -3   6 -16    1.57    0.96
  -3  -6 -16   -1.43    1.56
   3  -6  17    3.75    1.29
  -3   6 -17    3.35    1.17
  -3  -6 -17    3.56    1.62
  -3   6 -17    4.50    1.21
   3  -6  18    7.96    1.49
  -3   6 -18    5.81    1.24
  -3  -6 -18    6.69    1.75
   3  -6  19   22.16    1.99
  -3   6 -19   19.12    1.72
  -3  -6 -19   20.22    2.16
  -3  -7  17   94.94    3.88
   3  -7 -17   80.88    4.21
  -3   7  17   87.49    3.89
   3   7 -17   83.86    3.72
   3  -7 -17   87.42    3.53
  -3  -7  16    0.40    0.97
   3  -7 -16   -0.48    1.29
   3   7 -16    0.33    0.97
  -3  -7  16   -0.28    1.27
   3   7 -16   -0.38    1.14
  -3   7  16    2.38    1.15
   3  -7 -16    1.53    1.04
  -3  -7  15   39.91    2.94
   3   7 -15   41.05    2.85
   3  -7 -15   38.06    3.50
  -3  -7  15   36.05    3.02
  -3   7  15   39.67    3.13
   3   7 -15   37.27    2.95
   3  -7 -15   41.33    2.90
  -3  -7  14    0.93    1.05
   3  -7 -14   -0.30    1.65
   3   7 -14    1.20    0.94
  -3  -7  14    0.34    1.34
   3   7 -14    3.01    1.19
  -3   7  14    3.88    1.51
   3  -7 -14    1.84    1.12
   3  -7 -13   10.63    2.34
   3   7 -13   11.67    1.93
  -3  -7  13   13.27    2.03
  -3  -7  13   13.32    2.47
   3  -7 -13   12.28    1.99
  -3   7  13    9.57    1.99
   3  -7 -12  219.92    9.21
   3   7 -12  215.65    7.54
   3  -7 -12  225.28    6.71
  -3  -7  12  232.55    7.71
  -3  -7  12  220.33    8.49
  -3   7  12  223.68    8.03
   3  -7 -12  226.05    7.45
   3   7 -11   41.14    3.58
   3  -7 -11   40.53    3.22
  -3  -7  11   46.22    4.35
   3  -7 -11   34.53    4.06
  -3   7  11   41.85    3.81
   3  -7 -11   42.43    3.49
  -3  -7  11   46.76    3.73
  -3  -7  10    4.97    1.70
   3  -7 -10    0.80    1.60
   3   7 -10    5.09    1.88
   3  -7 -10    1.89    1.14
  -3  -7  10    5.22    2.22
  -3   7  10    3.43    1.49
   3  -7 -10    7.16    1.77
  -3  -7   9    0.87    1.46
   3  -7  -9   -2.78    2.06
   3   7  -9    2.25    1.35
   3  -7  -9    4.49    1.44
  -3  -7   9    2.10    2.05
  -3   7   9    1.94    1.56
   3  -7  -9    1.63    1.49
   3   7  -8  196.61    8.08
  -3  -7   8  205.79    7.72
   3  -7  -8  226.06    8.21
  -3  -7   8  204.24    9.03
   3  -7  -8  215.82    7.83
  -3   7   8  214.37    8.49
   3  -7  -8  190.63    9.56
  -3  -7   7   62.58    4.48
   3   7  -7   48.13    4.33
   3  -7  -7   51.65    4.27
   3  -7  -7   56.38    4.11
  -3  -7   7   63.75    5.36
   3  -7  -7   60.97    5.65
  -3   7   7   49.40    4.39
  -3  -7   6  132.74    6.33
   3  -7  -6  117.34    7.69
   3  -7  -6  147.91    7.02
  -3  -7   6  133.00    7.53
  -3   7   6  135.92    6.96
   3  -7  -6  131.51    6.16
  -3  -7   5    1.77    1.48
   3  -7  -5   -0.82    2.37
  -3  -7   5    2.78    1.46
   3  -7  -5    0.14    1.74
  -3  -7   5    1.11    2.13
   3  -7  -5    0.52    1.55
  -3   7   5    4.20    1.97
   3  -7  -5    1.01    1.13
   3  -7  -4   90.49    6.96
  -3  -7   4   95.67    5.72
  -3  -7   4   98.30    6.52
  -3   7   4  103.61    6.12
   3  -7  -4  105.61    5.70
  -3   7   4  104.00    6.22
   3  -7  -4   98.57    5.24
  -3  -7   4  100.41    5.49
   3  -7  -3   66.91    6.24
  -3  -7   3   73.71    4.70
  -3  -7   3   66.70    4.96
  -3  -7   3   77.15    5.81
  -3   7   3   69.39    5.17
   3  -7  -3   76.97    5.10
  -3   7   3   66.77    5.10
   3  -7  -3   71.68    4.41
  -3  -7   2  352.88    9.98
  -3  -7   2  315.85   10.70
   3  -7  -2  310.38   12.41
  -3  -7   2  344.89   11.81
  -3   7   2  343.66   10.97
   3  -7  -2  335.28   10.51
  -3   7   2  346.11   10.96
   3  -7  -2  333.90    9.01
  -3  -7   1    9.36    2.10
  -3  -7   1    6.92    1.97
  -3  -7   1    6.82    2.12
   3  -7  -1    5.70    1.82
  -3   7   1    5.24    1.91
  -3   7   1    9.79    2.44
  -3  -7   0    3.05    1.74
  -3  -7   0    5.99    2.16
   3  -7   0    2.37    1.83
  -3   7   0    0.95    1.56
  -3   7   0    3.31    1.94
  -3  -7  -1   18.13    3.02
  -3  -7  -1   20.68    3.23
   3  -7   1   15.45    2.69
  -3   7  -1   15.28    2.68
  -3   7  -1   15.58    2.55
  -3  -7  -2  499.99   13.89
  -3  -7  -2  501.29   13.34
  -3   7  -2  491.92   12.92
   3  -7   2  490.81   13.22
  -3   7  -2  502.61   12.73
  -3  -7  -3   66.08    5.25
  -3  -7  -3   65.58    5.02
  -3   7  -3   57.52    4.61
   3  -7   3   64.47    5.03
  -3   7  -3   68.34    4.86
  -3   7  -4   15.09    2.45
  -3  -7  -4   15.70    3.04
  -3  -7  -4   17.49    2.64
   3  -7   4   19.72    3.00
  -3   7  -4   15.38    2.55
  -3  -7  -5   65.87    5.16
  -3   7  -5   71.02    4.87
  -3  -7  -5   70.69    4.62
   3  -7   5   68.96    5.07
  -3   7  -5   66.52    4.57
  -3  -7  -6  234.83    9.34
  -3   7  -6  264.15    8.91
   3  -7   6  243.01    9.07
  -3   7  -6  236.54    8.16
   3  -7   7   91.40    4.92
  -3   7  -7   93.99    5.35
   3  -7   7  105.05    5.97
  -3   7  -7   88.41    5.00
  -3  -7  -7   96.48    6.02
  -3  -7  -8   90.25    5.73
   3  -7   8   91.71    4.66
  -3   7  -8  102.02    5.40
   3  -7   8   97.72    5.49
  -3   7  -8   97.05    5.02
   3  -7   9   -2.16    1.53
  -3   7  -9   -0.08    1.19
  -3   7  -9   -1.01    1.34
  -3  -7 -10   74.42    4.93
  -3   7 -10   75.73    4.44
   3  -7  10   68.34    4.29
  -3   7 -10   67.81    3.84
  -3  -7 -11  107.52    5.54
  -3   7 -11   99.52    4.82
   3  -7  11  101.71    4.91
  -3   7 -11   99.99    4.42
  -3  -7 -12  287.93    8.46
   3  -7  12  307.70    7.89
  -3   7 -12  298.88    7.09
  -3  -7 -13   87.23    4.40
  -3   7 -13   88.34    4.12
   3  -7  13   90.03    4.02
  -3   7 -13   84.76    3.56
   3  -7  14   82.83    3.48
  -3   7 -14   80.25    3.15
  -3   7 -15   28.84    2.11
  -3   7 -16   68.62    2.82
   3  -8 -11   34.44    2.79
  -3  -8  11   30.58    2.49
  -3   8  11   30.65    2.17
   3  -8 -11   34.55    2.17
  -3  -8  10   19.31    1.78
   3  -8 -10   21.22    2.52
   3   8 -10   19.34    1.75
  -3  -8  10   17.40    2.21
  -3   8  10   20.98    1.97
   3  -8 -10   19.35    1.75
   3   8  -9   24.12    2.24
   3  -8  -9   25.19    2.12
  -3  -8   9   25.76    2.15
  -3  -8   9   30.42    2.86
  -3   8   9   22.73    1.99
  -3   8   9   22.45    2.17
   3  -8  -9   28.19    2.15
   3   8  -8   73.22    3.80
   3  -8  -8   78.12    3.78
  -3  -8   8   76.85    4.44
  -3   8   8   71.65    3.54
  -3  -8   8   70.57    3.37
  -3   8   8   73.40    3.72
   3  -8  -8   75.73    3.47
   3   8  -7   49.48    3.25
   3  -8  -7   53.11    3.30
  -3  -8   7   47.89    3.69
  -3   8   7   50.65    3.12
  -3   8   7   52.72    3.32
   3  -8  -7   50.59    2.89
   3   8  -6   17.94    2.06
   3  -8  -6   23.97    2.39
  -3   8   6   23.94    2.34
  -3  -8   6   20.11    2.62
  -3   8   6   22.28    2.25
   3  -8  -6   20.17    1.92
   3   8  -5  155.30    6.08
   3  -8  -5  165.09    5.98
  -3  -8   5  163.64    6.74
  -3   8   5  158.02    5.74
  -3   8   5  151.70    5.65
   3  -8  -5  163.90    5.07
   3   8  -4   45.73    3.45
  -3  -8   4   36.13    2.78
   3  -8  -4   50.63    3.45
  -3  -8   4   45.39    3.67
  -3   8   4   45.25    3.21
  -3   8   4   43.74    3.14
   3  -8  -4   45.92    2.72
   3  -8  -3   15.07    2.07
  -3  -8   3   14.39    2.34
  -3   8   3   15.10    2.01
  -3   8   3   11.79    1.84
  -3  -8   3   13.38    2.02
  -3   8   2    0.25    1.18
  -3  -8   2    3.65    1.59
   3  -8  -2    2.42    1.35
  -3  -8   2    5.40    1.84
  -3   8   2   -1.17    1.31
  -3  -8   1  211.77    7.19
   3  -8  -1  229.15    7.25
  -3  -8   1  227.13    7.92
  -3   8   1  212.63    6.92
   3  -8  -1  214.78    6.30
  -3   8   1  206.19    6.58
  -3  -8   0  115.02    5.52
   3  -8   0  135.09    5.57
  -3  -8   0  115.66    5.52
  -3   8   0  130.45    5.45
   3  -8   0  124.33    4.88
  -3   8   0  127.46    5.15
  -3  -8  -1   63.98    4.19
   3  -8   1   60.51    3.82
  -3  -8  -1   70.99    4.28
  -3   8  -1   67.85    3.99
   3  -8   1   72.77    4.19
   3  -8   1   67.71    3.77
  -3   8  -1   61.98    3.59
  -3  -8  -2  110.00    5.40
  -3  -8  -2  103.86    4.91
  -3   8  -2  121.36    5.17
   3  -8   2  107.20    4.82
   3  -8   2  114.20    4.86
  -3   8  -2  106.94    4.55
   3  -8   2  117.86    5.06
  -3  -8  -3   51.94    3.81
   3  -8   3   52.34    3.36
  -3  -8  -3   48.62    3.38
  -3   8  -3   55.35    3.53
   3  -8   3   52.85    3.36
   3  -8   3   55.65    3.50
  -3   8  -3   51.53    3.12
  -3  -8  -4  273.41    8.28
   3  -8   4  277.52    7.17
  -3   8  -4  288.89    7.56
   3  -8   4  277.05    7.43
  -3   8  -4  272.81    6.70
  -3  -8  -5  146.32    6.00
   3  -8   5  139.26    4.87
  -3   8  -5  132.46    5.08
  -3   8  -5  132.63    4.55
  -3  -8  -6   32.93    2.92
   3  -8   6   33.86    2.40
  -3   8  -6   36.29    2.62
   3  -8   6   35.75    2.74
  -3   8  -6   31.66    2.17
  -3  -8  -7   -0.67    1.03
   3  -8   7    0.44    0.94
  -3   8  -7    0.95    0.90
  -3  -8  -8   32.01    2.64
  -3   8  -8   35.67    2.48
   3  -8   8   34.32    2.45
  -3  -8  -9   60.28    3.38
  -3   8  -9   61.83    2.97
   3  -8   9   63.15    3.07
  -3   8 -10   48.11    2.42
   3  -8  10   50.12    2.52
  -4   0  28    2.50    0.94
   4   0 -28    0.06    0.68
   4   0 -27    0.45    1.06
  -4   0  27   -0.32    1.05
  -4   0  26   83.87    4.69
   4   0 -26   82.54    4.63
   4   0 -25   -1.30    1.51
  -4   0  25    1.06    1.43
  -4   0  24   75.26    4.30
  -4   0  24   69.96    5.04
   4   0 -24   75.82    5.19
  -4   0  23    0.26    1.17
  -4   0  23    2.09    2.06
   4   0 -23    0.78    1.82
   4   0 -23    0.44    1.32
  -4   0  22   27.25    2.96
   4   0 -22   28.39    3.73
   4   0 -22   28.02    3.31
  -4   0  22   27.27    3.98
   4   0 -21    0.76    1.85
  -4   0  21   -0.89    1.53
  -4   0  21   -1.66    2.19
   4   0 -21    0.91    1.72
  -4   0  20   32.86    3.53
   4   0 -20   38.28    4.26
  -4   0  20   35.17    3.80
  -4   0  20   39.53    4.71
  -4   0  20   41.49    4.59
   4   0 -20   40.31    4.39
  -4   0  19   -0.66    1.80
  -4   0  19    3.79    2.43
  -4   0  19   -0.53    2.02
  -4   0  19   -2.65    2.56
   4   0 -19   -0.20    2.05
   4   0 -19    2.25    1.88
  -4   0  18  178.72    8.51
  -4   0  18  188.59    9.82
   4   0 -18  151.31   12.81
   4   0 -18  202.54   16.39
  -4   0  18  184.50    9.21
   4   0 -18  183.05    8.95
  -4   0  18  184.99    8.04
   4   0 -18  171.18    8.81
  -4   0  17   -1.82    2.15
  -4   0  17   -3.11    4.66
   4   0 -17    8.01    5.20
   4   0 -17    5.23    5.13
  -4   0  17   -4.00    2.75
  -4   0  17   -1.06    2.28
   4   0 -17   -1.51    1.86
  -4   0  17    0.75    1.58
   4   0 -17    0.73    1.82
  -4   0  16    7.93    2.08
  -4   0  16   15.70    3.03
  -4   0  16   10.92    4.26
  -4   0  16    8.57    2.99
  -4   0  16    6.50    2.39
   4   0 -16   12.25    2.84
   4   0 -16    6.26    2.27
  -4   0  15   -0.15    1.60
  -4   0  15   -2.36    2.68
   4   0 -15    6.83    3.94
  -4   0  15    5.00    2.39
  -4   0  15    0.04    2.32
  -4   0  15   -0.54    1.81
   4   0 -15   -0.81    1.58
   4   0 -15   -0.95    2.22
   4   0 -14   17.43    3.08
  -4   0  14   13.66    2.50
  -4   0  14   14.14    2.95
  -4   0  14   10.50    2.93
   4   0 -14   14.57    3.50
  -4   0  14   14.33    3.26
  -4   0  14   11.21    2.79
  -4   0  13   -0.70    1.51
  -4   0  13    0.16    2.25
  -4   0  13    5.90    2.22
   4   0 -13   -0.50    2.50
  -4   0  13   -1.97    2.62
  -4   0  13    1.44    2.02
   4   0 -13    1.16    1.79
  -4   0  12 1230.08   18.57
  -4   0  12 1170.52   20.03
  -4   0  12 1201.27   22.92
   4   0 -12 1207.39   31.56
  -4   0  12 1217.75   20.52
   4   0 -12 1139.14   19.27
  -4   0  12 1178.39   25.87
  -4   0  11    0.33    1.27
  -4   0  11    3.48    2.51
   4   0 -11    1.68    2.73
  -4   0  11    0.80    2.04
  -4   0  11   -0.70    2.01
  -4   0  10    2.56    1.44
   4   0 -10    8.13    3.66
   4   0  -9    2.29    1.85
   4   0  -9    0.52    2.77
   4   0  -8 1012.83   22.82
   4   0  -8 1090.72   27.70
   4   0  -7    1.82    2.01
  -4   0   7   -0.46    2.82
   4   0  -7    3.19    2.41
  -4   0   6  445.72   17.44
   4   0  -6  417.47   16.76
   4   0  -6  420.13   14.29
   4   0  -5    1.77    1.98
  -4   0   5    0.43    2.44
   4   0  -5    0.11    2.30
  -4   0   4  294.21   14.69
   4   0  -4  279.96   11.65
   4   0  -3   -1.74    2.16
  -4   0   3   -0.48    2.62
  -4   0   2 5616.57   64.78
   4   0  -2 5717.39   52.20
   4   0  -1    0.52    2.00
  -4   0   1   -0.14    3.43
   4   0   0   21.68    3.60
  -4   0   0   23.48    5.17
   4   0   1   -0.56    1.83
  -4   0  -1   -0.70    3.43
   4   0   2  223.58   11.00
  -4   0  -2  220.82   14.02
   4   0   3   -1.65    2.01
  -4   0  -3    2.53    3.06
  -4   0  -4 1617.80   38.60
   4   0   4 1645.67   31.35
   4   0   5   -0.40    2.33
  -4   0  -5   -1.94    3.30
   4   0   6   15.50    3.83
  -4   0  -6   12.77    3.23
   4   0   7   -1.26    2.23
  -4   0  -7   -0.21    2.74
  -4   0  -8   56.80    8.22
   4   0   8   63.52    7.28
  -4   0  -9    2.73    2.26
   4   0   9   -3.36    2.72
  -4   0  -9    0.83    1.62
  -4   0  -9    0.26    1.33
  -4   0  -9   -0.35    2.53
  -4   0 -10  173.36    7.90
  -4   0 -10  159.87   14.15
  -4   0 -10  174.12    8.61
  -4   0 -10  159.06    6.23
   4   0  10  191.67   13.25
  -4   0 -10  184.87    8.03
   4   0  11   -1.57    3.12
  -4   0 -11   -0.14    2.24
  -4   0 -11    0.14    1.93
  -4   0 -11   -2.70    3.70
  -4   0 -11    0.37    1.48
  -4   0 -12    5.01    2.29
   4   0  12    0.95    3.05
  -4   0 -12    2.93    2.12
  -4   0 -12   -0.58    2.79
  -4   0 -12    1.25    1.67
  -4   0 -12    3.86    1.85
  -4   0 -13   -0.77    1.90
   4   0  13   -4.18    3.31
  -4   0 -13    1.22    1.97
  -4   0 -13    0.63    3.05
  -4   0 -13   -0.46    1.85
  -4   0 -13    2.08    1.69
  -4   0 -14   20.24    3.28
   4   0  14   18.37    5.73
  -4   0 -14   16.27    2.98
  -4   0 -14    6.77    5.51
  -4   0 -14   14.94    2.19
  -4   0 -15   -0.69    1.75
   4   0  15   -2.04    3.73
  -4   0 -15   -0.26    2.02
  -4   0 -15   -0.59    1.45
  -4   0 -16  776.06   14.75
  -4   0 -16  775.85   18.26
  -4   0 -16  770.60   18.28
  -4   0 -17    3.15    2.30
  -4   0 -17   -0.29    1.70
  -4   0 -17    0.38    1.41
  -4   0 -18   24.39    3.55
  -4   0 -18   30.09    3.11
  -4   0 -19    5.51    2.46
  -4   0 -19   -0.28    1.51
  -4   0 -19    1.79    1.90
  -4   0 -20   65.26    5.31
  -4   0 -20   72.94    4.46
  -4   0 -20   66.91    5.05
  -4   0 -21   -0.70    1.85
  -4   0 -21   -1.11    1.14
  -4   0 -22    9.56    2.07
  -4   0 -23    0.58    1.27
  -4   0 -24   10.84    1.88
   4   0  24   14.46    2.51
  -4   0 -25   -2.04    1.32
   4   0  25    1.85    1.48
   4   0  26   -0.29    1.07
  -4   1  28   -0.63    0.83
  -4  -1  28    0.17    0.78
   4   1 -28    0.83    0.74
  -4   1  27   27.25    2.40
  -4  -1  27   32.26    2.66
   4  -1 -27   31.90    2.52
   4   1 -27   31.02    2.61
  -4  -1  26   41.15    2.80
  -4   1  26   40.59    3.20
  -4  -1  26   41.49    3.22
   4  -1 -26   42.23    3.23
   4   1 -26   44.18    3.46
  -4  -1  25   11.24    1.83
  -4   1  25   15.16    2.26
  -4   1  25    9.62    1.98
  -4  -1  25    9.47    1.97
   4  -1 -25   12.39    2.19
   4   1 -25   12.06    2.35
  -4  -1  24   62.98    4.06
  -4   1  24   62.59    4.42
  -4   1  24   66.95    4.79
  -4  -1  24   62.27    4.59
   4  -1 -24   67.56    4.79
   4   1 -24   64.26    4.84
   4  -1 -24   63.54    4.01
   4  -1 -23    3.42    2.01
  -4  -1  23    2.65    1.33
  -4   1  23    4.13    1.90
  -4   1  23    6.39    2.18
  -4  -1  23    7.51    2.32
   4   1 -23    1.82    1.72
   4  -1 -23    3.43    1.36
  -4  -1  22    1.59    1.36
  -4   1  22    5.57    2.05
  -4   1  22    3.73    1.95
  -4  -1  22    5.98    2.26
   4  -1 -22    1.46    1.85
   4   1 -22    4.49    2.23
   4  -1 -22    5.11    1.80
   4   1 -22    5.42    1.83
   4   1 -21   78.97    5.93
  -4   1  21   81.07    5.94
  -4  -1  21   86.70    6.28
   4  -1 -21   75.57    5.54
  -4   1  21   83.03    6.05
  -4  -1  21   79.44    5.93
   4  -1 -21   78.10    5.77
  -4  -1  21   82.87    5.40
   4   1 -21   79.93    5.61
  -4  -1  20   24.74    3.29
  -4   1  20   22.50    3.54
  -4  -1  20   28.41    4.22
  -4   1  20   25.04    2.95
  -4   1  20   22.87    3.55
  -4  -1  20   26.12    3.87
   4  -1 -20   23.92    3.75
   4   1 -20   22.74    3.69
   4  -1 -20   26.13    3.66
   4   1 -20   25.03    3.47
  -4   1  19   75.87    4.96
  -4  -1  19   72.80    5.21
  -4   1  19   80.46    6.41
  -4  -1  19   73.89    6.23
  -4   1  19   81.79    6.26
  -4  -1  19   73.57    5.91
   4  -1 -19   80.83    6.00
   4   1 -19   74.65    5.94
   4  -1 -19   76.39    5.94
   4   1 -19   77.95    6.02
   4   1 -18  282.16   11.09
  -4  -1  18  277.20   10.06
  -4   1  18  285.18    9.46
   4   1 -18  267.73   10.91
  -4   1  18  291.27   11.66
  -4  -1  18  261.96   11.48
   4   1 -18  283.35   17.75
   4   1 -18  283.08   19.25
   4  -1 -18  295.24   19.41
  -4   1  18  264.06   10.80
  -4  -1  18  281.59   11.22
   4  -1 -18  265.57   10.58
   4  -1 -18  275.68   10.93
   4  -1 -17   71.43    5.74
  -4   1  17   77.02    5.02
  -4  -1  17   73.82    5.26
  -4   1  17   68.39    5.85
  -4   1  17   75.21    6.39
  -4  -1  17   67.43    6.13
   4   1 -17   67.31    9.30
   4   1 -17   75.37   10.31
   4  -1 -17   87.56   10.95
  -4   1  17   79.11    6.15
  -4  -1  17   67.51    5.58
   4  -1 -17   71.60    5.60
   4   1 -17   68.62    5.62
  -4   1  17   88.29    9.80
  -4   1  16    5.67    1.73
  -4  -1  16    4.16    1.94
  -4  -1  16    5.89    1.85
  -4   1  16   10.25    3.62
  -4   1  16    2.89    2.57
   4  -1 -16   -4.69    4.33
   4   1 -16   16.58    5.39
  -4   1  16    3.74    2.73
   4  -1 -16    2.01    4.26
  -4  -1  16    7.96    2.79
  -4   1  16    4.28    2.13
   4  -1 -16    5.20    2.09
   4   1 -16    3.69    1.97
   4  -1 -16    3.92    1.84
   4  -1 -15   25.96    3.42
  -4  -1  15   35.39    3.80
  -4   1  15   24.05    2.96
  -4   1  15   29.71    5.45
  -4   1  15   23.20    3.69
   4  -1 -15   29.07    5.10
   4   1 -15   36.32    6.56
  -4   1  15   28.94    4.48
  -4  -1  15   27.20    3.96
  -4  -1  15   29.37    3.87
  -4   1  15   27.42    3.86
   4   1 -15   22.90    3.39
   4  -1 -15   23.93    3.73
  -4   1  14  324.16    9.76
  -4  -1  14  324.58   10.40
  -4   1  14  331.06   12.09
  -4   1  14  348.08   13.10
  -4  -1  14  311.60   12.26
   4  -1 -14  311.14   16.19
   4   1 -14  329.17   17.99
  -4   1  14  302.48   10.88
  -4  -1  14  318.12   11.12
  -4   1  14  319.50   15.42
   4  -1 -14  318.88   10.81
   4   1 -14  314.15   11.02
   4  -1 -14  321.51   11.59
  -4   1  13    1.82    1.81
  -4  -1  13    3.29    2.07
  -4   1  13    2.76    2.08
  -4   1  13    2.98    2.24
  -4  -1  13    2.80    2.31
   4  -1 -13    1.26    2.52
   4   1 -13    0.59    2.26
  -4   1  13    1.05    2.27
  -4  -1  13    1.23    2.53
  -4   1  13    2.87    2.20
   4  -1 -13    0.66    1.62
   4   1 -13    1.37    2.03
   4  -1 -13    3.89    2.29
  -4   1  12   39.96    3.51
  -4  -1  12   32.19    3.30
  -4   1  12   36.07    4.17
  -4   1  12   35.53    4.99
  -4   1  12   42.48    4.79
   4  -1 -12   46.18    6.30
   4   1 -12   37.36    6.22
  -4  -1  12   33.66    4.50
   4  -1 -12   38.52    4.19
  -4   1  12   39.36    4.23
  -4  -1  12   39.39    4.03
   4  -1 -12   36.48    3.74
   4   1 -12   31.64    3.61
  -4  -1  11   24.02    2.87
  -4   1  11   19.69    2.47
  -4  -1  11   22.17    2.80
  -4   1  11   13.98    2.67
  -4   1  11   26.65    3.53
   4  -1 -11   21.49    4.55
   4   1 -11   23.80    5.18
  -4   1  11   19.10    3.33
  -4  -1  11   22.60    3.45
  -4   1  11   19.95    2.82
   4  -1 -11   19.63    2.64
   4   1 -11   26.12    3.23
   4  -1 -11   21.79    3.00
   4  -1 -10  433.39   17.38
  -4  -1  10  462.63   11.15
  -4   1  10  466.76   13.78
   4  -1 -10  464.77   18.22
  -4  -1  10  457.81   13.71
   4   1 -10  469.83   19.62
  -4   1  10  451.79   15.20
   4  -1 -10  447.84   12.31
   4  -1  -9   49.54    5.97
   4  -1  -9   63.28    6.83
   4   1  -9   64.26    7.49
  -4   1   9   56.25    5.28
   4  -1  -8  182.10   10.93
  -4  -1   8  161.77   11.28
   4  -1  -8  198.01   11.78
   4   1  -8  185.57   11.94
  -4   1   8  195.21    9.08
  -4  -1   7  712.19   23.87
  -4   1   7  694.41   20.34
   4  -1  -7  691.43   21.44
   4   1  -7  729.26   23.23
  -4   1   7  708.95   16.18
   4  -1  -7  704.17   20.85
  -4  -1   6 1495.97   34.82
  -4   1   6 1518.97   30.96
   4   1  -6 1554.32   33.20
   4  -1  -6 1461.87   29.67
  -4   1   6 1460.71   21.88
  -4  -1   5  102.49    9.56
  -4   1   5  100.38    8.42
   4   1  -5  101.72    8.51
   4  -1  -5   99.57    7.74
   4   1  -5  103.28    6.34
   4  -1  -4   52.93    5.73
  -4  -1   4   58.29    7.38
  -4   1   4   54.17    6.62
   4   1  -4   50.71    6.15
   4   1  -4   52.54    4.60
  -4  -1   3  144.48   11.33
  -4   1   3  139.63   10.04
   4   1  -3  157.29   10.28
   4  -1  -3  161.56    9.82
   4   1  -3  154.00    7.70
   4   1  -2    0.98    1.50
   4  -1  -2   -0.18    2.05
  -4  -1   2    4.56    3.25
  -4   1   2    2.41    2.75
  -4  -1   1  638.10   23.90
  -4   1   1  660.42   22.35
   4   1  -1  681.82   16.63
   4  -1  -1  662.08   19.65
  -4  -1   0  549.54   22.39
  -4   1   0  533.10   20.71
   4  -1   0  512.95   17.28
   4   1   0  523.51   15.02
  -4  -1  -1  362.89   18.62
  -4   1  -1  351.85   17.14
   4   1   1  360.68   12.77
   4  -1   1  351.61   14.39
   4   1   2   30.21    4.08
   4  -1   2   26.22    4.32
  -4  -1  -2   26.14    5.84
  -4   1  -2   25.81    5.76
   4  -1   3  136.47    9.29
   4   1   3  142.95    8.72
  -4   1  -3  134.97   11.18
  -4  -1  -3  136.71   11.89
   4   1   4    6.11    2.78
   4  -1   4   11.58    3.16
  -4  -1  -4   12.55    4.07
  -4   1  -4    9.94    3.77
   4  -1   5   89.71    8.10
  -4  -1  -5   84.42    9.39
  -4   1  -5   97.85   10.03
   4   1   5   88.13    7.54
   4  -1   6  388.01   16.91
  -4  -1  -6  386.98   20.65
  -4   1  -6  372.93   19.48
   4   1   6  380.25   15.95
  -4  -1  -7  505.18   23.84
  -4   1  -7  515.01   23.32
   4   1   7  572.36   20.39
   4  -1   7  572.86   21.02
  -4  -1  -8  302.40   10.14
  -4  -1  -8  294.27   18.61
  -4   1  -8  287.19   17.85
   4   1   8  306.83   15.48
   4  -1   8  284.91   15.34
  -4  -1  -9   15.17    2.37
  -4  -1  -9   13.81    2.76
   4  -1   9   13.65    4.09
  -4  -1  -9   18.14    3.21
  -4   1  -9   18.27    2.83
  -4   1  -9   18.94    2.77
  -4  -1  -9   19.56    3.26
  -4  -1  -9   12.81    4.84
   4   1   9   15.19    4.26
  -4   1  -9   16.06    4.82
  -4   1  -9   12.08    2.01
  -4   1 -10   74.78    5.01
  -4  -1 -10   72.86    5.63
  -4  -1 -10   63.43    5.03
  -4   1 -10   76.47    9.97
  -4  -1 -10   60.80    9.25
  -4  -1 -10   74.02    5.34
  -4   1 -10   67.42    4.39
   4   1  10   71.32    8.22
   4  -1  10   63.33    7.65
  -4  -1 -10   69.71    5.56
  -4   1 -10   69.02    4.92
  -4   1 -11  338.37   10.79
  -4  -1 -11  346.05   12.00
  -4  -1 -11  351.65   11.79
  -4  -1 -11  311.08   20.51
  -4   1 -11  321.75    9.04
  -4   1 -11  319.92   20.14
  -4   1 -11  341.09    9.65
   4   1  11  347.67   18.31
   4  -1  11  361.90   18.71
  -4  -1 -11  354.63   11.45
  -4  -1 -11  334.61   11.81
  -4  -1 -12   59.80    5.23
  -4  -1 -12   60.87    5.32
  -4   1 -12   52.03    4.63
  -4   1 -12   58.58    4.12
  -4  -1 -12   50.77    8.63
  -4   1 -12   36.80    7.44
  -4   1 -12   53.85    4.16
   4   1  12   62.94    8.32
   4  -1  12   57.91    7.87
  -4  -1 -12   56.06    4.95
  -4   1 -12   59.71    5.08
  -4  -1 -12   57.52    5.40
  -4   1 -13   96.47    6.26
  -4  -1 -13  105.23    6.64
  -4  -1 -13   88.59    4.78
  -4   1 -13   97.87    5.26
  -4   1 -13  100.96   12.23
  -4  -1 -13   83.39   11.05
  -4   1 -13  100.45    5.55
   4   1  13   84.38    9.97
   4  -1  13   90.13   10.19
  -4  -1 -13  101.47    6.89
  -4  -1 -13  105.28    6.64
  -4   1 -13   99.59    6.38
  -4   1 -14  213.35    9.06
  -4  -1 -14  225.87    7.60
  -4   1 -14  217.02    7.87
  -4  -1 -14  201.58   17.88
  -4   1 -14  225.61   18.47
  -4   1 -14  223.55    8.17
   4   1  14  227.03   16.49
   4  -1  14  261.68   17.38
  -4  -1 -14  233.44    9.94
  -4   1 -14  230.62    9.54
  -4  -1 -14  226.30   10.26
   4  -1  15  374.04   14.08
  -4  -1 -15  435.58   10.76
  -4   1 -15  423.47   11.09
  -4   1 -15  404.20   24.62
  -4   1 -15  416.26   11.27
  -4  -1 -15  419.62   13.50
   4   1  15  492.00   24.56
   4  -1  15  463.84   23.20
  -4   1 -15  445.78   13.41
  -4  -1 -15  449.69   14.60
  -4   1 -15  424.43   12.84
  -4  -1 -16   31.77    4.30
  -4   1 -16   24.74    3.47
   4  -1  16   22.67    4.09
  -4  -1 -16   40.27    3.54
  -4   1 -16   29.93    3.32
  -4   1 -16   33.71    3.62
  -4  -1 -16   31.99    4.26
   4  -1  17  523.61   16.27
  -4  -1 -17  547.50   12.11
  -4   1 -17  547.18   12.70
  -4   1 -17  562.52   15.06
  -4  -1 -17  552.13   15.73
  -4  -1 -17  537.59   16.02
   4  -1  18  261.75   11.18
  -4   1 -18  268.78    8.92
  -4  -1 -18  292.70   11.48
  -4  -1 -18  264.47   11.14
  -4   1 -18  262.56   10.36
  -4  -1 -19   12.97    3.05
  -4   1 -19    9.26    2.33
  -4  -1 -19    8.32    2.71
   4  -1  19    9.40    2.83
  -4   1 -19    9.48    1.97
  -4  -1 -20   28.68    3.73
  -4  -1 -20   32.51    4.03
   4  -1  20   23.39    3.45
  -4   1 -20   28.54    2.94
  -4   1 -20   29.99    3.63
  -4   1 -21  167.77    6.42
  -4  -1 -21  159.23    7.99
  -4   1 -21  164.42    7.49
  -4   1 -22   10.87    1.90
  -4  -1 -22    5.88    1.95
  -4   1 -22   13.06    2.37
  -4   1 -23  129.82    4.95
  -4  -1 -23  130.04    6.51
  -4   1 -23  120.11    5.61
  -4  -1 -24    2.85    1.30
   4   1  24    5.05    1.77
   4  -1  24    5.98    1.67
  -4  -1 -25   15.71    2.02
   4   1  25   15.51    2.32
   4  -1  25   19.54    2.42
   4   2 -27   18.67    1.96
   4  -2 -27   18.42    1.72
   4   2 -26    0.40    1.01
  -4  -2  26    0.31    1.02
  -4   2  26    2.73    1.23
   4  -2 -26   -1.08    1.17
  -4   2  26    1.33    1.09
  -4  -2  26   -0.51    1.09
   4  -2 -25   59.97    3.72
   4  -2 -25   57.18    3.77
  -4   2  25   62.98    4.16
  -4   2  25   57.93    3.72
  -4  -2  25   55.68    3.66
   4   2 -25   59.67    4.14
  -4  -2  25   60.82    3.63
   4  -2 -24    2.00    1.24
  -4  -2  24    1.98    1.30
  -4   2  24    1.51    1.62
  -4   2  24    2.90    1.32
  -4  -2  24    3.23    1.32
   4  -2 -24    2.02    1.33
   4   2 -24    0.89    1.56
   4  -2 -24    2.26    0.96
   4  -2 -23  127.76    6.23
  -4  -2  23  131.21    6.04
  -4   2  23  118.89    6.64
  -4   2  23  123.55    6.27
  -4  -2  23  131.98    6.36
   4  -2 -23  128.36    6.40
   4   2 -23  137.66    7.03
   4  -2 -23  127.97    6.10
   4  -2 -22   14.52    2.47
  -4  -2  22   11.40    2.43
  -4   2  22   11.52    2.54
  -4   2  22   12.82    2.64
  -4  -2  22   13.03    2.37
   4  -2 -22   12.26    2.47
   4   2 -22   12.88    2.68
   4  -2 -22   10.68    2.31
  -4  -2  21   42.89    4.05
   4  -2 -21   36.53    3.88
  -4   2  21   53.23    5.27
   4   2 -21   40.25    3.79
  -4  -2  21   35.37    4.27
  -4   2  21   34.86    3.82
  -4  -2  21   40.99    4.24
   4  -2 -21   37.46    4.09
   4   2 -21   37.00    4.27
   4   2 -20   71.04    5.33
  -4  -2  20   79.78    5.53
  -4   2  20   73.88    6.20
  -4  -2  20   68.64    5.78
  -4   2  20   73.98    5.52
  -4  -2  20   69.43    5.41
   4  -2 -20   76.45    5.60
   4   2 -20   69.04    5.53
   4  -2 -20   69.11    5.38
  -4  -2  19   15.02    2.71
  -4   2  19   17.23    3.49
  -4  -2  19    9.26    2.61
   4  -2 -19   11.62    2.49
  -4   2  19   13.53    2.80
  -4  -2  19   16.47    2.99
   4   2 -19   15.11    3.19
   4   2 -19   14.03    3.05
   4  -2 -19   16.75    3.03
   4  -2 -18    6.42    2.72
  -4  -2  18   10.58    2.96
  -4   2  18   11.75    3.18
  -4  -2  18    8.53    2.89
  -4   2  18    7.25    2.24
  -4  -2  18    6.51    2.04
   4   2 -18    7.18    2.50
   4  -2 -18    9.60    2.50
  -4  -2  17   49.13    4.46
  -4   2  17   55.28    5.73
  -4   2  17   44.23    6.46
  -4  -2  17   51.11    5.25
   4   2 -17   48.06    7.70
   4   2 -17   43.89    7.66
   4  -2 -17   72.68   10.06
  -4   2  17   48.53    4.61
  -4  -2  17   51.58    4.84
   4  -2 -17   56.89    5.03
   4   2 -17   56.94    5.29
   4  -2 -17   56.88    5.21
  -4  -2  16    0.42    1.57
  -4   2  16   -1.92    5.50
  -4   2  16    1.60    2.27
   4   2 -16   -4.30    3.18
   4  -2 -16    5.36    6.38
  -4  -2  16    1.61    2.31
  -4   2  16   -0.30    1.65
  -4  -2  16    1.32    1.85
   4  -2 -16    1.33    1.58
   4   2 -16    0.15    1.62
   4  -2 -16   -0.02    2.03
   4   2 -15   68.65    5.54
  -4  -2  15   72.16    5.27
  -4   2  15   66.36    6.01
  -4   2  15   70.30    8.44
  -4  -2  15   79.39    6.53
   4   2 -15   66.23    9.03
   4  -2 -15   78.24    9.99
  -4   2  15   68.65    5.30
  -4  -2  15   71.58    5.34
   4  -2 -15   67.50    5.48
   4  -2 -15   68.93    5.37
  -4  -2  14  107.49    5.90
  -4  -2  14  118.71    6.53
  -4   2  14  113.18    7.55
  -4  -2  14  111.08    7.53
   4   2 -14  107.52   10.79
   4  -2 -14  109.51   11.07
  -4   2  14  109.98    6.48
  -4  -2  14  111.19    6.55
  -4   2  14  112.77   10.06
   4  -2 -14  120.58    7.25
   4  -2 -14  109.66    6.53
   4   2 -14  111.63    7.01
  -4  -2  13   29.19    3.42
  -4  -2  13   29.94    3.48
  -4   2  13   26.55    4.85
  -4   2  13   29.12    4.39
   4   2 -13   17.63    4.20
   4  -2 -13   15.85    4.75
  -4  -2  13   30.66    4.45
  -4   2  13   26.89    3.49
  -4  -2  13   27.37    3.56
   4  -2 -13   27.02    3.47
   4   2 -13   28.58    3.80
   4  -2 -13   26.99    3.77
  -4  -2  12    2.05    1.94
  -4  -2  12    1.87    1.74
  -4   2  12    3.11    2.26
  -4   2  12    3.05    2.33
   4  -2 -12   -0.94    2.98
   4   2 -12    2.23    2.82
  -4  -2  12    0.43    2.28
  -4   2  12    0.63    1.95
  -4  -2  12    0.97    1.94
   4  -2 -12   -0.16    1.87
   4   2 -12   -1.96    1.90
   4  -2 -12    1.65    2.03
  -4  -2  11   82.36    5.07
  -4  -2  11   78.41    4.96
  -4   2  11   77.67    5.98
   4  -2 -11   76.21    7.66
   4   2 -11   77.50    8.77
  -4  -2  11   85.06    6.43
  -4   2  11   76.44    7.30
  -4   2  11   78.73    5.34
  -4  -2  11   75.36    5.19
   4  -2 -11   81.51    5.79
   4  -2 -11   81.45    5.32
   4   2 -11   73.80    5.32
  -4  -2  10    2.16    1.42
  -4   2  10    1.52    2.07
  -4  -2  10    1.50    1.40
   4  -2 -10    3.42    2.66
  -4   2  10    3.37    2.73
   4  -2 -10    0.86    2.91
   4   2 -10   -1.58    2.65
  -4   2  10    2.85    2.29
  -4  -2  10    2.43    2.50
  -4   2  10   -1.10    1.73
  -4  -2  10    1.23    1.54
   4  -2 -10    0.51    1.50
   4   2 -10   -3.31    2.24
   4  -2 -10    0.93    2.16
  -4   2   9   -1.73    2.17
  -4  -2   9    1.34    1.26
   4  -2  -9   -0.25    2.20
  -4   2   9    3.68    1.71
   4  -2  -9   -1.34    2.17
   4   2  -9    0.49    2.68
  -4   2   9   -0.42    2.44
  -4  -2   9    1.30    1.88
   4  -2  -9   -1.06    1.61
   4  -2  -9    1.21    1.59
   4  -2  -8   41.69    5.99
  -4   2   8   48.86    4.45
  -4   2   8   42.74    4.50
   4  -2  -8   43.39    5.75
   4   2  -8   50.48    6.91
  -4  -2   8   44.29    4.65
  -4   2   8   38.32    4.91
  -4   2   7    2.07    1.96
   4  -2  -7    0.76    3.14
   4  -2  -7    1.01    2.20
   4   2  -7    3.38    2.68
  -4  -2   6  971.07   31.49
  -4   2   6 1024.21   25.79
   4   2  -6 1034.37   28.20
  -4   2   6 1004.67   21.55
   4  -2  -6 1042.86   27.68
  -4  -2   5  101.34   10.39
  -4   2   5  126.47    9.53
   4   2  -5  113.58    9.35
  -4   2   5  123.65    7.43
   4  -2  -5  134.54   10.04
  -4   2   4    7.64    2.35
   4  -2  -4   11.59    3.06
  -4  -2   4    2.90    4.67
  -4   2   4    6.03    2.56
   4   2  -4   10.24    3.74
  -4   2   3   19.02    2.85
   4  -2  -3   15.65    4.13
  -4   2   3   22.90    4.42
  -4  -2   3   14.32    4.33
  -4   2   3   17.52    3.90
   4   2  -3   26.26    4.85
  -4   2   2   97.86    7.88
  -4  -2   2  111.19   10.96
  -4   2   2   98.99    9.31
   4   2  -2  107.95    8.71
  -4   2   2  102.66    6.29
   4  -2  -2  101.23    8.71
  -4   2   1  348.67   14.41
  -4  -2   1  365.71   20.08
  -4   2   1  370.76   17.77
   4   2  -1  379.77   15.69
   4  -2  -1  363.55   15.95
  -4   2   0 3103.95   42.30
  -4  -2   0 3026.91   57.68
  -4   2   0 3200.58   52.66
   4   2   0 3028.67   43.50
   4  -2   0 3155.33   46.30
  -4  -2  -1 1646.66   43.39
  -4   2  -1 1641.37   38.67
   4   2   1 1619.96   31.54
   4  -2   1 1726.35   34.50
  -4   2  -1 1749.28   31.38
   4  -2   2  153.63   10.49
  -4  -2  -2  136.03   12.79
  -4   2  -2  146.42   12.06
  -4   2  -2  152.44    9.19
  -4  -2  -3   54.56    8.38
  -4   2  -3   56.13    7.64
   4   2   3   50.62    5.00
   4  -2   3   60.67    6.93
  -4   2  -3   68.16    6.28
   4  -2   4   42.80    5.70
  -4  -2  -4   42.86    7.96
  -4   2  -4   36.74    6.77
  -4   2  -4   33.43    4.44
   4   2   4   38.93    4.83
  -4   2  -5  278.30   11.96
  -4  -2  -5  283.93   18.76
  -4   2  -5  286.98   17.64
   4   2   5  284.36   12.70
   4  -2   5  303.40   15.15
  -4  -2  -6 1053.66   18.81
  -4  -2  -6 1065.14   19.44
  -4  -2  -6 1031.26   36.04
  -4   2  -6 1023.34   33.37
   4   2   6 1060.93   25.77
   4  -2   6 1051.00   28.70
  -4  -2  -7   32.33    3.72
  -4  -2  -7   28.25    3.25
   4   2   7   33.12    5.28
   4  -2   7   31.56    5.89
  -4   2  -7   29.70    3.15
  -4  -2  -7   35.69    3.97
  -4  -2  -7   35.86    7.57
  -4   2  -7   26.05    6.61
  -4   2  -7   29.71    2.99
  -4  -2  -7   30.20    3.51
  -4  -2  -8   69.29    5.19
  -4  -2  -8   73.53    5.55
  -4   2  -8   71.55    4.64
  -4  -2  -8   66.94    5.21
  -4  -2  -8   63.81    9.82
  -4   2  -8   59.93    8.81
  -4   2  -8   67.53    4.46
   4   2   8   71.38    7.62
   4  -2   8   60.09    7.49
  -4  -2  -8   74.33    5.06
  -4  -2  -9  714.12   16.17
  -4  -2  -9  751.32   17.28
  -4   2  -9  741.03   14.67
  -4  -2  -9  736.67   17.01
  -4  -2  -9  668.24   30.71
  -4   2  -9  708.71   29.54
  -4   2  -9  736.96   14.52
   4   2   9  744.67   24.49
   4  -2   9  784.22   26.48
  -4  -2  -9  708.33   15.56
  -4  -2 -10  207.37    8.94
  -4   2 -10  197.14    7.85
  -4  -2 -10  206.21    9.38
  -4  -2 -10  200.85    9.12
  -4  -2 -10  191.00   16.74
  -4   2 -10  177.84   15.40
  -4   2 -10  179.25    7.02
  -4   2 -10  187.02    7.48
   4   2  10  192.66   13.13
   4  -2  10  191.82   13.68
  -4  -2 -10  207.09    8.78
  -4  -2 -11  445.96   14.00
  -4  -2 -11  434.34   13.26
  -4  -2 -11  432.74   25.20
  -4   2 -11  424.63   24.00
  -4   2 -11  422.79   10.78
  -4   2 -11  421.42   11.32
   4   2  11  455.22   20.72
   4  -2  11  453.19   21.19
  -4  -2 -11  431.67   12.86
  -4  -2 -11  417.32   12.90
  -4  -2 -12    1.20    2.13
  -4  -2 -12   -3.91    2.01
   4   2  12    2.78    4.56
  -4  -2 -12    0.83    2.12
  -4  -2 -12   -1.30    1.83
  -4  -2 -12    3.57    4.51
  -4   2 -12   -2.45    4.80
  -4   2 -12    1.73    1.56
  -4   2 -12   -0.26    1.79
  -4   2 -13  663.04   13.92
  -4  -2 -13  684.47   16.56
  -4  -2 -13  676.32   32.21
  -4   2 -13  630.51   30.31
  -4   2 -13  682.46   14.70
   4   2  13  675.89   26.88
   4  -2  13  735.43   27.99
  -4  -2 -13  658.78   16.24
  -4  -2 -13  697.80   17.18
  -4  -2 -13  697.46   18.24
  -4  -2 -14   11.41    2.69
  -4   2 -14   10.16    2.62
   4   2  14   13.35    5.48
   4  -2  14    2.00    4.12
  -4  -2 -14   14.10    3.35
  -4  -2 -14   12.69    2.74
  -4   2 -14    9.98    5.62
  -4   2 -14    9.06    2.14
  -4   2 -14    9.30    2.26
   4  -2  15  208.92   10.89
  -4   2 -15  225.65    8.35
  -4   2 -15  217.18    8.38
  -4  -2 -15  226.19   10.28
  -4   2 -15  221.90    9.54
  -4  -2 -15  229.60   10.93
  -4  -2 -16   44.02    4.91
   4  -2  16   41.36    5.04
  -4   2 -16   37.06    3.51
  -4   2 -16   40.08    3.80
  -4   2 -16   42.18    4.38
  -4  -2 -16   50.42    5.47
   4  -2  17   38.84    4.98
  -4   2 -17   42.00    3.76
  -4  -2 -17   41.29    4.74
  -4   2 -17   46.36    4.08
  -4   2 -17   41.88    4.42
  -4  -2 -17   40.48    4.94
   4  -2  18  146.67    8.73
  -4   2 -18  146.92    6.64
  -4  -2 -18  147.95    8.41
  -4   2 -18  153.71    7.60
  -4  -2 -18  140.20    8.39
   4  -2  19   96.54    6.94
  -4   2 -19   95.42    5.88
  -4   2 -19  101.97    5.44
  -4  -2 -19   90.02    6.51
  -4  -2 -19   94.67    6.71
  -4  -2 -20   17.41    2.97
  -4   2 -20   15.99    2.63
  -4  -2 -20   15.96    3.05
   4  -2  20   16.67    3.03
  -4   2 -20   12.62    2.17
   4  -2  21  119.11    6.52
  -4   2 -21  114.28    5.71
  -4   2 -21  133.11    5.61
  -4  -2 -21  128.48    7.17
  -4  -2 -22   20.84    3.05
   4  -2  22   20.72    2.64
  -4   2 -22   15.59    2.19
  -4   2 -22   17.25    2.06
   4  -2  23  114.70    4.96
  -4   2 -23  123.92    4.65
   4   2  23  115.57    6.08
   4  -2  23  120.02    5.88
  -4  -2 -23  119.59    6.04
  -4   2 -24   93.60    3.62
   4   2  24   95.71    4.86
   4  -2  24   89.62    4.51
  -4  -2 -24   91.98    4.88
  -4  -2 -25   69.44    3.67
  -4  -3  26    8.86    1.25
  -4   3  26    8.22    1.42
   4  -3 -26    7.86    1.22
   4   3 -26    7.29    1.40
  -4  -3  25    1.23    0.97
  -4   3  25    1.99    1.32
   4  -3 -25    0.34    0.97
   4   3 -25    1.89    1.43
   4  -3 -24   14.03    2.05
  -4  -3  24   13.31    1.85
  -4   3  24   13.18    2.35
   4  -3 -24   13.21    1.95
   4   3 -24   12.64    2.12
   4  -3 -24   11.32    1.70
   4   3 -23   61.59    4.58
   4  -3 -23   67.89    4.38
  -4   3  23   66.56    4.92
  -4  -3  23   66.66    3.81
  -4   3  23   54.86    3.64
   4  -3 -23   63.90    4.08
   4  -3 -23   72.20    4.47
  -4  -3  23   64.40    4.10
   4  -3 -22    3.34    1.53
  -4  -3  22    3.06    1.38
  -4   3  22    1.67    1.34
  -4  -3  22    2.74    1.17
   4  -3 -22   -0.51    1.38
   4   3 -22    2.15    1.60
   4  -3 -22    4.10    1.78
   4  -3 -21   24.16    3.08
  -4  -3  21   25.73    3.21
  -4   3  21   23.90    3.51
  -4  -3  21   19.51    2.99
  -4  -3  21   26.81    2.93
  -4   3  21   23.27    2.87
   4  -3 -21   24.80    2.99
   4   3 -21   25.88    3.65
   4  -3 -21   24.26    3.12
   4  -3 -20   73.74    5.22
  -4  -3  20   72.97    4.97
  -4   3  20   73.56    6.07
  -4  -3  20   70.95    5.59
   4  -3 -20   76.60    5.37
  -4   3  20   68.07    4.65
  -4  -3  20   76.21    4.82
   4   3 -20   77.98    5.89
   4   3 -20   70.35    4.95
   4  -3 -20   70.45    5.27
   4  -3 -19  178.71    8.20
  -4  -3  19  179.99    7.93
  -4   3  19  183.37    9.62
  -4  -3  19  181.45    9.11
   4  -3 -19  166.06    8.16
  -4   3  19  181.69    7.64
  -4  -3  19  182.81    7.72
   4   3 -19  169.73    8.69
   4  -3 -19  180.51    8.27
  -4  -3  18   23.79    2.82
   4  -3 -18   34.82    3.87
  -4  -3  18   31.27    3.68
  -4   3  18   35.09    4.66
  -4  -3  18   31.38    4.24
  -4   3  18   32.54    3.59
  -4  -3  18   34.69    3.62
   4  -3 -18   30.87    3.78
   4   3 -18   25.55    3.78
   4  -3 -18   30.40    3.77
  -4  -3  17    0.45    1.39
   4  -3 -17    1.51    1.90
  -4  -3  17   -0.73    1.94
  -4   3  17   -0.75    2.52
  -4  -3  17   -0.01    2.06
  -4   3  17   -1.33    1.83
  -4  -3  17    1.02    1.44
   4   3 -17   -0.42    2.08
   4  -3 -17    2.86    1.53
   4  -3 -17   -0.29    1.73
  -4  -3  16    0.26    1.52
   4  -3 -16   -1.85    1.83
  -4  -3  16    1.58    1.72
  -4   3  16    2.07    2.39
  -4  -3  16    2.72    2.52
   4  -3 -16    1.58    1.96
  -4   3  16   -2.48    1.88
  -4  -3  16    4.51    2.03
   4   3 -16    0.06    1.82
   4  -3 -16    2.11    1.89
  -4  -3  15   20.61    2.96
  -4   3  15   33.58    7.03
   4  -3 -15   20.83    3.10
  -4  -3  15   19.22    3.07
  -4   3  15   13.16    3.33
  -4  -3  15   32.43    5.38
   4   3 -15   16.87    4.13
  -4   3  15   20.04    3.07
  -4  -3  15   17.46    2.72
   4  -3 -15   20.05    3.23
   4   3 -15   20.14    3.36
   4  -3 -15   16.99    3.12
  -4  -3  14  395.69   11.72
   4  -3 -14  410.63   12.32
  -4  -3  14  410.83   11.97
  -4   3  14  400.90   14.20
  -4  -3  14  384.45   13.93
   4   3 -14  402.63   21.63
  -4   3  14  391.97   11.38
  -4  -3  14  407.25   11.63
  -4   3  14  400.42   19.59
   4  -3 -14  409.11   12.57
   4   3 -14  383.43   13.11
   4  -3 -14  400.40   12.98
  -4  -3  13   85.45    5.58
   4  -3 -13   84.92    5.77
  -4  -3  13   90.02    5.57
  -4   3  13   77.06    8.14
   4  -3 -13   83.17    6.00
  -4   3  13   83.48    6.62
  -4  -3  13   84.82    6.67
   4   3 -13   79.41    9.74
  -4  -3  13   91.44    5.55
   4   3 -13   88.23    6.40
  -4  -3  12    7.16    1.88
  -4   3  12   16.99    4.78
  -4  -3  12    8.63    2.34
  -4   3  12    8.32    2.76
   4   3 -12    8.61    3.87
   4  -3 -12    9.95    2.79
  -4  -3  12    9.06    3.04
  -4  -3  12    3.33    1.72
   4  -3 -12    6.19    1.87
   4   3 -12    6.38    2.36
  -4  -3  11  267.00    9.51
   4  -3 -11  248.46    9.86
  -4  -3  11  257.81    8.98
  -4   3  11  260.69   10.97
   4   3 -11  258.71   16.68
  -4  -3  11  258.62   11.17
  -4   3  11  243.46   14.38
  -4  -3  11  256.87    8.89
   4  -3 -11  254.67    9.45
   4   3 -11  258.91   10.28
   4  -3 -10  454.34   21.12
  -4  -3  10  429.84   11.33
  -4   3  10  458.13   14.19
   4   3 -10  453.00   21.26
  -4  -3  10  434.69   14.29
  -4  -3  10  438.74   12.12
  -4   3  10  448.61   18.81
  -4   3  10  412.23   12.14
   4  -3 -10  439.49   12.13
   4  -3 -10  466.91   13.26
  -4  -3   9  244.45    9.05
   4  -3  -9  223.75   14.62
  -4  -3   9  229.89    8.05
  -4   3   9  233.63   10.07
   4   3  -9  247.03   15.38
  -4  -3   9  225.57   10.12
  -4   3   9  242.02   13.48
  -4   3   9  225.64    8.93
   4  -3  -9  240.41    8.94
   4  -3  -9  229.81    9.25
  -4  -3   8  162.09    7.35
  -4  -3   8  150.37    6.30
  -4   3   8  173.32    8.53
   4   3  -8  153.76   11.78
  -4  -3   8  159.66    8.61
   4  -3  -8  160.47   12.12
  -4   3   8  155.40   10.58
  -4   3   8  158.54    7.52
   4  -3  -8  158.12    7.10
   4  -3  -8  169.74    7.84
  -4  -3   7   39.00    3.77
  -4  -3   7   38.88    3.55
   4  -3  -7   45.08    6.51
  -4   3   7   42.08    4.36
   4  -3  -7   38.59    5.67
   4   3  -7   39.45    6.22
  -4  -3   7   38.02    4.34
  -4   3   7   46.77    5.95
   4  -3  -7   35.79    3.59
  -4   3   7   42.19    4.21
   4  -3  -7   42.73    4.11
  -4  -3   6   39.19    3.80
  -4   3   6   33.81    4.82
   4  -3  -6   40.40    6.13
  -4   3   6   43.58    4.26
   4   3  -6   41.23    6.39
  -4  -3   6   36.54    4.15
  -4   3   6   37.55    3.83
   4  -3  -6   33.60    3.31
   4  -3  -6   40.12    3.91
  -4  -3   5  383.61   10.84
  -4   3   5  351.83   17.06
  -4   3   5  360.20   11.27
  -4   3   5  371.40   17.32
   4   3  -5  381.24   17.57
  -4  -3   5  392.99   12.48
  -4   3   5  376.28   15.34
  -4   3   5  362.45   10.73
   4  -3  -5  357.27    9.86
   4  -3  -5  333.47   10.29
   4  -3  -5  375.83   18.13
  -4  -3   4 1379.59   20.37
  -4   3   4 1385.47   33.07
  -4   3   4 1418.60   21.60
  -4   3   4 1361.00   34.16
   4   3  -4 1388.05   32.69
  -4  -3   4 1379.83   22.94
  -4   3   4 1369.93   28.66
  -4   3   4 1331.34   20.28
   4  -3  -4 1418.04   34.62
  -4  -3   3  427.71   11.33
  -4   3   3  412.75   19.20
   4   3  -3  435.41   17.94
   4  -3  -3  406.95   18.44
  -4   3   3  388.69   17.50
  -4  -3   2    7.64    1.90
   4  -3  -2    7.85    2.85
  -4  -3   2   15.38    5.30
  -4   3   2    6.50    2.86
   4   3  -2    8.82    3.02
  -4   3   2    7.66    3.24
  -4  -3   1  267.89    9.01
  -4  -3   1  237.33   18.02
  -4   3   1  262.98   16.19
   4   3  -1  272.78   13.59
  -4   3   1  247.34   13.63
   4  -3  -1  274.53   15.07
  -4  -3   0   47.07    4.09
   4  -3   0   40.63    6.60
  -4   3   0   39.26    5.81
  -4  -3   0   54.43    4.61
  -4  -3   0   48.01    8.46
   4   3   0   44.19    5.75
   4  -3   0   39.04    4.32
  -4   3   0   42.92    3.93
  -4   3   0   43.74    7.15
  -4  -3  -1  247.80    8.83
  -4  -3  -1  231.38    9.19
  -4  -3  -1  233.08   18.25
  -4   3  -1  246.15   16.21
   4   3   1  232.73   12.26
   4  -3   1  222.34    9.64
  -4   3  -1  226.95    8.34
  -4   3  -1  230.76   13.08
   4  -3   1  232.90   13.96
  -4  -3  -2 1216.99   19.48
  -4  -3  -2 1241.30   21.28
   4  -3   2 1237.81   31.88
  -4  -3  -2 1170.03   40.66
  -4   3  -2 1158.01   35.55
   4  -3   2 1188.47   21.97
  -4   3  -2 1185.06   29.30
  -4   3  -2 1203.53   19.06
  -4  -3  -3    1.51    1.53
   4  -3   3    5.63    2.89
  -4  -3  -3    0.23    2.08
  -4  -3  -3   -3.22    5.87
  -4   3  -3    9.48    4.59
   4  -3   3    3.17    1.77
  -4   3  -3    8.16    2.19
  -4   3  -3    0.90    2.13
   4  -3   4    1.09    2.82
  -4  -3  -4    1.71    1.63
  -4   3  -4    1.32    1.87
  -4  -3  -4    0.64    2.19
  -4  -3  -4   -0.17    3.29
  -4   3  -4    1.34    3.67
   4  -3   4    5.18    2.58
   4  -3   4    4.91    2.28
  -4  -3  -4    2.82    1.79
  -4   3  -4    5.00    2.91
  -4   3  -4    1.84    1.78
  -4   3  -5  336.63    9.73
   4  -3   5  336.94   15.70
  -4  -3  -5  331.98   10.83
  -4  -3  -5  370.14   12.02
  -4  -3  -5  341.55   22.63
  -4   3  -5  384.68   21.79
   4  -3   5  337.03   11.92
  -4   3  -5  374.43   16.18
  -4   3  -5  349.69   10.51
  -4  -3  -5  339.12   10.75
   4  -3   5  357.20   17.47
  -4  -3  -6   56.36    4.86
  -4   3  -6   57.78    4.32
   4  -3   6   53.62    6.85
  -4  -3  -6   55.38    5.02
  -4  -3  -6   51.83    9.33
  -4   3  -6   58.50    9.17
   4  -3   6   51.54    4.94
  -4   3  -6   58.06    6.50
  -4  -3  -6   60.59    5.01
  -4   3  -6   57.78    4.51
   4  -3   6   57.77    7.47
  -4  -3  -7   27.95    3.68
   4  -3   7   27.59    5.13
  -4  -3  -7   26.25    3.50
  -4   3  -7   33.96    3.58
  -4  -3  -7   29.01    3.84
  -4  -3  -7   27.57    7.51
  -4   3  -7   25.61    6.28
   4  -3   7   40.51    5.91
  -4  -3  -7   26.37    3.47
   4  -3   7   24.87    3.58
  -4   3  -7   28.53    3.29
  -4   3  -7   31.35    3.41
  -4  -3  -8  133.07    7.03
  -4  -3  -8  117.79    7.01
  -4  -3  -8  123.24    6.97
  -4   3  -8  117.95    6.00
  -4  -3  -8  138.68    7.68
  -4  -3  -8  112.08   13.67
  -4   3  -8  112.33   12.65
  -4   3  -8  122.90    6.05
   4  -3   8  122.50    7.48
  -4   3  -8  116.43    6.34
   4  -3   8  118.16   10.23
  -4  -3  -9  294.56   10.55
  -4  -3  -9  302.81   11.44
  -4  -3  -9  313.53   11.59
  -4  -3  -9  305.59   10.79
  -4  -3  -9  256.69   20.38
  -4   3  -9  325.92   21.53
  -4   3  -9  302.24    9.42
   4  -3   9  297.46   11.16
  -4   3  -9  293.19    9.88
   4  -3   9  321.65   17.74
  -4  -3 -10   -1.52    2.01
   4  -3  10    5.26    3.61
  -4  -3 -10   -2.73    2.73
  -4  -3 -10    0.48    1.95
  -4  -3 -10   -8.61    7.77
  -4   3 -10   -2.24    4.62
  -4   3 -10    3.98    1.88
   4  -3  10    0.37    1.77
  -4  -3 -10   -1.03    1.67
  -4   3 -10    0.19    1.70
  -4  -3 -11   41.31    4.28
  -4  -3 -11   36.03    4.45
   4  -3  11   30.96    6.20
  -4  -3 -11   34.44    4.12
  -4  -3 -11   36.30    9.23
  -4   3 -11   27.56    6.95
  -4   3 -11   34.34    3.50
   4  -3  11   34.16    3.84
  -4   3 -11   36.41    3.77
  -4  -3 -11   35.37    4.19
   4  -3  12   77.03    9.09
  -4  -3 -12   79.49    6.31
  -4  -3 -12   64.96   11.01
  -4   3 -12   67.26    4.86
  -4   3 -12   58.92   10.50
  -4   3 -12   66.89    4.89
  -4  -3 -12   72.62    5.88
  -4  -3 -12   68.96    6.09
   4  -3  13  165.31   13.37
  -4  -3 -13  144.64    7.90
  -4   3 -13  173.10   16.71
  -4   3 -13  151.46    6.92
  -4   3 -13  153.04    7.31
  -4  -3 -13  148.86    8.23
  -4  -3 -13  157.12    8.97
  -4  -3 -14   20.72    3.43
  -4  -3 -14   24.01    4.00
   4  -3  14   23.87    4.18
  -4  -3 -14   28.02    3.80
  -4   3 -14   21.64    2.91
  -4   3 -14   26.90    3.30
  -4  -3 -15   15.35    3.36
  -4   3 -15   21.71    3.39
  -4  -3 -15   21.41    3.92
   4  -3  15   17.09    3.76
  -4  -3 -15   17.95    2.93
  -4   3 -15   19.88    2.89
  -4   3 -15   22.78    3.08
  -4  -3 -16    0.04    2.21
  -4   3 -16   -0.51    1.70
  -4  -3 -16    0.99    2.27
   4  -3  16   -0.70    2.28
  -4   3 -16    0.55    1.39
  -4   3 -16    3.66    1.81
   4  -3  17  175.62    9.60
  -4   3 -17  192.82    7.57
  -4   3 -17  188.60    7.70
  -4  -3 -17  177.69    9.23
  -4   3 -17  172.94    7.65
  -4  -3 -17  188.95    9.67
  -4  -3 -18    2.96    2.28
  -4   3 -18    1.44    1.25
  -4  -3 -18   -1.87    2.18
   4  -3  18    0.65    1.92
  -4   3 -18    1.55    1.40
  -4   3 -18    0.36    1.57
  -4  -3 -19   21.43    3.57
  -4   3 -19   21.47    2.75
   4  -3  19   19.36    3.34
  -4   3 -19   22.00    2.57
  -4  -3 -20   25.06    3.45
  -4   3 -20   21.80    2.55
   4  -3  20   26.02    3.56
  -4   3 -20   28.36    2.78
   4  -3  21    1.60    1.35
  -4   3 -21    1.41    1.01
  -4  -3 -21    2.44    1.88
   4   3  21    4.18    1.84
   4  -3  22   59.73    3.91
  -4   3 -22   58.20    3.24
  -4  -3 -22   54.99    4.23
   4  -3  23   12.53    1.87
  -4   3 -23   15.33    1.58
  -4  -3 -24    4.88    1.33
  -4   4  25   76.26    3.50
   4   4 -25   87.62    3.59
  -4  -4  24   33.34    2.33
  -4   4  24   33.34    2.78
   4  -4 -24   34.82    2.43
   4   4 -24   32.45    2.58
   4  -4 -23   21.03    2.36
  -4  -4  23   21.67    2.11
  -4   4  23   25.38    2.80
  -4   4  23   28.15    2.57
   4  -4 -23   23.68    2.33
   4   4 -23   25.18    2.61
   4  -4 -23   25.83    2.34
   4  -4 -22   69.39    4.32
  -4  -4  22   70.05    3.93
  -4   4  22   83.88    5.21
  -4   4  22   71.94    4.22
   4  -4 -22   70.45    4.15
   4   4 -22   74.60    4.71
   4  -4 -22   70.08    4.12
   4  -4 -21  206.95    7.83
  -4  -4  21  219.21    7.25
  -4   4  21  225.97    8.99
  -4  -4  21  188.72    7.29
  -4   4  21  212.10    7.70
   4  -4 -21  208.74    7.42
   4   4 -21  212.91    8.26
   4  -4 -21  209.59    7.59
   4  -4 -20   47.58    4.05
  -4  -4  20   47.38    3.66
  -4   4  20   51.83    4.81
   4  -4 -20   54.64    4.15
  -4  -4  20   43.98    3.37
  -4  -4  20   39.35    3.86
   4  -4 -20   49.09    4.06
  -4   4  20   49.21    4.17
   4   4 -20   45.25    4.22
  -4  -4  19    4.21    1.44
   4   4 -19    2.24    1.25
   4  -4 -19    3.91    1.93
  -4  -4  19    5.65    1.97
  -4   4  19    5.84    2.55
  -4  -4  19    4.27    2.00
   4   4 -19    3.80    1.73
   4  -4 -19    3.26    1.46
  -4   4  19    6.97    2.19
   4  -4 -19    4.11    2.17
  -4  -4  18    5.07    1.66
   4   4 -18    5.43    1.61
   4  -4 -18    5.06    1.69
  -4  -4  18    8.76    2.07
  -4   4  18    6.92    2.20
  -4   4  18   14.30    3.29
  -4  -4  18    9.34    2.72
   4  -4 -18    7.88    2.18
   4   4 -18    8.62    2.41
   4  -4 -18   10.20    2.59
  -4  -4  17  352.40   10.70
   4  -4 -17  355.24   11.78
   4   4 -17  349.34   10.22
  -4  -4  17  377.12   10.86
  -4   4  17  362.75   13.09
  -4  -4  17  356.89   12.90
  -4   4  17  344.34   11.65
   4  -4 -17  371.24   11.51
   4   4 -17  375.51   12.72
   4  -4 -17  353.38   11.74
  -4  -4  16  266.96    9.63
   4  -4 -16  282.69   10.73
  -4  -4  16  269.25    9.30
  -4   4  16  285.30   11.89
  -4  -4  16  261.38   11.34
  -4   4  16  273.54   10.52
   4  -4 -16  276.28   10.21
   4   4 -16  261.37   10.78
   4  -4 -16  282.44   10.76
  -4  -4  15    6.83    2.16
   4  -4 -15   10.64    2.69
  -4  -4  15    8.65    2.20
  -4   4  15    2.78    2.16
  -4  -4  15    9.09    3.36
   4  -4 -15   11.53    2.80
   4   4 -15   15.49    3.37
  -4   4  15    8.57    2.56
   4  -4 -15   10.03    2.75
  -4  -4  14   29.22    3.62
   4  -4 -14   30.13    3.87
  -4  -4  14   27.78    3.42
  -4   4  14   25.68    4.28
   4  -4 -14   34.55    4.56
  -4  -4  14   30.53    4.51
   4  -4 -14   29.92    3.81
   4   4 -14   23.96    3.72
  -4   4  14   28.10    3.92
   4  -4 -13   76.05    5.77
  -4  -4  13   74.95    5.13
  -4   4  13   72.04    6.21
  -4  -4  13   68.67    6.15
  -4  -4  13   75.09    5.41
  -4   4  13   69.66    5.63
   4  -4 -13   77.76    5.67
   4   4 -13   71.87    5.85
   4  -4 -13   70.42    5.58
  -4  -4  12   89.65    5.97
   4  -4 -12  105.95    6.72
  -4  -4  12   93.64    5.45
  -4   4  12  106.81    7.30
   4   4 -12  116.81   12.19
  -4  -4  12   87.62    6.96
   4   4 -12  104.73   12.05
  -4   4  12  103.22   10.13
  -4   4  12   99.75    6.58
   4  -4 -12   90.85    6.02
   4  -4 -12   98.25    6.52
  -4  -4  11  241.82    9.52
   4  -4 -11  252.92   10.41
  -4  -4  11  255.83    8.80
  -4   4  11  245.46   10.75
   4   4 -11  275.93   17.90
  -4  -4  11  245.81   11.15
   4   4 -11  230.07   17.70
  -4   4  11  248.67   16.13
  -4   4  11  241.89   10.03
   4  -4 -11  247.41    9.64
   4  -4 -11  242.56   10.17
  -4  -4  10  100.29    6.24
  -4  -4  10  104.34    5.56
  -4   4  10  103.34    6.94
   4   4 -10   92.47   10.75
  -4  -4  10   99.74    7.22
   4   4 -10  105.92   12.30
   4  -4 -10   93.58    6.28
  -4   4  10   95.25   10.29
  -4   4  10   98.47    6.51
   4  -4 -10   95.03    6.01
   4  -4 -10   98.04    6.42
  -4  -4   9   30.51    3.63
  -4   4   9   27.81    5.66
  -4  -4   9   32.35    3.21
   4   4  -9   29.88    7.30
   4  -4  -9   33.21    6.79
  -4   4   9   31.07    3.97
   4   4  -9   32.65    7.15
  -4  -4   9   28.89    4.12
   4  -4  -9   32.61    3.84
   4  -4  -9   30.01    3.60
  -4   4   9   33.34    3.91
   4  -4  -9   30.85    3.62
  -4  -4   8    7.69    2.22
  -4   4   8    7.72    3.96
   4   4  -8    9.86    5.31
   4  -4  -8    7.65    3.95
   4  -4  -8    8.22    2.15
  -4   4   8   12.35    2.69
   4   4  -8    2.21    3.71
  -4  -4   8    7.25    2.75
   4  -4  -8   11.22    2.65
  -4   4   8    4.67    1.78
   4  -4  -8    8.13    2.10
  -4  -4   7  623.62   14.96
   4  -4  -7  625.51   25.54
   4  -4  -7  626.66   14.43
  -4   4   7  632.76   25.61
  -4   4   7  617.90   15.78
   4   4  -7  611.59   23.88
  -4  -4   7  625.64   17.09
   4   4  -7  612.31   26.83
  -4   4   7  595.13   22.64
   4  -4  -7  604.76   16.29
  -4   4   7  643.97   15.81
   4  -4  -7  616.66   15.01
  -4   4   6    5.49    3.02
   4  -4  -6    6.33    2.01
  -4  -4   6    4.71    1.86
  -4   4   6    3.12    3.30
   4  -4  -6    7.95    4.06
  -4   4   6    9.13    2.47
  -4   4   6    7.70    2.33
   4   4  -6   -0.66    3.02
  -4  -4   6    2.56    2.13
   4  -4  -6    8.63    2.84
   4  -4  -6    7.63    2.13
  -4  -4   5    1.95    1.55
  -4   4   5    0.74    2.28
   4  -4  -5    1.74    3.37
  -4   4   5    4.24    3.98
   4   4  -5    0.52    4.25
  -4  -4   5    3.01    2.27
  -4   4   5    2.90    2.05
   4   4  -5    0.34    2.43
  -4  -4   5    4.99    2.53
   4  -4  -5    3.04    2.14
   4  -4  -5    1.94    1.73
  -4   4   5    3.04    1.62
   4  -4  -5    2.14    1.93
  -4  -4   4  281.89   10.12
  -4   4   4  291.00   10.25
   4  -4  -4  285.47    9.67
  -4  -4   4  258.03    9.90
  -4   4   4  287.54   17.36
  -4  -4   4  275.14   11.22
  -4   4   4  278.79   14.98
   4   4  -4  303.01   17.75
   4  -4  -4  273.35   11.18
  -4   4   4  290.39   10.34
   4  -4  -4  271.51    9.05
  -4   4   4  285.25   16.79
   4  -4  -4  301.19   17.37
  -4  -4   3  157.77    7.60
  -4   4   3  147.60    7.33
  -4  -4   3  156.26    7.94
  -4   4   3  162.58   13.62
  -4  -4   3  153.79    8.29
   4  -4  -3  152.72    8.60
   4   4  -3  140.37   11.84
  -4   4   3  153.91    7.52
   4  -4  -3  151.00    6.70
  -4   4   3  150.05   12.33
   4  -4  -3  140.03    6.80
   4  -4  -3  159.03   12.48
  -4  -4   2  137.26    7.03
  -4   4   2  139.01    6.92
  -4  -4   2  131.14    7.43
  -4   4   2  144.61   13.10
  -4  -4   2  134.62    7.61
   4  -4  -2  137.96    8.18
  -4   4   2  148.84    7.37
   4  -4  -2  130.72    6.25
  -4   4   2  137.82   11.61
   4  -4  -2  154.44   12.10
  -4  -4   1  822.99   16.84
  -4   4   1  784.50   15.70
  -4  -4   1  790.58   17.77
  -4   4   1  829.57   31.46
  -4  -4   1  815.68   17.81
   4  -4  -1  773.68   18.95
  -4   4   1  817.56   27.63
   4  -4  -1  817.52   27.93
  -4   4   1  798.20   16.79
   4  -4  -1  786.20   14.91
  -4  -4   0  154.58    7.54
  -4   4   0  131.63    6.54
  -4  -4   0  140.15    7.73
   4  -4   0  143.69   11.89
  -4   4   0  136.71   13.27
  -4  -4   0  152.45    7.76
   4  -4   0  151.88    8.60
  -4   4   0  143.58   11.68
  -4   4   0  150.72    7.38
   4  -4   0  142.18    6.43
  -4  -4  -1  637.43   14.84
  -4   4  -1  583.18   13.21
  -4  -4  -1  636.93   16.14
  -4   4  -1  623.65   28.15
  -4  -4  -1  631.36   15.31
   4  -4   1  615.77   16.97
  -4   4  -1  620.30   24.01
  -4   4  -1  628.95   14.89
   4  -4   1  620.39   24.31
  -4  -4  -2  224.36    9.02
  -4  -4  -2  225.73    9.77
  -4   4  -2  251.09   18.30
  -4  -4  -2  226.68    9.37
   4  -4   2  239.58   10.76
  -4   4  -2  241.99   14.94
  -4   4  -2  234.76    9.24
   4  -4   2  251.39   15.51
  -4  -4  -3  165.52    7.77
  -4  -4  -3  163.52    8.44
  -4   4  -3  171.24   15.28
  -4   4  -3  163.32    7.23
   4  -4   3  156.45    8.72
  -4   4  -3  133.75   10.99
  -4   4  -3  161.35    7.69
   4  -4   3  168.57   12.80
  -4  -4  -4   10.04    2.53
   4  -4   4   16.58    4.99
  -4  -4  -4   10.45    2.69
  -4  -4  -4   10.77    2.62
  -4   4  -4   13.28    5.64
  -4   4  -4    6.84    3.09
   4  -4   4   10.82    2.87
  -4   4  -4   12.41    2.77
  -4   4  -4   10.39    2.45
  -4  -4  -5    4.78    1.82
   4  -4   5   -0.84    4.09
  -4  -4  -5    5.36    2.36
  -4  -4  -5    4.10    2.03
  -4   4  -5    8.67    4.87
  -4   4  -5   -0.47    3.32
   4  -4   5    3.68    1.85
  -4   4  -5    0.46    1.88
  -4   4  -5    4.76    2.06
  -4  -4  -6   -1.20    2.11
   4  -4   6    3.71    3.51
  -4  -4  -6    0.39    2.16
  -4  -4  -6    1.56    1.83
  -4   4  -6   -0.76    3.89
  -4   4  -6    8.47    3.63
   4  -4   6   -0.07    1.95
  -4   4  -6    3.44    1.85
  -4   4  -6    0.31    1.63
  -4  -4  -7  425.54   12.45
  -4  -4  -7  421.34   13.70
   4  -4   7  391.49   19.83
  -4   4  -7  445.82   25.81
  -4   4  -7  429.26   11.63
   4  -4   7  412.45   13.72
  -4   4  -7  430.89   12.45
  -4  -4  -7  401.69   12.39
   4  -4   7  433.22   20.78
  -4  -4  -7  412.00   12.98
  -4  -4  -8   22.70    3.59
  -4  -4  -8   24.42    3.10
   4  -4   8   20.95    5.88
  -4  -4  -8   18.96    3.22
  -4  -4  -8   24.15    3.70
  -4   4  -8   20.37    7.08
   4  -4   8   34.53    7.39
   4  -4   8   21.90    3.43
  -4   4  -8   20.68    2.76
  -4   4  -8   24.49    3.33
   4  -4   9   60.12    8.61
  -4  -4  -9   62.15    5.51
  -4   4  -9   56.04    9.67
  -4   4  -9   59.75    4.49
   4  -4   9   57.36    8.92
   4  -4   9   59.94    5.27
  -4   4  -9   58.39    4.83
  -4  -4  -9   63.05    5.34
  -4  -4  -9   58.42    5.44
  -4  -4 -10    5.44    2.37
   4  -4  10    9.80    3.88
  -4  -4 -10    2.56    2.14
  -4  -4 -10    4.34    2.42
  -4   4 -10    4.73    2.97
   4  -4  10    1.54    1.72
  -4   4 -10    1.65    1.36
  -4   4 -10    4.79    2.08
  -4  -4 -11   79.21    5.95
  -4   4 -11   82.97    5.39
   4  -4  11   82.55    5.87
  -4   4 -11   87.54    5.75
  -4  -4 -11   93.08    6.66
  -4  -4 -11   84.14    6.52
  -4  -4 -12   27.33    3.69
  -4  -4 -12   23.10    3.69
   4  -4  12   24.21    4.55
  -4  -4 -12   27.73    3.80
  -4   4 -12   20.82    2.76
   4  -4  12   26.76    3.39
  -4   4 -12   24.01    3.37
  -4  -4 -13   22.01    3.63
  -4  -4 -13   21.35    3.73
   4  -4  13   27.42    4.51
  -4  -4 -13   25.91    3.63
  -4   4 -13   32.73    3.50
   4  -4  13   22.48    2.99
  -4   4 -13   32.94    3.68
   4  -4  14   92.94    7.43
  -4  -4 -14  104.57    6.45
  -4   4 -14  110.51    6.00
  -4   4 -14  105.17    5.97
  -4  -4 -14  105.51    7.03
  -4  -4 -14   99.19    7.06
   4  -4  15   53.50    5.94
  -4  -4 -15   46.59    4.25
  -4   4 -15   50.31    4.03
  -4  -4 -15   47.52    4.91
  -4   4 -15   48.12    4.10
  -4  -4 -15   50.87    5.15
  -4   4 -15   51.80    4.27
  -4  -4 -16   -0.20    2.17
  -4  -4 -16    2.18    2.27
   4  -4  16   -1.25    2.37
  -4   4 -16   -1.52    1.72
  -4   4 -16   -0.70    1.70
  -4   4 -16    4.90    1.85
   4  -4  17   47.86    4.96
  -4   4 -17   50.60    3.79
  -4   4 -17   44.91    3.65
  -4  -4 -17   42.76    4.45
  -4   4 -17   41.00    3.54
  -4  -4 -18   28.87    3.63
   4  -4  18   32.87    4.02
  -4   4 -18   23.12    2.53
  -4   4 -18   27.27    2.82
   4  -4  19   12.08    2.77
  -4   4 -19   11.96    1.88
  -4  -4 -19   11.89    2.54
   4  -4  20   58.33    4.33
  -4   4 -20   59.84    3.43
  -4  -4 -20   59.63    4.55
   4  -4  21   -1.74    1.33
  -4   4 -21    1.08    0.87
  -4  -4 -21    0.03    1.29
  -4   4 -22   57.06    2.65
  -4  -4 -22   60.34    3.79
  -4  -5  22   25.31    1.82
  -4   5  22   29.43    2.56
  -4   5  22   29.07    2.22
   4  -5 -22   26.16    2.00
   4   5 -22   28.79    2.43
   4  -5 -22   29.69    2.12
  -4  -5  21   -0.76    1.01
   4  -5 -21    0.25    1.54
  -4  -5  21    1.04    0.79
  -4   5  21    1.63    1.47
   4  -5 -21   -0.24    0.85
   4   5 -21   -2.26    1.21
  -4   5  21   -2.25    1.45
   4  -5 -21    0.11    0.88
   4  -5 -20   13.39    1.89
  -4  -5  20   11.67    1.69
   4  -5 -20    7.25    1.78
  -4  -5  20   12.95    1.65
  -4   5  20   12.30    2.27
  -4  -5  20    6.68    1.84
   4   5 -20   10.46    1.98
  -4   5  20    7.80    1.82
   4  -5 -20   12.53    1.91
  -4  -5  19  102.32    4.90
   4  -5 -19  110.36    5.76
  -4  -5  19  120.14    4.83
   4  -5 -19  125.46    5.76
  -4   5  19  123.58    6.28
  -4  -5  19  104.05    5.62
  -4   5  19  118.02    5.91
   4  -5 -19  115.59    5.33
   4   5 -19  107.48    5.63
  -4  -5  18   98.37    5.10
   4  -5 -18  100.04    5.79
  -4  -5  18  104.42    4.75
  -4   5  18  112.26    6.34
  -4  -5  18  100.40    5.92
  -4   5  18  108.94    5.99
   4  -5 -18  111.93    5.52
   4   5 -18  101.19    5.75
   4  -5 -18  114.63    5.92
  -4  -5  17   19.39    2.61
   4   5 -17   17.23    2.22
   4  -5 -17   20.04    2.98
  -4  -5  17   21.15    2.52
  -4   5  17   26.59    3.59
  -4  -5  17   11.71    2.72
   4  -5 -17   22.45    2.86
   4   5 -17   16.75    2.77
   4  -5 -17   24.88    3.03
  -4   5  17   25.40    3.31
  -4  -5  16  196.73    7.91
   4  -5 -16  180.43    8.32
   4   5 -16  185.72    7.08
  -4  -5  16  206.48    7.09
  -4   5  16  186.03    8.53
  -4  -5  16  198.51    9.20
  -4   5  16  202.23    8.66
   4  -5 -16  201.77    8.02
   4   5 -16  184.91    8.32
   4  -5 -16  191.14    8.20
  -4  -5  15   21.48    2.95
   4   5 -15   27.63    3.04
   4  -5 -15   23.06    3.49
  -4  -5  15   30.44    2.95
  -4   5  15   27.54    3.63
  -4  -5  15   25.37    3.93
  -4   5  15   25.41    3.46
   4  -5 -15   25.70    3.26
   4   5 -15   24.61    3.43
   4  -5 -15   24.13    3.17
  -4  -5  14  180.18    8.08
   4  -5 -14  172.16    8.60
   4   5 -14  166.66    7.20
  -4  -5  14  168.97    6.55
  -4   5  14  180.73    8.74
  -4  -5  14  171.46    9.13
  -4   5  14  179.58    8.53
   4  -5 -14  181.83    8.04
   4   5 -14  160.66    8.03
   4  -5 -14  188.09    8.58
  -4  -5  13  159.00    7.71
   4  -5 -13  148.19    8.17
   4   5 -13  144.90    6.88
  -4  -5  13  156.33    6.32
  -4   5  13  143.11    7.82
  -4  -5  13  153.05    8.84
  -4   5  13  146.02    7.87
   4  -5 -13  152.14    7.45
   4   5 -13  153.61    7.93
   4  -5 -13  153.75    7.88
  -4  -5  12    1.84    1.87
   4  -5 -12   -0.55    1.86
  -4   5  12    4.14    2.50
  -4  -5  12    1.80    2.51
   4  -5 -12    3.46    1.70
  -4   5  12    2.36    2.36
   4  -5 -12    0.57    1.80
  -4  -5  11   22.63    3.27
   4  -5 -11   22.14    3.76
  -4   5  11   26.16    3.79
  -4  -5  11   26.39    4.29
   4  -5 -11   25.14    3.27
  -4   5  11   21.76    3.27
   4  -5 -11   27.30    3.68
  -4  -5  10    1.73    1.84
   4  -5 -10    1.51    1.97
  -4   5  10   -1.36    2.04
  -4  -5  10    1.54    2.23
   4  -5 -10   -0.90    1.61
  -4   5  10   -2.00    2.10
   4  -5 -10   -0.82    1.77
  -4  -5   9  132.37    7.20
   4  -5  -9  130.99    8.05
  -4   5   9  130.97    7.36
  -4  -5   9  126.06    8.13
   4  -5  -9  128.79    7.11
  -4   5   9  122.12    7.42
   4  -5  -9  133.14    7.06
   4  -5  -9  131.12    7.19
  -4  -5   8    4.75    2.55
   4  -5  -8    2.62    1.97
  -4   5   8    1.27    1.70
  -4  -5   8    3.20    2.58
   4  -5  -8    1.93    1.73
   4  -5  -8    2.18    1.57
  -4   5   8    1.48    2.11
   4  -5  -8    3.74    2.15
  -4  -5   7   20.95    3.25
   4  -5  -7   24.44    3.94
  -4   5   7   26.71    3.83
  -4  -5   7   25.40    4.14
   4  -5  -7   26.85    3.83
   4  -5  -7   24.62    3.32
  -4   5   7   24.07    3.69
   4  -5  -7   25.09    3.43
  -4  -5   6   32.09    3.83
  -4   5   6   29.19    6.57
   4  -5  -6   34.56    4.29
  -4   5   6   31.94    3.87
   4  -5  -6   34.08    6.77
  -4  -5   6   30.56    3.53
  -4  -5   6   30.64    4.30
   4  -5  -6   33.04    4.32
  -4   5   6   31.26    4.04
   4  -5  -6   35.67    3.87
  -4   5   6   32.50    6.65
   4  -5  -6   27.60    3.44
  -4  -5   5   48.67    4.57
   4  -5  -5   59.87    5.71
  -4   5   5   53.19    7.50
   4  -5  -5   38.20    7.79
  -4   5   5   46.52    4.25
  -4  -5   5   43.14    4.29
  -4   5   5   49.09    8.19
  -4  -5   5   50.12    5.11
   4  -5  -5   50.24    5.01
  -4   5   5   56.46    5.03
   4  -5  -5   51.43    4.30
   4  -5  -5   51.31    4.40
  -4  -5   4    8.35    2.24
   4  -5  -4    2.37    4.27
  -4  -5   4    5.60    1.89
  -4   5   4    7.86    2.30
  -4  -5   4    6.79    2.71
   4  -5  -4    4.67    2.07
   4  -5  -4    5.47    1.81
  -4   5   4    7.24    2.34
  -4   5   4    7.43    4.09
   4  -5  -4    3.77    1.62
   4  -5  -3  165.88   13.75
  -4  -5   3  136.96    7.34
  -4  -5   3  129.32    7.43
  -4  -5   3  141.99    8.22
  -4   5   3  144.85    7.14
   4  -5  -3  145.21    8.47
  -4   5   3  149.67    7.80
   4  -5  -3  138.61    6.78
   4  -5  -3  151.05    7.00
  -4   5   3  160.87   13.86
   4  -5  -2  590.84   25.36
  -4  -5   2  559.61   15.39
  -4   5   2  552.81   27.49
  -4  -5   2  574.79   14.73
  -4  -5   2  585.62   16.11
  -4   5   2  574.38   13.72
   4  -5  -2  550.16   16.36
  -4   5   2  582.57   15.15
  -4   5   2  556.54   25.14
  -4  -5   1  696.86   17.36
  -4   5   1  722.92   31.88
  -4  -5   1  704.00   16.28
  -4  -5   1  724.03   17.81
  -4   5   1  689.86   15.14
   4  -5  -1  687.42   18.32
  -4   5   1  728.35   16.72
  -4   5   1  728.02   28.56
   4  -5  -1  709.28   27.58
  -4  -5   0  252.83    9.79
  -4  -5   0  244.70   10.46
  -4   5   0  244.22   18.83
  -4  -5   0  247.90   10.38
  -4   5   0  239.30    9.00
   4  -5   0  240.52   10.95
  -4   5   0  238.88    9.74
  -4   5   0  232.79   16.52
   4  -5   0  212.91   15.27
  -4  -5  -1  268.20   10.00
  -4  -5  -1  250.34   10.70
  -4   5  -1  253.39   19.30
  -4  -5  -1  265.89   10.49
  -4   5  -1  251.95    9.24
   4  -5   1  247.97   11.14
  -4   5  -1  259.49   17.18
  -4   5  -1  252.77    9.95
   4  -5   1  289.71   17.52
   4  -5   2   64.26    9.09
  -4  -5  -2   67.92    5.88
  -4   5  -2   66.25   10.90
  -4  -5  -2   73.63    5.56
  -4   5  -2   74.49    5.13
   4  -5   2   72.21    6.18
  -4   5  -2   76.70    5.63
  -4  -5  -2   70.97    5.28
  -4   5  -2   80.16    9.79
  -4  -5  -3    0.27    1.71
   4  -5   3   -6.11    3.81
  -4  -5  -3    1.59    1.92
  -4  -5  -3    6.65    2.47
   4  -5   3   -1.27    2.21
  -4   5  -3    0.94    3.18
  -4   5  -3    8.09    2.26
  -4   5  -3    1.29    1.82
  -4  -5  -4  161.12    7.77
  -4  -5  -4  168.38    8.95
  -4   5  -4  168.58   16.70
  -4   5  -4  168.81    7.57
   4  -5   4  168.22    9.19
  -4   5  -4  145.77   12.83
  -4   5  -4  168.70    8.12
   4  -5   4  174.13   13.37
  -4  -5  -5  288.30   10.16
  -4  -5  -5  285.35   11.66
  -4   5  -5  288.04    9.83
   4  -5   5  284.66   11.78
  -4   5  -5  307.37   10.81
  -4  -5  -6   58.68    4.67
  -4  -5  -6   53.78    5.49
  -4   5  -6   54.40    4.54
   4  -5   6   53.23    5.28
  -4   5  -6   55.87    4.83
  -4  -5  -7   85.15    6.41
  -4   5  -7   70.38    4.97
   4  -5   7   76.99    6.03
  -4   5  -7   75.53    5.52
  -4  -5  -8  279.10   11.42
  -4   5  -8  293.01    9.77
   4  -5   8  301.42   11.58
  -4   5  -8  310.96   10.63
  -4  -5  -8  285.88   10.65
   4  -5   9   74.25    6.54
  -4  -5  -9   76.49    6.05
  -4   5  -9   76.74    5.13
   4  -5   9   79.01    5.93
  -4   5  -9   82.31    5.59
  -4  -5  -9   89.05    6.08
  -4  -5  -9   75.45    5.61
  -4  -5 -10    1.47    1.81
   4  -5  10    7.25    3.11
  -4  -5 -10    7.73    2.76
   4  -5  10    3.33    1.76
  -4   5 -10    3.70    1.77
  -4   5 -10    4.90    2.04
  -4  -5 -10    0.12    2.19
  -4  -5 -11   24.67    3.56
   4  -5  11   25.26    4.01
  -4  -5 -11   23.80    3.66
  -4   5 -11   29.85    3.34
   4  -5  11   22.20    3.19
  -4   5 -11   26.07    3.34
  -4  -5 -11   23.34    3.59
  -4  -5 -12  167.20    8.15
   4  -5  12  152.72    8.84
  -4  -5 -12  162.49    8.05
  -4   5 -12  168.21    7.10
   4  -5  12  167.68    7.54
  -4   5 -12  174.86    7.50
  -4  -5 -12  178.50    8.57
   4  -5  13   12.86    3.04
  -4  -5 -13   11.15    2.67
  -4   5 -13   16.67    2.48
   4  -5  13   10.21    1.95
  -4   5 -13   16.24    2.47
  -4  -5 -13   10.93    2.56
   4  -5  14   66.42    5.69
  -4  -5 -14   59.53    4.64
  -4   5 -14   58.36    4.03
   4  -5  14   58.46    3.92
  -4   5 -14   60.05    4.26
  -4  -5 -14   57.10    4.86
  -4   5 -14   53.42    3.89
   4  -5  15   97.90    6.40
  -4  -5 -15   93.16    5.38
  -4   5 -15  103.34    5.11
  -4   5 -15  102.91    5.20
  -4  -5 -15  101.18    6.26
   4  -5  16  405.18   12.01
  -4   5 -16  393.02    9.35
  -4   5 -16  400.83    9.54
  -4  -5 -16  395.99   11.62
   4  -5  17   31.12    3.37
  -4   5 -17   37.56    2.84
  -4   5 -17   37.93    2.90
  -4  -5 -17   28.31    3.14
   4  -5  18  174.67    6.97
  -4   5 -18  171.48    5.46
  -4  -5 -18  164.11    6.83
   4  -5  19   33.92    2.89
  -4   5 -19   31.17    2.22
  -4  -5 -19   33.40    3.09
  -4   5 -20  276.71    5.54
  -4  -5 -20  269.14    7.32
  -4  -6  19   66.78    3.23
  -4   6  19   70.40    3.60
   4   6 -19   62.55    3.19
   4  -6 -19   68.73    3.28
  -4  -6  18    2.89    1.10
   4  -6 -18    1.78    1.42
  -4   6  18    3.61    1.24
  -4  -6  18    2.14    1.35
   4  -6 -18    2.92    1.08
   4   6 -18    2.91    1.14
  -4   6  18    2.88    1.24
   4  -6 -18    5.49    1.25
   4  -6 -17   25.82    2.76
  -4   6  17   29.31    2.60
  -4  -6  17   36.31    2.94
  -4  -6  17   35.14    3.21
  -4   6  17   39.07    3.29
   4  -6 -17   35.81    2.76
   4   6 -17   31.95    2.82
   4  -6 -17   32.77    2.80
  -4  -6  16   -0.03    1.23
   4  -6 -16   -3.74    1.54
  -4   6  16    2.60    1.43
  -4  -6  16   -0.93    1.54
   4  -6 -16    0.84    1.14
   4   6 -16    0.04    1.38
  -4   6  16    1.04    1.49
   4  -6 -16   -0.37    1.12
  -4  -6  15    2.86    1.57
   4  -6 -15   -0.18    1.39
  -4   6  15    3.02    1.43
  -4  -6  15    2.15    1.76
   4  -6 -15    0.78    1.13
   4   6 -15    0.35    1.23
  -4   6  15   -0.02    1.44
   4  -6 -15    2.69    1.38
  -4  -6  14   40.16    3.68
   4  -6 -14   34.44    3.71
  -4   6  14   33.19    3.15
  -4  -6  14   35.02    3.81
  -4   6  14   36.24    3.68
   4  -6 -14   36.47    3.26
   4   6 -14   39.69    3.56
   4  -6 -14   33.15    3.25
  -4  -6  13   13.47    2.44
   4  -6 -13   12.08    2.37
   4   6 -13   11.88    2.06
  -4   6  13   13.62    2.14
  -4  -6  13   17.31    2.93
   4  -6 -13   16.35    2.44
   4   6 -13   13.70    2.38
  -4   6  13   13.80    2.68
   4  -6 -13   15.71    2.44
  -4  -6  12   65.94    4.81
   4  -6 -12   52.41    4.72
   4   6 -12   60.82    4.13
  -4   6  12   57.26    4.15
   4  -6 -12   60.73    3.94
  -4  -6  12   60.50    5.35
  -4   6  12   56.81    4.76
   4  -6 -12   58.34    4.36
   4   6 -12   60.42    4.56
   4  -6 -12   60.27    4.51
  -4  -6  11  188.51    7.98
   4  -6 -11  188.78    9.03
   4   6 -11  183.56    7.19
  -4   6  11  182.15    7.22
   4  -6 -11  211.36    7.55
  -4  -6  11  197.75    9.36
  -4   6  11  193.04    8.47
   4  -6 -11  205.38    7.99
   4  -6 -11  193.47    8.01
  -4  -6  10   -1.16    1.61
   4  -6 -10    1.54    1.95
   4   6 -10   -1.30    1.64
  -4  -6  10    2.85    2.46
   4  -6 -10    0.82    1.74
  -4   6  10   -0.70    1.79
   4  -6 -10    1.69    1.60
  -4  -6   9    1.71    1.70
   4  -6  -9    1.32    1.57
   4   6  -9    1.33    1.40
  -4  -6   9    3.63    2.37
   4  -6  -9    3.13    1.77
  -4   6   9    1.78    1.76
   4  -6  -9    4.42    1.62
  -4  -6   8   -1.82    2.22
   4  -6  -8    1.83    1.70
   4   6  -8   -2.08    1.91
  -4  -6   8   -0.71    2.21
   4  -6  -8    1.66    1.82
  -4   6   8   -1.84    2.29
   4  -6  -8   -0.85    1.42
  -4  -6   7   23.01    3.34
   4  -6  -7   18.72    3.00
  -4  -6   7   21.56    3.70
   4  -6  -7   18.60    2.76
  -4   6   7   26.82    3.79
   4  -6  -7   17.33    2.79
  -4  -6   6   45.47    4.25
   4  -6  -6   40.12    4.72
  -4  -6   6   43.78    5.01
   4  -6  -6   39.82    4.07
  -4   6   6   29.72    3.28
  -4   6   6   38.29    4.17
   4  -6  -6   37.17    3.74
  -4  -6   5  227.92    9.17
   4  -6  -5  213.30   10.35
  -4  -6   5  224.54    8.98
  -4  -6   5  227.17   10.22
  -4   6   5  231.80    8.65
   4  -6  -5  226.68    9.46
  -4   6   5  241.59    9.90
   4  -6  -5  232.15    8.51
   4  -6  -4   14.86    3.45
  -4  -6   4    7.76    2.23
  -4  -6   4    8.41    2.47
  -4  -6   4    8.57    2.81
   4  -6  -4   12.73    2.93
  -4   6   4   13.48    2.38
  -4   6   4   12.98    2.65
   4  -6  -4   10.27    2.13
  -4  -6   3  158.58    7.61
   4  -6  -3  168.79    9.30
  -4  -6   3  165.33    8.24
  -4  -6   3  171.67    8.83
  -4   6   3  173.09    7.59
   4  -6  -3  176.15    8.68
  -4   6   3  177.43    8.47
   4  -6  -3  166.13    6.83
  -4  -6   2    7.65    2.34
   4  -6  -2    8.06    3.10
  -4  -6   2    7.54    2.48
  -4  -6   2    8.16    2.76
   4  -6  -2   10.11    2.84
  -4   6   2    8.45    2.02
  -4   6   2    9.92    2.67
  -4  -6   1  198.65    8.49
  -4  -6   1  182.39    8.85
  -4  -6   1  188.27    9.09
  -4   6   1  193.31    8.02
   4  -6  -1  185.26    9.12
  -4   6   1  190.53    8.66
  -4  -6   0   50.46    4.33
  -4  -6   0   49.84    4.91
  -4  -6   0   51.07    4.86
  -4   6   0   54.01    4.37
   4  -6   0   58.05    5.40
  -4   6   0   55.35    4.74
  -4  -6  -1    1.12    1.50
  -4  -6  -1    2.50    2.06
  -4  -6  -1    2.32    1.91
   4  -6   1   -0.71    2.13
  -4   6  -1    1.06    1.59
  -4   6  -1    1.99    1.96
  -4  -6  -2    4.37    1.88
  -4  -6  -2    4.56    2.29
  -4  -6  -2    3.27    1.90
   4  -6   2    3.99    1.95
  -4   6  -2    5.10    2.03
  -4   6  -2    2.34    1.84
  -4  -6  -3  170.37    7.43
  -4  -6  -3  170.18    8.81
  -4  -6  -3  182.19    8.19
  -4   6  -3  167.99    7.44
   4  -6   3  182.45    9.06
  -4   6  -3  181.56    8.10
  -4  -6  -4  228.06   10.12
  -4   6  -4  239.61    8.72
   4  -6   4  234.94   10.33
  -4   6  -4  241.89    9.29
   4  -6   5    5.68    1.97
  -4  -6  -5    7.35    2.61
   4  -6   5   -0.16    1.96
  -4   6  -5    3.89    1.85
  -4   6  -5    3.04    2.10
   4  -6   6  110.63    6.72
  -4  -6  -6  107.19    6.98
  -4   6  -6  112.03    5.88
   4  -6   6  114.31    6.93
  -4   6  -6  111.54    6.19
   4  -6   7   46.11    4.47
  -4  -6  -7   38.39    4.45
  -4   6  -7   34.46    3.40
   4  -6   7   35.06    3.88
  -4   6  -7   34.60    3.47
   4  -6   8   -1.59    1.73
  -4  -6  -8   -0.14    1.72
   4  -6   8   -0.13    1.64
  -4   6  -8   -1.51    1.27
  -4   6  -8   -1.06    1.38
   4  -6   9    2.95    1.77
  -4  -6  -9    5.20    2.14
   4  -6   9    2.94    1.84
  -4   6  -9    0.90    1.23
  -4   6  -9    3.03    1.59
   4  -6  10  394.06   11.96
  -4  -6 -10  394.29   12.09
  -4   6 -10  405.07   10.18
   4  -6  10  393.12   11.07
  -4   6 -10  392.48   10.34
   4  -6  11   -0.16    1.70
  -4  -6 -11    0.87    1.57
   4  -6  11    1.09    1.40
  -4   6 -11    0.16    1.17
  -4   6 -11    1.50    1.35
   4  -6  12   19.77    2.83
  -4  -6 -12   22.52    2.87
   4  -6  12   17.52    2.28
  -4   6 -12   15.52    2.06
  -4   6 -12   16.71    2.20
   4  -6  13    0.70    1.39
  -4  -6 -13    0.26    1.45
  -4   6 -13    1.98    1.17
   4  -6  13    0.83    0.89
  -4   6 -13   -0.65    1.43
   4  -6  14   68.01    4.36
  -4  -6 -14   69.98    4.20
  -4   6 -14   68.71    3.62
   4  -6  14   65.46    3.44
  -4   6 -14   69.53    3.71
   4  -6  15   -1.18    1.25
  -4   6 -15   -0.77    0.88
  -4   6 -15    1.82    0.97
   4  -6  16  112.94    4.72
  -4   6 -16  117.46    4.07
  -4   6 -16  107.99    4.01
   4  -6  17   -0.53    0.97
  -4  -7  15  342.14    7.30
   4  -7 -15  346.11    6.87
  -4   7  15  345.97    7.45
  -4  -7  14   62.30    3.82
  -4   7  14   60.34    3.50
   4  -7 -14   59.58    3.13
  -4  -7  14   67.76    3.58
  -4  -7  13   88.44    4.26
  -4  -7  13   80.49    4.61
  -4   7  13   86.41    4.34
   4  -7 -13   87.50    3.96
   4  -7 -12    1.39    1.55
  -4  -7  12    4.54    1.38
  -4  -7  12    5.35    1.90
  -4   7  12    3.66    1.31
   4  -7 -12    3.77    1.12
  -4  -7  11    7.34    1.65
   4  -7 -11    5.55    1.85
  -4  -7  11    9.59    1.99
  -4   7  11    4.95    1.60
   4  -7 -11    6.81    1.50
  -4  -7  10  112.36    5.29
   4  -7 -10   94.47    5.45
   4  -7 -10  102.97    4.55
  -4  -7  10  109.72    6.03
  -4   7  10  103.44    5.27
   4  -7 -10  105.87    4.78
  -4  -7   9  345.51    9.35
   4  -7  -9  348.87    8.78
  -4  -7   9  331.66   10.48
  -4   7   9  367.17    9.97
   4  -7  -9  346.89    8.66
  -4  -7   8   33.05    3.11
   4  -7  -8   22.96    3.01
   4  -7  -8   27.58    2.75
  -4  -7   8   29.30    3.53
  -4   7   8   24.12    2.88
   4  -7  -8   29.27    2.69
  -4  -7   7    2.99    1.46
   4  -7  -7    1.23    1.27
   4  -7  -7    2.62    1.56
  -4  -7   7    3.35    1.74
  -4   7   7    3.08    1.72
   4  -7  -7    3.47    1.12
  -4  -7   6   35.80    3.27
   4  -7  -6   35.35    3.34
   4  -7  -6   34.20    3.81
  -4  -7   6   36.35    3.83
  -4   7   6   34.28    3.45
   4  -7  -6   33.39    2.80
  -4  -7   5  232.51    7.98
  -4  -7   5  240.65    9.39
  -4   7   5  258.70    7.76
   4  -7  -5  245.77    7.71
  -4   7   5  252.02    8.79
   4  -7  -5  252.55    7.20
  -4  -7   4   71.48    4.59
  -4  -7   4   67.95    4.48
  -4  -7   4   69.54    5.26
  -4   7   4   70.82    4.31
   4  -7  -4   75.13    4.58
  -4   7   4   66.76    4.74
  -4  -7   3    3.83    1.29
  -4  -7   3    5.12    1.88
  -4  -7   3    2.04    1.80
   4  -7  -3    3.93    1.54
  -4   7   3    4.41    1.41
  -4   7   3    4.23    1.84
  -4  -7   2    7.86    1.74
  -4  -7   2   12.25    2.38
  -4  -7   2   10.32    2.39
   4  -7  -2    7.91    1.81
  -4   7   2   13.45    2.22
  -4   7   2    9.66    2.26
  -4  -7   1    1.58    1.33
  -4  -7   1    1.21    1.51
  -4  -7   1    0.66    1.78
   4  -7  -1    2.27    1.52
  -4   7   1   -1.36    1.72
  -4   7   1    0.29    1.57
  -4  -7   0  105.03    5.17
  -4  -7   0   99.17    5.93
  -4  -7   0  103.70    5.94
  -4   7   0   92.50    4.95
   4  -7   0  110.24    5.97
  -4   7   0  101.44    5.61
  -4  -7  -1  287.42    9.99
  -4  -7  -1  272.85    9.14
  -4   7  -1  311.25    8.84
   4  -7   1  307.91    9.90
  -4   7  -1  300.85    9.37
  -4  -7  -2    1.45    1.64
  -4  -7  -2    0.70    1.46
   4  -7   2    1.04    1.49
  -4   7  -2   -0.43    1.23
  -4   7  -2    0.02    1.49
  -4  -7  -3   93.19    5.74
  -4   7  -3   92.29    4.79
   4  -7   3  100.41    5.71
[truncated: 157,360 more chars]
