# Supplementary material for: Synthesis of aryl sulfides via radical–radical cross coupling of electron-rich arenes using visible light photoredox catalysis
Source: Beilstein J Org Chem. 2018 Sep 27;14:2520–8. doi: 10.3762/bjoc.14.228 (PMC6176842; doi:10.3762/bjoc.14.228)
Supplement: File 2 — X-ray crystallographic data for 3a (CCDC 1847083), 3d (CCDC 1847084), 3e (CCDC 1847085 and 3i (CCDC 1847086). These data can be obtained free of charge from The Cambridge Crystallographic Data Centre. [file Beilstein_J_Org_Chem-14-2520-s002.zip › 3e.cif]

data_r005
_audit_creation_date               2018-02-13
_audit_creation_method
;
Olex2 1.2-alpha
(compiled 2017.12.08 svn.r3473 for OlexSys, GUI svn.r5433)
;
_shelx_SHELXL_version_number       2016/6
_audit_contact_author_address      ?
_audit_contact_author_email        ?
_audit_contact_author_name         ''
_audit_contact_author_phone        ?
_publ_contact_author_id_orcid      ?
_publ_section_references
;
Dolomanov, O.V., Bourhis, L.J., Gildea, R.J, Howard, J.A.K. & Puschmann, H.
 (2009), J. Appl. Cryst. 42, 339-341.
Sheldrick, G.M. (2015). Acta Cryst. A71, 3-8.
Sheldrick, G.M. (2015). Acta Cryst. C71, 3-8.
;
_chemical_name_common              ?
_chemical_name_systematic          ?
_chemical_formula_moiety           'C20 H18 O2 S2'
_chemical_formula_sum              'C20 H18 O2 S2'
_chemical_formula_weight           354.46
_chemical_melting_point            ?
_chemical_oxdiff_formula           'C20 H18 O2 S2'
_chemical_oxdiff_usercomment       Maity_Koenig_MM1-113-1
loop_
  _atom_type_symbol
  _atom_type_description
  _atom_type_scat_dispersion_real
  _atom_type_scat_dispersion_imag
  _atom_type_scat_source
 C C 0.0181 0.0091 'International Tables Vol C Tables 4.2.6.8 and 6.1.1.4'
 H H 0.0000 0.0000 'International Tables Vol C Tables 4.2.6.8 and 6.1.1.4'
 O O 0.0492 0.0322 'International Tables Vol C Tables 4.2.6.8 and 6.1.1.4'
 S S 0.3331 0.5567 'International Tables Vol C Tables 4.2.6.8 and 6.1.1.4'

_shelx_space_group_comment
;
The symmetry employed for this shelxl refinement is uniquely defined
by the following loop, which should always be used as a source of
symmetry information in preference to the above space-group names.
They are only intended as comments.
;
_space_group_crystal_system        'monoclinic'
_space_group_IT_number             14
_space_group_name_H-M_alt          'P 1 21/c 1'
_space_group_name_Hall             '-P 2ybc'
loop_
  _space_group_symop_operation_xyz
 'x, y, z'
 '-x, y+1/2, -z+1/2'
 '-x, -y, -z'
 'x, -y-1/2, z-1/2'

_cell_length_a                     10.3054(4)
_cell_length_b                     11.0809(4)
_cell_length_c                     15.6403(5)
_cell_angle_alpha                  90
_cell_angle_beta                   104.792(4)
_cell_angle_gamma                  90
_cell_volume                       1726.82(11)
_cell_formula_units_Z              4
_cell_measurement_reflns_used      9879
_cell_measurement_temperature      122.9(2)
_cell_measurement_theta_max        74.8730
_cell_measurement_theta_min        4.3530
_shelx_estimated_absorpt_T_max     ?
_shelx_estimated_absorpt_T_min     ?
_exptl_absorpt_coefficient_mu      2.863
_exptl_absorpt_correction_T_max    1.000
_exptl_absorpt_correction_T_min    0.833
_exptl_absorpt_correction_type     gaussian
_exptl_absorpt_process_details
;
CrysAlisPro 1.171.39.35c (Rigaku Oxford Diffraction, 2017)
Numerical absorption correction based on gaussian integration over
			a multifaceted crystal model
Empirical absorption correction using spherical harmonics,
 implemented in SCALE3 ABSPACK scaling algorithm.
;
_exptl_absorpt_special_details     ?
_exptl_crystal_colour              'clear colourless'
_exptl_crystal_colour_lustre       clear
_exptl_crystal_colour_modifier     .
_exptl_crystal_colour_primary      colourless
_exptl_crystal_density_diffrn      1.363
_exptl_crystal_density_meas        ?
_exptl_crystal_density_method      ?
_exptl_crystal_description         plate
_exptl_crystal_F_000               744
loop_
  _exptl_crystal_face_index_h
  _exptl_crystal_face_index_k
  _exptl_crystal_face_index_l
  _exptl_crystal_face_perp_dist
 6 1 1 0.0295
 -6 -1 -1 0.0295
 0 -7 1 0.0758
 0 7 -1 0.0922
 3 5 -7 0.0479
 -6 1 6 0.0497
 6 -3 -6 0.0625
 -3 -5 6 0.0663
 -6 1 -1 0.0362
 -2 -4 -7 0.0687
 -1 6 -6 0.0535
 1 6 6 0.0996

_exptl_crystal_size_max            0.186
_exptl_crystal_size_mid            0.137
_exptl_crystal_size_min            0.059
loop_
  _exptl_oxdiff_crystal_face_indexfrac_h
  _exptl_oxdiff_crystal_face_indexfrac_k
  _exptl_oxdiff_crystal_face_indexfrac_l
  _exptl_oxdiff_crystal_face_x
  _exptl_oxdiff_crystal_face_y
  _exptl_oxdiff_crystal_face_z
 6.0001 1.0000 0.9999 -0.7431 -0.5749 0.2362
 -6.0001 -1.0000 -0.9999 0.7431 0.5749 -0.2362
 0.0001 -7.0000 0.9997 0.2823 0.1878 0.9174
 -0.0001 7.0000 -0.9997 -0.2823 -0.1878 -0.9174
 3.0000 5.0000 -7.0000 -0.7789 0.2383 -0.6114
 -6.0001 1.0000 6.0003 0.9025 -0.1656 -0.3498
 6.0002 -2.9999 -6.0004 -0.8313 0.2462 0.6061
 -3.0000 -5.0000 6.0000 0.7460 -0.1440 0.5910
 -6.0001 1.0000 -0.9998 0.6719 0.4943 -0.4925
 -1.9999 -4.0000 -7.0002 0.1587 0.9679 0.2552
 -1.0001 6.0000 -5.9998 -0.2880 0.3972 -0.9485
 0.9999 6.0000 6.0003 -0.1395 -0.8809 -0.5892

_exptl_transmission_factor_max     ?
_exptl_transmission_factor_min     ?
_diffrn_reflns_av_R_equivalents    0.0465
_diffrn_reflns_av_unetI/netI       0.0234
_diffrn_reflns_Laue_measured_fraction_full  1.000
_diffrn_reflns_Laue_measured_fraction_max  0.993
_diffrn_reflns_limit_h_max         12
_diffrn_reflns_limit_h_min         -12
_diffrn_reflns_limit_k_max         13
_diffrn_reflns_limit_k_min         -13
_diffrn_reflns_limit_l_max         19
_diffrn_reflns_limit_l_min         -17
_diffrn_reflns_number              24757
_diffrn_reflns_point_group_measured_fraction_full  1.000
_diffrn_reflns_point_group_measured_fraction_max  0.993
_diffrn_reflns_theta_full          67.684
_diffrn_reflns_theta_max           74.823
_diffrn_reflns_theta_min           4.437
_diffrn_ambient_environment        N~2~
_diffrn_ambient_temperature        122.9(2)
_diffrn_detector                   'CCD plate'
_diffrn_detector_area_resol_mean   8.4094
_diffrn_detector_type              TitanS2
_diffrn_measured_fraction_theta_full  1.000
_diffrn_measured_fraction_theta_max  0.993
_diffrn_measurement_details
;
List of Runs (angles in degrees, time in seconds):
  # Type    Start    End  Width  t~exp~   \w     \q     \k     \f   Frames
--------------------------------------------------------------------------
  1  \w   -118.00 -73.00   1.00    1.00    --  -43.98-125.00 -30.00   45
  2  \w   -118.00 -12.00   1.00    1.00    --  -43.98 -77.00  60.00  106
  3  \w   -118.00 -12.00   1.00    1.00    --  -43.98 -77.00   0.00  106
  4  \w   -116.00 -20.00   1.00    1.00    --  -43.98 -37.00  30.00   96
  5  \w   -114.00 -18.00   1.00    1.00    --  -43.98 -57.00   0.00   96
  6  \w   -118.00 -73.00   1.00    1.00    --  -43.98-125.00  30.00   45
  7  \w   -116.00 -20.00   1.00    1.00    --  -43.98 -37.00 -60.00   96
  8  \w   -125.00 -79.00   1.00    1.00    --  -43.98 -99.00 120.00   46
  9  \w     23.00  97.00   1.00    1.00    --   43.98-125.00-150.00   74
 10  \w     75.00 178.00   1.00    4.00    --  107.00  77.00   0.00  103
 11  \w     83.00 178.00   1.00    4.00    --  107.00  45.00 120.00   95
 12  \w     80.00 177.00   1.00    4.00    --  107.00  61.00  30.00   97
 13  \w     80.00 177.00   1.00    4.00    --  107.00  61.00  90.00   97
 14  \w     77.00 178.00   1.00    4.00    --  107.00  71.00 176.46  101
 15  \w     75.00 178.00   1.00    4.00    --  107.00  77.00  99.14  103
 16  \w     75.00 178.00   1.00    4.00    --  107.00  77.00  60.00  103
 17  \w     24.00 109.00   1.00    4.00    --  107.00 -94.00 120.00   85
 18  \w     80.00 177.00   1.00    4.00    --  107.00  61.00  60.00   97
 19  \w     75.00 178.00   1.00    4.00    --  107.00  77.00  30.00  103
 20  \w     80.00 106.00   1.00    4.00    --  107.00  61.00   0.00   26
 21  \w     75.00 101.00   1.00    4.00    --  107.00  77.00 -30.00   26
 22  \w     84.00 109.00   1.00    4.00    --  107.00  45.00  90.00   25
 23  \w     94.00 175.00   1.00    4.00    --  107.00  73.00 140.41   81
 24  \w    138.00 178.00   1.00    4.00    --  107.00 125.00 120.00   40
 25  \w     83.00 115.00   1.00    4.00    --  107.00  45.00  60.00   32
 26  \w     84.00 109.00   1.00    4.00    --  107.00  45.00  30.00   25
 27  \w     96.00 174.00   1.00    4.00    --  107.00 125.00-180.00   78
 28  \w     75.00 100.00   1.00    4.00    --  107.00  77.00  90.00   25
 29  \w     97.00 155.00   1.00    4.00    --  107.00 125.00-150.00   58
 30  \w     84.00 109.00   1.00    4.00    --  107.00  38.00 138.69   25
 31  \w    130.00 175.00   1.00    4.00    --  107.00  62.00  32.76   45
 32  \w     81.00 106.00   1.00    4.00    --  107.00  62.00  32.76   25
;
_diffrn_measurement_device         'four-circle diffractometer'
_diffrn_measurement_device_type    'GV1000, TitanS2'
_diffrn_measurement_method         '\w scans'
_diffrn_orient_matrix_type        
 'CrysAlisPro convention (1999,Acta A55,543-557)'
_diffrn_orient_matrix_UB_11        -0.1234060000
_diffrn_orient_matrix_UB_12        -0.0356230000
_diffrn_orient_matrix_UB_13        0.0329429000
_diffrn_orient_matrix_UB_21        -0.0733928000
_diffrn_orient_matrix_UB_22        -0.0402989000
_diffrn_orient_matrix_UB_23        -0.0942754000
_diffrn_orient_matrix_UB_31        0.0573303000
_diffrn_orient_matrix_UB_32        -0.1281407000
_diffrn_orient_matrix_UB_33        0.0203790000
_diffrn_radiation_monochromator    mirror
_diffrn_radiation_probe            x-ray
_diffrn_radiation_type             CuK\a
_diffrn_radiation_wavelength       1.54184
_diffrn_source                     'gradient vaccum rotating-anode X-ray tube'
_diffrn_source_type                'GV1000 (Cu) X-ray Source'
_reflns_Friedel_coverage           0.000
_reflns_Friedel_fraction_full      .
_reflns_Friedel_fraction_max       .
_reflns_number_gt                  3070
_reflns_number_total               3513
_reflns_odcompleteness_completeness  99.97
_reflns_odcompleteness_iscentric   1
_reflns_odcompleteness_theta       70.93
_reflns_special_details
;
 Reflections were merged by SHELXL according to the crystal
 class for the calculation of statistics and refinement.
 
 _reflns_Friedel_fraction is defined as the number of unique
 Friedel pairs measured divided by the number that would be
 possible theoretically, ignoring centric projections and
 systematic absences.
;
_reflns_threshold_expression       'I > 2\s(I)'
_computing_cell_refinement         'CrysAlisPro 1.171.39.35c (Rigaku OD, 2017)'
_computing_data_collection         'CrysAlisPro 1.171.39.35c (Rigaku OD, 2017)'
_computing_data_reduction          'CrysAlisPro 1.171.39.35c (Rigaku OD, 2017)'
_computing_molecular_graphics      'Olex2 (Dolomanov et al., 2009)'
_computing_publication_material    'Olex2 (Dolomanov et al., 2009)'
_computing_structure_refinement    'ShelXL (Sheldrick, 2015)'
_computing_structure_solution      'ShelXT (Sheldrick, 2015)'
_refine_diff_density_max           0.242
_refine_diff_density_min           -0.325
_refine_diff_density_rms           0.055
_refine_ls_extinction_coef         .
_refine_ls_extinction_method       none
_refine_ls_goodness_of_fit_ref     1.050
_refine_ls_hydrogen_treatment      constr
_refine_ls_matrix_type             full
_refine_ls_number_parameters       219
_refine_ls_number_reflns           3513
_refine_ls_number_restraints       0
_refine_ls_R_factor_all            0.0372
_refine_ls_R_factor_gt             0.0306
_refine_ls_restrained_S_all        1.050
_refine_ls_shift/su_max            0.001
_refine_ls_shift/su_mean           0.000
_refine_ls_structure_factor_coef   Fsqd
_refine_ls_weighting_details      
 'w=1/[\s^2^(Fo^2^)+(0.0454P)^2^+0.3720P] where P=(Fo^2^+2Fc^2^)/3'
_refine_ls_weighting_scheme        calc
_refine_ls_wR_factor_gt            0.0763
_refine_ls_wR_factor_ref           0.0798
_refine_special_details            ?
_olex2_refinement_description
;
1. Fixed Uiso
 At 1.2 times of:
  All C(H) groups
 At 1.5 times of:
  All C(H,H,H) groups
2.a Aromatic/amide H refined with riding coordinates:
 C12(H12), C16(H16), C6(H6), C19(H19), C20(H20), C2(H2), C9(H9), C18(H18),
 C17(H17), C5(H5), C3(H3), C4(H4)
2.b Idealised Me refined as rotating group:
 C14(H14A,H14B,H14C), C13(H13A,H13B,H13C)
;
_atom_sites_solution_hydrogens     geom
_atom_sites_solution_primary       dual
_atom_sites_solution_secondary     ?
loop_
  _atom_site_label
  _atom_site_type_symbol
  _atom_site_fract_x
  _atom_site_fract_y
  _atom_site_fract_z
  _atom_site_U_iso_or_equiv
  _atom_site_adp_type
  _atom_site_occupancy
  _atom_site_site_symmetry_order
  _atom_site_calc_flag
  _atom_site_refinement_flags_posn
  _atom_site_refinement_flags_adp
  _atom_site_refinement_flags_occupancy
  _atom_site_disorder_assembly
  _atom_site_disorder_group
 S1 S 0.85141(3) 0.85233(3) 0.78328(2) 0.02107(10) Uani 1 1 d . . . . .
 S2 S 0.34187(3) 0.87715(3) 0.57295(2) 0.02220(10) Uani 1 1 d . . . . .
 O2 O 0.36799(10) 0.61287(9) 0.56244(7) 0.0236(2) Uani 1 1 d . . . . .
 O1 O 0.82097(10) 0.59133(9) 0.74842(7) 0.0233(2) Uani 1 1 d . . . . .
 C7 C 0.70762(13) 0.77591(12) 0.72155(8) 0.0180(3) Uani 1 1 d . . . . .
 C12 C 0.59654(14) 0.84312(13) 0.67695(8) 0.0185(3) Uani 1 1 d . . . . .
 H12 H 0.597886 0.926519 0.683755 0.022 Uiso 1 1 calc R . . . .
 C1 C 0.87896(13) 0.79913(12) 0.89320(8) 0.0180(3) Uani 1 1 d . . . . .
 C15 C 0.32207(14) 0.85259(12) 0.45816(9) 0.0189(3) Uani 1 1 d . . . . .
 C10 C 0.48170(13) 0.66224(13) 0.61434(8) 0.0185(3) Uani 1 1 d . . . . .
 C16 C 0.19409(14) 0.86789(12) 0.40241(9) 0.0211(3) Uani 1 1 d . . . . .
 H16 H 0.122556 0.887630 0.425918 0.025 Uiso 1 1 calc R . . . .
 C8 C 0.70675(13) 0.65081(13) 0.70838(9) 0.0186(3) Uani 1 1 d . . . . .
 C11 C 0.48374(14) 0.78863(13) 0.62253(8) 0.0186(3) Uani 1 1 d . . . . .
 C6 C 0.79860(14) 0.71650(13) 0.92282(9) 0.0217(3) Uani 1 1 d . . . . .
 H6 H 0.726889 0.679737 0.883002 0.026 Uiso 1 1 calc R . . . .
 C19 C 0.40668(14) 0.80710(14) 0.33181(9) 0.0234(3) Uani 1 1 d . . . . .
 H19 H 0.477626 0.785718 0.308196 0.028 Uiso 1 1 calc R . . . .
 C20 C 0.42887(14) 0.82249(13) 0.42268(9) 0.0219(3) Uani 1 1 d . . . . .
 H20 H 0.514593 0.812728 0.459588 0.026 Uiso 1 1 calc R . . . .
 C2 C 0.98841(14) 0.85136(14) 0.95318(10) 0.0234(3) Uani 1 1 d . . . . .
 H2 H 1.043683 0.904928 0.933227 0.028 Uiso 1 1 calc R . . . .
 C9 C 0.59272(14) 0.59353(12) 0.65670(9) 0.0194(3) Uani 1 1 d . . . . .
 H9 H 0.590939 0.510017 0.650618 0.023 Uiso 1 1 calc R . . . .
 C18 C 0.27950(15) 0.82340(13) 0.27611(9) 0.0237(3) Uani 1 1 d . . . . .
 H18 H 0.265503 0.814103 0.215334 0.028 Uiso 1 1 calc R . . . .
 C17 C 0.17340(14) 0.85360(13) 0.31149(10) 0.0234(3) Uani 1 1 d . . . . .
 H17 H 0.088041 0.864363 0.274310 0.028 Uiso 1 1 calc R . . . .
 C5 C 0.82648(15) 0.68922(14) 1.01275(10) 0.0263(3) Uani 1 1 d . . . . .
 H5 H 0.772749 0.634235 1.032809 0.032 Uiso 1 1 calc R . . . .
 C14 C 0.35451(15) 0.48442(14) 0.56258(10) 0.0260(3) Uani 1 1 d . . . . .
 H14A H 0.267958 0.461931 0.526267 0.039 Uiso 1 1 calc GR . . . .
 H14B H 0.363261 0.456820 0.621970 0.039 Uiso 1 1 calc GR . . . .
 H14C H 0.423267 0.448278 0.539606 0.039 Uiso 1 1 calc GR . . . .
 C3 C 1.01502(15) 0.82366(16) 1.04236(10) 0.0292(3) Uani 1 1 d . . . . .
 H3 H 1.087773 0.859090 1.082124 0.035 Uiso 1 1 calc R . . . .
 C4 C 0.93351(16) 0.74328(15) 1.07256(9) 0.0294(3) Uani 1 1 d . . . . .
 H4 H 0.950538 0.725747 1.132557 0.035 Uiso 1 1 calc R . . . .
 C13 C 0.81989(16) 0.46259(14) 0.74203(10) 0.0282(3) Uani 1 1 d . . . . .
 H13A H 0.804866 0.439358 0.681148 0.042 Uiso 1 1 calc GR . . . .
 H13B H 0.749426 0.430734 0.765426 0.042 Uiso 1 1 calc GR . . . .
 H13C H 0.904660 0.431255 0.775215 0.042 Uiso 1 1 calc GR . . . .

loop_
  _atom_site_aniso_label
  _atom_site_aniso_U_11
  _atom_site_aniso_U_22
  _atom_site_aniso_U_33
  _atom_site_aniso_U_23
  _atom_site_aniso_U_13
  _atom_site_aniso_U_12
 S1 0.02057(18) 0.02290(18) 0.01836(16) 0.00241(11) 0.00246(12) -0.00624(12)
 S2 0.02095(18) 0.02580(19) 0.01886(16) 0.00002(12) 0.00330(12) 0.00675(12)
 O2 0.0212(5) 0.0220(5) 0.0249(5) -0.0006(4) 0.0007(4) -0.0044(4)
 O1 0.0193(5) 0.0209(5) 0.0281(5) 0.0020(4) 0.0033(4) 0.0041(4)
 C7 0.0176(6) 0.0208(7) 0.0153(6) 0.0005(5) 0.0040(5) -0.0020(5)
 C12 0.0230(7) 0.0168(6) 0.0163(6) 0.0003(5) 0.0064(5) -0.0006(5)
 C1 0.0168(6) 0.0184(6) 0.0185(6) -0.0004(5) 0.0038(5) 0.0028(5)
 C15 0.0200(7) 0.0160(6) 0.0191(6) 0.0015(5) 0.0020(5) -0.0002(5)
 C10 0.0175(6) 0.0224(7) 0.0156(6) -0.0012(5) 0.0043(5) -0.0028(5)
 C16 0.0172(6) 0.0180(7) 0.0272(7) 0.0026(5) 0.0037(5) 0.0006(5)
 C8 0.0170(6) 0.0220(7) 0.0173(6) 0.0024(5) 0.0055(5) 0.0020(5)
 C11 0.0184(6) 0.0213(7) 0.0160(6) 0.0022(5) 0.0042(5) 0.0027(5)
 C6 0.0205(7) 0.0224(7) 0.0213(6) 0.0009(5) 0.0037(5) -0.0007(5)
 C19 0.0221(7) 0.0254(7) 0.0229(7) 0.0015(5) 0.0064(5) 0.0011(5)
 C20 0.0181(7) 0.0248(7) 0.0208(6) 0.0027(5) 0.0015(5) 0.0015(5)
 C2 0.0188(7) 0.0265(7) 0.0241(7) -0.0019(5) 0.0040(5) -0.0023(5)
 C9 0.0227(7) 0.0166(6) 0.0196(6) -0.0004(5) 0.0065(5) -0.0001(5)
 C18 0.0295(8) 0.0200(7) 0.0189(6) 0.0014(5) 0.0012(5) -0.0021(5)
 C17 0.0199(7) 0.0204(7) 0.0250(7) 0.0038(5) -0.0031(5) -0.0015(5)
 C5 0.0278(8) 0.0262(8) 0.0257(7) 0.0068(6) 0.0082(6) 0.0012(6)
 C14 0.0268(7) 0.0234(7) 0.0268(7) -0.0014(5) 0.0050(6) -0.0087(6)
 C3 0.0226(7) 0.0381(9) 0.0225(7) -0.0020(6) -0.0023(6) 0.0002(6)
 C4 0.0306(8) 0.0365(9) 0.0189(6) 0.0057(6) 0.0023(6) 0.0066(6)
 C13 0.0286(8) 0.0213(7) 0.0358(8) 0.0041(6) 0.0104(6) 0.0079(6)

_geom_special_details
;
 All esds (except the esd in the dihedral angle between two l.s. planes)
 are estimated using the full covariance matrix.  The cell esds are taken
 into account individually in the estimation of esds in distances, angles
 and torsion angles; correlations between esds in cell parameters are only
 used when they are defined by crystal symmetry.  An approximate (isotropic)
 treatment of cell esds is used for estimating esds involving l.s. planes.
;
loop_
  _geom_bond_atom_site_label_1
  _geom_bond_atom_site_label_2
  _geom_bond_distance
  _geom_bond_site_symmetry_2
  _geom_bond_publ_flag
 S1 C7 1.7648(13) . ?
 S1 C1 1.7705(13) . ?
 S2 C15 1.7754(14) . ?
 S2 C11 1.7670(14) . ?
 O2 C10 1.3585(17) . ?
 O2 C14 1.4302(18) . ?
 O1 C8 1.3548(16) . ?
 O1 C13 1.4299(18) . ?
 C7 C12 1.3942(19) . ?
 C7 C8 1.401(2) . ?
 C12 H12 0.9300 . ?
 C12 C11 1.3910(19) . ?
 C1 C6 1.391(2) . ?
 C1 C2 1.3953(19) . ?
 C15 C16 1.3933(19) . ?
 C15 C20 1.394(2) . ?
 C10 C11 1.406(2) . ?
 C10 C9 1.3929(19) . ?
 C16 H16 0.9300 . ?
 C16 C17 1.392(2) . ?
 C8 C9 1.3972(19) . ?
 C6 H6 0.9300 . ?
 C6 C5 1.395(2) . ?
 C19 H19 0.9300 . ?
 C19 C20 1.391(2) . ?
 C19 C18 1.388(2) . ?
 C20 H20 0.9300 . ?
 C2 H2 0.9300 . ?
 C2 C3 1.386(2) . ?
 C9 H9 0.9300 . ?
 C18 H18 0.9300 . ?
 C18 C17 1.387(2) . ?
 C17 H17 0.9300 . ?
 C5 H5 0.9300 . ?
 C5 C4 1.387(2) . ?
 C14 H14A 0.9600 . ?
 C14 H14B 0.9600 . ?
 C14 H14C 0.9600 . ?
 C3 H3 0.9300 . ?
 C3 C4 1.387(2) . ?
 C4 H4 0.9300 . ?
 C13 H13A 0.9600 . ?
 C13 H13B 0.9600 . ?
 C13 H13C 0.9600 . ?

loop_
  _geom_angle_atom_site_label_1
  _geom_angle_atom_site_label_2
  _geom_angle_atom_site_label_3
  _geom_angle
  _geom_angle_site_symmetry_1
  _geom_angle_site_symmetry_3
  _geom_angle_publ_flag
 C7 S1 C1 106.00(6) . . ?
 C11 S2 C15 103.14(6) . . ?
 C10 O2 C14 117.98(11) . . ?
 C8 O1 C13 117.56(11) . . ?
 C12 C7 S1 119.01(11) . . ?
 C12 C7 C8 118.77(12) . . ?
 C8 C7 S1 121.88(10) . . ?
 C7 C12 H12 119.2 . . ?
 C11 C12 C7 121.70(13) . . ?
 C11 C12 H12 119.2 . . ?
 C6 C1 S1 125.53(10) . . ?
 C6 C1 C2 119.80(12) . . ?
 C2 C1 S1 114.61(11) . . ?
 C16 C15 S2 117.40(11) . . ?
 C16 C15 C20 119.84(13) . . ?
 C20 C15 S2 122.73(10) . . ?
 O2 C10 C11 116.49(12) . . ?
 O2 C10 C9 122.86(13) . . ?
 C9 C10 C11 120.64(12) . . ?
 C15 C16 H16 120.0 . . ?
 C17 C16 C15 119.94(14) . . ?
 C17 C16 H16 120.0 . . ?
 O1 C8 C7 116.18(12) . . ?
 O1 C8 C9 123.34(13) . . ?
 C9 C8 C7 120.48(12) . . ?
 C12 C11 S2 119.74(11) . . ?
 C12 C11 C10 118.61(12) . . ?
 C10 C11 S2 121.44(10) . . ?
 C1 C6 H6 120.3 . . ?
 C1 C6 C5 119.45(13) . . ?
 C5 C6 H6 120.3 . . ?
 C20 C19 H19 119.7 . . ?
 C18 C19 H19 119.7 . . ?
 C18 C19 C20 120.52(14) . . ?
 C15 C20 H20 120.1 . . ?
 C19 C20 C15 119.70(13) . . ?
 C19 C20 H20 120.1 . . ?
 C1 C2 H2 119.9 . . ?
 C3 C2 C1 120.21(14) . . ?
 C3 C2 H2 119.9 . . ?
 C10 C9 C8 119.62(13) . . ?
 C10 C9 H9 120.2 . . ?
 C8 C9 H9 120.2 . . ?
 C19 C18 H18 120.2 . . ?
 C17 C18 C19 119.70(13) . . ?
 C17 C18 H18 120.2 . . ?
 C16 C17 H17 119.9 . . ?
 C18 C17 C16 120.29(13) . . ?
 C18 C17 H17 119.9 . . ?
 C6 C5 H5 119.7 . . ?
 C4 C5 C6 120.67(14) . . ?
 C4 C5 H5 119.7 . . ?
 O2 C14 H14A 109.5 . . ?
 O2 C14 H14B 109.5 . . ?
 O2 C14 H14C 109.5 . . ?
 H14A C14 H14B 109.5 . . ?
 H14A C14 H14C 109.5 . . ?
 H14B C14 H14C 109.5 . . ?
 C2 C3 H3 119.9 . . ?
 C2 C3 C4 120.24(14) . . ?
 C4 C3 H3 119.9 . . ?
 C5 C4 C3 119.61(13) . . ?
 C5 C4 H4 120.2 . . ?
 C3 C4 H4 120.2 . . ?
 O1 C13 H13A 109.5 . . ?
 O1 C13 H13B 109.5 . . ?
 O1 C13 H13C 109.5 . . ?
 H13A C13 H13B 109.5 . . ?
 H13A C13 H13C 109.5 . . ?
 H13B C13 H13C 109.5 . . ?

_shelx_res_file
;
TITL r005_a.res in P2(1)/c
    r005.res
    created by SHELXL-2016/6 at 10:11:14 on 13-Feb-2018
REM Old TITL R005 in P2(1)/c
REM SHELXT solution in P2(1)/c
REM R1 0.090, Rweak 0.030, Alpha 0.017, Orientation as input
REM Formula found by SHELXT: C20 O2 S2
CELL 1.54184 10.305429 11.080853 15.640349 90 104.7925 90
ZERR 4 0.000395 0.000382 0.000516 0 0.0036 0
LATT 1
SYMM -X,0.5+Y,0.5-Z
SFAC C H O S
UNIT 80 72 8 8
L.S. 4
PLAN  5
BOND $H
LIST 6
fmap 2
acta
REM <olex2.extras>
REM <HklSrc "%.\\R005.hkl">
REM </olex2.extras>
WGHT    0.045400    0.372000
FVAR       4.15207
S1    4    0.851408    0.852328    0.783277    11.00000    0.02057    0.02290 =
         0.01836    0.00241    0.00246   -0.00624
S2    4    0.341869    0.877147    0.572947    11.00000    0.02095    0.02580 =
         0.01886    0.00002    0.00330    0.00675
O2    3    0.367988    0.612871    0.562443    11.00000    0.02116    0.02195 =
         0.02488   -0.00058    0.00072   -0.00436
O1    3    0.820966    0.591334    0.748420    11.00000    0.01933    0.02085 =
         0.02810    0.00197    0.00328    0.00407
C7    1    0.707621    0.775911    0.721546    11.00000    0.01763    0.02076 =
         0.01535    0.00051    0.00397   -0.00196
C12   1    0.596537    0.843115    0.676947    11.00000    0.02304    0.01684 =
         0.01634    0.00029    0.00643   -0.00056
AFIX  43
H12   2    0.597886    0.926519    0.683755    11.00000   -1.20000
AFIX   0
C1    1    0.878963    0.799126    0.893197    11.00000    0.01678    0.01842 =
         0.01848   -0.00042    0.00379    0.00280
C15   1    0.322070    0.852594    0.458156    11.00000    0.02000    0.01599 =
         0.01907    0.00154    0.00205   -0.00022
C10   1    0.481702    0.662235    0.614338    11.00000    0.01754    0.02241 =
         0.01556   -0.00123    0.00428   -0.00283
C16   1    0.194091    0.867892    0.402409    11.00000    0.01718    0.01796 =
         0.02718    0.00262    0.00366    0.00057
AFIX  43
H16   2    0.122556    0.887630    0.425918    11.00000   -1.20000
AFIX   0
C8    1    0.706753    0.650809    0.708377    11.00000    0.01697    0.02204 =
         0.01731    0.00236    0.00552    0.00205
C11   1    0.483739    0.788625    0.622529    11.00000    0.01842    0.02130 =
         0.01603    0.00224    0.00422    0.00274
C6    1    0.798603    0.716495    0.922819    11.00000    0.02046    0.02239 =
         0.02130    0.00094    0.00373   -0.00072
AFIX  43
H6    2    0.726889    0.679737    0.883002    11.00000   -1.20000
AFIX   0
C19   1    0.406681    0.807097    0.331808    11.00000    0.02214    0.02539 =
         0.02292    0.00149    0.00638    0.00111
AFIX  43
H19   2    0.477626    0.785718    0.308196    11.00000   -1.20000
AFIX   0
C20   1    0.428873    0.822487    0.422679    11.00000    0.01812    0.02483 =
         0.02078    0.00270    0.00154    0.00145
AFIX  43
H20   2    0.514593    0.812728    0.459588    11.00000   -1.20000
AFIX   0
C2    1    0.988412    0.851357    0.953176    11.00000    0.01877    0.02647 =
         0.02413   -0.00186    0.00404   -0.00228
AFIX  43
H2    2    1.043683    0.904928    0.933227    11.00000   -1.20000
AFIX   0
C9    1    0.592716    0.593532    0.656699    11.00000    0.02270    0.01655 =
         0.01961   -0.00038    0.00651   -0.00013
AFIX  43
H9    2    0.590939    0.510017    0.650618    11.00000   -1.20000
AFIX   0
C18   1    0.279498    0.823398    0.276108    11.00000    0.02950    0.02000 =
         0.01886    0.00140    0.00118   -0.00213
AFIX  43
H18   2    0.265503    0.814103    0.215334    11.00000   -1.20000
AFIX   0
C17   1    0.173399    0.853603    0.311485    11.00000    0.01992    0.02040 =
         0.02498    0.00376   -0.00311   -0.00153
AFIX  43
H17   2    0.088041    0.864363    0.274310    11.00000   -1.20000
AFIX   0
C5    1    0.826478    0.689222    1.012755    11.00000    0.02775    0.02620 =
         0.02575    0.00678    0.00820    0.00124
AFIX  43
H5    2    0.772749    0.634235    1.032809    11.00000   -1.20000
AFIX   0
C14   1    0.354511    0.484418    0.562583    11.00000    0.02684    0.02337 =
         0.02676   -0.00142    0.00497   -0.00866
AFIX 137
H14A  2    0.267958    0.461931    0.526267    11.00000   -1.50000
H14B  2    0.363261    0.456820    0.621970    11.00000   -1.50000
H14C  2    0.423267    0.448278    0.539606    11.00000   -1.50000
AFIX   0
C3    1    1.015017    0.823664    1.042364    11.00000    0.02255    0.03811 =
         0.02251   -0.00205   -0.00229    0.00021
AFIX  43
H3    2    1.087773    0.859090    1.082124    11.00000   -1.20000
AFIX   0
C4    1    0.933510    0.743281    1.072564    11.00000    0.03057    0.03655 =
         0.01892    0.00571    0.00228    0.00660
AFIX  43
H4    2    0.950538    0.725747    1.132557    11.00000   -1.20000
AFIX   0
C13   1    0.819891    0.462594    0.742027    11.00000    0.02856    0.02134 =
         0.03582    0.00409    0.01042    0.00793
AFIX 137
H13A  2    0.804866    0.439358    0.681148    11.00000   -1.50000
H13B  2    0.749426    0.430734    0.765426    11.00000   -1.50000
H13C  2    0.904660    0.431255    0.775215    11.00000   -1.50000
AFIX   0
HKLF 4
REM  r005_a.res in P2(1)/c
REM R1 =  0.0306 for    3070 Fo > 4sig(Fo)  and  0.0372 for all    3513 data
REM    219 parameters refined using      0 restraints
END
WGHT      0.0454      0.3720
REM Highest difference peak  0.242,  deepest hole -0.325,  1-sigma level  0.055
Q1    1   0.2596  0.8507  0.4284  11.00000  0.05    0.24
Q2    1   0.9442  0.8054  0.9231  11.00000  0.05    0.21
Q3    1   0.7034  0.7184  0.7191  11.00000  0.05    0.21
Q4    1   0.3395  0.8230  0.3094  11.00000  0.05    0.20
Q5    1   0.2256  0.8282  0.3012  11.00000  0.05    0.20
;
_shelx_res_checksum                16957
_shelx_hkl_file
;
   0   0  -2 3577.10 272.715   7
   0   0  -2 3466.31 236.180   3
   0   0  -3 124.529 202.100   7
   0   0   3 4.51970 115.873   2
   0   0  -3 97.8261 153.846   3
   0   0  -4 23172.1 787.845   3
   0   0  -4 21456.9 917.991   7
   0   0   4 23674.9 570.135   2
   0   0  -5-285.006 247.610   3
   0   0  -5-271.610 359.134   7
   0   0   5-57.6379 142.469   2
   0   0  -6 310035. 3506.14   3
   0   0  -6 303669. 4240.07   7
   0   0   6 310527. 2208.10   2
   0   0  -7-50.4402 258.218   3
   0   0  -7 475.174 341.821   7
   0   0   7 21.4524 337.208   8
   0   0   8 88342.3 2707.87   8
   0   0  -8 93933.1 2857.76   7
   0   0  -8 92167.3 2201.02   3
   0   0   9 128.028 389.564   8
   0   0  -9 53.4798 485.230   7
   0   0   9 658.009 420.292   4
   0   0  10 1654.40 562.387   8
   0   0  10 2133.14 561.213   4
   0   0 -10 2776.62 776.051   7
   0   0  11 23.8553 140.979  13
   0   0  11 166.419 125.643  12
   0   0  11 350.980 439.879   8
   0   0  11-29.9027 127.781  16
   0   0  11 167.224 100.168  15
   0   0 -11-360.529 831.201   7
   0   0  11 191.320 140.509  18
   0   0  11-84.7101 170.685  11
   0   0  12-477.927 590.287   8
   0   0  12-60.8280 173.923  18
   0   0  12 62.0840 170.628  11
   0   0  12-22.4093 196.267  16
   0   0  12 0.74960 202.704  13
   0   0  12 194.297 101.805  31
   0   0 -12-530.327 768.188   7
   0   0  12 263.194 158.383  15
   0   0  12-26.3975 125.677  30
   0   0  12 162.338 134.560  12
   0   0  13 111.555 196.814  18
   0   0  13-57.2584 197.249  31
   0   0  13-27.1721 228.667  13
   0   0  13 61.4048 175.740  12
   0   0 -13 489.825 299.617   7
   0   0  13-197.873 217.692  15
   0   0  13 102.806 230.340  11
   0   0  13 166.921 213.651  16
   0   0  14 24871.0 963.989  11
   0   0  14 25110.3 826.908  31
   0   0  14 23435.9 960.364  15
   0   0  14 23049.6 984.189  18
   0   0  14 23526.4 1051.63  13
   0   0  14 23315.0 977.120  16
   0   0  15 54.3963 185.616  11
   0   0  15 98.7857 234.562  18
   0   0  15 36.4036 202.308  15
   0   0  15 72.3856 215.256  16
   0   0  15 65.5236 257.144  13
   0   0  16 2.55203 183.431  16
   0   0  16-105.576 203.144  13
   0   0  16 65.6352 144.797  11
   0   0  16 20.9566 184.886  18
   0   0  16 170.533 154.699  15
   0   0  17 226.689 173.375  18
   0   0  17-90.6845 102.765  15
   0   0  17-81.5352 142.663  16
   0   0  17-134.529 185.572  13
   0   0  18 8420.23 435.682  13
   0   0  18 8076.95 376.300  16
   0   0  18 9115.76 410.623  18
   0  -1   0 12.9465 61.5520   9
   0   1   0-2.97966 58.2363   4
   0   1  -1 28.0961 87.3961   3
   0   1  -1 22.3845 69.7507   5
   0  -1  -1 77.2722 64.4710   9
   0  -1  -1 66.7262 118.984   1
   0  -1   1 74.9091 95.0963   9
   0  -1  -1 46.6815 78.0751   6
   0   1  -1 80.4116 90.4994   7
   0  -1  -2 1987.51 194.875   6
   0   1  -2 2015.46 217.025   7
   0  -1  -2 2367.06 254.570   7
   0   1  -2 2028.18 219.421   3
   0   1  -2 2084.77 185.489   5
   0  -1   2 2512.24 229.231   8
   0  -1   3 1044.59 234.147   8
   0   1  -3 1291.87 250.482   3
   0   1  -3 1362.52 252.708   7
   0   1   3 1062.18 226.132   2
   0   1  -3 1643.04 203.215   5
   0  -1  -3 1430.03 306.274   7
   0  -1  -3 1502.06 214.150   6
   0   1   4 24442.7 823.110   2
   0  -1  -4 26069.1 1051.05   7
   0   1  -4 26169.8 773.922   5
   0   1  -4 25842.0 852.889   3
   0   1  -4 25550.3 953.092   7
   0  -1   4 24842.2 933.803   8
   0  -1  -4 27340.7 785.812   6
   0  -1  -5 11536.9 571.828   6
   0   1  -5 10025.7 724.145   7
   0  -1  -5 11006.0 810.586   7
   0   1   5 10289.1 592.551   2
   0   1  -5 10739.2 566.082   5
   0   1  -5 9623.35 586.519   3
   0  -1   5 9680.64 684.292   8
   0   1   6 7155.19 524.702   2
   0  -1   6 7684.35 699.068   8
   0   1  -6 8202.42 743.487   7
   0  -1  -6 7738.55 804.636   7
   0   1  -6 9381.67 627.400   3
   0  -1  -6 9799.62 583.948   6
   0  -1   7-142.969 375.672   8
   0   1  -7 580.170 459.275   7
   0   1  -7 544.584 232.158   3
   0  -1  -7 519.981 533.992   7
   0  -1  -7 104.317 189.217   6
   0   1   7 621.753 216.017   2
   0  -1  -8 14239.4 1241.35   7
   0   1  -8 11976.7 1092.57   7
   0  -1   8 13557.9 1045.37   8
   0   1  -8 12524.2 825.407   3
   0   1   9 4154.40 800.045   8
   0   1  -9 3846.24 801.268   7
   0   1   9 4606.22 742.910   4
   0  -1  -9 3950.17 815.814   7
   0  -1   9 3684.27 674.865   8
   0   1  -9 3818.27 526.322   3
   0   1 -10 6517.97 946.910   7
   0  -1  10 5865.82 809.570   8
   0  -1 -10 6087.10 1053.30   7
   0   1  10 6429.19 961.554   8
   0   1  10 6855.17 988.778   4
   0   1  11 34863.0 1039.16  28
   0  -1  11 31552.8 1014.76  13
   0  -1  11 35102.4 1983.88   8
   0   1  11 37324.2 2051.72   4
   0  -1  11 32418.8 839.478  11
   0   1  11 31536.1 2077.33   8
   0  -1  11 31234.6 928.135  15
   0   1  11 34231.3 982.094  11
   0   1 -11 31744.6 2044.89   7
   0   1  11 34905.3 1071.92  13
   0   1  11 33163.6 958.400  16
   0  -1  11 32701.9 1004.87  16
   0  -1  11 34526.3 1050.40  18
   0   1  11 33754.1 968.648  15
   0   1  11 34572.6 983.099  18
   0  -1  11 33704.1 907.110  12
   0  -1  11 33523.7 750.997  19
   0  -1 -11 30106.2 2153.57   7
   0  -1  11 34356.3 896.580  31
   0  -1  12 751.362 189.581  12
   0  -1  12 1022.58 215.241  31
   0   1 -12 577.576 654.138   7
   0  -1  12 1116.55 179.917  19
   0  -1  12 746.079 199.457  11
   0  -1  12 513.862 214.102  15
   0  -1 -12 1055.75 688.087   7
   0  -1  12 1407.46 261.876  16
   0   1  12 1317.72 293.441  15
   0   1  12 871.990 220.310  11
   0   1  12 1013.58 232.954  16
   0  -1  12 1421.40 297.411  13
   0   1  12 732.472 218.337  18
   0   1  12 1433.12 186.133  31
   0  -1  12 1002.08 238.421  18
   0   1  12 1337.52 691.347   8
   0   1  12 1236.62 295.637  13
   0   1  13 976.743 271.759  15
   0   1  13 1233.73 293.709  16
   0   1  13 1110.20 280.361  18
   0  -1  13 1298.77 312.759  18
   0  -1  13 932.273 216.780  19
   0   1  13 1318.80 303.372  11
   0   1  13 160.390 653.004   8
   0  -1  13 1071.26 265.359  15
   0  -1  13 1132.36 255.235  12
   0   1 -13 2050.86 680.653   7
   0  -1 -13 2197.83 689.624   1
   0   1  13 764.073 221.019  30
   0   1  13 964.127 283.554  13
   0  -1  13 974.427 286.437  16
   0  -1  13 821.504 303.862  13
   0  -1  13 946.592 244.667  11
   0  -1  13 1109.65 237.364  31
   0  -1  14 2273.52 298.704  11
   0  -1  14 2118.96 397.706  13
   0  -1  14 2367.87 369.950  18
   0  -1  14 2447.33 388.868  16
   0   1  14 2397.98 357.574  11
   0   1  14 2193.91 389.572  13
   0   1  14 2319.63 349.122  16
   0   1  14 2620.46 370.858  15
   0  -1  14 2465.84 351.586  15
   0   1  14 2762.62 390.098  18
   0   1  14 2287.22 299.879  30
   0  -1  15 830.045 273.008  16
   0   1  15 540.614 280.012  13
   0   1  15 814.253 248.103  18
   0  -1  15 680.072 255.118  18
   0   1  15 714.413 258.863  11
   0   1  15 374.005 180.100  30
   0   1  15 582.337 232.426  16
   0  -1  15 845.111 292.518  13
   0  -1  15 624.618 209.095  15
   0   1  15 623.998 240.444  15
   0   1  16 3500.39 428.146  13
   0   1  16 3446.01 366.749  16
   0  -1  16 3910.43 356.726  15
   0   1  16 3803.06 363.634  11
   0  -1  16 4301.58 433.519  16
   0  -1  16 3624.56 410.520  18
   0   1  16 3927.47 389.314  18
   0  -1  16 3943.79 436.812  13
   0   1  16 3670.57 359.505  15
   0   1  17-165.391 112.376  15
   0  -1  17-122.464 191.023  13
   0  -1  17-65.8056 174.287  18
   0   1  17 251.975 145.246  16
   0   1  17 19.4182 127.804  18
   0  -1  17 108.048 148.380  16
   0   1  17 24.6017 155.807  13
   0   1  18 11770.6 505.693  13
   0  -1  18 11670.3 500.256  13
   0  -1  18 12266.3 483.851  18
   0  -1  18 12486.0 474.319  16
   0   1  18 12352.6 431.663  18
   0   1  18 12091.1 428.970  16
   0   2   0 367339. 2467.63   4
   0  -2   0 358206. 2685.12   9
   0  -2  -1 13270.6 607.490   1
   0   2  -1 11542.5 506.361   5
   0  -2  -1 11927.5 485.796   9
   0   2  -1 13002.7 379.605   4
   0   2  -2 4816.18 272.485   2
   0   2  -2 4812.70 344.491   5
   0   2  -2 4730.56 365.991   3
   0  -2  -2 5121.87 452.758   1
   0  -2   2 4243.15 429.296   9
   0  -2  -2 4876.25 327.014   9
   0   2  -2 4769.59 354.451   7
   0   2  -3 4856.83 408.366   3
   0  -2  -3 4775.63 492.554   1
   0   2  -3 4307.43 338.143   5
   0  -2  -3 4607.05 327.187   9
   0   2   3 4778.38 489.864   2
   0   2  -3 4496.37 398.023   7
   0   2  -3 4976.76 198.459   2
   0  -2  -3 4825.66 364.832   6
   0  -2   4 9512.04 611.526   8
   0   2  -4 9677.30 485.573   5
   0   2  -4 10055.6 632.590   7
   0   2  -4 9001.41 594.873   3
   0  -2  -4 9307.38 711.433   7
   0  -2  -4 10459.2 539.144   6
   0  -2  -4 8452.85 755.295   1
   0   2   4 9899.33 679.216   2
   0  -2   5 2045.76 383.962   8
   0   2  -5 2461.35 428.957   7
   0  -2  -5 3035.03 513.793   7
   0   2  -5 2915.35 310.175   5
   0   2   5 2425.72 419.796   2
   0  -2  -5 2726.22 314.027   6
   0   2  -5 3209.51 405.744   3
   0   2   6 400.345 278.813   2
   0   2  -6 843.786 341.450   7
   0   2  -6 1390.00 351.864   3
   0   2  -6 1036.56 208.078   5
   0  -2   6 1332.07 352.089   8
   0  -2  -6 628.093 465.629   7
   0  -2  -6 1372.88 229.710   6
   0   2  -7 862.981 307.294   3
   0   2  -7 315.103 391.605   7
   0  -2  -7 263.039 173.746   6
   0  -2   7 83.5292 250.441   8
   0  -2  -7 721.063 566.636   7
   0   2  -8 3003.80 447.825   3
   0  -2   8 3067.55 502.701   8
   0   2   8 2965.93 463.139   2
   0   2   8 2774.55 619.036   4
   0   2  -8 4257.50 681.081   7
   0  -2  -8 3303.53 751.947   7
   0   2  -9 8031.70 693.976   3
   0   2   9 7939.71 1044.28   4
   0  -2   9 8017.50 869.567   8
   0  -2  -9 7365.85 1049.52   7
   0   2  -9 7947.65 943.190   7
   0   2  10 19211.8 722.327  22
   0   2  10 20172.1 756.579  13
   0  -2 -10 20287.8 1772.44   1
   0  -2 -10 18370.2 1603.33   7
   0  -2  10 19405.5 725.719  16
   0   2  10 19914.8 667.148  16
   0  -2  10 20529.7 713.684  12
   0  -2  10 20544.3 758.075  18
   0  -2  10 21070.8 1456.77   8
   0  -2  10 19352.2 680.861  31
   0  -2  10 19153.6 726.975  13
   0   2 -10 20590.6 1584.07   7
   0   2  10 19551.0 728.239  28
   0   2  10 20051.3 1638.14   4
   0  -2  11 1173.84 204.730  15
   0   2  11 777.419 165.777  18
   0  -2  11 827.894 188.357  31
   0   2 -11 1778.99 787.716   7
   0   2  11 992.013 218.905  11
   0  -2  11 1226.79 217.348  12
   0  -2  11 1159.71 245.086  13
   0  -2  11 496.658 124.835  19
   0   2  11 1053.19 220.918  28
   0  -2  11 997.711 218.448  16
   0   2  11 838.941 225.214  13
   0  -2  11 968.543 205.254  18
   0   2  11 784.707 229.149  15
   0   2  11 1366.38 712.965   4
   0  -2 -11 543.042 666.838   1
   0   2  11-66.9471 650.107   8
   0   2  11 1148.44 199.636  16
   0   2  12 5744.44 518.065  13
   0  -2  12 5600.88 402.923  19
   0  -2 -12 5048.04 1055.08   1
   0  -2  12 5605.48 520.960  13
   0  -2  12 5321.25 478.425  16
   0   2  12 4659.94 850.329   8
   0   2  12 5547.91 484.685  15
   0  -2  12 5347.68 445.199  31
   0   2  12 5239.84 433.001  18
   0   2  12 4847.75 854.842   4
   0   2  12 5433.49 447.341  16
   0   2  12 5549.44 490.952  28
   0  -2  12 5026.46 478.275  18
   0   2  12 5454.14 487.411  11
   0  -2  12 5917.46 482.117  15
   0  -2  12 5166.66 457.377  12
   0   2 -12 6770.45 1040.82   7
   0  -2  13 8276.97 585.829  15
   0  -2 -13 7814.89 1245.04   1
   0   2  13 8339.25 575.446  18
   0   2  13 8673.54 617.184  11
   0   2  13 10881.1 1187.49   8
   0  -2  13 9376.62 545.078  19
   0   2 -13 11899.2 1268.52   7
   0  -2  13 8078.46 620.737  13
   0   2  13 8395.07 610.408  15
   0   2  13 8339.05 579.893  16
   0  -2  13 8365.96 640.905  18
   0   2  13 8911.99 658.156  13
   0  -2  13 8940.77 639.997  16
   0   2  14 1649.52 300.036  18
   0   2  14 1254.27 276.943  16
   0  -2  14 1383.73 286.348  15
   0   2  14 1438.50 275.173  30
   0  -2  14 1995.01 368.496  18
   0   2  14 1224.95 266.066  15
   0   2  14 1796.65 366.604  13
   0  -2  14 1881.45 365.202  16
   0  -2  14 1797.93 253.503  19
   0  -2  14 1785.39 346.514  13
   0   2  14 1472.12 315.492  11
   0   2  15 13909.0 807.150  13
   0   2  15 14314.9 718.816  18
   0  -2  15 14212.7 802.624  18
   0  -2  15 14469.8 715.397  15
   0   2  15 13745.0 741.740  11
   0   2  15 14197.3 719.119  16
   0   2  15 13621.5 689.866  30
   0  -2  15 14586.5 791.965  16
   0   2  15 13783.9 720.433  15
   0  -2  15 13836.2 787.188  13
   0  -2  16 2913.74 381.619  18
   0   2  16 2461.20 363.827  13
   0   2  16 2692.45 338.543  11
   0   2  16 2675.28 320.779  18
   0  -2  16 2593.93 279.053  15
   0   2  16 2462.62 265.515  30
   0  -2  16 2788.83 359.417  16
   0   2  16 2211.84 297.935  16
   0  -2  16 2832.68 362.829  13
   0   2  16 2942.49 327.220  15
   0   2  17 887.379 158.148  18
   0  -2  17 610.520 189.925  13
   0   2  17 758.128 158.512  11
   0   2  17 658.340 169.899  16
   0   2  17 809.218 225.818  13
   0  -2  17 636.873 171.939  16
   0  -2  17 843.540 215.170  18
   0   2  17 894.418 160.075  15
   0   2  18 3008.01 189.494  18
   0   2  18 2829.31 205.453  16
   0  -2  18 3002.25 251.162  18
   0   2  18 2591.45 248.215  13
   0  -2  18 2633.97 232.161  16
   0  -2  18 2959.71 255.602  13
   0  -3   0 113.113 241.755   9
   0   3   0 256.218 157.782   4
   0   3  -1 104311. 1398.98   4
   0  -3   1 105404. 1966.47   9
   0  -3  -1 103081. 1756.47   9
   0   3   1 99911.4 1863.72   4
   0   3  -2 11489.4 686.705   3
   0  -3  -2 12516.0 615.899   9
   0   3  -2 12486.9 624.044   7
   0   3  -2 12353.1 636.533   5
   0   3   2 11658.9 747.725   4
   0   3  -2 13064.6 390.355   4
   0   3  -2 13064.2 571.767   2
   0   3   2 12035.1 803.454   2
   0  -3  -2 13343.3 837.361   1
   0  -3   3-127.313 310.781   9
   0   3  -3 223.645 194.946   7
   0  -3  -3 27.2875 317.264   1
   0   3  -3 180.522 173.727   5
   0   3  -3 10.6434 133.828   2
   0   3  -3 71.1307 213.409   3
   0   3   3 180.542 308.857   2
   0  -3  -3 39.9878 177.137   9
   0  -3  -4 12479.3 619.902   9
   0   3  -4 12107.7 779.070   3
   0  -3  -4 12738.3 939.307   1
   0   3  -4 11618.6 737.807   7
   0   3  -4 13701.3 370.552   2
   0   3   4 12084.7 878.050   2
   0   3  -4 12385.9 633.670   5
   0   3  -5 7910.69 497.708   5
   0   3   5 7317.57 724.672   2
   0   3  -5 7352.06 668.542   7
   0   3  -5 7079.46 637.406   3
   0  -3  -5 7198.94 833.240   1
   0  -3  -5 7566.22 478.475   9
   0   3  -6 2277.91 507.057   7
   0   3  -6 2130.18 435.829   3
   0  -3  -6 1926.56 284.764   9
   0   3   6 2175.00 507.641   2
   0   3  -6 2230.80 305.852   5
   0  -3  -6 2434.72 650.723   1
   0   3   7-1001.84 624.856   4
   0   3  -7-283.089 331.796   7
   0   3  -7 32.7794 283.637   3
   0  -3  -7 321.215 613.025   1
   0   3  -7-88.9075 197.830   5
   0   3   7 273.867 396.656   2
   0  -3   7 246.200 284.787   8
   0   3  -8 671.694 308.397   3
   0   3  -8 448.227 495.485   7
   0   3   8 873.436 426.142   2
   0   3   8 423.266 519.682   4
   0  -3  -8 626.875 687.185   1
   0  -3   8 1929.27 482.202   8
   0   3   9 37324.1 2197.24   4
   0  -3   9 40573.2 1832.88   8
   0   3   9 38501.2 1666.69   2
   0  -3  -9 37087.1 2311.99   1
   0   3  -9 35574.4 1885.02   7
   0   3 -10 47144.9 2269.13   7
   0   3  10 47696.9 1035.05  18
   0  -3  10 47160.0 1183.29  13
   0  -3  10 49035.9 1193.96  31
   0   3  10 49519.1 2653.96   4
   0  -3  10 45586.2 1069.84  15
   0  -3  10 45196.2 1164.98  12
   0   3  10 48552.5 1178.24  22
   0  -3 -10 48353.3 2780.61   1
   0   3  10 52254.6 1230.35  28
   0  -3  10 46196.2 1227.07  18
   0   3  10 49134.7 1241.86  13
   0  -3  10 45691.6 1210.22  16
   0   3  10 50433.1 1076.44  16
   0  -3  10 49012.8 1105.53  19
   0  -3 -11 31254.4 2347.33   1
   0  -3  11 29920.8 1050.90  13
   0  -3  11 30133.0 1075.69  18
   0   3  11 33224.2 2264.65   4
   0   3 -11 33717.1 2047.55   7
   0   3  11 29428.9 1011.17  22
   0  -3  11 30863.7 1069.14  16
   0   3  11 30876.1 918.578  18
   0   3  11 31181.0 1077.58  13
   0  -3  11 31448.4 954.898  19
   0  -3  11 30084.0 963.233  15
   0  -3  11 30703.8 1039.65  12
   0   3  11 30436.5 1024.71  15
   0   3  11 32108.1 967.369  16
   0  -3  11 30314.6 1023.44  31
   0   3  11 33457.9 1091.21  28
   0  -3  12 2040.06 372.640  13
   0  -3  12 2363.42 378.925  16
   0  -3  12 2093.22 322.853  15
   0   3  12 2766.79 749.877   4
   0   3  12 2384.55 388.791  13
   0  -3  12 1886.26 348.137  18
   0   3  12 2108.31 318.301  16
   0  -3 -12 2416.10 861.068   1
   0  -3  12 2340.73 330.806  19
   0   3  12 2144.65 350.769  11
   0   3  12 1806.76 390.992   8
   0   3  12 2263.46 323.230  18
   0   3  12 1959.12 344.761  15
   0   3 -12 1483.94 536.754   7
   0   3  12 2373.11 373.717  28
   0   3  13 14402.3 714.709  18
   0   3  13 13835.3 792.274  11
   0   3  13 14148.0 713.982  16
   0   3  13 13746.0 759.303  15
   0  -3  13 13401.1 713.920  15
   0  -3  13 13701.2 793.408  13
   0   3  13 13399.7 778.772  28
   0  -3  13 12939.9 778.583  16
   0   3 -13 14906.7 1245.02   7
   0  -3 -13 15064.7 1641.84   1
   0  -3  13 13722.5 686.954  19
   0  -3  13 13148.7 795.314  18
   0   3  13 13544.0 801.959  13
   0  -3  14 911.325 283.324  13
   0  -3  14 1220.42 343.724  18
   0   3  14 836.403 282.382  11
   0   3  14 1011.86 284.405  15
   0  -3  14 834.661 272.139  16
   0   3  14 1283.32 268.463  18
   0  -3  14 1262.83 252.657  19
   0   3  14 774.034 244.027  16
   0  -3  14 1007.81 248.129  15
   0   3  14 851.327 318.316  13
   0   3  15 939.932 227.445  16
   0   3  15 1415.13 349.420  13
   0  -3  15 1334.49 342.109  18
   0   3  15 1322.50 258.752  18
   0  -3  15 1372.19 330.626  16
   0  -3  15 1232.94 289.110  13
   0   3  15 1507.20 260.685  30
   0   3  15 1244.45 299.397  11
   0   3  15 1280.84 290.175  15
   0  -3  15 1305.37 236.759  15
   0  -3 -15 1478.21 238.393  29
   0   3  16 1947.91 253.980  18
   0   3  16 1893.87 252.876  16
   0  -3 -16 1713.63 199.485  29
   0  -3  16 2410.28 357.279  18
   0   3  16 1714.45 266.994  11
   0   3  16 1584.47 304.493  13
   0  -3  16 1811.39 289.003  13
   0   3  16 2063.20 270.971  30
   0  -3  16 2312.34 247.793  15
   0   3  16 1624.93 253.827  15
   0  -3  16 1883.53 311.335  16
   0  -3  17 3440.91 317.155  16
   0  -3  17 3070.99 283.532  13
   0   3  17 3438.97 258.408  16
   0   3  17 3223.92 327.522  13
   0   3  17 3771.96 273.147  15
   0   3  17 3602.44 304.086  11
   0   3  17 3324.84 239.657  18
   0  -3  17 3252.50 315.644  18
   0   3  18 1908.53 217.812  13
   0  -3  18 1596.02 184.321  16
   0  -4   0 408255. 4361.89   9
   0   4   0 404658. 4417.23   2
   0   4  -1 1137.39 334.249   5
   0   4  -1 1328.64 323.566   2
   0  -4   1 1060.54 360.676   9
   0  -4  -1 1509.80 353.842   9
   0   4   1 1103.55 316.367   4
   0   4  -1 1077.43 193.568   4
   0   4   1 1730.02 467.743   2
   0  -4  -2 1590.40 466.636   1
   0  -4   2 1727.95 464.822   9
   0   4  -2 1934.54 312.131   2
   0   4   2 1433.01 407.741   2
   0   4   2 1621.41 394.969   4
   0   4  -2 1663.02 325.242   7
   0  -4  -2 1378.06 307.157   9
   0   4  -2 1665.77 201.449   4
   0   4  -2 1835.03 431.918   3
   0   4  -2 1509.97 348.864   5
   0   4   3 13640.9 1015.54   2
   0   4   3 13452.0 987.865   4
   0   4  -3 12005.6 741.861   7
   0   4  -3 12304.5 868.686   3
   0  -4   3 14931.3 1023.66   9
   0  -4  -3 14498.4 1080.99   1
   0  -4  -3 12892.7 720.508   9
   0   4  -3 13817.4 784.851   5
   0   4  -3 13448.2 638.787   2
   0   4   4 9516.88 930.641   4
   0   4  -4 10210.3 455.177   2
   0   4   4 8921.18 888.899   2
   0  -4  -4 9476.10 615.467   9
   0   4  -4 9300.80 635.443   5
   0   4  -4 8929.19 782.445   3
   0   4  -4 9299.52 705.621   7
   0  -4  -4 8649.82 914.905   1
   0  -4  -5 5330.41 473.240   9
   0   4   5 5136.01 732.438   2
   0   4  -5 5973.95 634.652   7
   0   4   5 4739.55 773.265   4
   0   4  -5 5752.95 483.247   5
   0   4  -5 4884.50 614.681   3
   0  -4  -5 5206.57 860.604   1
   0   4  -6 19428.5 831.587   5
   0   4  -6 19103.0 1132.22   7
   0   4   6 18928.5 1305.25   2
   0  -4  -6 17472.9 1423.03   1
   0   4   6 18564.1 1459.81   4
   0   4  -6 19694.9 1137.93   3
   0  -4  -7 5012.76 966.843   1
   0   4   7 4071.71 694.897   2
   0   4  -7 3724.93 572.520   3
   0   4  -7 4075.17 679.575   7
   0   4   7 4360.09 887.040   4
   0   4  -8 44869.4 1682.05   3
   0  -4  -8 44089.0 2469.61   1
   0   4   8 41549.9 2041.89   2
   0   4   8 42038.5 2374.04   4
   0   4  -8 42995.5 1944.51   7
   0   4   9 8257.61 988.964   2
   0  -4   9 6403.03 444.627  13
   0   4  -9 6217.54 849.253   7
   0  -4   9 7381.05 454.233  19
   0  -4   9 6351.21 451.638  16
   0   4   9 7234.04 400.527  16
   0  -4   9 7237.19 484.453  18
   0  -4  -9 7859.72 1211.78   1
   0   4   9 6625.61 420.543  22
   0   4   9 6019.54 1087.00   4
   0  -4  10 75.2307 152.919  13
   0  -4  10-17.4214 143.055  19
   0   4  10 209.503 111.027  16
   0   4  10-206.027 142.913  13
   0   4 -10 20.7389 562.598   7
   0  -4  10-8.05731 185.435  18
   0   4  10-6.70259 92.5750  18
   0  -4  10-526.957 186.985  16
   0  -4  10-12.9383 127.817  15
   0   4  10-716.419 819.784   4
   0   4  10 18.1296 138.461  22
   0  -4 -11 1690.21 607.359   1
   0  -4  11 2184.49 314.227  19
   0   4  11 2394.39 357.043  28
   0   4  11 2214.78 325.175  22
   0   4  11 2104.67 341.344  13
   0   4  11 2157.44 283.534  16
   0  -4  11 1466.34 261.694  15
   0   4 -11 580.122 593.384   7
   0   4  11 2010.93 247.116  18
   0   4  11 2183.17 655.044   4
   0   4  11 2076.63 329.638  15
   0  -4  11 1834.33 314.426  13
   0  -4  11 1495.39 295.748  18
   0  -4  11 2035.41 329.480  16
   0   4  12 411.978 259.432  15
   0  -4  12 693.090 245.975  19
   0   4  12 1075.13 295.685  22
   0   4  12 84.8791 630.209   4
   0   4  12 592.023 209.692  18
   0  -4  12 951.985 255.231  15
   0  -4  12 324.336 239.017  16
   0   4  12 748.015 301.574  13
   0   4  12 707.247 251.134  28
   0  -4  12 882.729 326.385  18
   0   4  12-426.618 642.946   8
   0  -4 -12-253.531 841.825   1
   0   4 -12 1722.33 417.519   7
   0  -4  12 884.180 298.516  13
   0   4  12 587.510 232.054  16
   0   4  13-83.2686 246.839  15
   0   4  13 90.9502 174.938  18
   0  -4  13-2.97224 192.544  19
   0  -4 -13 113.156 164.850  29
   0   4  13-237.355 270.222  13
   0   4  13 105.086 272.914  11
   0   4  13 34.1379 208.241  16
   0   4  13-55.7426 236.537  28
   0  -4  13 215.413 216.625  15
   0  -4  13-92.4008 228.282  13
   0  -4  13 45.6102 260.637  18
   0  -4  13 109.415 241.871  16
   0  -4  14 6287.00 484.819  15
   0   4  14 7072.60 480.950  18
   0  -4  14 6378.95 598.890  18
   0   4  14 6206.41 476.822  16
   0  -4  14 6657.00 582.494  16
   0  -4 -14 7405.40 500.448  29
   0   4  14 5594.57 494.432  15
   0   4  14 6829.63 584.959  13
   0   4  14 6493.40 576.536  11
   0  -4  14 5868.05 532.638  13
   0   4  14 6551.65 550.655  28
   0   4  15 555.292 199.094  16
   0   4  15 221.160 154.768  18
   0   4  15 540.790 223.605  11
   0   4  15 472.480 185.547  30
   0  -4  15 539.672 248.798  16
   0  -4 -15 563.490 166.867  29
   0  -4  15 857.830 190.626  15
   0   4  15 861.215 260.835  15
   0   4  15 885.184 271.013  13
   0  -4  15 449.972 240.132  18
   0  -4  15 510.099 225.639  13
   0   4  16 1102.90 179.128  16
   0   4  16 1718.30 287.638  13
   0  -4  16 1178.46 237.261  13
   0   4  16 1223.87 215.583  15
   0  -4  16 1105.30 254.350  18
   0   4  16 1225.36 168.621  18
   0   4  16 890.611 231.453  11
   0  -4 -16 1259.92 167.456  29
   0  -4  16 974.259 229.820  16
   0   4  16 1270.80 214.025  30
   0   4  17 523.236 131.338  15
   0   4  17 379.663 122.076  30
   0  -4  17 565.223 150.961  13
   0  -4 -17 232.805 121.502  17
   0   4  17 419.932 160.476  13
   0  -4  17 292.906 139.297  16
   0   4  17 409.238 152.343  11
   0   4  17 468.469 144.557  16
   0   4  18 607.468 127.607  13
   0  -4  18 349.421 72.3918  16
   0  -5   0-289.630 355.071   9
   0   5   0 90.4656 218.346   4
   0   5  -1 2198.19 487.332   5
   0   5   1 2787.94 570.188   2
   0  -5  -1 2186.98 445.214   9
   0   5  -1 1789.08 432.309   2
   0   5   1 1346.85 352.361   4
   0   5  -1 1880.10 276.681   4
   0  -5   1 1774.38 488.483   9
   0  -5  -2 874.071 331.491   9
   0   5   2 709.719 342.732   4
   0   5   2 1147.02 458.106   2
   0   5  -2 1206.89 327.866   2
   0  -5   2 602.465 480.116   9
   0   5  -2 1516.63 356.458   7
   0   5  -2 977.817 418.963   3
   0   5  -2 1545.11 187.680   4
   0   5  -2 571.266 276.362   5
   0  -5  -3 12419.1 829.828   9
   0   5   3 11452.6 997.301   4
   0   5   3 12843.8 1149.00   2
   0   5  -3 13042.3 765.036   2
   0   5  -3 12508.3 971.590   3
   0  -5   3 10883.7 988.748   9
   0   5  -3 11068.1 805.782   5
   0   5  -3 11360.8 780.679   7
   0  -5  -3 10797.3 1034.92   1
   0   5  -4 30365.2 1489.50   3
   0   5   4 29149.2 1646.28   4
   0  -5  -4 30169.9 1221.91   9
   0   5  -4 27669.7 1242.20   7
   0   5   4 29756.7 1701.75   2
   0   5  -4 28549.0 1230.44   5
   0   5  -4 28408.4 921.610   2
   0  -5  -4 27373.9 1681.40   1
   0   5  -5 24182.5 1241.00   7
   0   5   5 25194.7 1599.30   2
   0   5  -5 21711.4 1284.43   3
   0   5  -5 24759.1 1044.56   5
   0   5   5 22953.0 1613.14   4
   0  -5  -5 25570.7 1015.84   9
   0  -5  -5 24821.5 1694.86   1
   0   5   6 20130.0 1608.89   4
   0   5   6 17852.3 1434.37   2
   0  -5  -6 18551.9 1546.52   1
   0   5  -6 19655.7 1238.96   3
   0   5  -6 21080.0 1238.01   7
   0   5  -7 4532.01 683.400   7
   0   5  -7 4708.60 703.047   3
   0   5   7 3228.46 799.404   2
   0   5   7 1855.80 761.915   4
   0  -5  -7 4412.69 965.741   1
   0  -5   8 10969.8 581.627  19
   0   5   8 10930.7 494.253  16
   0  -5  -8 11822.9 1493.06   1
   0   5   8 11494.6 1370.15   4
   0   5   8 8589.99 1089.37   2
   0  -5   8 10701.0 578.022  16
   0  -5   8 10032.5 556.367  18
   0   5  -8 7680.69 742.371   3
   0   5  -8 10123.4 989.040   7
   0  -5  -8 9817.64 517.444  29
   0   5   8 9484.82 489.683  22
   0   5   9 544.155 113.302  18
   0  -5  -9 6.05682 774.686   1
   0  -5   9 107.452 157.380  15
   0   5  -9 159.436 450.197   7
   0  -5   9 77.1108 154.684  18
   0  -5   9 235.773 140.885  16
   0   5   9 200.756 647.357   4
   0   5   9 120.398 95.4371  22
   0  -5   9 249.358 197.416  13
   0  -5  -9 107.673 100.572  29
   0   5   9 1379.58 774.509   2
   0   5   9-111.340 139.323  16
   0  -5   9 60.0752 117.203  19
   0  -5 -10 24241.4 914.623  29
   0   5  10 25801.8 874.334  16
   0   5  10 24552.9 980.529  13
   0  -5  10 26632.2 1038.36  18
   0   5  10 24860.2 2155.44   4
   0  -5  10 27214.2 1014.15  19
   0   5  10 30917.1 1804.56   2
   0  -5 -10 28307.3 2269.06   1
   0   5  10 24936.3 929.647  22
   0  -5  10 24585.6 973.080  13
   0   5  10 27545.4 809.011  18
   0  -5  10 25899.4 922.903  15
   0  -5  10 26794.1 1041.37  16
   0  -5  11 1399.93 342.035  18
   0   5  11 2404.30 834.167   4
   0  -5  11 989.639 275.865  15
   0  -5  11 1526.43 316.864  19
   0  -5  11 1222.46 311.935  13
   0  -5  11 1255.64 316.576  16
   0   5  11 1220.97 232.815  18
   0  -5 -11 1421.43 284.023  29
   0   5  11 1164.62 284.848  22
   0  -5 -11 1148.10 807.713   1
   0   5  11 1278.71 257.271  16
   0   5  11 1133.25 298.877  28
   0   5  11 1155.48 295.235  13
   0  -5  12 2326.32 401.517  18
   0   5  12 2033.37 368.774  13
   0   5  12 2281.23 368.484  15
   0   5  12 1890.11 332.451  22
   0  -5  12 1739.03 373.509  16
   0   5  12 1997.15 272.283  18
   0  -5  12 1940.83 330.715  15
   0  -5 -12 2452.89 351.172  29
   0  -5  12 2085.86 352.950  13
   0   5  12 2050.94 320.501  16
   0   5  12 2121.98 368.656  28
   0  -5  13 3148.76 470.528  18
   0   5  13 2385.81 380.891  28
   0   5  13 2259.72 306.491  16
   0   5  13 3064.06 448.757  11
   0  -5 -13 2909.61 362.471  29
   0  -5  13 1843.71 381.622  16
   0   5  13 2505.79 414.934  13
   0   5  13 2502.40 380.389  15
   0   5  13 2369.92 294.291  18
   0  -5  13 2961.19 398.980  13
   0  -5  13 2600.27 339.545  15
   0   5  14 839.047 287.127  28
   0   5  14 659.908 287.657  13
   0   5  14 602.264 209.174  16
   0  -5  14 1090.94 331.596  16
   0  -5  14 763.195 244.140  13
   0  -5 -14 698.583 210.024  29
   0   5  14 706.641 180.734  18
   0   5  14 904.894 323.850  11
   0   5  14 620.753 241.798  15
   0  -5  14 373.903 154.857  15
   0  -5  14 951.653 317.422  18
   0   5  15 436.219 181.554  30
   0  -5  15 12.9235 103.119  15
   0   5  15 73.2796 169.704  15
   0   5  15-188.874 163.863  16
   0  -5  15 29.4299 207.936  18
   0   5  15 144.484 218.868  11
   0  -5  15 15.5264 140.643  13
   0  -5 -15 114.791 141.934  29
   0   5  15-177.730 245.141  13
   0  -5  15 97.7933 207.699  16
   0   5  15 156.986 108.041  18
   0   5  16 1115.22 186.184  15
   0   5  16 925.601 171.229  30
   0  -5 -16 1087.14 143.670  29
   0   5  16 942.880 199.784  11
   0   5  16 968.195 139.794  16
   0   5  16 987.863 217.071  13
   0  -5  16 728.968 198.277  16
   0  -5  16 855.211 159.427  13
   0  -5  17-86.1209 132.263  16
   0  -5 -17 23.1415 110.158  17
   0   5  17 105.901 102.825  30
   0   5  17 230.043 139.318  13
   0   5  17 53.9444 134.258  11
   0   6   0 102018. 2846.96   2
   0   6   0 104097. 2348.68   4
   0   6   0 104708. 2964.55   5
   0   6   1 3750.24 720.003   2
   0   6  -1 5044.72 639.032   2
   0  -6  -1 3918.42 591.224   9
   0   6   1 3557.24 567.815   4
   0  -6   1 3388.58 608.828   9
   0   6  -1 4100.13 673.662   5
   0   6  -1 4276.48 398.394   4
   0  -6   2-43.3122 417.877   9
   0   6   2 474.845 505.050   2
   0   6  -2 508.622 388.788   5
   0  -6  -2 183.285 292.866   9
   0   6  -2-11.8804 303.073   2
   0   6  -2 36.9375 274.566   7
   0   6  -2-243.253 467.235   3
   0   6   2-232.899 395.225   4
   0  -6  -3 2.50563 359.508   9
   0   6  -3 457.620 341.703   7
   0   6   3-242.722 595.844   2
   0   6  -3 62.6029 279.363   2
   0   6   3-269.967 362.206   4
   0   6  -3 561.610 389.683   3
   0   6  -3-148.922 302.169   5
   0   6  -4 4235.94 578.475   5
   0   6  -4 4317.47 693.726   3
   0  -6  -4 3702.10 498.294   9
   0   6   4 3753.48 714.514   2
   0  -6  -4 5737.26 941.821   1
   0   6  -4 4800.84 600.046   7
   0   6   4 3608.32 721.168   4
   0   6  -5 2000.22 441.331   7
   0  -6  -5 2587.58 771.761   1
   0   6   5 2839.13 708.631   4
   0   6  -5 2471.77 521.414   3
   0   6  -5 2282.65 476.505   5
   0   6   5 3165.81 793.701   2
   0   6   6 1328.00 640.832   2
   0   6   6 2103.20 742.727   4
   0   6  -6 2082.53 439.377   7
   0   6  -6 2247.52 573.614   3
   0  -6  -6 2181.23 748.954   1
   0   6  -7 8294.16 905.963   3
   0   6   7 6724.86 1104.58   2
   0  -6  -7 5713.94 1117.31   1
   0  -6   7 6242.55 416.712  15
   0   6  -7 6116.75 763.386   7
   0  -6   7 6135.74 447.932  18
   0  -6   7 6257.83 463.221  16
   0  -6  -7 6156.83 449.945  29
   0  -6  -7 6875.62 429.415  14
   0   6   7 6206.43 1087.22   4
   0  -6   7 5312.97 396.733  13
   0  -6   8 4800.05 410.513  13
   0  -6   8 5308.85 458.389  18
   0   6   8 6143.34 413.881  22
   0  -6  -8 5413.75 430.450  29
   0   6   8 5828.56 1086.91   4
   0  -6   8 5038.81 408.339  15
   0   6   8 5817.65 335.399  18
   0   6   8 6001.41 400.456  16
   0  -6  -8 5426.59 394.108  14
   0   6   8 6261.77 1091.99   2
   0  -6   8 5007.57 454.483  16
   0   6  -8 4334.64 712.844   7
   0  -6  -8 5291.57 1017.77   1
   0  -6   9 18558.6 876.730  18
   0   6   9 19229.3 754.912  16
   0  -6  -9 19240.4 1822.29   1
   0   6   9 20109.8 658.284  18
   0   6   9 17354.6 1593.05   2
   0  -6  -9 19293.8 850.392  29
   0   6   9 19305.2 795.032  22
   0  -6   9 19185.2 842.314  13
   0  -6   9 19725.0 653.619  24
   0  -6   9 19496.8 902.934  16
   0  -6   9 19331.4 825.937  15
   0   6   9 20341.4 1861.49   4
   0   6  10 10105.6 515.084  18
   0  -6  10 9378.57 610.052  15
   0  -6  10 8522.76 648.999  18
   0  -6 -10 10013.4 651.301  29
   0   6  10 9735.06 646.986  13
   0   6  10 10165.0 1398.54   4
   0   6  10 9660.00 584.016  16
   0   6  10 9569.57 613.311  22
   0   6  10 12607.6 1160.52   2
   0  -6 -10 8178.80 1217.11   1
   0  -6  10 10008.0 661.051  13
   0  -6  10 9524.96 684.231  16
   0  -6 -11 9833.50 640.835  29
   0   6  11 9511.62 674.569  28
   0  -6  11 10239.4 636.068  15
   0   6  11 10779.5 533.931  18
   0  -6  11 9757.45 700.723  16
   0   6  11 9551.22 676.121  13
   0   6  11 9834.31 577.435  16
   0  -6  11 10443.2 698.275  13
   0   6  11 9934.11 628.807  22
   0  -6  11 9386.38 692.037  18
   0   6  12 20511.7 810.260  16
   0   6  12 19315.9 929.668  28
   0   6  12 20440.8 945.723  15
   0  -6  12 20545.3 1011.24  16
   0  -6 -12 18985.4 864.797  29
   0   6  12 21477.1 741.307  18
   0   6  12 19446.7 927.975  13
   0   6  12 19772.0 888.809  22
   0  -6  12 20617.9 866.196  15
   0  -6  12 19993.8 988.181  18
   0  -6  12 20642.1 937.519  13
   0   6  13 4351.46 498.066  11
   0   6  13 3931.56 454.967  15
   0  -6  13 3973.19 426.696  13
   0  -6  13 4699.56 405.610  15
   0  -6 -13 4608.64 432.379  29
   0  -6  13 4237.70 534.777  16
   0   6  13 4240.62 326.731  18
   0   6  13 3796.75 466.636  28
   0   6  13 4273.14 474.046  13
   0   6  13 4325.60 392.533  16
   0   6  14 144.335 212.477  13
   0  -6  14 112.850 240.067  16
   0   6  14 10.2381 127.663  18
   0  -6 -14 131.015 180.595  29
   0  -6  14 92.5204 178.372  13
   0   6  14-105.388 184.782  28
   0   6  14 73.8009 241.005  11
   0   6  14-143.449 184.577  15
   0   6  14 85.6992 119.210  16
   0  -6  14-97.9520 142.390  15
   0  -6 -15 12556.6 512.936  29
   0  -6  15 12034.7 539.138  13
   0   6  15 11680.0 616.167  11
   0   6  15 11822.6 606.937  30
   0  -6  15 11497.2 623.475  16
   0   6  15 11799.3 571.803  15
   0   6  15 12886.4 484.351  16
   0   6  15 11989.2 610.243  13
   0   6  16 3001.44 263.539  30
   0  -6  16 3199.35 295.150  16
   0   6  16 2970.13 247.226  15
   0  -6 -16 3257.45 200.210  29
   0   6  16 3111.72 278.857  11
   0   6  16 3032.83 180.387  16
   0   6  16 2964.74 273.462  13
   0   6  17 466.663 98.3238  13
   0   7   0 185.735 484.549   2
   0  -7   0 456.997 424.712   9
   0   7   0 761.952 327.892   4
   0   7   0-175.760 496.736   5
   0   7  -1 653.431 436.956   2
   0  -7  -1 190.834 383.381   9
   0   7  -1 1029.88 428.906   5
   0   7  -1 428.685 329.502   7
   0  -7   1 1086.45 493.665   9
   0   7   1 460.061 400.455   4
   0   7   1-179.534 543.278   2
   0   7  -1 925.810 594.402   3
   0   7  -2 45867.7 1873.53   2
   0   7  -2 45249.2 1589.79   7
   0   7  -2 42673.3 2196.42   3
   0   7   2 41486.6 2220.62   2
   0   7   2 43303.7 1953.41   4
   0   7  -2 43998.3 1961.89   5
   0  -7  -2 40432.2 1841.48   9
   0  -7  -3 3213.74 623.930   9
   0   7   3 3391.22 677.610   4
   0   7  -3 3204.02 509.079   7
   0   7  -3 4576.57 685.130   5
   0   7   3 4971.87 963.447   2
   0   7  -3 3547.67 757.018   3
   0   7  -3 3838.20 538.858   2
   0  -7  -4 13271.4 605.715  14
   0   7   4 12959.2 1245.05   4
   0   7  -4 12259.6 1252.30   3
   0   7  -4 11190.7 867.998   5
   0  -7  -4 15064.6 625.886  29
   0   7   4 12036.3 1364.53   2
   0  -7  -4 13019.2 545.288  27
   0  -7  -5 17053.1 720.386  29
   0   7  -5 17348.9 1394.86   3
   0  -7   5 16007.9 730.227  16
   0  -7  -5 16527.0 705.063  14
   0   7   5 18865.2 1734.32   2
   0  -7  -5 18568.7 653.635  27
   0  -7   5 15619.5 668.474  15
   0   7   5 16187.0 1519.37   4
   0   7   6 15578.6 1537.85   4
   0   7   6 15355.9 1585.51   2
   0  -7   6 14139.4 645.830  13
   0  -7  -6 15370.3 716.741  14
   0   7  -6 15206.9 1280.47   3
   0  -7  -6 15247.8 729.624  29
   0  -7   6 14891.8 736.129  16
   0  -7   6 15130.5 681.339  15
   0  -7   6 14978.9 639.232  24
   0  -7  -6 16045.8 607.629  27
   0  -7  -7 8228.72 435.253  27
   0  -7  -7 7490.50 542.712  29
   0  -7  -7 8806.04 570.400  14
   0  -7   7 8618.20 502.187  24
   0   7   7 8596.52 388.941  18
   0  -7   7 8227.77 604.516  16
   0   7   7 8609.97 1281.81   4
   0  -7   7 8368.78 524.080  13
   0  -7   7 8223.23 536.607  15
   0  -7  -7 7416.81 1125.59   1
   0   7   7 8801.95 1217.71   2
   0   7  -7 10375.3 1061.11   3
   0  -7   8 9308.95 532.185  24
   0   7   8 10343.7 473.085  18
   0  -7  -8 9927.12 470.227  27
   0  -7   8 9847.31 612.135  15
   0   7   8 8408.80 538.015  16
   0  -7   8 9300.23 610.774  13
   0   7   8 11542.8 1322.65   2
   0  -7  -8 8390.81 1165.39   1
   0  -7   8 8916.50 669.906  16
   0   7   8 12089.0 1378.45   4
   0  -7  -8 9987.00 647.825  29
   0   7   8 9574.29 552.525  22
   0   7   9 22920.7 729.119  18
   0  -7   9 21626.9 778.024  24
   0  -7   9 18922.5 968.562  16
   0   7   9 20822.3 850.195  22
   0   7   9 19623.6 1562.59   2
   0  -7  -9 21892.7 967.320  29
   0   7   9 20985.3 1850.49   4
   0  -7   9 20844.9 929.282  13
   0  -7   9 21650.9 920.038  15
   0  -7  -9 24085.6 1981.95   1
   0   7   9 21227.3 834.271  16
   0   7  10 12190.4 741.481  13
   0  -7  10 12225.0 728.327  13
   0  -7  10 11565.1 783.778  16
   0   7  10 10137.0 484.195  18
   0  -7  10 12602.8 711.561  15
   0  -7 -10 10862.1 703.835  29
   0   7  10 11978.8 637.074  16
   0   7  10 12403.4 669.511  22
   0   7  11 23231.7 857.972  16
   0   7  11 23270.9 905.589  22
   0  -7  11 22857.6 970.655  13
   0   7  11 18952.1 643.161  18
   0   7  11 22744.3 996.833  13
   0  -7 -11 24233.2 1002.35  29
   0   7  11 22858.3 1017.15  28
   0  -7  11 23137.4 1082.45  16
   0  -7  11 22867.1 915.065  15
   0  -7  12 29956.8 1064.92  13
   0   7  12 30436.6 1120.56  15
   0   7  12 30457.5 1018.71  22
   0  -7 -12 29938.8 1062.70  29
   0  -7  12 30543.2 1003.07  15
   0   7  12 29922.7 1109.02  13
   0   7  12 31602.8 946.268  16
   0  -7  12 30182.4 1197.38  16
   0   7  12 31183.8 1154.53  28
   0   7  13 43.5791 271.658  11
   0   7  13 345.795 226.332  13
   0   7  13 405.222 227.188  28
   0  -7  13 436.824 195.127  13
   0   7  13 616.512 166.586  16
   0  -7  13 224.373 273.255  16
   0   7  13 405.636 229.474  15
   0  -7 -13 108.321 162.923  29
   0  -7  13 411.119 153.789  15
   0   7  14 2058.46 200.854  16
   0   7  14 1746.65 283.133  13
   0   7  14 2065.54 286.073  15
   0   7  14 2200.14 315.697  11
   0  -7  14 2063.83 319.586  16
   0  -7 -14 1899.60 303.346  17
   0  -7 -14 2258.83 270.453  29
   0   7  14 2265.76 289.241  28
   0   7  15 1125.94 149.778  16
   0   7  15 1013.43 176.383  15
   0   7  15 999.351 193.582  11
   0  -7 -15 1109.60 203.714  17
   0   7  15 864.542 166.013  30
   0   7  15 921.909 184.710  13
   0  -7 -15 1125.75 161.602  29
   0   7  16 1238.37 181.983  11
   0  -7 -16 1063.29 153.086  17
   0   7  16 1090.27 158.374  30
   0   7  16 1253.13 169.253  13
   0  -8   0 13407.5 604.252  29
   0   8   0 13880.8 1385.99   5
   0  -8   0 13350.1 563.980  24
   0  -8   0 14538.1 652.394  27
   0   8   0 16088.0 1421.45   2
   0  -8   0 13397.7 555.938  14
   0   8  -1 8892.21 1215.43   3
   0  -8  -1 8037.37 489.181  27
   0  -8  -1 7845.48 483.590  29
   0   8   1 8754.14 1202.71   5
   0  -8   1 8813.05 500.075  27
   0  -8   1 8568.23 478.100  29
   0  -8  -1 8232.32 970.741   9
   0  -8  -1 8516.93 434.339  24
   0   8   1 8400.61 1077.83   2
   0   8  -1 9180.99 1046.17   2
   0  -8  -1 8854.41 498.099  14
   0   8  -1 10046.6 1148.79   5
   0  -8   1 8090.98 462.568  24
   0   8  -2 6025.89 845.725   5
   0  -8  -2 6861.85 470.449  14
   0  -8   2 6889.27 442.619  27
   0  -8  -2 6752.32 469.036  29
   0  -8  -2 5977.59 781.159   9
   0  -8  -2 6334.24 437.278  27
   0  -8   2 5464.30 398.945  24
   0   8  -2 5944.55 1062.14   3
   0  -8  -2 6180.98 354.340  24
   0   8   2 5022.74 790.171   4
   0   8   2 6244.22 1102.58   2
   0   8   2 7239.63 1074.02   5
   0   8  -2 7758.52 853.765   2
   0  -8  -3 14506.7 495.236  24
   0  -8   3 15091.2 641.702  27
   0  -8  -3 14904.5 700.967  29
   0  -8  -3 15808.9 681.203  27
   0   8   3 15802.6 1601.42   2
   0   8  -3 12330.9 1081.02   5
   0  -8  -3 15185.0 719.158  14
   0   8   3 14603.9 1223.24   4
   0   8  -3 14165.2 1457.74   3
   0  -8  -3 14909.1 613.800  17
   0  -8   3 15740.1 695.976  24
   0  -8   4 250.078 177.494  15
   0  -8  -4 302.736 182.490  14
   0   8  -4-385.423 746.417   3
   0   8   4-217.695 723.160   2
   0  -8  -4 259.726 174.479  29
   0  -8   4 337.036 174.860  24
   0  -8  -4 356.683 168.931  17
   0  -8   4 403.650 153.978  27
   0   8   4 734.345 615.257   4
   0  -8  -4 342.902 126.691  27
   0   8  -5 9001.41 1078.72   3
   0   8   5 6674.21 1136.76   2
   0  -8  -5 6919.62 503.775  17
   0  -8   5 7109.62 522.337  15
   0   8   5 5774.84 981.741   4
   0  -8   5 7059.37 431.685  27
   0  -8  -5 7069.86 476.906  27
   0  -8   5 7152.48 495.580  24
   0  -8  -5 7166.96 532.842  29
   0  -8  -5 6783.78 530.466  14
   0  -8  -6 21676.0 935.967  29
   0   8   6 23923.4 1936.08   2
   0  -8  -6 22337.0 826.513  27
   0  -8   6 20325.2 893.905  15
   0   8   6 23234.8 1805.61   4
   0   8  -6 18841.2 1418.50   3
   0  -8   6 20803.8 705.559  27
   0  -8   6 21577.5 866.852  24
   0  -8  -6 20957.7 900.678  17
   0  -8  -6 23052.2 964.352  14
   0  -8  -7 937.738 218.087  27
   0  -8  -7 752.805 269.729  17
   0  -8  -7 957.671 275.310  29
   0   8   7 1371.87 696.466   2
   0  -8   7 732.107 243.447  15
   0  -8   7 623.545 226.409  24
   0   8   8 31757.8 1020.27  16
   0   8   8 32736.6 2187.96   2
   0   8   8 31799.7 989.724  22
   0  -8  -8 32262.9 1189.30  29
   0  -8  -8 32414.8 1185.05  17
   0  -8  -8 30472.5 891.348  27
   0   8   8 33911.5 2239.92   4
   0  -8   8 32304.4 1042.03  24
   0  -8   8 33232.9 1153.11  15
   0  -8   9 851.587 280.473  15
   0   8   9 362.717 208.103  16
   0  -8  -9 617.769 283.294  29
   0  -8  -9 331.916 290.110  17
   0  -8  -9 642.951 185.390  27
   0  -8   9 502.368 200.541  24
   0   8   9 414.863 180.207  22
   0  -8 -10 353.279 304.976  17
   0   8  10-52.0085 200.295  22
   0  -8  10 87.0994 199.348  15
   0  -8 -10 7.57964 240.725  29
   0  -8  10 164.715 154.612  24
   0   8  10 90.4828 199.099  16
   0   8  10 175.257 237.923  13
   0  -8  11 14214.0 695.712  15
   0   8  11 16499.5 677.912  16
   0   8  11 15153.3 785.586  13
   0   8  11 15551.1 834.719  28
   0  -8 -11 15422.9 790.396  29
   0  -8 -11 15495.0 849.613  17
   0   8  11 15554.1 681.439  22
   0   8  12-97.9367 163.047  16
   0   8  12-128.976 214.684  13
   0  -8 -12 207.789 227.359  17
   0   8  12-86.5081 217.068  15
   0  -8 -12 53.0046 185.970  29
   0  -8  12-70.3768 150.309  15
   0   8  12 155.543 202.127  28
   0   8  13 35.3986 161.628  28
   0   8  13-68.4249 196.649  15
   0   8  13 110.289 93.4517  16
   0   8  13-166.501 232.559  11
   0   8  13 87.3764 166.325  13
   0  -8 -13-12.6953 181.731  17
   0  -8 -13 51.8663 138.857  29
   0  -8 -14 12510.5 549.999  17
   0   8  14 12564.6 536.247  15
   0   8  14 12340.9 544.746  28
   0   8  14 13085.3 543.777  13
   0   8  14 13198.6 578.590  11
   0  -8 -14 12904.9 496.705  29
   0   8  15 1396.47 157.030  15
   0   8  15 1627.73 208.454  11
   0  -8 -15 1761.44 201.445  17
   0   8  15 1406.04 171.736  13
   0   8  15 1671.94 196.366  30
   0   9   0-325.446 625.820   3
   0  -9   0 203.614 179.622  14
   0  -9   0-649.353 232.442  29
   0   9   0-1365.70 625.007   2
   0   9   0 735.072 621.273   5
   0  -9   0-145.146 199.591  27
   0  -9   0-1.27240 162.730  24
   0  -9  -1 4511.68 428.220  29
   0   9  -1 4163.01 771.493   5
   0   9  -1 5339.31 950.487   2
   0   9   1 6013.09 1016.42   5
   0  -9  -1 4781.93 392.814  24
   0  -9   1 4399.80 427.429  27
   0  -9   1 4515.03 429.596  29
   0  -9  -1 4663.80 434.862  27
   0  -9   1 3856.46 384.439  24
   0   9  -1 4353.55 840.995   3
   0   9   1 5754.51 920.505   3
   0  -9  -1 4197.11 405.971  14
   0   9   1 3142.73 542.764   2
   0  -9  -2-88.7262 174.581  27
   0   9   2-754.907 461.765   2
   0  -9  -2 23.5150 164.596  17
   0  -9  -2 94.9292 196.001  29
   0  -9   2-64.8867 179.905  27
   0  -9  -2-64.3711 140.114  24
   0   9  -2 709.219 637.114   3
   0  -9  -2 48.9647 184.552  14
   0  -9   2 85.9268 174.991  24
   0  -9  -3 54.2481 191.495  17
   0  -9   3 77.4579 186.164  24
   0   9   3-1732.02 501.453   2
   0   9   3-510.914 316.270   5
   0  -9   3-4.58105 172.245  27
   0  -9  -3 125.043 184.281  27
   0  -9  -3 162.608 208.618  29
   0   9  -3-1763.65 486.819   3
   0  -9  -3 235.452 138.475  24
   0  -9  -3 311.648 222.529  14
   0   9   4 6525.16 924.297   2
   0  -9   4 5964.62 514.180  24
   0  -9  -4 5797.34 482.370  27
   0  -9   4 5348.12 448.586  27
   0   9  -4 8238.55 1012.94   3
   0  -9  -4 5887.30 537.247  14
   0  -9  -4 5243.10 457.541  17
   0   9   4 7155.58 1003.64   5
   0  -9  -4 5057.83 489.834  29
   0   9  -5 3432.13 406.856   3
   0  -9  -5 1624.92 334.361  29
   0  -9  -5 1326.68 290.442  17
   0   9   5 1935.01 683.844   5
   0  -9   5 1669.61 300.808  24
   0  -9   5 1559.50 258.799  27
   0   9   5 2653.51 883.090   2
   0   9   5 4187.58 661.402   4
   0  -9  -5 1789.99 275.245  27
   0  -9   6 8456.61 489.952  27
   0  -9  -6 8821.22 649.126  29
   0  -9  -6 8269.94 547.841  27
   0   9   6 7193.76 1211.33   2
   0  -9  -6 7442.99 556.092  17
   0  -9   6 8542.89 587.095  24
   0  -9  -7 12303.9 623.712  27
   0  -9  -7 11325.9 695.891  17
   0  -9   7 10947.1 668.492  24
   0  -9  -7 10288.1 711.760  29
   0  -9   7 11576.4 698.245  15
   0  -9   8 632.604 241.175  15
   0   9   8 706.226 196.436  22
   0   9   8 792.205 220.046  16
   0  -9  -8 637.545 281.031  17
   0  -9  -8 712.989 168.621  27
   0  -9   8 778.168 251.495  24
   0  -9  -8 778.080 286.952  29
   0  -9  -9 7860.17 414.896  27
   0  -9  -9 8316.40 622.465  29
   0  -9   9 8592.70 525.531  24
   0  -9   9 8225.61 562.225  15
   0  -9  -9 7125.60 578.670  17
   0   9   9 8724.10 513.898  16
   0   9  10 19861.7 848.530  13
   0   9  10 21833.5 738.324  16
   0  -9  10 20541.7 735.771  24
   0  -9 -10 18937.9 855.051  17
   0  -9 -10 20669.9 907.362  29
   0   9  11 2135.76 225.677  16
   0   9  11 2061.94 327.090  28
   0  -9 -11 2228.09 314.163  29
   0  -9 -11 1986.73 314.221  17
   0   9  11 1922.44 297.729  13
   0   9  12 73.0655 84.1140  16
   0   9  12 22.0559 162.516  15
   0   9  12-77.1331 176.271  11
   0  -9 -12-14.4490 140.094  29
   0   9  12 103.086 151.251  28
   0  -9 -12-260.654 207.048  17
   0   9  12 126.400 147.577  13
   0  -9 -13 896.097 182.268  17
   0   9  13 481.213 139.968  11
   0   9  13 706.052 160.895  15
   0   9  13 585.031 152.174  28
   0   9  13 964.573 179.267  13
   0  -9 -13 746.309 151.170  29
   0   9  14 176.691 131.661  11
   0  -9 -14 279.008 71.6893  29
   0   9  14 339.323 125.925  30
   0   9  14 208.767 90.2062  13
   0  -9 -14 118.871 127.685  17
   0   9  14 337.002 121.377  15
   0 -10   0 3970.76 440.351  27
   0 -10   0 4808.96 440.589  24
   0 -10   1 17905.0 845.340  27
   0 -10   1 16889.2 789.392  24
   0 -10  -1 17141.5 745.166  24
   0  10   1 18067.0 1667.95   3
   0  10  -1 16144.8 1588.41   3
   0 -10  -1 17795.9 856.518  27
   0 -10  -1 15819.7 812.115  29
   0 -10  -2 10069.9 654.955  27
   0 -10   2 10202.1 643.109  27
   0 -10   2 9474.97 622.132  24
   0 -10  -2 9582.37 645.368  29
   0 -10  -2 9474.46 538.654  24
   0 -10  -3 699.451 195.794  17
   0 -10   3 1135.25 308.246  24
   0 -10  -3 714.285 179.886  24
   0 -10  -3 974.631 280.951  29
   0 -10   3 868.015 245.046  27
   0 -10  -3 798.764 228.789  27
   0 -10   4 9131.29 622.506  24
   0 -10  -4 8260.67 622.268  29
   0 -10   4 8315.63 554.178  27
   0 -10  -4 8720.59 556.323  17
   0 -10  -4 9000.90 601.928  27
   0 -10   5 11834.9 699.422  24
   0 -10   5 12307.1 639.816  27
   0 -10  -5 11610.8 655.849  27
   0 -10  -5 10947.3 636.172  17
   0 -10  -5 10284.6 693.114  29
   0 -10  -6-204.920 200.650  27
   0 -10  -6-108.936 219.783  17
   0 -10  -6-155.836 258.825  29
   0 -10   6-60.9781 206.854  24
   0 -10   7 1881.62 319.950  24
   0 -10  -7 2196.53 378.995  29
   0 -10  -7 2179.02 274.818  27
   0 -10  -7 2488.28 355.719  17
   0  10   7 2173.96 300.402  16
   0 -10  -8 4063.32 326.018  27
   0  10   8 3745.62 338.893  16
   0 -10   8 3416.89 356.765  24
   0 -10  -8 3328.55 415.115  29
   0 -10  -8 3054.93 368.283  17
   0  10   9 549.903 218.614  13
   0 -10   9 127.971 134.135  24
   0 -10  -9 393.366 106.219  27
   0  10   9 151.673 130.779  16
   0 -10  -9 244.179 197.037  17
   0 -10  -9 83.9971 197.867  29
   0 -10 -10 4065.36 366.184  17
   0  10  10 4531.02 276.849  16
   0 -10  10 4279.42 312.124  24
   0 -10 -10 4955.26 418.463  29
   0  10  10 4426.92 368.069  13
   0  10  11 2846.98 296.515  28
   0  10  11 2930.49 285.998  11
   0 -10 -11 2814.97 288.805  29
   0  10  11 2743.75 306.833  15
   0 -10 -11 2955.37 284.128  17
   0  10  11 2848.94 271.731  13
   0  10  12 11248.3 477.586  15
   0  10  12 12110.7 478.675  11
   0  10  12 11512.3 477.067  28
   0 -10 -12 12740.6 475.467  29
   0 -10 -12 11460.2 471.207  17
   0  10  12 11771.1 437.511  13
   0  10  13 3191.08 204.545  28
   0 -11   0 225.495 244.620  27
   0 -11   0-189.876 194.822  24
   0 -11   1 5586.02 475.506  24
   0 -11  -1 5740.31 511.239  27
   0 -11   1 5506.23 487.194  27
   0 -11  -1 6106.18 447.655  24
   0 -11  -2 1160.77 230.307  24
   0 -11  -2 1009.60 285.301  27
   0 -11  -2 694.933 252.880  29
   0 -11   2 706.700 248.773  24
   0 -11   2 929.718 266.465  27
   0 -11  -3 295.000 230.692  29
   0 -11   3 509.976 214.607  27
   0 -11   3 205.590 232.487  24
   0 -11  -3 371.054 244.273  27
   0 -11   4 1334.09 256.088  27
   0 -11  -4 1013.76 266.420  27
   0 -11  -4 1117.86 292.536  29
   0 -11   4 1291.21 327.581  24
   0 -11  -4 1136.01 207.955  17
   0 -11  -5 12536.3 598.959  17
   0 -11  -5 12105.1 711.519  29
   0 -11   5 13110.1 702.298  24
   0 -11  -5 12553.7 650.881  27
   0 -11  -6 9546.15 525.325  17
   0 -11   6 10075.2 604.398  24
   0 -11  -6 9963.48 556.725  27
   0 -11  -6 9100.55 600.763  29
   0 -11  -7 150.953 141.091  17
   0 -11   7-49.3558 152.395  24
   0 -11  -7 4.36130 133.981  27
   0  11   7 124.984 136.876  16
   0 -11  -7 7.82758 179.359  29
   0 -11  -8 588.760 136.301  27
   0  11   8 588.933 165.030  13
   0 -11  -8 743.453 211.059  29
   0  11   8 709.836 119.453  16
   0 -11  -8 667.986 166.204  17
   0 -11   8 667.547 178.229  24
   0 -11  -9 7431.21 458.087  29
   0  11   9 6544.45 367.213  13
   0 -11   9 7109.84 385.205  24
   0 -11  -9 6964.38 391.968  17
   0  11  10 905.545 171.864  28
   0 -11  10 756.963 136.003  24
   0  11  10 967.512 161.543  13
   0 -11 -10 1031.98 177.669  29
   0 -11 -10 731.825 157.064  17
   0  11  10 1063.11 181.687  11
   0  11  11 1055.74 157.262  28
   0 -11 -11 1297.64 165.494  29
   0 -11 -11 990.075 162.215  17
   0  11  11 907.140 162.784  15
   0 -12   0 1892.48 288.532  27
   0 -12   0 1951.22 260.076  24
   0 -12  -1 9124.69 568.204  27
   0 -12   1 8670.06 545.749  27
   0 -12   1 8687.39 518.332  24
   0 -12  -2 4571.55 427.471  27
   0 -12   2 4248.55 386.098  27
   0 -12   2 4756.89 403.402  24
   0 -12   3 8145.53 516.942  24
   0 -12   3 7125.01 468.722  27
   0 -12  -3 8204.65 522.950  27
   0 -12   4 2600.95 318.977  24
   0 -12  -4 2452.40 302.935  27
   0 -12  -5 1066.88 217.542  27
   0  12   5 941.096 151.273  16
   0 -12   5 873.892 212.179  24
   0 -12   6 5528.59 379.053  24
   0 -12  -6 5398.21 341.835  27
   0 -12  -6 5290.29 394.016  29
   0  12   6 5630.89 269.138  16
   0  12   7-131.562 135.393  13
   0 -12  -7 96.9514 85.4039  27
   0 -12   7-143.076 106.044  24
   0 -12   8 502.655 131.813  24
   0 -12  -8 639.281 146.778  29
   0  12   9-40.1518 129.068  15
   0  12   9-25.2228 97.9891  28
   0 -13   0 85.0860 95.4831  27
   0 -13  -1 1555.58 206.245  27
   0 -13   1 1432.23 198.167  27
   0 -13  -2 678.939 152.045  27
   0 -13  -3 334.650 136.383  27
   0 -13  -4 631.767 141.755  27
   0 -13  -5 121.920 102.770  27
  -1   0  19 80.1070 121.565  13
  -1   0  18 743.962 191.148  13
  -1   0  18 901.884 155.409  18
  -1   0  18 1134.71 164.613  16
  -1   0  18 714.140 148.871  15
  -1   0  17-60.8005 136.205  18
  -1   0  17-58.0359 209.588  13
  -1   0  17-18.0734 170.052  15
  -1   0  17-157.360 162.409  11
  -1   0  17-81.7569 134.884  16
  -1   0  16 34.3709 182.134  15
  -1   0  16 112.065 153.571  18
  -1   0  16-126.444 197.982  11
  -1   0  16-163.554 270.729  13
  -1   0  16 40.9058 161.580  16
  -1   0  15-23.2779 135.797  30
  -1   0  15 256.324 214.602  11
  -1   0  15-329.758 291.537  13
  -1   0  15-18.1239 214.757  18
  -1   0  15-89.9406 214.036  15
  -1   0  15-239.492 178.693  16
  -1   0  14 7214.93 534.525  16
  -1   0  14 6677.73 536.094  18
  -1   0  14 6601.84 554.508  11
  -1   0  14 6493.93 557.955  15
  -1   0  14 6387.11 487.238  30
   1   0 -14 6106.45 1042.18   7
  -1   0  14 6591.22 594.376  13
  -1   0  13 20.5664 231.342  11
  -1   0  13 150.683 203.164  18
  -1   0  13-252.905 259.290  13
  -1   0  13 1.40974 205.309  16
  -1   0  13 107.540 232.891  15
  -1   0  13 125.006 169.077  30
  -1   0  12 52062.9 1351.85  15
  -1   0  12 51927.6 1192.98  30
   1   0 -12 49772.6 2729.25   7
  -1   0  12 49332.5 1186.52  16
  -1   0  12 50722.5 1309.09  11
  -1   0  12 53083.8 1408.89  13
  -1   0  12 50241.3 1225.94  18
   1   0 -11-323.322 590.868   7
  -1   0  11-59.0257 194.410  13
  -1   0  11-64.1531 129.257  15
  -1   0  11-418.099 476.218   8
  -1   0  11-66.7685 160.062  18
  -1   0  11 208.817 137.540  30
  -1   0  11-66.7539 125.171  16
  -1   0  11-133.199 205.653  11
   1   0 -10 2797.88 546.636   6
  -1   0  10 2516.67 552.269   8
   1   0 -10 1671.28 489.456   3
   1   0 -10 2384.31 709.668   7
   1   0  -9-201.402 376.850   3
  -1   0   9-34.3040 318.138   8
   1   0  -9-37.7963 526.670   7
   1   0  -8 3382.75 570.867   3
   1   0  -8 3182.80 733.180   7
   1   0  -7 180.083 357.129   3
   1   0  -7 566.927 443.298   7
  -1   0   7 128.508 129.352   2
   1   0  -6 20025.9 1128.75   7
  -1   0   6 20450.4 634.190   2
   1   0  -6 20758.0 1052.77   3
   1   0  -5 122.420 245.573   3
   1   0  -5 231.251 304.580   7
   1   0  -5 209.502 232.079   5
   1   0  -4 690882. 4986.00   7
   1   0  -4 693054. 4914.95   3
   1   0  -3 84.5699 178.852   7
   1   0  -3 5.59349 176.979   5
   1   0  -3-97.7130 219.683   3
   1   0  -2 2246.20 230.725   7
   1   0  -2 2526.78 265.842   3
   1   0  -2 1824.62 246.030   5
   1   0  -1-44.5920 46.7940   1
   1   0  -1-20.3839 100.491   4
   1   0  -1 8.28462 89.2271   7
   1   0  -1 5.19942 106.943   5
   1   0  -1-49.9594 109.241   2
   1   0  -1 18.3068 120.987   3
   1   0   0 23410.5 582.757   2
   1   0   1 90.6304 126.173   4
   1   0   1-41.2481 59.4410   9
   1   0   1 105.813 141.959   2
   1   0   1-17.2476 140.481   8
   1   0   2 12606.0 612.583   8
  -1   0  -2 13837.9 551.471   7
   1   0   2 13173.7 495.574   2
   1   0   2 13276.7 518.693   4
   1   0   3 89.0585 179.533   2
   1   0   3-62.6821 163.026   4
  -1   0  -3-48.0426 205.522   7
   1   0   3 84.7372 253.741   8
  -1   0  -4 2146.85 382.747   7
   1   0   4 2265.67 437.793   8
   1   0   4 1961.44 303.965   4
   1   0   4 2296.08 283.078   2
  -1   0  -5 43.1225 293.117   7
   1   0   5-144.048 211.243   4
   1   0   5-112.168 318.546   8
   1   0   5 74.3602 184.563   2
   1   0   6 5463.38 688.351   8
   1   0   6 4946.89 383.684   2
   1   0   6 5154.72 555.655   4
  -1   0  -6 5979.23 701.875   7
   1   0   7 119.905 238.891   4
  -1   0  -7 508.800 457.485   7
   1   0   7-337.039 394.349   8
   1   0   8 63149.1 2122.41   4
   1   0   8 67447.4 2612.82   8
  -1   0  -8 68271.9 2482.74   7
  -1   0  -9 11.6335 525.171   7
   1   0   9 465.765 458.820   8
   1   0   9 511.934 380.297   4
   1   0  10 18110.2 631.846  12
   1   0  10 17263.6 703.413  18
   1   0  10 16720.9 1510.30   8
   1   0  10 18146.1 715.853  16
   1   0  10 17394.4 673.629  13
   1   0  10 17431.5 617.705  31
  -1   0 -10 17018.7 1512.36   7
   1   0  11 49.0187 155.431  18
   1   0  11 35.4846 182.265  11
   1   0  11-70.0498 164.474  13
   1   0  11-128.569 176.945  16
   1   0  11-53.4141 142.214  12
   1   0  11 359.008 127.339  31
   1   0  11 129.421 160.467  15
   1   0  11 94.6126 675.855   8
   1   0  11-128.265 99.9792  19
  -1   0 -11 149.418 648.200   7
   1   0  12 2850.41 388.057  18
   1   0  12 2186.29 287.404  15
   1   0  12 2776.59 379.421  16
   1   0  12 2977.99 339.924  12
   1   0  12 3174.38 314.260  19
   1   0  12 2483.19 321.801  31
   1   0  12 2077.63 332.200  13
   1   0  12 2784.76 299.191  11
   1   0  13-94.3649 208.239  31
   1   0  13-1.36099 169.135  15
   1   0  13-135.644 227.892  13
   1   0  13-42.3314 262.717  16
   1   0  13 73.7978 243.533  18
   1   0  13-7.29282 229.432  12
   1   0  13-168.537 170.950  19
   1   0  14 511.613 212.223  31
   1   0  14 772.057 281.833  13
   1   0  14 556.149 168.142  19
   1   0  14 704.159 288.742  18
   1   0  14 640.389 193.931  15
   1   0  14 650.182 239.322  12
   1   0  14 533.623 287.385  16
   1   0  15 71.8577 225.365  13
   1   0  15-178.536 237.621  18
   1   0  15-120.891 263.854  16
   1   0  16 25552.9 941.258  16
   1   0  16 23819.6 901.278  13
   1   0  16 25802.3 951.297  18
   1   0  17 77.4742 132.969  18
   1   0  17 11.5625 102.029  13
   1   0  17-128.857 175.489  16
   1   0  18 1842.14 176.202  13
   1   0  18 1749.11 188.708  16
   1   0  18 2190.05 212.184  18
  -1  -1  19 194.587 114.209  13
  -1   1  19-58.6398 118.739  13
  -1  -1  18 1501.46 189.284  16
  -1   1  18 1716.15 186.251  18
  -1   1  18 1770.38 199.323  15
  -1   1  18 1815.38 178.651  16
  -1  -1  18 1477.02 229.215  13
  -1   1  18 1525.85 196.860  11
  -1   1  18 1503.50 215.431  13
  -1  -1  18 1289.78 166.891  18
  -1  -1  18 1466.01 175.477  15
  -1   1  17 10749.7 636.801  13
  -1  -1  17 10555.5 527.808  16
  -1  -1  17 10148.9 551.506  15
  -1  -1  17 10920.9 493.438  11
  -1   1  17 11388.0 515.686  16
  -1   1  17 9564.48 552.397  15
  -1  -1  17 9700.87 614.205  13
  -1   1  17 10706.5 505.134  18
  -1  -1  17 9823.65 535.455  18
  -1   1  17 10214.4 554.106  11
  -1  -1  16 2803.37 416.898  13
  -1   1  16 3788.86 401.643  11
  -1   1  16 3135.03 373.301  15
  -1  -1  16 3143.41 365.087  18
  -1   1  16 3650.52 356.699  18
  -1  -1  16 3659.70 362.983  16
  -1   1  16 3387.98 437.860  13
  -1  -1  16 3708.82 363.347  11
  -1   1  16 3671.50 361.241  16
  -1  -1  16 3347.28 388.052  15
  -1   1  16 2981.90 321.955  30
  -1   1  15 79.6472 231.474  15
  -1  -1  15 54.3727 246.118  13
  -1   1  15 214.182 205.316  16
  -1   1  15 72.3606 176.774  18
  -1   1  15 202.039 175.665  30
  -1   1  15-307.740 277.323  11
  -1  -1  15-1.43349 209.311  16
  -1  -1  15-206.899 221.530  11
  -1   1  15-122.122 293.673  13
  -1  -1  15 1.50408 255.773  15
  -1  -1  15 164.590 236.920  18
  -1  -1  14 6978.25 568.742  15
  -1   1  14 6240.77 493.758  18
  -1   1  14 6259.41 478.377  16
  -1   1  14 6484.73 569.813  13
  -1   1  14 5978.74 537.442  11
  -1  -1  14 6490.88 520.030  11
  -1  -1  14 6760.39 600.386  13
  -1  -1  14 6976.11 541.104  18
  -1  -1  14 6807.94 529.910  16
  -1   1  14 6101.73 504.839  30
  -1   1  14 6020.78 543.731  15
  -1  -1  13 1220.03 286.833  16
  -1   1  13 1654.77 317.445  15
  -1   1  13 1329.18 266.807  18
   1  -1 -13 1255.59 521.740   1
  -1  -1  13 1539.96 310.547  18
  -1   1  13 1706.20 346.859  13
   1  -1 -13 1474.18 516.030   7
  -1  -1  13 1545.69 346.420  13
  -1  -1  13 1457.30 242.604  30
  -1  -1  13 1981.63 330.169  15
  -1   1  13 1404.46 276.952  30
  -1  -1  13 1447.74 286.986  11
  -1   1  13 1505.51 292.111  16
  -1   1  13 1549.14 353.053  11
  -1   1  12 2768.29 292.508  18
   1   1 -12 3530.26 893.585   7
  -1  -1  12 2376.31 243.817  31
  -1   1  12 3244.64 310.232  16
   1  -1 -12 4534.64 1076.01   7
   1  -1 -12 2514.76 861.391   1
  -1   1  12 3383.75 395.065  15
  -1  -1  12 3289.86 372.748  15
  -1  -1  12 2774.54 326.465  18
  -1   1  12 2942.46 371.330  13
  -1   1  12 3306.57 387.961  11
  -1   1  12 2972.95 797.560   4
  -1   1  12 4066.57 844.705   8
  -1  -1  12 3047.87 373.013  13
  -1  -1  12 3196.14 354.190  11
  -1  -1  12 3712.27 317.709  30
  -1  -1  12 3323.90 349.457  16
   1   1 -11 14893.5 1106.13   3
  -1  -1  11 14605.6 513.065  12
  -1  -1  11 14540.6 506.587  31
  -1   1  11 15672.8 707.526  13
  -1  -1  11 14996.7 618.724  16
  -1  -1  11 14640.4 693.710  13
  -1  -1  11 14986.7 640.753  11
  -1   1  11 14921.6 1396.72   4
  -1  -1  11 14670.2 625.967  18
  -1   1  11 17197.3 602.583  16
   1   1 -11 15745.1 1547.09   7
  -1   1  11 14354.5 582.651  18
   1  -1 -11 14537.0 1495.98   7
  -1   1  11 16673.0 1425.77   8
  -1   1  11 16016.3 695.804  11
  -1   1  11 16049.3 700.021  15
  -1  -1  11 14656.6 663.632  15
  -1   1  11 15270.0 695.302  28
   1  -1 -10 608.446 526.074   7
  -1  -1  10-1.71474 384.247   8
   1   1 -10 246.475 575.993   7
   1   1 -10 1132.77 481.607   3
   1  -1 -10 1409.73 408.837   6
   1   1  -9 3435.35 627.765   3
   1  -1  -9 2706.13 471.617   6
  -1  -1   9 2291.72 422.755   8
   1  -1  -9 1977.76 653.026   7
   1   1  -9 2397.38 650.237   7
   1  -1  -8 103627. 2745.10   3
   1  -1  -8 106494. 3133.84   7
  -1  -1   8 99581.4 2536.11   8
   1   1  -8 107777. 3061.61   7
  -1   1   8 107649. 1990.96   2
   1  -1  -8 111761. 2573.60   6
   1   1  -8 108347. 2658.07   3
   1   1  -7 405.666 299.687   5
   1  -1  -7 496.747 292.041   6
   1   1  -7 657.121 374.369   3
   1  -1  -7 381.787 386.076   3
   1  -1  -7 578.622 409.264   7
  -1  -1   7 638.707 271.367   8
  -1   1   7 643.645 213.685   2
   1   1  -7 971.411 503.723   7
   1  -1  -6 9001.25 798.976   7
   1  -1  -6 8940.96 686.071   6
   1  -1  -6 8839.35 739.281   3
   1   1  -6 9575.75 826.706   7
   1   1  -6 9001.08 759.421   3
   1   1  -6 9667.49 692.343   5
  -1  -1   6 7439.15 611.493   8
   1  -1  -5 3848.41 516.198   7
   1  -1  -5 3686.43 442.458   6
   1   1  -5 3877.81 519.142   7
  -1  -1   5 3803.34 388.191   8
   1   1  -5 3808.48 509.502   3
   1  -1  -5 4361.10 548.449   3
   1   1  -5 3799.58 451.507   5
   1  -1  -4 82873.7 1761.11   7
  -1  -1   4 79225.4 1335.39   8
   1   1  -4 81927.9 1762.06   3
   1  -1  -4 83613.3 1807.22   3
   1   1  -4 84126.7 1628.78   5
   1  -1  -4 79053.0 1709.96   6
   1   1  -4 78599.8 1731.97   7
   1   1  -3 24801.0 871.455   5
   1  -1  -3 27494.9 936.315   3
   1  -1  -3 27191.5 920.674   6
   1   1  -3 27912.8 514.132   2
   1   1  -3 26067.0 875.298   7
   1   1  -3 26410.2 924.032   3
  -1  -1   3 25526.2 579.460   8
   1  -1  -3 26432.0 849.074   7
   1   1  -2 285882. 2480.96   7
   1   1  -2 282878. 2523.78   5
   1  -1  -2 288226. 2222.53   7
   1  -1  -2 285306. 2397.48   1
   1   1  -2 269474. 2540.64   3
   1   1  -2 294807. 2295.04   4
   1  -1  -2 274832. 2523.38   6
   1  -1  -2 272646. 2524.77   3
   1   1  -1 13411.3 501.794   4
   1   1  -1 13693.0 517.505   3
   1   1  -1 13333.1 457.095   2
   1  -1  -1 13493.5 529.922   6
   1  -1  -1 13885.3 473.003   1
   1  -1  -1 14272.6 337.333   7
   1  -1  -1 13975.9 499.359   3
   1   1   0 11011.7 450.395   5
   1  -1   0 10633.7 447.687   6
   1   1   0 10318.9 429.198   2
   1   1   0 10279.1 457.645   4
  -1  -1   0 10846.6 342.242   1
   1   1   1 824.496 195.240   4
   1  -1   1 1226.58 217.978   8
   1  -1   1 924.350 119.324   4
   1  -1   1 518.371 158.504   9
   1   1   1 840.843 195.831   2
  -1   1  -1 896.156 109.127   7
   1  -1   2 2488.02 183.051   4
   1   1   2 1933.82 317.174   4
   1  -1   2 1845.97 323.334   8
   1  -1   2 2541.90 270.798   9
   1   1   2 2281.60 297.103   2
  -1   1  -2 2508.59 171.794   3
  -1   1  -2 2291.50 243.217   7
   1  -1   2 2362.12 236.147   2
   1   1   3 15039.7 675.545   2
  -1  -1  -3 14268.7 754.254   7
   1  -1   3 14950.2 633.065   9
  -1   1  -3 16073.5 449.232   3
  -1   1  -3 15486.6 646.904   7
   1   1   3 15441.9 790.106   4
   1  -1   3 14530.9 478.603   2
   1  -1   3 15624.6 495.661   4
   1  -1   4 5511.12 590.661   8
   1  -1   4 6004.89 373.842   4
   1   1   4 6014.15 567.115   4
  -1   1  -4 6721.87 351.217   3
  -1   1  -4 5850.67 490.276   7
   1  -1   4 5242.57 298.694   2
  -1  -1  -4 5819.89 583.552   7
   1   1   4 4868.20 436.233   2
   1   1   5 2117.59 340.010   2
   1  -1   5 2349.94 473.945   8
   1  -1   5 2154.16 216.846   2
  -1  -1  -5 2212.45 474.478   7
   1  -1   5 2413.43 289.721   4
  -1  -1  -5 2921.30 205.697   6
  -1   1  -5 2605.82 405.260   7
  -1   1  -5 2505.41 254.249   3
   1   1   5 1971.08 427.889   4
   1   1   6 368.073 229.935   2
   1  -1   6 444.834 196.907   4
  -1  -1  -6-92.0356 451.684   7
  -1  -1  -6 613.675 140.827   6
  -1   1  -6 463.969 151.210   3
   1  -1   6 737.265 415.101   8
   1   1   6 501.621 324.304   4
  -1   1  -6 1091.42 372.037   7
  -1  -1  -7 71643.0 2468.25   7
  -1   1  -7 66870.5 2165.02   7
   1   1   7 63881.9 1631.03   2
   1   1   7 67705.9 2275.44   4
  -1   1  -7 72997.1 1422.43   3
   1  -1   7 63795.8 2336.41   8
   1  -1   7 66294.8 1696.36   4
  -1   1  -8 288.272 397.117   7
   1   1   8 32.4639 402.154   4
  -1  -1  -8 416.189 464.596   7
   1  -1   8 502.215 483.562   8
   1   1   8 896.105 656.114   8
  -1   1  -9 3746.41 763.704   7
  -1  -1  -9 2173.98 681.507   7
   1   1   9 3061.98 770.533   8
   1   1   9 3197.21 589.209   4
   1  -1   9 2296.08 634.139   8
   1  -1  10 20940.3 786.795  18
   1  -1  10 20332.2 664.905  19
   1   1  10 20711.2 722.058  28
  -1   1 -10 17143.2 1448.02   7
   1   1  10 18898.2 586.966  31
   1  -1  10 19637.6 720.344  13
   1  -1  10 20432.1 772.351  16
   1  -1  10 21385.7 1674.55   8
   1  -1  10 21109.7 723.163  31
   1  -1  10 18860.5 700.973  12
   1   1  10 22565.3 1546.39   4
   1   1  10 20003.3 1704.76   8
   1   1  10 22167.4 781.924  13
   1   1  10 20123.8 746.114  22
   1   1  10 19714.3 737.253  18
   1   1  10 20724.9 757.954  16
   1  -1  11 25941.9 957.779  16
   1   1  11 28366.0 801.202  12
   1   1  11 24981.9 845.709  11
   1   1  11 26728.0 953.060  16
   1  -1  11 24529.8 894.076  13
   1  -1  11 26375.8 824.343  19
   1   1  11 25753.3 2026.22   8
   1   1  11 26778.2 695.908  19
   1  -1  11 27996.9 1948.59   8
   1  -1  11 26492.1 896.456  31
   1  -1  11 24481.2 949.449  18
   1   1  11 25739.7 950.550  13
   1  -1  11 26383.4 775.866  15
   1   1  11 25626.1 815.665  15
   1   1  11 25025.3 771.883  31
  -1   1 -11 26060.0 1865.26   7
   1   1  11 25793.3 947.241  18
   1   1  11 24910.6 877.346  28
   1  -1  11 26664.0 904.570  12
   1   1  12 6776.38 1118.67   8
   1  -1  12 6857.15 449.735  15
   1  -1  12 6512.67 561.719  18
   1  -1  12 7159.65 1018.31   8
   1   1  12 6477.11 524.798  16
   1   1  12 6728.81 404.309  19
   1   1  12 7471.24 488.267  15
   1  -1  12 6427.07 545.962  16
   1   1  12 7023.96 449.584  31
   1   1  12 6745.02 539.055  18
   1   1  12 5968.68 461.765  11
  -1   1 -12 6039.05 825.759   7
   1   1  12 7442.90 564.033  13
   1   1  12 6702.93 452.198  12
   1  -1  12 6227.50 503.721  12
   1  -1  12 6519.47 462.195  19
   1  -1  12 6357.85 498.550  31
   1  -1  12 7011.84 554.529  13
   1  -1  13 6916.21 468.188  15
   1  -1  13 6680.69 585.485  18
   1  -1  13 7143.60 472.306  19
   1   1  13 4906.69 914.909   8
   1   1  13 6339.46 548.468  16
   1  -1  13 7049.51 599.495  16
  -1  -1 -13 6290.53 1030.62   1
   1  -1  13 5854.88 494.098  31
   1   1  13 6236.47 548.543  13
   1   1  13 6683.16 483.095  15
   1   1  13 6721.53 455.262  12
   1  -1  13 6111.23 537.069  13
   1   1  13 6384.88 496.605  11
   1  -1  13 5810.36 496.017  12
   1   1  13 6338.72 562.184  18
   1   1  13 6650.97 455.021  31
   1   1  14-108.981 160.813  12
   1  -1  14-72.9014 172.058  15
   1   1  14 617.850 191.619  31
   1  -1  14 133.074 239.568  13
   1  -1  14-24.4343 205.247  12
   1  -1  14 107.945 234.599  16
   1   1  14-112.914 188.907  15
   1   1  14-134.782 246.115  18
   1   1  14 133.185 237.753  13
   1  -1  14-119.547 185.484  31
   1  -1  14-286.710 206.498  19
   1  -1  14 74.0726 269.521  18
   1   1  14 92.3673 240.266  16
   1   1  14 32.8659 180.955  11
   1   1  15 115.593 147.747  31
   1  -1  15 10.1722 249.634  16
   1   1  15 182.632 151.848  11
   1  -1  15 69.9880 146.772  19
   1   1  15 392.753 242.156  18
   1  -1  15 182.949 231.161  13
   1   1  15-21.7062 251.546  16
   1   1  15 500.681 255.302  13
   1   1  15 208.699 167.110  15
   1  -1  15 494.920 281.914  18
   1  -1  16 8073.57 562.369  18
   1   1  16 8364.33 538.903  16
   1  -1  16 8131.23 528.502  13
   1   1  16 7676.27 538.285  13
   1  -1  16 8184.10 558.733  16
   1   1  16 8151.32 540.973  18
   1   1  17 6982.90 434.171  13
   1  -1  17 6859.82 408.895  13
   1  -1  17 7053.80 440.348  16
   1   1  17 7210.37 429.527  16
   1   1  17 7498.31 430.488  18
   1  -1  17 7320.20 451.395  18
   1  -1  18 2553.63 219.447  16
   1   1  18 2532.93 201.944  13
   1   1  18 2517.09 198.187  18
   1  -1  18 2609.01 228.042  18
   1   1  18 2407.80 200.722  16
  -1   2  19 52.3451 103.064  13
  -1   2  18 483.712 157.225  13
  -1  -2  18 363.931 147.501  13
  -1  -2  18 413.512 123.959  16
  -1   2  18 370.835 132.965  15
  -1   2  18 353.789 141.771  11
  -1   2  18 346.435 116.472  16
  -1  -2  18 485.514 142.392  18
  -1   2  17 2730.32 269.931  30
  -1   2  17 2709.99 231.598  18
  -1   2  17 2556.61 247.090  16
  -1   2  17 2237.50 299.032  11
  -1  -2  17 2388.34 323.151  13
  -1   2  17 2377.39 292.773  15
  -1   2  17 2896.41 357.152  13
  -1  -2  17 2425.59 287.101  16
  -1  -2  17 2273.42 284.969  18
  -1  -2  17 2527.34 282.433  15
  -1   2  16 652.732 181.948  30
  -1   2  16 823.120 288.881  13
  -1   2  16 735.064 189.572  16
  -1  -2  16 749.943 244.684  13
  -1  -2  16 600.977 201.771  15
  -1  -2  16 912.385 265.016  18
  -1   2  16 580.135 183.305  18
  -1   2  16 919.663 250.361  15
  -1   2  16 1027.20 263.504  11
  -1  -2  16 865.274 238.404  16
  -1  -2  15 760.905 266.672  15
  -1  -2  15 717.059 269.854  18
  -1   2  15 409.848 268.501  13
  -1   2  15 565.680 267.613  15
  -1   2  15 752.820 214.236  18
  -1   2  15 482.134 208.291  30
  -1   2  15 729.227 293.005  11
  -1  -2  15 721.245 247.697  16
  -1   2  15 1099.73 242.437  16
  -1  -2  15 632.664 247.849  11
  -1  -2  15 858.604 315.364  13
  -1   2  14 3625.83 440.899  15
  -1   2  14 3235.03 358.123  18
  -1  -2  14 3703.64 450.366  15
  -1   2  14 3117.85 427.731  13
  -1   2  14 3161.07 402.644  30
  -1   2  14 3088.51 435.616  11
  -1  -2  14 3552.88 462.594  13
  -1  -2  14 2765.29 408.019  18
  -1  -2  14 3622.30 397.277  11
  -1  -2  14 2818.73 390.242  16
  -1   2  14 3955.13 382.382  16
  -1   2  13 26316.5 1769.93   4
  -1  -2  13 23574.6 984.640  18
  -1   2  13 23924.2 997.004  15
  -1   2  13 22565.0 1580.64   8
  -1   2  13 25018.5 1038.35  13
  -1   2  13 24248.8 1024.33  28
  -1  -2  13 23992.0 1001.36  15
  -1  -2  13 24302.4 1051.93  13
  -1   2  13 24366.9 871.963  16
  -1   2  13 23616.2 863.400  18
  -1   2  13 22989.4 997.164  11
   1  -2 -13 25607.3 2018.53   1
   1   2 -13 25199.1 1856.38   7
  -1  -2  13 24783.3 935.553  11
  -1  -2  13 23991.2 955.220  16
  -1   2  12 233.416 213.761  11
  -1  -2  12 193.313 136.714  11
   1  -2 -12-1699.01 700.061   7
   1  -2 -12 321.462 761.081   1
  -1   2  12-85.1354 256.306  28
  -1   2  12 127.422 196.991  15
  -1   2  12 313.025 163.577  16
  -1   2  12 59.7259 209.553  13
  -1  -2  12 154.641 148.973  19
  -1  -2  12 254.298 197.186  18
   1   2 -12-1339.80 689.384   7
  -1  -2  12 237.163 219.394  13
  -1  -2  12 339.344 218.151  15
  -1   2  12 187.105 115.866  18
  -1   2  12-95.9921 547.538   8
  -1  -2  12 175.587 150.096  16
  -1   2  12-339.125 721.313   4
  -1   2  11 15301.8 1525.00   4
   1   2 -11 11685.2 972.896   3
  -1   2  11 15369.4 716.816  13
  -1   2  11 16410.1 584.982  18
  -1  -2  11 15399.6 692.880  15
  -1   2  11 15766.5 728.396  11
  -1  -2  11 15167.2 605.539  31
  -1  -2  11 14825.4 681.888  18
  -1   2  11 15259.4 707.309  28
  -1   2  11 15872.8 582.337  16
   1   2 -11 15018.0 1488.68   7
   1  -2 -11 14215.2 1580.46   1
  -1  -2  11 15219.9 733.280  13
   1  -2 -11 16145.3 1613.71   7
  -1   2  11 14679.9 701.234  15
  -1  -2  11 15613.6 665.727  16
  -1  -2  11 14980.3 630.915  11
   1  -2 -10-350.267 586.623   7
   1   2 -10-437.736 694.681   7
   1   2 -10 833.032 515.354   3
   1  -2 -10-672.687 756.121   1
   1   2  -9 2120.07 645.465   7
   1  -2  -9 1424.19 686.456   7
   1   2  -9 1538.49 451.032   3
   1  -2  -9 2337.07 683.106   1
   1  -2  -9 2419.94 415.188   6
  -1  -2   9 1725.31 351.919   8
   1   2  -8 16662.0 1266.09   7
   1  -2  -8 16165.5 1360.27   1
  -1  -2   8 16384.3 1000.04   8
  -1   2   8 17388.7 1014.68   2
   1   2  -8 18473.4 1058.58   5
   1  -2  -8 15520.9 963.444   6
   1  -2  -8 17831.7 1409.41   7
   1   2  -8 17266.6 1129.47   3
   1  -2  -7 120304. 2549.64   6
   1   2  -7 125824. 2530.85   5
   1  -2  -7 112837. 3038.06   7
  -1  -2   7 110367. 2321.43   8
  -1   2   7 113835. 2492.82   2
   1   2  -7 116465. 2716.94   3
   1  -2  -7 112817. 3118.10   1
   1   2  -7 119985. 2982.33   7
   1   2  -6 38222.2 1564.14   7
   1  -2  -6 36207.3 1635.18   1
   1   2  -6 33633.5 1439.35   3
   1  -2  -6 37154.4 1413.82   6
   1  -2  -6 36604.6 1603.57   7
  -1  -2   6 36537.0 1205.36   8
   1   2  -6 38649.9 1328.84   5
   1  -2  -5 843.635 314.401   6
   1   2  -5 839.033 270.615   5
   1  -2  -5 969.197 356.658   7
   1   2  -5 674.903 322.315   7
  -1  -2   5 790.830 203.691   8
   1  -2  -5 346.361 322.653   1
   1   2  -5 837.656 368.407   3
   1  -2  -4 830.693 289.883   6
   1  -2  -4 1367.94 301.323   7
   1   2  -4 910.220 333.100   3
  -1  -2   4 1129.32 201.312   8
   1   2  -4 1495.79 144.306   2
   1   2  -4 1241.65 318.911   7
   1  -2  -4 1427.34 370.989   1
   1   2  -4 804.658 272.573   5
   1   2  -3 66824.2 991.620   2
   1   2  -3 64958.3 1507.27   7
   1  -2  -3 63122.3 1409.55   7
   1   2  -3 65894.8 1511.23   5
   1  -2  -3 64786.9 1558.41   6
   1   2  -3 69194.5 1205.95   4
   1   2  -3 64430.3 1590.36   3
   1  -2  -3 67924.7 1623.88   1
   1   2  -2 29312.9 737.386   2
   1  -2  -2 28163.1 785.642   7
   1   2  -2 28175.0 976.141   3
   1  -2  -2 27387.6 922.636   9
   1   2  -2 28457.0 792.734   4
   1  -2  -2 26165.8 990.941   6
   1  -2  -2 25979.8 946.684   1
   1   2  -2 27622.7 973.681   5
   1   2  -1 17317.0 735.675   3
   1   2  -1 18423.0 646.450   2
   1  -2  -1 17673.0 731.211   9
   1   2  -1 17653.2 753.336   5
   1   2  -1 18532.7 674.159   4
   1   2   0 4627.14 392.265   4
  -1  -2   0 4512.51 351.058   1
   1   2   0 4959.75 394.557   2
  -1   2  -1 191279. 1343.07   7
  -1  -2  -1 192422. 1544.55   9
   1  -2   1 182871. 2373.84   9
   1   2   1 191941. 2488.98   4
   1   2   1 185140. 2407.01   2
  -1  -2  -2 79405.2 781.795   9
  -1   2  -2 76399.9 852.558   5
  -1   2  -2 81113.0 1260.37   3
   1  -2   2 77582.0 1617.16   9
   1   2   2 74772.9 1679.62   2
   1   2   2 75797.0 1768.44   4
  -1   2  -2 80748.5 1165.51   7
  -1  -2  -2 79089.8 1654.42   1
   1   2   3 54164.3 1628.44   4
  -1   2  -3 53331.0 648.019   5
  -1  -2  -3 50093.7 1561.62   1
  -1   2  -3 54991.3 1084.00   3
   1  -2   3 49592.4 1492.83   8
   1   2   3 51266.0 1487.01   2
   1  -2   3 52942.7 1420.56   9
  -1   2  -3 51888.0 1140.09   7
   1  -2   4 626.581 287.510   9
  -1   2  -4 644.998 123.993   5
   1   2   4 269.049 363.965   4
   1   2   4 465.862 307.915   2
  -1   2  -4 590.437 178.441   3
  -1   2  -4 348.586 206.083   7
   1  -2   4 426.478 283.723   8
  -1   2  -5 6515.22 425.045   3
   1  -2   5 5650.67 690.876   8
   1   2   5 6553.98 745.475   4
   1   2   5 7325.36 679.804   2
   1  -2   5 6441.06 268.913   4
  -1   2  -5 6250.92 554.938   7
   1   2   6 10328.9 948.974   4
  -1   2  -6 9378.54 754.728   7
   1  -2   6 9879.59 889.006   8
  -1   2  -6 9780.69 540.702   3
   1   2   6 9360.43 758.819   2
   1   2   7 70170.5 2057.64   2
  -1   2  -7 70615.9 2152.34   7
   1  -2   7 71621.7 2490.60   8
  -1   2  -7 74648.5 1440.69   3
   1   2   8 3140.78 702.352   4
   1  -2   8 4193.97 678.861   8
  -1   2  -8 4174.54 662.214   7
   1   2   8 3880.41 556.843   2
   1  -2   9 15470.6 1356.86   8
  -1   2  -9 14827.9 1212.61   7
   1   2   9 18197.7 1486.67   4
   1   2   9 15051.6 1475.28   8
   1   2  10 276.681 163.530  15
   1  -2  10 647.970 184.544  12
   1  -2  10 524.278 170.817  31
   1  -2  10 422.750 165.529  18
  -1   2 -10 907.067 623.857   7
   1  -2  10 370.651 155.995  13
   1  -2  10 584.362 174.760  16
   1   2  10 484.497 149.901  22
   1  -2  10 562.605 144.296  19
   1   2  10 310.051 162.029  13
   1   2  10 611.065 178.125  16
   1   2  10 419.303 157.021  28
   1   2  10 636.837 625.938   4
   1   2  10 545.389 157.646  18
   1   2  10 171.870 597.777   8
   1  -2  10 60.8793 554.265   8
   1  -2  11 992.618 193.287  31
  -1   2 -11 390.289 568.850   7
   1  -2  11 747.469 193.799  19
   1  -2  11 872.086 229.009  18
   1  -2  11 1117.05 182.031  15
   1   2  11 1475.87 206.416  31
   1   2  11 1412.56 539.354   8
   1   2  11 955.845 234.220  16
   1   2  11 693.126 191.185  15
   1   2  11 648.631 217.685  22
   1  -2  11 1076.64 228.169  13
   1  -2  11 895.314 673.401   8
   1   2  11 698.329 162.079  18
   1   2  11 1711.10 704.417   4
   1   2  11 766.152 129.448  12
  -1  -2 -11 1732.49 766.118   1
   1  -2  11 1244.23 278.757  16
   1  -2  11 1141.66 263.908  12
   1   2  11 711.319 204.928  28
   1   2  11 964.164 253.145  13
   1  -2  12 1139.16 245.515  15
   1   2  12 578.941 238.804  16
  -1   2 -12 2091.05 500.682   7
   1   2  12 913.102 268.898  18
   1   2  12 1090.71 649.073   8
   1  -2  12 884.294 280.441  13
   1   2  12 798.203 245.032  28
   1   2  12 621.334 218.508  15
   1   2  12 638.785 206.702  31
   1  -2  12 793.670 282.102  16
   1   2  12 562.496 262.556  13
   1  -2  12 998.506 281.243  31
   1  -2  12 886.714 253.274  19
   1  -2  12 542.616 256.270  12
   1  -2  12 751.045 323.696  18
   1   2  12 1014.53 256.823  11
   1   2  13 247.923 176.674  15
   1  -2  13-156.335 261.887  18
   1  -2  13 21.2741 190.467  19
   1  -2  13-3.24486 256.302  16
   1   2  13 95.8930 232.901  16
   1   2  13 38.5239 207.681  18
   1   2  13 121.933 246.634  13
   1  -2  13-13.3309 206.224  13
   1  -2  13 299.389 239.051  12
   1   2  13-143.936 250.070  11
   1   2  13 246.141 157.501  31
   1  -2  13 90.2559 190.269  31
   1   2  14 1995.16 289.367  30
   1  -2  14 2269.06 368.078  13
   1   2  14 1980.97 308.513  15
   1   2  14 2111.10 329.317  11
   1   2  14 2089.83 385.195  13
   1   2  14 2148.13 353.309  18
   1   2  14 1493.06 330.468  16
   1  -2  14 2032.37 385.031  18
   1  -2  14 2361.72 320.094  19
   1  -2  14 1793.26 376.803  16
   1   2  15 2732.95 379.871  13
   1   2  15 3152.61 342.412  11
   1   2  15 3760.04 354.143  15
   1   2  15 3380.82 385.799  18
   1  -2  15 3613.70 387.556  13
   1  -2  15 3556.28 449.554  18
   1  -2  15 3151.48 310.282  19
   1   2  15 2969.67 374.229  16
   1  -2  15 4010.72 454.233  16
   1  -2  16 290.886 218.068  18
   1   2  16 340.550 218.114  13
   1   2  16 253.696 115.842  11
   1   2  16 167.317 180.522  16
   1  -2  16-37.6928 157.924  13
  -1  -2 -16 123.502 118.287  29
   1   2  16 109.711 166.730  18
   1  -2  16 299.527 207.669  16
   1  -2  17 26048.0 688.716  13
   1   2  17 25096.4 725.211  18
   1   2  17 23456.7 715.845  16
   1   2  17 24249.9 770.531  13
   1  -2  17 25419.9 790.640  16
   1  -2  17 25472.9 812.575  18
   1  -2  18 842.800 154.763  18
   1   2  18 638.547 130.540  13
   1   2  18 706.365 91.9074  16
   1  -2  18 728.505 135.958  16
  -1   3  18 132.729 127.623  13
  -1   3  18 90.4141 135.453  11
  -1   3  18-103.613 138.791  15
  -1  -3  18 23.9122 112.294  16
  -1   3  17 11845.8 595.048  11
  -1   3  17 13597.4 650.696  13
  -1   3  17 14542.7 464.460  16
  -1  -3  17 12117.0 621.790  13
  -1  -3  17 13188.3 614.094  18
  -1  -3  17 13296.5 556.792  15
  -1  -3  17 13079.2 584.874  16
  -1   3  17 11767.4 570.466  15
  -1   3  17 12707.8 562.946  30
  -1  -3  16 5515.79 499.733  13
  -1   3  16 6918.15 389.296  18
  -1   3  16 6795.13 408.385  16
  -1   3  16 5974.39 498.173  11
  -1  -3  16 5527.33 435.316  15
  -1  -3  16 5822.73 489.715  18
  -1   3  16 6379.74 532.423  13
  -1   3  16 6276.78 471.151  30
  -1  -3  16 6254.79 482.573  16
  -1   3  16 5894.88 474.433  15
  -1   3  15 160.647 276.154  11
  -1   3  15-162.782 175.766  18
  -1  -3  15-156.753 247.803  13
  -1   3  15 203.269 206.716  30
  -1   3  15-213.436 275.830  15
  -1   3  15 32.0666 249.774  13
  -1  -3  15 63.8208 196.890  15
  -1   3  15 273.227 184.100  16
  -1  -3  15 85.3920 235.424  18
  -1  -3  15-58.4481 233.082  16
  -1   3  14 8912.26 545.447  16
  -1  -3  14 8846.61 678.796  13
  -1  -3  14 8221.69 617.208  15
  -1  -3  14 8606.35 610.196  16
  -1   3  14 8814.81 657.423  13
  -1   3  14 8882.34 664.973  11
  -1   3  14 9112.38 643.161  15
  -1  -3  14 8863.86 657.571  18
  -1   3  14 9259.80 531.268  18
  -1  -3  13 2443.10 370.225  16
   1  -3 -13 2399.24 281.458  29
  -1   3  13 2080.24 361.202  28
   1  -3 -13 3572.73 936.718   1
  -1   3  13 2243.85 402.153  11
  -1  -3  13 1925.97 355.620  18
  -1   3  13 2210.11 382.748  15
  -1   3  13 4169.28 949.345   4
  -1  -3  13 3265.44 336.583  19
  -1  -3  13 2471.63 370.068  15
  -1   3  13 1857.01 353.462  13
  -1   3  13 2717.14 315.322  18
  -1   3  13 3087.09 748.714   8
   1   3 -13 3469.86 775.043   7
  -1   3  13 3389.35 342.504  16
  -1  -3  13 2412.82 391.781  13
  -1  -3  13 2454.90 346.165  11
  -1  -3  12 674.284 253.024  18
   1   3 -12 335.556 521.300   7
  -1   3  12 375.371 657.304   4
  -1  -3  12 930.240 266.401  15
  -1   3  12 1408.70 257.167  18
   1  -3 -12 565.956 580.262   1
  -1   3  12 1062.26 285.070  11
  -1   3  12 781.044 270.986  13
  -1   3  12 676.694 249.138  15
  -1  -3  12 655.553 175.541  11
  -1  -3  12 551.058 170.381  19
  -1  -3  12 847.234 293.592  13
  -1   3  12 1118.14 209.946  16
  -1  -3  12 910.676 251.917  16
  -1   3  12 742.798 244.908  28
  -1  -3  11 4113.69 354.546  11
  -1   3  11 3562.21 289.080  16
   1  -3 -11 3350.76 1043.33   1
   1   3 -11 2231.77 757.002   7
  -1   3  11 3107.35 875.182   4
  -1   3  11 3044.92 320.983  22
  -1  -3  11 3097.93 361.680  15
  -1  -3  11 3557.62 357.872  16
  -1  -3  11 2388.31 235.191  19
  -1   3  11 2915.66 253.451  18
  -1  -3  11 3203.44 376.961  13
  -1   3  11 3324.39 386.604  15
  -1   3  11 2821.50 328.317  13
  -1  -3  11 3377.24 370.258  18
  -1   3  11 3229.09 363.786  28
  -1   3  10 8521.12 1138.08   4
  -1  -3  10 10274.2 531.597  16
   1   3 -10 9691.67 1138.05   7
  -1  -3  10 10236.9 547.790  15
  -1   3  10 10448.6 545.722  13
  -1   3  10 10902.1 565.560  28
  -1  -3  10 9948.67 559.088  18
  -1   3  10 10566.6 511.615  22
  -1  -3  10 10030.7 446.539  19
  -1  -3  10 10535.1 584.315  13
   1   3 -10 9457.17 917.969   3
   1  -3 -10 11722.7 1412.53   1
   1  -3  -9 279.319 562.119   1
   1   3  -9 592.963 510.374   7
   1   3  -9 1428.10 355.482   5
   1  -3  -9 1264.12 332.330   6
  -1   3   9 978.849 365.879   2
   1  -3  -8 20785.9 1536.23   7
   1   3  -8 21201.9 1451.88   7
   1   3  -8 21424.2 1277.97   3
   1   3  -8 20866.2 1090.61   5
   1  -3  -8 20858.7 1136.77   6
  -1   3   8 21698.9 1320.12   2
   1  -3  -8 18773.2 1524.14   1
   1  -3  -7 24724.8 1602.32   1
   1   3  -7 24298.0 1436.25   7
   1  -3  -7 26609.2 1563.94   7
   1  -3  -7 23042.4 1124.86   9
   1   3  -7 24978.3 1165.76   5
  -1   3   7 23070.9 1330.04   2
   1   3  -7 23553.0 1331.55   3
   1  -3  -7 25206.4 1234.11   6
   1  -3  -6 1150.30 478.516   7
   1  -3  -6 1520.53 419.645   6
   1   3  -6 1588.45 367.705   5
   1   3  -6 905.643 421.221   7
   1  -3  -6 1590.67 384.137   9
   1  -3  -6 1331.14 525.643   1
   1   3  -6 987.059 427.993   3
   1  -3  -5 13532.5 868.680   6
   1  -3  -5 12064.0 1009.14   1
   1   3  -5 13861.6 819.093   5
   1   3  -5 13051.6 912.483   7
   1   3  -5 11582.0 902.258   3
   1  -3  -5 14139.6 824.460   9
   1  -3  -4 558.382 396.744   1
   1   3  -4 1045.40 409.336   3
   1   3  -4 517.728 297.752   7
   1  -3  -4 667.478 301.290   6
   1   3  -4 649.737 158.758   2
   1   3  -4 710.890 297.831   5
   1  -3  -4 859.864 330.202   9
   1  -3  -3 60863.9 1817.26   1
   1   3  -3 58733.7 1594.55   7
   1   3  -3 56667.9 1654.01   5
   1   3  -3 61759.1 1205.27   4
   1  -3  -3 64618.4 1622.77   9
   1   3  -3 61603.1 1190.36   2
   1   3  -3 61017.2 1758.88   3
   1  -3  -2 232453. 3307.50   1
   1  -3  -2 240300. 3131.12   9
   1   3  -2 238984. 2551.64   4
   1   3  -2 240896. 3210.24   5
   1   3  -2 239867. 3285.45   3
   1   3  -1 425943. 4266.50   5
   1  -3  -1 457049. 4217.35   9
   1   3  -1 451091. 3865.47   2
  -1  -3   0 64146.1 1332.16   9
   1  -3   0 60518.7 1611.44   9
   1   3   0 64230.4 1598.30   2
   1   3   0 59703.1 1490.17   4
  -1   3  -1 4540.72 242.837   4
  -1  -3  -1 3934.42 464.317   1
   1   3   1 4176.81 521.150   2
   1   3   1 3757.57 464.887   4
   1  -3   1 4024.45 505.054   9
  -1   3  -1 4231.92 277.197   7
  -1  -3  -1 3997.08 340.623   9
   1   3   2 2748.23 491.496   2
  -1  -3  -2 2348.69 427.480   1
  -1   3  -2 2342.81 261.314   5
  -1  -3  -2 2658.87 252.744   9
   1   3   2 2695.95 489.182   4
  -1   3  -2 2550.05 255.038   7
   1  -3   2 2225.03 453.744   9
   1  -3   3 31214.8 1278.68   9
   1   3   3 27633.3 1350.43   4
   1   3   3 29648.5 1323.81   2
  -1   3  -3 28884.3 701.016   5
  -1   3  -3 29385.1 981.043   3
  -1  -3  -3 29178.2 1311.58   1
  -1  -3  -3 28511.7 641.730   9
  -1   3  -3 29551.3 893.767   7
   1   3   4 24890.9 1264.24   2
  -1   3  -4 23767.7 922.885   7
  -1   3  -4 23892.3 912.591   3
  -1  -3  -4 23609.5 1294.81   1
  -1   3  -4 25116.3 586.664   5
  -1  -3  -4 23382.5 459.969   9
   1   3   4 24586.7 1375.04   4
   1  -3   4 25040.5 1196.30   9
  -1   3  -5 333.257 184.472   3
  -1   3  -5 361.435 260.280   7
  -1   3  -5 258.061 118.940   5
  -1  -3  -5 593.298 509.332   1
   1   3   5 470.911 318.066   2
   1   3   5 622.215 467.252   4
  -1   3  -6 115105. 2474.27   7
   1   3   6 119641. 3379.02   4
   1   3   6 106295. 2797.09   2
  -1  -3  -6 118918. 3374.89   1
  -1   3  -6 117961. 1983.77   3
   1  -3   6 102532. 2856.99   8
  -1   3  -7 36437.5 1543.26   7
   1   3   7 35147.2 1983.38   4
   1   3   7 36915.9 1671.14   2
  -1   3  -7 40068.4 1176.02   3
   1  -3   7 37048.5 1840.89   8
  -1  -3  -7 36666.2 2108.64   1
   1   3   8 18315.4 1517.18   4
   1  -3   8 18257.2 1361.37   8
  -1   3  -8 18940.8 1242.03   7
   1   3   8 19799.6 1280.62   2
  -1  -3  -8 18576.0 1596.92   1
   1  -3   9 13510.3 631.458  16
  -1  -3  -9 11601.8 1419.06   1
   1  -3   9 13102.0 1250.89   8
   1  -3   9 12734.7 576.264  19
   1   3   9 13318.2 606.065  22
   1  -3   9 13145.9 619.065  18
   1   3   9 13170.6 566.973  18
   1   3   9 13019.5 1352.01   4
   1  -3   9 13212.5 616.911  31
   1   3   9 14618.9 612.562  16
   1   3   9 13170.4 614.973  13
  -1   3  -9 15308.8 1212.40   7
   1  -3   9 12909.0 613.794  12
   1  -3  10 23216.0 911.249  16
   1  -3  10 23378.3 906.941  18
   1   3  10 21880.5 1802.45   4
   1   3  10 21496.0 1845.61   8
  -1  -3 -10 22372.0 1970.63   1
  -1   3 -10 24330.3 1582.49   7
   1   3  10 21678.8 815.771  16
   1   3  10 22847.9 894.025  13
   1   3  10 22760.4 794.442  15
   1  -3  10 23908.5 854.612  19
   1   3  10 23385.1 881.975  22
   1   3  10 23543.6 826.929  18
   1   3  10 22038.3 830.737  28
   1  -3  10 23488.8 888.177  31
   1  -3  10 24172.3 922.075  12
   1  -3  10 22410.6 799.228  13
   1   3  11 41307.0 2426.89   4
   1   3  11 40918.2 1178.91  18
   1   3  11 39223.2 1190.93  28
   1  -3  11 39811.1 1170.80  13
   1  -3  11 38753.2 1227.36  31
   1  -3  11 37902.9 1163.74  19
  -1  -3 -11 41276.1 2689.63   1
   1   3  11 40861.5 1175.67  16
   1   3  11 41185.9 1258.18  13
   1   3  11 43450.6 2607.13   8
   1  -3  11 39424.1 1255.69  12
   1  -3  11 41223.4 1289.34  16
  -1   3 -11 41486.5 2078.67   7
   1   3  11 41393.0 1148.05  15
   1   3  11 38297.1 1201.45  22
   1  -3  11 39159.9 1272.83  18
   1  -3  12 19281.9 950.365  16
   1  -3  12 18022.8 892.238  12
   1   3  12 18617.2 841.075  18
   1   3  12 17902.4 834.466  16
   1   3  12 16861.4 1394.13   4
   1   3  12 18213.4 869.475  28
   1   3  12 15809.7 1589.72   8
   1  -3  12 18068.5 876.615  31
  -1  -3 -12 20596.0 1901.74   1
  -1   3 -12 18038.4 1246.25   7
   1   3  12 19210.4 889.733  11
   1   3  12 20340.9 947.367  13
   1   3  12 18286.0 903.145  22
   1  -3  12 19550.5 961.480  18
   1   3  12 19236.0 832.193  15
   1  -3  12 20138.4 904.956  13
   1  -3  12 19073.8 857.601  19
   1  -3  13 158.400 241.690  13
   1  -3  13 370.117 240.626  19
   1   3  13 347.059 205.555  15
   1  -3  13 205.178 246.514  18
   1   3  13 113.181 209.998  28
   1   3  13 554.077 260.145  18
   1  -3  13 241.406 253.969  16
   1   3  13 296.045 233.632  11
   1   3  13 56.9388 239.338  13
   1   3  13 393.670 235.855  16
   1   3  14 674.481 226.799  15
   1  -3  14 646.293 294.046  16
   1   3  14 790.139 289.532  13
   1   3  14 874.702 250.444  11
   1   3  14 980.312 273.946  18
   1  -3  14 898.081 237.805  19
   1  -3  14 893.495 282.254  18
   1   3  14 816.855 262.296  16
   1  -3  14 779.338 224.876  13
   1   3  15 716.746 239.292  16
   1  -3  15 722.787 258.079  16
   1  -3  15 448.490 171.922  19
   1   3  15 906.261 199.173  30
   1  -3  15 630.816 198.683  13
   1   3  15 467.051 189.834  11
   1   3  15 452.582 169.197  15
   1   3  15 445.325 233.116  13
  -1  -3 -15 551.931 184.072  29
   1  -3  15 548.294 265.269  18
   1   3  15 423.307 212.425  18
   1  -3  16-101.468 226.038  18
   1  -3  16 2.88755 188.412  16
   1   3  16 149.573 158.652  16
  -1  -3 -16 116.472 96.6595  29
   1   3  16 101.224 158.923  18
   1   3  16 115.174 143.725  11
   1  -3  16-525.936 170.442  13
   1   3  16 2.23576 175.364  13
   1   3  17 12830.3 491.017  16
   1  -3  17 13438.0 563.460  18
   1   3  17 13078.6 545.105  13
   1   3  17 13929.4 476.472  18
   1  -3  17 13796.4 565.906  16
   1  -3  18 1028.65 117.800  16
  -1  -4  18 6814.62 298.101  16
  -1   4  18 6657.61 351.927  13
  -1   4  18 6872.76 291.080  15
  -1   4  18 7036.16 345.532  11
  -1  -4  18 7109.90 324.802  13
  -1   4  17 245.912 115.985  30
  -1   4  17 398.843 147.328  11
  -1  -4  17 216.821 98.6081  15
  -1   4  17 45.8253 151.918  13
   1  -4 -17 260.756 122.294  17
  -1  -4  17 325.744 145.662  13
  -1   4  17-20.2991 121.968  15
  -1  -4  17 17.3821 120.943  16
  -1   4  16-58.3073 225.944  11
  -1   4  16 72.8349 175.168  15
  -1  -4  16 123.011 192.599  13
  -1  -4  16 36.1920 152.306  15
  -1  -4  16 156.351 175.851  16
  -1   4  16 7.29117 202.942  13
  -1  -4  16 102.129 183.743  18
  -1   4  16 90.0342 177.908  30
  -1   4  16 256.641 101.039  16
  -1  -4  15 3742.82 427.860  18
  -1   4  15 4208.73 459.877  13
  -1   4  15 4162.70 436.836  30
  -1   4  15 4286.30 470.048  11
  -1   4  15 3907.64 305.316  18
  -1   4  15 3469.21 420.352  15
  -1  -4  15 3390.00 376.654  15
   1  -4 -15 3457.37 290.899  29
  -1  -4  15 3688.63 451.745  13
  -1  -4  15 3216.21 400.172  16
  -1   4  15 3664.21 318.372  16
   1  -4 -14-243.693 183.414  29
  -1   4  14-98.6888 273.678  11
  -1  -4  14-38.5423 233.316  16
  -1   4  14-312.998 278.263  15
  -1  -4  14-31.4304 216.916  15
  -1   4  14 168.472 250.981  13
  -1   4  14 196.356 158.775  18
  -1  -4  14-113.545 277.813  13
  -1   4  14-170.158 278.877  28
  -1   4  14-140.820 210.050  16
  -1  -4  14-153.451 256.075  18
  -1  -4  13 407.508 267.354  13
  -1   4  13 447.075 158.908  18
  -1  -4  13 365.660 235.475  15
  -1  -4  13 20.7079 231.069  16
  -1   4  13 708.234 326.727  11
  -1  -4  13 203.124 244.013  18
   1  -4 -13 799.516 217.883  29
  -1   4  13 135.828 248.151  13
  -1   4  13 321.969 275.292  28
  -1   4  13 346.750 288.834  15
  -1   4  13 344.498 172.012  16
   1  -4 -12 79739.7 1516.83  29
  -1   4  12 77448.3 1757.26  13
  -1  -4  12 79054.7 1770.42  16
  -1  -4  12 76728.3 1754.30  15
   1   4 -12 84059.0 3078.54   7
  -1   4  12 76179.0 1783.71  28
  -1   4  12 74112.8 1744.25  15
  -1  -4  12 74753.7 1794.97  18
  -1  -4  12 74458.7 1803.90  13
  -1   4  12 79137.1 1454.81  16
   1  -4 -12 85139.8 3687.33   1
  -1   4  12 79436.9 1849.58  11
  -1   4  12 78318.7 3557.31   4
  -1   4  11 8333.30 575.863  28
  -1   4  11 8248.73 450.213  16
  -1   4  11 7920.99 391.935  18
  -1   4  11 6746.20 1251.16   4
  -1  -4  11 8094.50 566.397  16
  -1  -4  11 7246.33 547.064  15
  -1   4  11 8517.71 546.757  22
  -1  -4  11 8034.07 587.006  13
  -1   4  11 8591.27 595.011  15
  -1  -4  11 7893.97 503.126  19
  -1  -4  11 7586.66 568.091  18
   1   4 -11 7334.28 1019.62   7
  -1   4  11 7455.12 544.446  13
   1  -4 -11 8129.54 472.576  29
   1  -4 -11 6908.86 1171.57   1
   1   4 -10 765.258 489.417   3
  -1  -4  10 1615.60 285.979  18
  -1   4  10 2262.45 894.247   4
  -1  -4  10 1111.69 219.281  15
  -1   4  10 1261.95 163.700  16
   1   4 -10 808.950 592.451   7
  -1   4  10 1172.18 180.467  22
  -1  -4  10 1273.59 250.714  13
  -1   4  10 1336.60 231.800  13
  -1  -4  10 1308.17 208.347  19
   1  -4 -10 1565.21 761.845   1
   1  -4 -10 1119.03 195.056  29
  -1  -4  10 1031.79 210.075  16
  -1   4   9 12197.8 1151.46   2
   1   4  -9 10512.7 972.895   3
  -1  -4   9 9925.97 521.262  16
   1  -4  -9 9201.86 1285.09   1
  -1   4   9 9505.05 1245.67   4
  -1   4   9 10588.1 519.806  13
   1   4  -9 11281.9 1169.45   7
  -1  -4   9 9363.05 524.285  18
  -1  -4   9 9332.13 537.838  13
   1   4  -8 1385.63 548.554   3
   1   4  -8 1711.82 550.493   7
  -1   4   8 1194.91 553.117   2
   1   4  -8 1200.45 306.892   5
   1  -4  -8 842.293 601.892   1
   1  -4  -7 4802.65 924.212   1
   1   4  -7 6172.80 811.665   3
   1   4  -7 6629.34 634.967   5
   1  -4  -7 5707.05 606.826   9
  -1   4   7 6053.56 836.004   2
   1   4  -7 6884.07 859.469   7
   1   4  -6 24746.5 1439.18   3
   1  -4  -6 28112.5 1264.50   9
   1   4  -6 24045.9 1366.82   7
   1   4  -6 26258.3 1215.57   5
  -1   4   6 28427.2 1597.14   2
   1  -4  -6 28141.9 1704.75   1
   1  -4  -5 767.495 317.837   9
   1   4  -5 640.811 303.661   5
   1  -4  -5 269.481 450.539   1
   1   4  -5 304.125 395.155   3
   1   4  -5 1397.68 432.345   7
   1  -4  -4 39716.8 1780.21   1
   1   4  -4 42240.0 1708.05   3
   1   4  -4 40321.9 1534.48   5
   1  -4  -4 43797.7 1521.21   9
   1   4  -4 44856.6 1047.31   2
   1   4  -4 41766.4 1583.15   7
   1  -4  -3 32592.3 1302.42   9
   1   4  -3 31341.4 1358.54   5
   1   4  -3 29878.2 1414.18   3
   1  -4  -3 32146.0 1528.71   1
   1   4  -3 31957.3 1037.09   2
   1   4  -3 31578.3 1307.36   7
   1   4  -3 30597.6 914.762   4
   1   4  -2 26615.9 1256.66   5
   1   4  -2 25590.5 1025.81   2
   1   4  -2 25700.5 955.121   4
   1   4  -2 26500.9 1290.54   3
   1  -4  -2 26584.7 1194.86   9
   1   4  -1 11684.0 783.222   2
  -1  -4   1 11037.8 760.434   9
   1   4  -1 10768.4 846.983   5
   1   4  -1 10730.7 695.440   4
   1  -4  -1 10599.3 814.585   9
   1   4   0 3411.06 516.992   2
  -1  -4   0 3443.58 434.434   9
   1   4   0 3413.54 458.055   4
   1  -4   0 3903.49 578.307   9
  -1   4   0 3834.17 346.258   4
   1  -4   1 9479.17 805.151   9
  -1   4  -1 8659.63 462.131   7
   1   4   1 7757.01 785.862   2
  -1   4  -1 8878.37 397.116   4
   1   4   1 8574.38 730.173   4
  -1  -4  -1 8552.97 719.409   1
  -1  -4  -1 9117.34 598.102   9
   1  -4   2 25217.0 1331.49   9
   1   4   2 26800.1 1342.11   4
  -1   4  -2 28004.0 854.230   7
  -1   4  -2 26800.8 943.336   5
  -1  -4  -2 26871.4 1321.88   1
   1   4   2 27824.1 1403.33   2
  -1  -4  -2 29254.8 965.370   9
  -1  -4  -3 10106.2 514.612   9
  -1   4  -3 9861.04 541.653   5
  -1   4  -3 10181.2 579.321   7
   1  -4   3 10051.4 889.525   9
   1   4   3 8854.91 869.564   4
  -1   4  -3 10074.3 700.525   3
  -1  -4  -3 8939.58 887.805   1
   1   4   3 8996.73 902.783   2
   1  -4   4 7814.70 844.790   9
  -1   4  -4 7633.19 569.130   7
  -1  -4  -4 6078.26 822.108   1
   1   4   4 6849.27 906.222   4
  -1   4  -4 7165.82 399.700   2
   1   4   4 6639.55 812.048   2
  -1   4  -4 6590.17 389.929   5
  -1   4  -4 6582.85 579.967   3
  -1   4  -5 19650.0 984.897   3
  -1   4  -5 20265.5 968.503   7
   1   4   5 19302.9 1329.78   2
   1   4   5 19241.7 1471.76   4
  -1  -4  -5 19933.4 1397.49   1
  -1   4  -6 2401.55 361.190   3
  -1   4  -6 2260.28 445.105   7
  -1  -4  -6 2631.02 704.883   1
   1   4   6 1732.37 584.986   2
   1   4   6 1890.00 688.510   4
   1   4   7 30502.6 1993.13   4
  -1   4  -7 32979.2 1460.54   7
  -1  -4  -7 30922.2 2022.28   1
   1   4   7 32155.1 1786.39   2
   1   4   8 51718.5 2241.74   2
  -1   4  -8 52536.7 1939.83   7
  -1  -4  -8 51193.1 2681.40   1
   1   4   8 48245.6 2603.88   4
  -1   4  -9 1291.30 567.339   7
   1  -4   9 707.330 195.145  19
   1  -4   9 1513.66 295.101  12
   1   4   9 1272.56 224.198  16
   1  -4   9 690.816 173.346  18
   1   4   9 989.949 194.456  18
   1  -4   9 1028.62 234.068  13
   1  -4   9 980.213 217.281  31
   1  -4   9 915.406 206.981  16
  -1  -4  -9 1614.66 795.517   1
   1   4   9 1803.13 863.853   4
   1   4   9 864.304 210.007  22
   1   4   9-104.408 651.670   2
   1   4  10 1240.83 264.333  13
   1  -4  10 725.763 182.565  13
   1   4  10 327.415 646.763   4
   1   4  10 829.905 190.458  18
  -1   4 -10 1150.42 628.823   7
   1  -4  10 996.128 254.450  31
   1  -4  10 946.825 223.233  19
   1  -4  10 888.275 229.519  16
   1  -4  10 1311.10 274.831  18
   1  -4  10 1034.19 276.650  12
   1   4  10 1043.73 226.717  28
   1   4  10 989.514 239.998  22
   1   4  10 1150.31 255.493  16
  -1  -4 -10 54.9610 683.473   1
   1   4  11 780.451 253.939  16
   1   4  11 559.264 622.122   8
   1  -4  11 728.875 284.471  16
  -1  -4 -11 66.7595 255.573   1
   1   4  11 1573.31 682.144   4
   1   4  11 759.565 238.442  18
   1   4  11 501.350 242.342  28
   1  -4  11 495.432 258.598  31
   1   4  11 420.374 205.877  15
   1  -4  11 684.361 229.384  13
   1  -4  11 632.205 258.106  19
   1   4  11 656.082 256.214  22
   1   4  11 708.263 268.259  13
   1  -4  11 561.511 245.284  18
   1  -4  12 961.078 311.462  16
   1   4  12 1004.62 293.088  13
   1  -4  12 887.006 250.714  13
   1   4  12 2224.50 855.391   8
   1   4  12 977.624 273.378  15
  -1  -4 -12 1941.26 925.292   1
   1   4  12-273.681 633.773   4
   1   4  12 812.273 290.863  22
   1  -4  12 1225.83 303.948  19
   1   4  12 1174.69 296.233  16
   1  -4  12 1035.23 324.627  18
   1   4  12 1566.11 295.104  18
   1   4  12 726.065 279.599  28
   1   4  13 380.891 203.079  15
   1   4  13 584.707 240.489  16
   1  -4  13 381.088 204.300  13
   1   4  13 360.269 241.877  28
   1  -4  13 515.929 285.644  16
   1  -4  13 543.961 250.739  19
   1   4  13 644.555 286.473  11
   1  -4  13 847.794 317.861  18
   1   4  13 317.950 250.183  13
   1   4  13 697.906 238.448  18
   1   4  14 2900.33 361.488  16
   1   4  14 3455.46 363.869  15
   1  -4  14 3189.32 444.578  16
  -1  -4 -14 2745.83 347.139  29
   1  -4  14 3527.18 393.243  19
   1   4  14 2812.55 389.520  11
   1   4  14 3122.03 430.302  13
   1   4  14 3239.91 365.271  18
   1  -4  14 3291.22 366.844  13
   1  -4  14 3357.02 438.934  18
   1   4  15 45.6470 179.857  16
   1   4  15 98.3218 136.801  15
  -1  -4 -15 137.763 131.312  29
   1  -4  15 101.064 223.479  18
   1   4  15 206.224 148.594  30
   1   4  15-82.9461 174.680  11
   1   4  15 246.108 188.784  18
   1  -4  15 48.4704 144.325  13
   1  -4  15 337.955 234.224  16
   1  -4  16 12028.9 603.619  16
  -1  -4 -16 12941.5 485.634  29
   1   4  16 12568.3 509.101  18
   1   4  16 12208.8 546.420  11
   1   4  16 12025.0 586.208  13
   1  -4  16 11380.2 596.576  18
   1   4  16 11427.6 509.988  16
   1   4  16 12266.6 483.769  30
   1   4  17 572.651 94.0588  18
   1  -4  17 963.763 164.209  16
   1   4  17 661.432 139.531  16
   1   4  17 559.936 150.153  13
  -1  -5  17 855.873 163.163  16
  -1   5  17 797.753 160.155  13
  -1   5  17 847.261 160.117  15
   1  -5 -17 748.650 157.447  17
  -1   5  17 847.896 163.641  11
  -1  -5  17 1022.36 184.329  13
  -1   5  17 1159.43 176.283  30
  -1   5  16 5287.71 415.292  30
  -1   5  16 4727.99 386.861  15
  -1   5  16 5080.86 430.665  11
   1  -5 -16 4946.10 361.063  17
  -1   5  16 5228.44 425.500  13
  -1  -5  16 5779.85 370.833  15
  -1  -5  16 5616.18 421.038  16
  -1  -5  16 4923.00 408.056  13
  -1   5  15 665.909 235.982  15
  -1   5  15 406.385 229.610  13
  -1  -5  15 1012.73 221.858  15
  -1   5  15 869.826 247.388  30
  -1  -5  15 1012.88 261.969  13
  -1  -5  15 1015.98 286.195  16
   1  -5 -15 1057.34 176.911  29
  -1   5  15 915.323 188.383  16
  -1   5  15 657.653 279.419  11
  -1   5  14 1610.25 380.635  11
  -1  -5  14 913.597 257.264  13
  -1   5  14 1101.48 316.336  15
  -1   5  14 1172.13 215.258  16
  -1  -5  14 1055.66 304.510  16
  -1   5  14 1493.80 319.774  13
  -1  -5  14 1174.51 298.526  15
  -1  -5  14 1311.62 341.779  18
  -1   5  14 1186.35 321.055  28
   1  -5 -14 1369.10 235.447  29
  -1   5  13 451.526 280.602  28
  -1   5  13-48.3146 273.412  15
  -1   5  13 73.1469 263.306  13
  -1  -5  13 86.6319 243.869  16
  -1  -5  13 309.111 255.977  13
  -1   5  13 279.344 310.462  11
  -1  -5  13 164.023 251.366  18
  -1  -5  13 426.953 278.600  15
  -1   5  13 153.238 149.147  16
   1  -5 -13 769.150 217.515  29
  -1  -5  12 3227.34 429.679  16
  -1   5  12 4048.90 479.353  15
  -1   5  12 4213.07 1086.88   4
  -1  -5  12 3135.31 436.544  15
  -1  -5  12 3463.33 464.422  18
   1  -5 -12 3836.58 383.744  29
  -1   5  12 3714.86 443.978  28
   1  -5 -12 3115.59 945.420   1
  -1  -5  12 3236.81 450.419  13
  -1   5  12 3594.36 336.100  16
  -1   5  12 4080.51 468.712  13
  -1   5  11 7827.87 531.625  22
  -1   5  11 7239.72 560.348  13
   1  -5 -11 7911.15 531.982  29
  -1   5  11 7684.24 456.775  16
   1   5 -11 7196.13 875.429   7
  -1  -5  11 6874.73 560.671  15
  -1   5  11 7499.01 578.040  28
  -1   5  11 7984.84 1262.99   4
  -1  -5  11 7563.42 604.692  18
   1  -5 -11 10785.0 1419.49   1
  -1  -5  11 7185.26 575.992  16
  -1  -5  11 7419.15 591.191  13
   1   5 -10 8474.41 1055.04   7
  -1   5  10 7160.44 1064.54   2
  -1   5  10 8522.08 437.082  16
  -1  -5  10 7144.98 534.703  16
  -1  -5  10 7112.19 561.498  13
   1  -5 -10 6738.00 466.248  29
  -1   5  10 5399.34 1042.84   4
   1  -5 -10 7792.30 1266.42   1
  -1   5  10 6780.87 503.028  13
  -1   5  10 7094.73 459.566  22
  -1  -5  10 7234.17 551.611  18
  -1  -5  10 6953.16 555.067  15
   1   5  -9 65.2555 537.433   3
  -1   5   9 27.9055 666.403   2
  -1  -5   9 10.7650 139.250  15
   1  -5  -9-153.952 779.007   1
  -1  -5   9 7.12026 175.790  18
  -1  -5   9-80.1146 186.189  16
  -1  -5   9-103.690 187.658  13
   1   5  -9 517.819 515.081   7
  -1   5   9 53.9161 113.350  22
  -1   5   9-1383.99 808.912   4
  -1   5   9-85.7938 128.796  16
   1  -5  -9-564.820 174.539  29
  -1   5   8 52011.6 2441.66   2
  -1  -5   8 52651.9 1235.36  18
   1   5  -8 56702.6 2413.93   7
   1  -5  -8 53406.9 2782.73   1
  -1  -5   8 53221.0 1217.24  16
  -1   5   8 51760.3 2727.38   4
   1   5  -8 54689.8 2288.82   3
  -1   5   7 1216.20 583.032   4
   1   5  -7 429.784 429.499   3
  -1   5   7 1322.58 625.092   2
   1   5  -7 449.406 301.605   5
   1  -5  -7 546.898 562.865   1
   1   5  -7 525.655 404.907   7
   1  -5  -6 59.1731 591.408   1
   1   5  -6 1269.94 424.836   7
  -1   5   6 752.629 602.372   2
   1   5  -6-118.118 527.564   3
   1  -5  -6 336.596 286.564   9
   1   5  -6 605.182 274.698   5
  -1   5   6 476.561 497.921   4
  -1   5   5 10524.2 1136.73   2
   1  -5  -5 8720.82 793.328   9
   1   5  -5 9176.17 818.569   5
   1   5  -5 8919.02 869.956   7
   1  -5  -5 8611.57 1043.54   1
   1   5  -5 9835.87 1012.77   3
   1  -5  -4 22460.3 1560.64   1
   1  -5  -4 19917.1 1160.36   9
   1   5  -4 19881.1 1203.79   5
   1   5  -4 21949.9 867.456   2
  -1   5   4 21935.7 1472.64   2
   1   5  -4 22404.6 1413.79   3
   1   5  -4 20082.2 1205.16   7
   1   5  -3 27908.9 1501.71   3
   1  -5  -3 26454.4 1350.08   9
  -1   5   3 27904.2 1432.01   4
   1   5  -3 30410.1 936.169   4
   1   5  -3 28002.8 1433.21   5
   1   5  -3 29569.3 1171.01   2
   1   5  -3 27708.6 1350.14   7
   1   5  -2 194353. 3899.08   3
   1  -5  -2 197793. 3613.07   9
  -1   5   2 191505. 3359.36   4
   1   5  -2 191686. 3715.96   5
   1   5  -2 186385. 2750.12   4
   1  -5  -1 88610.2 2517.20   9
   1   5  -1 83803.9 2542.13   3
   1   5  -1 81308.5 2235.48   2
  -1   5   1 82538.6 1982.98   4
   1   5  -1 84151.3 2042.67   4
   1   5  -1 84895.7 2515.65   5
   1   5   0 27032.3 1405.57   2
  -1   5   0 25651.5 966.649   4
   1   5   0 26357.7 1457.22   5
  -1  -5   0 26304.9 1227.94   9
   1  -5   0 28003.6 1443.26   9
   1   5   0 25430.3 1217.37   4
   1   5   1 12706.9 989.919   4
  -1   5  -1 12963.2 528.965   4
  -1  -5  -1 13452.1 834.346   9
  -1   5  -1 13125.8 617.116   7
   1  -5   1 14078.8 1098.21   9
   1   5   1 13144.8 1092.03   2
  -1   5  -2 5899.53 447.147   7
   1   5   2 5103.04 717.826   4
   1   5   2 4376.40 784.125   2
   1  -5   2 4574.50 694.748   9
  -1  -5  -2 4770.42 721.227   1
  -1  -5  -2 5209.38 512.212   9
  -1   5  -2 4857.67 490.596   5
  -1   5  -3 5772.25 484.558   5
  -1  -5  -3 5683.49 803.173   1
   1   5   3 7159.67 964.793   2
  -1   5  -3 6197.01 649.191   3
   1   5   3 5458.38 830.230   4
  -1   5  -3 6232.26 521.388   2
   1  -5   3 5584.23 805.490   9
  -1   5  -3 6364.76 476.667   7
  -1  -5  -3 6225.93 492.607   9
  -1  -5  -4 13673.1 1240.83   1
   1  -5   4 13551.4 1193.14   9
  -1   5  -4 14571.2 975.580   3
  -1   5  -4 14519.7 754.693   7
   1   5   4 15957.5 1339.73   2
  -1   5  -4 15950.8 703.022   2
   1   5   4 14313.0 1255.09   4
  -1   5  -5 6485.35 580.704   7
   1   5   5 5858.52 881.656   4
   1   5   5 5779.37 855.085   2
  -1  -5  -5 7039.60 953.911   1
  -1   5  -5 6521.22 679.220   3
   1   5   6 56373.3 2655.75   4
  -1   5  -6 60267.7 1803.89   3
  -1  -5  -6 58373.0 2701.31   1
   1   5   6 55376.8 2462.02   2
  -1   5  -6 60480.5 1778.12   7
  -1   5  -7 3896.15 553.011   7
   1   5   7 4486.32 869.322   2
   1   5   7 4940.34 1051.50   4
  -1  -5  -7 4764.88 920.657   1
   1   5   8 53.5340 117.214  16
  -1  -5  -8-266.864 154.863  14
   1  -5   8-29.6263 137.295  18
   1   5   8-42.1927 127.715  18
  -1  -5  -8-904.993 749.906   1
   1  -5   8-58.3847 171.782  16
   1   5   8-405.546 500.284   2
   1   5   8 269.477 782.284   4
   1  -5   8 120.928 144.551  19
   1   5   8-436.373 150.457  25
  -1  -5  -9 1284.02 180.049  14
   1  -5   9 532.542 221.110  18
   1   5   9 444.015 162.767  18
   1  -5   9 560.906 202.745  16
   1  -5   9 422.415 163.136  19
   1   5   9-334.165 839.470   4
  -1  -5  -9 1345.06 868.676   1
   1   5   9 547.554 180.274  22
   1  -5   9 570.134 184.631  13
   1   5   9 373.640 176.669  16
   1   5   9 322.515 581.293   2
   1  -5  10 1478.29 335.584  16
   1  -5  10 2247.58 321.649  13
   1   5  10 1550.27 280.990  16
  -1  -5 -10 394.130 331.837   1
   1  -5  10 1915.71 326.175  18
   1  -5  10 1683.79 339.938  19
   1   5  10 729.524 709.624   4
   1   5  10 1600.03 325.328  13
   1   5  10 1944.19 300.594  18
   1   5  10 1414.57 293.248  22
   1   5  11 1214.40 275.435  18
  -1  -5 -11 1039.00 286.741  29
   1  -5  11 1165.05 322.075  16
   1  -5  11 1843.96 361.572  19
   1  -5  11 1482.91 296.949  13
   1   5  11 1323.15 339.905  13
   1   5  11 1002.32 743.598   4
   1   5  11 1306.26 313.125  28
   1  -5  11 818.688 307.284  18
   1   5  11 1363.08 319.114  22
   1   5  11 1421.49 287.079  16
   1  -5  12 15380.6 757.286  13
   1  -5  12 15090.6 818.720  19
   1   5  12 14869.7 807.726  28
   1  -5  12 16146.6 887.334  18
   1   5  12 15640.3 748.732  18
   1   5  12 15934.3 878.612  13
  -1  -5 -12 15461.4 812.370  29
   1   5  12 15063.1 813.473  22
   1   5  12 15065.0 780.874  15
   1  -5  12 16241.6 902.021  16
   1   5  12 15438.1 776.378  16
   1  -5  13 2580.94 427.131  16
  -1  -5 -13 3121.91 405.347  29
   1  -5  13 2840.21 321.225  13
   1   5  13 2948.77 440.884  13
   1  -5  13 2426.82 402.725  18
   1   5  13 3168.93 416.066  11
   1   5  13 2848.72 344.220  18
   1   5  13 2491.94 378.118  28
   1   5  13 2830.51 372.477  16
   1   5  13 2789.59 360.079  15
   1  -5  14 157.682 222.681  18
   1   5  14-124.733 159.495  15
  -1  -5 -14 34.9526 169.030  29
   1   5  14 205.580 176.747  18
   1   5  14 69.8227 220.897  13
   1  -5  14 493.831 169.174  13
   1   5  14 218.981 190.925  28
   1   5  14-146.125 206.156  11
   1   5  14 118.232 173.805  16
   1  -5  14 18.5960 230.086  16
   1   5  15 7395.48 442.650  16
   1   5  15 7549.63 534.519  13
  -1  -5 -15 8675.69 481.050  29
   1  -5  15 7114.27 518.272  18
   1   5  15 7733.71 428.948  15
   1   5  15 7365.14 494.419  11
   1   5  15 7862.84 423.868  18
   1  -5  15 7532.74 531.078  16
   1   5  15 7427.53 476.817  30
   1   5  16 1612.33 227.122  13
  -1  -5 -16 1453.31 161.802  29
   1   5  16 1737.26 189.237  16
   1   5  16 1592.65 187.352  30
   1   5  16 1671.96 179.085  18
   1  -5  16 1953.58 246.673  16
   1   5  16 1916.33 226.590  11
   1  -5  17 149.774 130.713  16
   1   5  17-51.8498 109.637  13
  -1   6  17 289.043 124.848  30
  -1   6  17 80.0835 107.663  15
  -1   6  17 91.0247 138.633  11
  -1   6  17 43.1128 113.177  13
   1  -6 -16 3616.23 290.352  17
  -1  -6  16 4479.05 325.193  13
  -1   6  16 3584.94 319.613  30
  -1   6  16 3986.14 343.841  11
  -1   6  16 4131.48 323.258  13
  -1   6  16 3933.96 320.344  15
   1  -6 -15 2599.86 223.987  29
  -1  -6  15 2407.15 338.030  16
  -1   6  15 2020.11 324.124  11
  -1   6  15 2142.21 283.028  13
  -1  -6  15 2317.90 271.477  15
  -1   6  15 2553.93 322.112  30
   1  -6 -15 2103.29 300.568  17
  -1   6  15 2134.61 307.256  15
  -1  -6  15 2490.97 313.606  13
  -1   6  14 2287.72 246.533  16
  -1   6  14 1616.83 308.226  28
  -1   6  14 1939.99 344.247  15
  -1  -6  14 1788.38 308.583  13
  -1   6  14 1853.04 365.111  11
  -1   6  14 1779.89 306.236  13
  -1  -6  14 1795.21 325.798  16
   1  -6 -14 2252.28 264.343  29
  -1  -6  14 1832.61 273.828  15
  -1  -6  13 40010.9 1330.70  13
  -1  -6  13 41350.9 1273.76  15
  -1   6  13 41160.9 1266.63  13
  -1  -6  13 40851.3 1346.61  16
  -1   6  13 41925.0 1340.70  15
   1  -6 -13 40927.8 1126.98  29
  -1   6  13 39287.4 1304.54  28
  -1   6  13 41613.6 1352.23  11
  -1   6  13 44177.8 1014.80  16
  -1  -6  12 17104.7 877.264  15
  -1  -6  12 18684.8 949.778  13
  -1   6  12 18071.3 916.472  15
  -1   6  12 18251.4 897.391  28
  -1   6  12 19535.0 706.072  16
   1  -6 -12 19108.2 814.379  29
  -1  -6  12 18358.1 933.250  16
  -1   6  12 18360.3 869.712  13
  -1   6  11 8297.29 1301.75   4
  -1   6  11 6863.32 571.422  28
  -1   6  11 6959.66 437.358  16
  -1  -6  11 6244.97 540.305  15
  -1   6  11 6448.21 541.653  13
  -1  -6  11 6522.10 582.290  13
  -1  -6  11 5972.82 572.038  18
   1  -6 -11 5336.85 1053.70   1
   1  -6 -11 6306.33 504.843  29
  -1  -6  11 5990.17 552.757  16
  -1   6  11 7291.73 506.400  22
  -1  -6  10 2308.24 380.038  16
  -1   6  10 3139.35 336.003  22
  -1   6  10 2824.51 374.069  13
  -1  -6  10 3102.52 417.207  13
  -1   6  10 2480.95 659.477   4
   1  -6 -10 3077.97 372.145  29
  -1  -6  10 2912.39 411.866  18
  -1   6  10 2588.30 275.301  16
   1   6 -10 3376.97 566.809   7
  -1   6  10 3677.84 752.476   2
  -1  -6  10 2614.49 379.709  15
   1  -6 -10 2278.05 778.654   1
  -1   6   9 115.379 111.345  22
   1  -6  -9 304.897 653.389   1
  -1  -6   9 152.598 189.286  18
  -1  -6   9 145.004 184.244  16
   1  -6  -9 201.236 134.959  29
   1   6  -9 87.0549 526.782   7
  -1   6   9-521.255 722.737   2
  -1   6   9-578.212 683.400   4
  -1  -6   9-84.5140 203.976  13
  -1   6   9-21.9644 123.247  16
  -1  -6   9-84.3684 218.383  15
   1   6  -8 1975.42 578.108   7
  -1  -6   8 2152.34 298.786  16
  -1   6   8 2205.98 792.804   4
  -1  -6   8 2309.15 320.631  15
  -1  -6   8 2338.89 324.168  13
   1  -6  -8 2657.52 993.719   1
   1  -6  -8 2546.43 294.808  29
  -1   6   8 2256.74 222.616  22
  -1   6   8 3047.13 870.743   2
  -1   6   8 2024.34 210.647  16
   1   6  -8 2848.12 785.964   3
   1  -6  -7 53161.3 2834.19   1
  -1  -6   7 50481.9 1260.28  16
   1   6  -7 54470.3 2282.61   7
  -1  -6   7 53496.8 1261.87  15
  -1   6   7 52679.5 2739.62   4
   1  -6  -7 53104.0 1183.53  29
   1   6  -7 51604.1 2379.92   3
  -1   6   7 52375.4 2643.77   2
  -1  -6   7 53086.7 1257.27  13
   1   6  -6 980.604 555.524   3
   1   6  -6 1364.91 524.521   7
  -1   6   6 1092.59 660.668   4
   1  -6  -6 1390.97 765.809   1
   1   6  -6 613.959 344.473   5
  -1   6   6 275.022 689.543   2
   1   6  -5 923.210 495.521   3
  -1   6   5 1877.35 629.763   4
  -1   6   5 1556.65 724.971   2
   1   6  -5 1998.13 528.095   7
   1  -6  -5 1353.86 404.978   9
   1   6  -5 1855.20 562.676   5
  -1   6   4 3128.97 660.287   4
   1   6  -4 3810.51 638.850   5
   1   6  -4 3047.05 422.519   2
  -1   6   4 2918.29 758.472   2
   1   6  -4 3323.37 526.118   7
   1   6  -4 4712.86 853.321   3
   1  -6  -4 3380.26 542.203   9
   1   6  -3 1058.51 478.440   5
  -1   6   3 1068.47 571.463   2
   1   6  -3 665.075 402.650   7
   1   6  -3 535.133 278.746   2
  -1   6   3 884.222 400.934   4
   1   6  -3 606.314 550.437   3
   1  -6  -3 626.905 329.951   9
   1   6  -2 864.943 636.937   3
   1  -6  -2 822.336 403.727   9
   1   6  -2 1356.74 301.358   4
  -1   6   2 728.689 329.743   4
   1   6  -2 688.641 298.450   2
   1   6  -2 801.152 429.228   5
  -1   6   2 1291.89 593.147   2
  -1   6   1 28986.8 1638.06   2
   1   6  -1 28321.5 1463.93   2
   1   6  -1 29037.7 1751.78   3
   1  -6  -1 23879.8 1452.90   9
  -1   6   1 27706.1 1248.94   4
   1   6  -1 27394.0 1269.06   4
   1   6  -1 30966.8 1724.69   5
  -1   6   0 87.5690 356.678   2
   1   6   0 1102.81 569.809   5
  -1   6   0-235.238 300.427   4
   1  -6   0 268.089 370.443   9
   1   6   0-113.444 497.457   2
   1   6   0 129.052 363.250   4
  -1   6  -1 24011.3 1273.48   5
  -1   6  -1 22847.9 875.757   7
  -1  -6  -1 24540.5 1246.30   9
   1  -6   1 21346.4 1453.54   9
  -1   6  -1 20207.8 1226.06   2
   1   6   1 19038.3 1229.83   4
   1   6   1 23159.1 1561.75   2
  -1   6  -2 553.671 319.628   2
   1  -6   2 427.973 543.848   9
  -1   6  -2 765.720 278.144   5
   1   6   2 166.326 423.648   4
  -1  -6  -2 671.479 311.390   9
   1   6   2 1136.36 606.950   2
  -1   6  -2 1031.74 423.209   3
  -1   6  -3 3706.42 488.285   5
  -1   6  -3 4034.61 537.342   2
   1  -6   3 3311.03 779.538   9
   1   6   3 3893.80 772.259   4
   1   6   3 2878.05 799.358   2
  -1   6  -3 2808.65 553.393   3
  -1  -6  -4 12012.7 1240.90   1
   1  -6   4 11401.2 1187.28   9
  -1   6  -4 14100.9 1051.94   3
   1   6   4 10149.1 1117.63   4
   1   6   4 14104.4 1330.00   2
  -1  -6  -5 6855.36 1049.06   1
   1   6   5 6753.57 1053.73   2
   1   6   5 5080.88 994.684   4
  -1   6  -5 5615.80 683.877   3
  -1  -6  -6 5227.92 331.892  27
  -1  -6  -6 5004.96 367.838  14
   1   6   6 3590.60 805.686   4
  -1  -6  -6 5075.66 394.685  29
  -1  -6  -6 4343.08 893.905   1
   1  -6   6 4221.58 384.833  19
   1  -6   6 3968.43 358.926  16
   1   6   6 5315.97 1042.64   2
   1   6   7 23161.5 1958.42   4
   1   6   7 24787.1 1858.58   2
   1  -6   7 24827.5 680.556  24
  -1  -6  -7 21789.0 1903.00   1
  -1  -6  -7 23604.8 897.140  29
   1  -6   7 24469.0 914.392  16
   1  -6   7 23850.9 842.924  18
  -1  -6  -7 24773.2 718.687  27
   1   6   7 25217.3 758.990  18
   1  -6   7 23901.4 915.464  19
  -1  -6  -7 24784.5 810.622  14
   1   6   7 23676.9 622.918  25
  -1  -6  -8 2874.85 254.643  27
   1   6   8 2179.61 224.496  25
   1  -6   8 2413.60 232.678  24
   1  -6   8 2278.39 313.649  18
  -1  -6  -8 2411.48 282.015  14
   1  -6   8 1649.59 226.602  15
   1   6   8 2359.86 264.052  18
   1   6   8 2142.84 774.214   4
  -1  -6  -8 2436.23 945.172   1
   1   6   8 2393.41 724.244   2
   1  -6   8 2193.41 257.311  13
   1  -6   8 2050.21 325.103  19
  -1  -6  -8 2475.95 343.196  29
   1  -6   8 2470.91 329.355  16
   1   6   8 2696.70 331.242  16
  -1  -6  -9 15076.0 670.767  14
   1  -6   9 15024.3 683.645  13
   1   6   9 15902.9 705.588  18
   1   6   9 14863.6 765.249  22
   1   6   9 16168.6 1690.97   4
  -1  -6  -9 15173.3 805.777  29
   1   6   9 18036.3 1535.44   2
   1  -6   9 15240.3 827.383  19
   1  -6   9 15169.4 804.085  18
   1  -6   9 14375.6 811.051  16
   1  -6   9 14939.2 634.626  15
  -1  -6  -9 15836.6 1571.10   1
   1   6   9 15202.1 745.523  16
   1  -6  10 3801.58 461.221  18
   1   6  10 3595.07 462.495  13
   1  -6  10 4048.79 462.057  16
   1   6  10 1738.91 592.784   4
   1   6  10 3375.92 407.004  16
   1   6  10 4272.98 411.875  18
   1  -6  10 4054.38 397.843  13
  -1  -6 -10 3913.91 460.386  29
   1  -6  10 4049.94 472.409  19
  -1  -6 -10 4568.66 946.042   1
   1   6  10 3613.38 436.965  22
  -1  -6 -11 4469.60 479.737  29
   1   6  11 4244.41 476.603  28
   1   6  11 4736.46 417.168  18
   1   6  11 4335.13 464.532  22
   1   6  11 4611.11 448.001  16
   1   6  11 4472.08 507.269  13
   1  -6  11 3802.95 468.304  18
   1  -6  11 4014.46 491.687  16
   1  -6  11 4494.06 404.166  13
   1  -6  12 403.911 270.537  16
   1  -6  12 37.3082 186.823  13
   1   6  12 597.708 236.481  16
   1   6  12 415.374 293.895  13
   1   6  12 849.085 295.992  28
   1  -6  12 253.486 245.670  18
   1   6  12 453.528 256.422  15
   1   6  12 87.4147 218.433  22
  -1  -6 -12 516.260 250.094  29
   1   6  12 543.011 195.909  18
   1   6  13-100.971 218.712  28
   1   6  13 208.394 265.341  13
   1   6  13-17.7421 241.735  11
   1  -6  13-18.1836 218.082  18
   1   6  13 272.620 191.194  15
   1  -6  13 139.659 253.043  16
  -1  -6 -13-123.577 224.190  29
   1   6  13 97.6371 183.222  16
   1   6  13 272.923 151.585  18
   1   6  14 256.677 175.372  28
   1   6  14 389.494 181.329  15
   1   6  14 275.670 226.383  13
  -1  -6 -14 389.725 195.426  29
   1   6  14 392.860 223.402  11
   1   6  14 306.942 128.442  18
   1   6  14 361.011 153.105  16
   1  -6  14 312.342 201.920  16
   1   6  15 545.283 135.440  16
   1   6  15 691.246 131.507  15
   1   6  15 458.456 154.088  11
   1   6  15 837.119 174.705  30
   1   6  15 1090.23 239.594  13
  -1  -6 -15 640.414 139.905  29
   1  -6  15 823.591 214.345  16
   1   6  15 655.044 137.219  18
  -1  -6 -16 2404.26 239.768  17
   1   6  16 2817.73 218.186  30
  -1  -6 -16 2851.97 176.235  29
   1   6  16 2734.60 242.738  11
   1   6  16 2804.91 256.786  13
   1   6  16 2555.40 164.720  16
  -1   7  16 3786.81 275.411  15
  -1   7  16 3825.64 264.659  13
  -1   7  16 3744.65 286.525  11
   1  -7 -16 4148.09 268.024  17
  -1   7  16 3831.43 284.469  30
  -1   7  15-59.1845 138.183  30
  -1  -7  15-14.3073 107.050  15
  -1   7  15 121.624 138.413  15
   1  -7 -15 5.34423 144.605  17
  -1   7  15-87.4495 174.646  11
   1  -7 -15 19.2872 96.0165  29
  -1   7  15-182.292 143.087  13
  -1  -7  14 6873.12 493.338  13
  -1   7  14 6660.90 502.774  15
   1  -7 -14 6457.02 482.182  17
   1  -7 -14 7401.10 417.122  29
  -1  -7  14 6621.50 443.024  15
  -1   7  14 6633.09 509.423  11
  -1   7  14 6727.76 471.142  13
  -1   7  14 6084.97 472.821  28
  -1  -7  13 3005.45 382.518  13
  -1   7  13 3600.48 276.454  16
   1  -7 -13 3255.53 334.408  29
  -1   7  13 2622.98 358.312  13
   1  -7 -13 3113.81 414.256  17
  -1   7  13 2921.37 411.435  11
  -1  -7  13 3259.98 436.462  16
  -1  -7  13 3595.22 382.870  15
  -1   7  13 3201.63 402.421  15
  -1   7  13 3283.06 413.712  28
   1  -7 -12 3812.23 467.821  17
  -1  -7  12 4437.31 482.618  13
   1  -7 -12 2998.63 356.538  29
  -1  -7  12 3844.36 434.228  15
  -1  -7  12 3991.01 503.604  16
  -1   7  12 4421.59 326.738  16
  -1   7  12 3723.11 461.242  28
  -1   7  12 3904.32 476.742  15
  -1   7  12 3743.72 414.941  13
   1  -7 -11 547.534 259.872  29
  -1  -7  11 404.120 242.559  15
  -1  -7  11 312.186 286.903  16
  -1  -7  11 154.650 245.653  13
  -1   7  11 139.510 173.774  22
  -1   7  11 312.940 216.500  28
  -1   7  11 725.591 268.888  13
  -1   7  11 658.354 162.972  16
  -1  -7  11 450.869 178.623  24
  -1   7  10 1535.38 678.162   4
  -1   7  10 1050.43 235.526  22
  -1  -7  10 756.825 298.863  16
   1  -7 -10 1489.83 830.196   1
  -1  -7  10 1077.78 236.636  24
  -1   7  10 1177.92 224.498  16
   1  -7 -10 816.622 250.922  29
  -1  -7  10 780.758 283.023  15
  -1  -7  10 868.620 309.497  13
  -1   7  10 774.039 258.487  13
  -1   7  10 2559.41 925.059   2
  -1   7   9 2278.94 882.238   2
   1  -7  -9 173.064 678.319   1
  -1   7   9 1680.42 453.079   4
   1  -7  -9 2166.43 343.284  29
  -1   7   9 1915.58 268.969  22
  -1  -7   9 1929.86 357.894  13
  -1  -7   9 1949.52 358.761  15
  -1   7   9 1922.19 259.695  16
  -1  -7   9 1307.14 327.925  16
  -1  -7   8 3075.15 402.311  15
  -1  -7   8 2573.28 405.605  16
  -1   7   8 1897.30 783.934   2
   1   7  -8 3899.92 864.290   3
   1  -7  -8 2810.85 348.022  29
  -1  -7   8 2689.52 397.774  13
  -1   7   8 1990.04 780.580   4
   1   7  -8 1961.84 660.968   7
  -1   7   8 2564.41 284.222  16
  -1   7   8 3237.08 278.668  22
  -1   7   7 8336.38 1294.58   2
  -1  -7   7 6913.67 542.976  16
   1  -7  -7 6562.90 488.096  29
  -1   7   7 6212.64 340.342  22
  -1  -7   7 6839.83 525.396  15
   1   7  -7 5581.75 1001.65   3
  -1  -7   7 6496.26 513.019  13
   1   7  -7 8027.28 975.267   7
   1  -7  -7 6934.06 370.501  27
  -1   7   7 6026.58 1120.65   4
   1  -7  -6 3079.00 337.067  17
   1   7  -6 3334.76 884.250   3
   1  -7  -6 3487.27 347.748  29
   1   7  -6 4010.97 704.577   7
  -1   7   6 1947.72 700.771   4
  -1  -7   6 2861.19 351.491  13
   1  -7  -6 3668.74 281.168  27
  -1   7   6 2617.26 819.574   2
  -1  -7   6 3233.07 351.551  15
   1   7  -5 21802.5 1379.43   5
   1  -7  -5 23096.9 816.770  29
   1  -7  -5 21902.8 670.364  27
  -1   7   5 23980.9 1727.47   4
   1   7  -5 25741.0 1509.23   7
  -1   7   5 25741.7 2001.70   2
  -1  -7   5 21155.4 830.556  15
   1  -7  -5 22424.0 780.731  17
   1  -7  -5 22249.1 833.672  14
   1   7  -5 22225.2 1687.57   3
   1  -7  -4 1265.26 416.987   9
   1  -7  -4 1226.09 204.818  29
  -1   7   4 1292.78 810.083   2
   1   7  -4 316.244 547.456   5
   1  -7  -4 1060.85 214.256  14
  -1  -7   4 1450.73 251.328  15
   1   7  -4 1692.05 578.605   3
   1   7  -4 512.520 386.947   7
  -1   7   4 1353.89 444.534   4
   1  -7  -3 240.927 303.261   9
  -1   7   3-33.9537 645.252   2
  -1   7   3 290.998 369.633   4
   1   7  -3 615.547 506.543   5
   1   7  -3 262.463 271.570   7
   1   7  -3-210.272 667.344   3
   1   7  -3 120.781 342.716   2
   1  -7  -2 74654.8 2720.06   9
  -1   7   2 77207.1 2985.93   2
  -1   7   2 89188.8 2520.50   4
   1   7  -2 74317.4 2840.13   5
   1   7  -2 85835.6 2607.79   2
   1   7  -2 77747.9 3073.91   3
   1   7  -2 79240.9 2548.48   7
  -1   7   1 28203.4 1769.18   2
  -1   7   1 22643.7 1158.89   4
   1   7  -1 27168.5 1881.98   3
   1  -7  -1 25168.1 1665.74   9
   1   7  -1 28551.7 1630.32   2
   1   7  -1 23594.7 1194.24   4
   1   7  -1 26976.6 1797.92   5
   1  -7   0 1888.89 608.288   9
   1   7   0 1750.60 674.269   5
   1   7   0 2567.64 622.258   2
   1   7   0 2166.92 713.402   3
  -1   7   0 2197.60 592.243   5
   1   7   0 1399.75 427.800   4
  -1   7   0 1958.07 561.985   2
   1   7   1 10575.3 982.018   4
  -1   7  -1 9874.85 989.087   2
   1  -7   1 9633.21 1101.86   9
   1   7   1 8610.80 1059.45   2
  -1   7  -1 10362.6 926.897   5
   1   7   1 10275.2 1223.21   5
   1  -7   2 12482.6 1282.91   9
  -1   7  -2 15268.8 1042.24   5
   1   7   2 12480.2 1183.03   4
   1   7   2 13849.0 1388.89   2
  -1   7  -2 12956.6 1201.87   3
  -1   7  -2 14638.3 1055.46   2
   1   7   2 13032.7 1389.22   5
   1   7   3 13590.2 1396.49   2
   1   7   3 12535.5 1262.33   4
   1  -7   3 13034.5 545.104  24
  -1  -7  -3 12776.4 600.254  14
  -1   7  -3 12963.4 1172.36   3
  -1  -7  -3 12905.7 568.016  27
   1  -7   3 12296.6 1291.97   9
   1   7   4 35342.2 2165.32   4
  -1  -7  -4 34661.6 1025.84  14
  -1  -7  -4 37591.4 963.776  27
   1   7   4 35848.3 2228.73   2
   1  -7   4 35308.3 920.689  24
   1  -7   4 32357.5 832.459  27
  -1  -7  -4 37320.2 1021.79  29
  -1   7  -4 32646.0 1737.80   3
  -1  -7  -5 611.348 166.499  27
   1  -7   5 449.387 132.839  24
   1   7   5 652.240 695.795   2
   1  -7   5 235.012 174.242  16
  -1  -7  -5 539.829 176.288  14
   1  -7   5 396.653 150.932  27
  -1  -7  -5 468.297 171.022  29
   1   7   5 313.692 618.971   4
   1  -7   5 573.281 169.577  15
  -1   7  -5 155.391 518.581   3
   1  -7   6 9556.76 491.919  15
  -1  -7  -6 10290.6 626.398  29
   1  -7   6 9055.58 580.522  16
   1  -7   6 10042.2 522.601  24
   1   7   6 10749.3 1396.59   2
  -1  -7  -6 9722.67 517.665  27
  -1  -7  -6 9741.60 1321.41   1
   1   7   6 8873.67 1315.98   4
  -1  -7  -6 9713.42 586.070  14
  -1  -7  -7 11988.8 1373.69   1
  -1  -7  -7 12202.8 581.108  27
   1  -7   7 11391.2 691.507  16
  -1  -7  -7 12401.3 681.526  14
   1  -7   7 11615.1 570.256  24
   1   7   7 11406.5 1345.88   2
   1   7   7 11891.5 575.090  18
   1  -7   7 12161.2 587.385  15
   1   7   7 11776.3 1452.10   4
  -1  -7  -7 11857.9 704.141  29
   1  -7   8 19473.4 757.447  15
  -1  -7  -8 19456.6 725.439  27
   1   7   8 19919.2 1695.43   2
  -1  -7  -8 20357.0 861.518  14
   1   7   8 19278.5 752.723  18
  -1  -7  -8 19065.8 917.603  29
  -1  -7  -8 21904.3 1796.57   1
   1   7   8 19692.4 853.170  16
   1  -7   8 17919.0 904.305  16
   1  -7   8 19553.1 728.300  24
   1  -7   9 3068.00 303.102  24
   1   7   9 3772.24 997.688   4
  -1  -7  -9 3533.34 441.898  29
   1   7   9 3468.87 403.675  22
   1   7   9 3551.67 368.312  18
  -1  -7  -9 3693.16 319.521  27
  -1  -7  -9 4131.76 1013.90   1
   1  -7   9 3287.99 346.914  15
   1   7   9 3422.84 406.665  16
   1  -7   9 3097.14 438.174  16
   1   7  10 17774.0 918.954  13
   1   7  10 17874.0 823.018  16
   1  -7  10 17348.9 923.284  16
   1   7  10 16829.1 839.357  22
   1   7  10 18557.2 760.689  18
  -1  -7 -10 16448.3 889.608  29
   1  -7  11 3776.25 485.317  16
  -1  -7 -11 4056.35 489.275  29
   1   7  11 3766.95 403.437  16
   1   7  11 4027.87 367.466  18
   1   7  11 3819.68 429.946  22
   1   7  11 3403.20 464.564  13
   1   7  11 3557.84 440.466  28
   1   7  12 4242.21 422.164  15
   1   7  12 3559.24 408.142  22
   1   7  12 3951.30 464.602  13
   1   7  12 3897.39 427.875  28
   1   7  12 4645.41 356.692  18
   1  -7  12 3916.55 468.999  16
   1   7  12 3803.77 371.007  16
  -1  -7 -12 3613.05 422.334  29
   1   7  13 6207.12 359.904  18
   1   7  13 6000.27 438.951  15
  -1  -7 -13 6458.62 484.662  29
   1   7  13 5997.42 514.437  11
   1   7  13 6087.91 414.654  16
   1  -7  13 5834.67 508.504  16
   1   7  13 5982.46 496.360  13
   1   7  13 5708.03 458.743  28
   1   7  14 1458.07 246.858  11
  -1  -7 -14 1636.36 266.700  17
   1   7  14 1497.98 201.079  15
   1   7  14 1401.88 221.331  28
  -1  -7 -14 1064.46 198.000  29
   1   7  14 1779.22 172.159  18
   1   7  14 1241.58 171.881  16
   1   7  14 1701.84 271.976  13
   1  -7  14 1418.19 252.338  16
   1   7  15 215.180 121.997  11
   1   7  15 452.717 143.363  13
  -1  -7 -15 416.066 130.036  29
   1   7  15 206.278 101.348  30
  -1  -7 -15 414.571 140.797  17
   1   7  15 327.520 117.876  16
  -1   8  15 234.219 130.311  11
  -1   8  15 257.801 108.385  13
  -1   8  15 281.498 129.623  30
   1  -8 -15 178.324 115.988  17
  -1   8  15 369.197 149.301  15
  -1   8  14 80.4541 124.635  13
   1  -8 -14 177.709 95.4883  29
  -1   8  14 72.4274 149.531  15
  -1   8  14 412.061 168.186  11
  -1   8  14 285.921 154.164  28
   1  -8 -14 133.960 143.601  17
  -1  -8  14-171.706 128.193  15
  -1   8  14 141.401 141.292  30
  -1  -8  13 7816.58 484.548  15
   1  -8 -13 7855.86 451.657  29
  -1   8  13 7540.86 532.603  15
  -1   8  13 7426.94 514.502  28
   1  -8 -13 7103.73 509.232  17
  -1   8  13 7434.27 519.479  11
  -1   8  13 7472.74 470.691  13
  -1  -8  12 13579.8 699.180  15
  -1   8  12 13008.5 743.454  15
  -1   8  12 13496.2 737.206  28
  -1   8  12 13949.7 736.656  11
   1  -8 -12 12395.7 721.429  17
  -1   8  12 12772.0 658.577  13
   1  -8 -12 13965.8 660.916  29
  -1  -8  11 20680.8 923.217  15
  -1   8  11 21129.3 937.509  28
  -1  -8  11 20808.8 754.326  24
  -1   8  11 21358.4 658.553  16
   1  -8 -11 20119.9 948.649  17
   1  -8 -11 21501.3 891.616  29
  -1   8  11 21100.1 870.269  13
   1  -8 -10 528.807 228.086  29
  -1   8  10 400.544 234.662  13
  -1  -8  10 297.670 234.307  15
  -1  -8  10 476.305 200.373  24
   1  -8 -10 329.153 262.805  17
  -1   8  10 423.810 171.347  16
  -1   8  10 315.591 153.104  22
  -1  -8   9 1702.51 283.208  24
  -1   8   9 1040.46 208.583  22
  -1  -8   9 1319.14 315.771  15
   1  -8  -9 1627.02 342.342  17
   1  -8  -9 1645.13 324.783  29
  -1   8   9 1684.63 262.504  16
  -1   8   8-115.804 164.122  22
   1  -8  -8 123.309 209.505  29
  -1   8   8 142.619 164.041  16
  -1  -8   8 219.592 252.581  15
  -1  -8   8 307.073 192.618  24
  -1   8   8-261.207 918.986   2
  -1   8   8-1054.40 547.669   4
   1  -8  -8 407.145 278.743  17
   1  -8  -8 7.42642 149.257  27
  -1  -8   7 8133.02 625.382  15
   1  -8  -7 9025.78 644.597  17
  -1   8   7 9752.36 1293.37   2
   1  -8  -7 8565.04 480.401  27
   1  -8  -7 9299.82 628.031  29
   1  -8  -6 24014.4 813.957  27
  -1   8   6 22840.5 1916.11   2
  -1  -8   6 22872.8 980.214  15
  -1   8   6 24308.8 1769.75   4
   1   8  -6 23826.8 1712.34   3
   1  -8  -6 21598.0 905.754  17
   1  -8  -6 20876.0 893.090  29
  -1   8   5 687.154 659.478   4
  -1  -8   5 115.295 143.028  23
   1   8  -5 899.332 605.752   3
  -1  -8   5 17.9824 199.755  15
  -1  -8   5 307.194 142.527  27
   1  -8  -5-162.463 151.833  27
   1  -8  -5 175.424 195.120  17
   1  -8  -5 101.665 162.419  29
  -1   8   4 1551.64 787.428   2
   1   8  -4 1177.57 574.753   5
   1  -8  -4 654.409 201.805  17
   1  -8  -4 1236.20 176.945  24
  -1   8   4 2015.90 567.261   4
   1  -8  -4 1467.71 257.150  29
   1   8  -4 1912.56 788.166   3
   1  -8  -4 1242.01 194.302  27
  -1  -8   4 1340.42 295.745  15
  -1  -8   4 1416.10 253.077  23
  -1  -8   4 1038.49 175.212  27
   1   8  -3 702.794 474.866   7
   1   8  -3 903.256 719.210   3
   1  -8  -3 896.209 201.848  29
  -1  -8   3 804.435 172.719  27
   1   8  -3 849.898 535.312   5
  -1  -8   3 1156.98 216.069  24
  -1  -8   3 896.972 247.782  15
   1  -8  -3 522.563 490.549   9
  -1   8   3-441.368 634.727   4
  -1   8   3 523.204 708.538   2
   1  -8  -3 980.453 217.055  17
   1  -8  -3 832.759 172.233  27
  -1  -8   3 426.012 148.106  23
   1  -8  -3 895.098 168.911  24
   1   8  -2 978.264 416.227   7
   1  -8  -2 492.696 160.813  27
   1  -8  -2 143.484 346.273   9
   1   8  -2 1058.11 564.641   2
  -1  -8   2 482.070 153.526  27
   1   8  -2 535.059 638.759   3
   1  -8  -2 537.705 180.066  17
   1  -8  -2 474.432 156.502  24
  -1  -8   2 430.719 180.001  23
  -1  -8   2 35.3581 132.566  29
  -1   8   2 1014.89 757.221   2
   1  -8  -2 416.592 152.281  29
   1   8  -2 113.642 619.005   5
  -1  -8   2 514.812 162.931  24
  -1   8   1 574.389 616.852   5
   1   8  -1 1137.27 784.432   3
   1   8  -1 878.942 600.666   5
  -1  -8   1 522.607 121.464  24
   1  -8  -1 723.152 187.866  29
  -1  -8   1 639.896 196.139  23
  -1   8   1 905.352 678.236   2
  -1  -8   1 594.017 159.512  27
   1  -8  -1 389.211 115.053  24
  -1  -8   1 752.745 172.116  29
   1   8  -1-111.621 546.628   7
   1  -8  -1 607.849 163.861  27
   1  -8  -1 1568.89 491.378   9
   1   8  -1 456.069 559.173   2
  -1  -8   1 578.907 166.923  14
   1  -8  -1 672.983 183.770  17
   1  -8   0 238.789 149.263  29
   1   8   0 220.720 631.842   5
  -1   8   0-179.230 509.799   5
   1   8   0 421.398 617.314   3
  -1  -8   0 107.461 118.853  29
   1  -8   0 429.136 583.756   9
  -1  -8   0-57.5516 144.401  27
   1   8   0 794.367 602.317   2
  -1  -8   0 400.368 165.886  23
  -1  -8   0 370.451 184.937  14
   1  -8   0 74.1235 105.646  24
  -1  -8   0 40.1172 113.567  24
  -1   8   0-609.115 662.422   2
   1  -8   0 187.023 145.553  27
  -1   8  -1 27337.3 1536.12   5
   1   8   1 24427.8 1463.52   4
   1  -8   1 25894.1 1850.03   9
   1   8   1 32247.7 2229.27   3
  -1  -8  -1 27935.1 930.855  14
   1  -8   1 29793.9 944.537  29
  -1  -8  -1 30194.2 888.071  29
  -1  -8  -1 30062.3 761.278  24
   1  -8   1 28784.0 895.043  24
   1   8   1 33065.3 2083.54   2
   1   8   1 28930.3 2085.44   5
  -1   8  -1 29113.5 1975.29   3
   1  -8   1 31575.1 952.434  27
  -1  -8  -1 32728.3 993.231  27
  -1   8  -1 32487.5 1784.41   2
   1   8   2 24574.4 1917.96   5
   1  -8   2 25466.9 1876.89   9
   1  -8   2 26992.3 869.786  27
  -1  -8  -2 27186.8 935.144  14
  -1  -8  -2 27248.2 657.145  24
  -1  -8  -2 28336.1 911.910  29
   1   8   2 26019.3 1986.36   2
   1  -8   2 27288.5 893.854  24
  -1   8  -2 25346.6 1801.28   3
  -1  -8  -2 26160.9 911.921  27
   1   8   2 28594.4 1752.42   4
   1  -8   3 6255.56 437.246  27
   1   8   3 6512.86 1234.24   2
   1  -8   3 5294.71 421.309  24
  -1  -8  -3 5117.89 442.428  14
  -1   8  -3 4706.04 884.180   3
   1   8   3 4962.57 965.282   4
   1   8   3 7387.76 1168.63   5
  -1  -8  -3 5481.70 438.137  29
  -1  -8  -3 5951.40 456.552  27
  -1  -8  -3 6507.84 383.405  17
  -1  -8  -4 6057.83 458.217  27
  -1  -8  -4 6456.54 512.088  14
   1  -8   4 7079.24 492.193  24
  -1   8  -4 7465.68 983.421   3
  -1  -8  -4 6469.95 499.410  29
   1   8   4 5877.27 1129.37   2
   1  -8   4 6353.18 441.818  27
  -1  -8  -4 5856.52 415.858  17
   1   8   4 4803.54 923.621   5
   1   8   4 7612.78 1150.66   4
   1   8   5 32464.8 2258.79   2
   1  -8   5 32989.3 980.093  27
  -1  -8  -5 32731.4 1032.48  17
  -1  -8  -5 33597.7 1141.94  29
  -1  -8  -5 31775.6 1042.01  27
   1   8   5 35352.7 2260.82   4
   1  -8   5 35031.2 1029.95  15
  -1  -8  -5 33335.1 1151.30  14
   1  -8   5 34584.3 1067.51  24
   1   8   6 6730.19 962.670   4
   1  -8   6 4759.10 425.859  24
   1  -8   6 4988.65 424.741  15
  -1  -8  -6 4464.84 466.336  14
  -1  -8  -6 4112.84 465.827  29
  -1  -8  -6 4858.65 437.428  27
   1   8   6 4635.29 388.467  18
   1   8   6 5461.02 979.804   2
  -1  -8  -7 77299.7 1559.45  27
   1   8   7 80221.7 1493.20  18
  -1  -8  -7 75531.5 1743.34  14
   1   8   7 79504.2 3392.00   4
   1  -8   7 76470.3 1580.16  24
   1  -8   7 77001.7 1548.38  15
  -1  -8  -7 80983.8 1890.48  29
  -1  -8  -8 3794.66 462.948  29
   1  -8   8 4145.46 376.789  15
   1  -8   8 4488.87 386.892  24
  -1  -8  -8 3753.91 353.824  27
   1   8   8 4286.16 443.063  16
   1   8   8 3593.20 398.269  22
   1   8   8 3916.66 371.980  18
   1   8   9 9304.15 599.287  16
   1  -8   9 9700.89 532.009  24
   1   8   9 9155.43 522.975  18
  -1  -8  -9 10043.0 504.633  27
   1   8   9 9889.01 625.141  22
  -1  -8  -9 8290.42 653.281  29
  -1  -8 -10 7022.66 591.859  29
   1   8  10 6854.93 434.107  18
   1   8  10 6535.79 578.361  13
   1   8  10 7134.93 518.746  16
   1   8  10 6990.28 527.599  22
  -1  -8 -11 84.1810 229.720  29
   1   8  11 156.257 170.599  16
   1   8  11 19.0112 145.794  18
  -1  -8 -11 35.0938 229.004  17
   1   8  11 198.239 215.055  28
   1   8  11 250.623 252.080  13
   1   8  11 50.1551 170.230  22
   1   8  12 8596.42 539.783  15
   1   8  12 8425.68 473.230  16
   1   8  12 8005.66 530.230  28
   1   8  12 8130.41 557.506  13
   1   8  12 8341.54 505.077  22
  -1  -8 -12 9159.95 576.358  29
   1   8  12 9006.39 389.873  18
  -1  -8 -12 7861.38 554.794  17
   1   8  13 1193.99 211.736  28
   1   8  13 1197.50 183.339  16
   1   8  13 1521.32 240.240  13
   1   8  13 1083.60 201.979  15
   1   8  13 1253.33 249.005  11
  -1  -8 -13 1121.64 228.682  17
  -1  -8 -13 1115.61 195.474  29
  -1  -8 -14 821.727 158.833  17
   1   8  14 926.936 149.418  28
  -1  -8 -14 989.089 160.239  29
   1   8  14 1066.35 172.150  15
   1   8  14 809.250 164.417  13
   1   8  14 1092.01 186.123  11
   1   8  14 874.271 138.911  16
  -1   9  14 3101.39 248.569  28
   1  -9 -14 3411.15 190.227  29
  -1   9  14 3268.56 265.461  15
  -1   9  14 3912.11 221.312  13
   1  -9 -14 3511.75 265.945  17
  -1   9  14 3429.36 264.615  11
  -1   9  14 3749.23 268.650  30
  -1   9  13 863.949 191.247  15
  -1   9  13 681.575 158.623  28
  -1   9  13 805.961 150.637  13
   1  -9 -13 802.626 143.937  29
  -1   9  13 967.604 196.128  11
   1  -9 -13 646.667 167.805  17
  -1   9  12 6440.23 462.715  28
  -1   9  12 6467.62 451.815  11
   1  -9 -12 6259.28 419.037  29
  -1  -9  12 6146.15 427.555  15
  -1   9  12 6164.88 475.758  15
  -1   9  12 6582.26 410.331  13
   1  -9 -12 6350.49 464.137  17
  -1  -9  11 5231.18 451.431  15
   1  -9 -11 5328.05 475.599  17
   1  -9 -11 4208.74 402.488  29
  -1  -9  11 5568.88 379.196  24
  -1   9  11 5131.88 409.448  13
  -1   9  11 4858.92 457.956  28
  -1  -9  10 1163.22 232.956  24
  -1  -9  10 1149.90 284.690  15
   1  -9 -10 1281.08 290.197  29
  -1   9  10 1580.42 292.643  13
   1  -9 -10 1489.41 355.035  17
   1  -9  -9 12479.8 742.740  17
  -1   9   9 11946.4 512.561  16
  -1  -9   9 12218.9 747.907  15
   1  -9  -9 12945.6 731.823  29
  -1   9   9 12447.7 653.501  13
  -1  -9   9 11903.0 650.916  24
   1  -9  -8-14.8787 225.135  29
  -1  -9   8 33.3990 236.336  15
   1  -9  -8 266.240 256.391  17
  -1  -9   8 16.6657 195.512  24
  -1   9   8 161.622 143.363  16
   1  -9  -8-78.1249 142.243  27
  -1  -9   7 1548.93 300.850  24
   1  -9  -7 2017.25 364.187  17
  -1  -9   7 1846.61 358.464  15
   1  -9  -7 1802.95 270.552  27
   1  -9  -7 1576.72 340.403  29
   1  -9  -6 3147.22 344.435  27
   1   9  -6 3782.96 788.251   3
   1  -9  -6 3618.65 417.847  17
  -1  -9   6 3880.94 470.104  15
   1  -9  -6 3550.26 424.177  29
  -1  -9   6 3238.69 410.357  24
  -1   9   6 3313.60 971.884   2
   1  -9  -5 9768.08 641.025  17
   1  -9  -5 9660.70 579.905  27
   1   9  -5 12124.4 1247.95   3
  -1  -9   5 10617.1 553.276  27
  -1   9   5 11020.3 1322.80   2
   1  -9  -5 9342.88 650.017  29
  -1  -9   5 10071.2 641.168  24
  -1  -9   4 5425.86 418.133  27
   1  -9  -4 5701.07 465.199  27
  -1  -9   4 4651.88 463.309  24
  -1  -9   4 5736.22 459.851  23
   1  -9  -4 5502.82 501.248  29
   1  -9  -4 5776.66 493.289  17
   1   9  -3-25.3504 432.556   5
  -1   9   3 1773.42 418.142   2
   1  -9  -3 1462.90 257.563  24
  -1  -9   3 1477.25 280.295  23
  -1  -9   3 1572.91 307.011  24
  -1  -9   3 1298.64 253.082  27
  -1   9   3 1558.39 523.461   5
   1  -9  -3 1473.28 305.773  29
   1  -9  -3 1458.51 280.308  17
   1  -9  -3 1385.68 278.125  27
   1  -9  -2 19455.6 1535.06   9
  -1  -9   2 22124.8 872.552  27
   1  -9  -2 22485.5 834.506  17
  -1   9   2 24287.1 1812.33   2
  -1  -9   2 22059.0 865.736  24
   1   9  -2 23416.5 1652.75   5
   1  -9  -2 23749.3 954.762  29
  -1   9   2 23036.5 1649.91   5
   1  -9  -2 22205.7 809.466  24
   1   9  -2 23112.1 1911.72   3
   1  -9  -2 21526.4 887.527  27
  -1   9   1 13023.4 1373.72   3
   1   9  -1 13799.5 1424.30   3
  -1  -9   1 10970.5 606.860  24
   1   9  -1 14423.3 1237.34   2
   1  -9  -1 11787.5 624.442  24
   1  -9  -1 11866.4 594.001  17
  -1   9   1 12064.7 1177.18   5
   1  -9  -1 13195.8 1356.79   9
  -1  -9   1 11563.1 653.704  27
  -1  -9   1 11984.0 620.301  29
  -1   9   1 12858.1 1250.78   2
  -1  -9   1 12795.1 619.476  14
   1  -9  -1 12646.4 708.252  29
   1   9  -1 12439.5 1318.56   5
   1  -9  -1 12047.4 662.797  27
   1   9   0 3493.18 706.002   2
  -1   9   0 2952.35 601.887   3
  -1   9   0 2958.16 793.344   2
   1   9   0 4911.23 804.693   5
   1   9   0 3939.36 826.008   3
   1  -9   0 2575.47 322.731  24
   1  -9   0 2423.10 883.057   9
   1  -9   0 3372.31 370.316  27
  -1  -9   0 3720.69 356.763  24
  -1  -9   0 3847.39 417.644  27
   1  -9   0 3421.76 329.682  17
  -1  -9   0 3669.91 372.822  29
   1  -9   0 3831.70 409.966  29
  -1  -9   0 3560.46 367.401  14
   1   9   1 1208.81 568.532   3
  -1  -9  -1 1227.94 270.700  27
  -1   9  -1 2028.43 663.841   2
  -1  -9  -1 1053.45 279.947  14
   1   9   1 790.940 547.260   5
   1  -9   1 967.472 237.635  24
  -1   9  -1 525.350 474.226   3
  -1  -9  -1 1486.85 236.886  24
   1   9   1 618.361 504.622   2
  -1  -9  -1 1274.99 252.024  29
   1  -9   1 894.291 228.375  27
   1   9   2 3457.56 828.217   3
   1   9   2 4013.27 780.667   5
  -1  -9  -2 2882.13 387.343  14
  -1  -9  -2 3230.62 286.432  24
   1  -9   2 3020.27 363.245  27
   1   9   2 2402.10 545.459   2
  -1  -9  -2 2818.27 364.478  27
   1  -9   2 2836.37 361.020  24
  -1  -9  -2 2893.02 354.471  29
  -1   9  -2 3326.09 710.641   3
   1   9   3 2325.54 616.003   5
  -1   9  -3-1776.77 434.851   3
  -1  -9  -3 514.522 293.390  14
  -1  -9  -3 125.995 186.701  27
   1   9   3 517.175 548.485   2
   1   9   3 1020.90 628.872   3
   1  -9   3 57.6148 198.497  27
   1  -9   3 186.722 196.335  24
  -1  -9  -3-121.074 211.658  29
  -1  -9  -4-15.0542 196.643  27
   1   9   4 149.773 368.118   5
   1  -9   4 27.7341 195.324  27
  -1  -9  -4-7.14655 241.237  14
  -1  -9  -4 50.6887 180.047  17
   1  -9   4 171.483 184.712  24
  -1  -9  -4-72.1917 210.483  29
  -1  -9  -5 515.216 208.025  27
  -1  -9  -5 920.244 288.807  29
   1   9   5 1100.24 700.319   4
   1   9   5-29.5947 790.733   2
   1   9   5 509.662 763.747   5
   1  -9   5 674.706 232.557  27
  -1  -9  -5 828.446 325.034  14
   1  -9   5 551.087 222.135  24
  -1  -9  -5 585.935 215.870  17
   1   9   6 26559.9 860.198  18
  -1  -9  -6 24691.0 961.040  17
  -1  -9  -6 24423.9 931.072  27
  -1  -9  -6 24790.9 1064.52  14
   1  -9   6 24854.6 976.439  24
  -1  -9  -6 26363.7 1076.16  29
   1  -9   7 4025.26 416.864  24
  -1  -9  -7 3504.72 356.071  27
  -1  -9  -7 4130.52 480.685  29
  -1  -9  -7 3775.87 429.619  17
   1   9   7 3932.11 350.119  18
   1   9   8 5993.48 459.548  22
  -1  -9  -8 6018.42 559.269  29
   1   9   8 4764.08 439.212  16
  -1  -9  -8 5547.52 508.684  17
  -1  -9  -8 5252.63 400.227  27
   1   9   8 6056.04 401.679  18
   1  -9   8 5594.47 438.714  24
  -1  -9  -9 1253.63 305.435  17
   1   9   9 654.450 213.996  16
   1   9   9 981.606 204.973  18
  -1  -9  -9 1033.00 328.562  29
   1   9   9 870.731 219.051  22
  -1  -9  -9 799.518 157.265  27
   1  -9   9 1176.56 217.601  24
   1  -9  10 1568.79 197.883  24
  -1  -9 -10 1809.77 326.015  29
  -1  -9 -10 1801.24 303.319  17
   1   9  10 1628.83 248.997  22
   1   9  10 1589.78 307.042  13
   1   9  10 1819.84 267.869  16
   1   9  11-35.6443 202.550  13
   1   9  11-105.790 132.233  16
   1   9  11-88.5459 129.845  22
  -1  -9 -11-74.3696 183.909  17
  -1  -9 -11-12.1771 173.227  29
   1   9  11 161.166 198.645  28
  -1  -9 -12 9543.15 498.243  17
   1   9  12 9769.07 484.794  15
   1   9  12 9830.50 413.326  16
   1   9  12 10592.1 531.766  13
   1   9  12 9678.33 506.834  28
  -1  -9 -12 10931.7 537.995  29
   1   9  12 10521.5 545.101  11
   1   9  13 554.595 158.341  11
  -1  -9 -13 367.480 127.674  17
   1   9  13 341.282 96.8576  16
   1   9  13 288.489 124.907  15
   1   9  13 558.596 131.813  28
  -1  -9 -13 628.917 147.360  29
   1   9  13 838.886 167.094  13
   1 -10 -13 280.626 71.3426  29
  -1  10  13 180.650 58.9018  30
  -1  10  13 287.177 129.964  15
   1 -10 -13 202.694 121.416  17
  -1  10  13 83.7273 97.4502  28
  -1  10  12 2164.99 232.514  28
   1 -10 -12 2495.51 227.533  29
  -1  10  12 2251.11 246.920  15
  -1  10  12 2599.60 213.579  13
   1 -10 -12 2473.40 245.468  17
  -1  10  12 2190.38 222.051  11
  -1  10  11 1334.61 206.504  11
  -1  10  11 1559.88 192.782  13
   1 -10 -11 1130.78 230.068  17
  -1  10  11 1204.63 219.347  28
   1 -10 -11 1589.30 229.888  29
  -1 -10  11 1451.53 175.160  24
  -1  10  11 1192.33 245.424  15
  -1 -10  10 1728.03 236.256  24
  -1  10  10 2084.84 245.147  13
   1 -10 -10 1716.11 293.315  17
   1 -10 -10 1827.32 282.185  29
   1 -10  -9 6013.27 493.912  29
  -1  10   9 6798.07 431.603  13
  -1 -10   9 6199.90 453.005  24
   1 -10  -9 6170.69 494.479  17
  -1 -10   8 4195.26 415.208  24
   1 -10  -8 4165.81 312.940  27
   1 -10  -8 3798.44 424.439  29
   1 -10  -8 3883.35 417.325  17
  -1  10   7 2462.10 259.297  16
   1 -10  -7 2840.25 408.238  29
   1 -10  -7 2576.97 292.192  27
  -1 -10   7 2689.14 375.613  24
   1 -10  -7 3453.25 419.102  17
   1 -10  -6 205.766 228.055  17
  -1 -10   6 40.4767 261.808  24
   1 -10  -6 102.981 171.827  27
   1 -10  -6 282.877 239.049  29
  -1 -10   5 2810.68 391.622  24
   1 -10  -5 2194.08 361.222  29
  -1 -10   5 3096.31 328.316  27
   1 -10  -5 2556.94 340.311  27
   1 -10  -5 2538.29 360.988  17
  -1 -10   4 5065.69 433.351  27
  -1 -10   4 4965.77 479.215  24
   1 -10  -4 5645.58 535.771  29
   1 -10  -4 5494.35 472.419  17
   1 -10  -4 4798.75 452.394  27
   1 -10  -3 11476.5 655.752  17
   1 -10  -3 12055.2 604.719  24
  -1 -10   3 12152.3 667.064  27
   1 -10  -3 12139.9 695.274  27
   1 -10  -3 11427.6 725.894  29
  -1 -10   3 11660.8 690.489  24
   1 -10  -2 6224.20 531.276  27
   1 -10  -2 6977.73 584.878  29
  -1 -10   2 6106.53 506.195  27
   1 -10  -2 7343.66 508.558  24
  -1 -10   2 6461.11 513.964  24
   1 -10  -1 10820.5 624.939  24
  -1  10   1 9868.44 1123.28   2
  -1 -10   1 11422.8 613.586  14
   1 -10  -1 11474.0 700.691  29
  -1 -10   1 11249.5 686.687  27
  -1 -10   1 11043.0 629.485  24
   1 -10  -1 10935.7 679.608  27
  -1 -10   0 9784.18 564.080  24
  -1 -10   0 11437.0 654.229  14
  -1 -10   0 9999.13 659.072  27
   1 -10   0 11385.2 696.942  27
   1  10   0 10986.6 1223.20   5
  -1 -10   0 10042.2 621.278  29
   1 -10   0 11063.2 644.585  24
  -1 -10  -1 509.632 254.823  14
  -1 -10  -1 434.250 245.886  27
   1 -10   1 729.572 268.694  27
  -1 -10  -1 712.639 224.717  29
  -1 -10  -1 1020.54 228.145  24
   1 -10   1 582.436 247.163  24
  -1 -10  -2 120.816 232.532  14
  -1 -10  -2 212.803 194.749  29
  -1 -10  -2 419.420 261.459  27
   1 -10   2 318.464 224.029  24
   1 -10   2 197.828 217.915  27
  -1 -10  -2 387.788 142.785  24
  -1 -10  -3 2697.79 379.887  27
  -1 -10  -3 3347.06 436.018  14
   1 -10   3 2907.14 379.249  24
   1 -10   3 2892.18 380.507  27
  -1 -10  -3 3244.89 412.036  29
   1 -10   4 9531.47 639.061  24
   1 -10   4 9890.16 610.570  27
  -1 -10  -4 9075.05 644.744  29
  -1 -10  -4 8614.43 611.853  27
  -1 -10  -4 10097.3 704.030  14
  -1 -10  -5 1924.46 284.442  17
  -1 -10  -5 2408.50 338.091  27
   1  10   5 2990.50 295.615  18
  -1 -10  -5 1872.01 339.661  29
   1 -10   5 2311.10 349.350  24
  -1 -10  -6 481.023 267.583  29
   1 -10   6 544.252 235.056  24
  -1 -10  -6 695.679 236.628  17
  -1 -10  -6 547.595 214.335  27
   1  10   6 617.320 174.377  18
   1  10   7 651.121 250.025  16
   1  10   7 631.203 181.256  22
  -1 -10  -7 983.721 296.998  29
   1 -10   7 1092.29 249.685  24
  -1 -10  -7 866.172 225.078  27
  -1 -10  -7 660.048 210.553  17
   1  10   8 2218.71 274.501  22
   1  10   8 1544.20 269.700  16
  -1 -10  -8 2342.01 267.243  27
   1 -10   8 1869.61 264.117  24
  -1 -10  -8 1783.79 315.346  29
  -1 -10  -8 1768.24 276.045  17
   1  10   9 332.273 159.683  16
  -1 -10  -9 60.0622 107.312  27
   1  10   9 264.061 123.638  22
   1  10   9 618.157 233.605  13
   1 -10   9 46.0663 115.032  24
  -1 -10  -9 502.012 229.249  29
  -1 -10  -9 284.508 178.303  17
  -1 -10 -10 9008.86 532.683  29
   1  10  10 9173.35 430.798  16
   1  10  10 9181.48 399.478  22
   1  10  10 8337.96 497.599  13
   1  10  10 8248.31 513.787  28
  -1 -10 -10 7778.75 448.035  17
   1  10  11 4863.53 336.752  15
   1  10  11 5221.54 354.979  28
   1  10  11 5211.50 347.415  13
   1  10  11 5223.03 270.560  16
  -1 -10 -11 5288.61 354.747  29
  -1 -10 -11 4793.96 330.429  17
   1  10  12 346.392 127.520  15
   1  10  12 122.841 125.243  11
   1  10  12 113.355 113.379  28
   1  10  12 303.948 131.358  13
  -1 -10 -12 323.815 114.651  29
  -1 -10 -12 111.965 101.659  17
   1 -11 -11 81.8040 102.390  29
  -1  11  11 98.4900 105.714  28
  -1  11  11 224.684 143.352  15
   1 -11 -11 215.535 140.418  17
   1  11 -11 29.5231 72.9475  21
  -1  11  10 1143.82 188.423  28
  -1 -11  10 1214.80 157.903  24
  -1  11  10 1284.96 172.897  11
   1 -11 -10 1075.64 184.214  17
   1 -11 -10 1142.16 183.710  29
  -1  11  10 1068.51 145.897  13
  -1 -11   9 2494.53 257.996  24
   1 -11  -9 1916.48 267.297  29
  -1  11   9 2716.75 208.826  11
  -1  11   9 2564.53 202.990  13
   1 -11  -9 1878.42 245.343  17
   1 -11  -8 3425.88 365.469  29
   1 -11  -8 3493.53 347.546  17
  -1 -11   8 3779.67 343.345  24
  -1  11   8 3529.06 258.275  13
   1 -11  -8 4004.52 263.241  27
   1 -11  -7 132.484 193.383  29
   1 -11  -7 268.547 176.745  17
   1 -11  -7 269.323 150.575  27
  -1 -11   7 126.871 180.405  24
  -1  11   7 269.471 141.898  13
   1 -11  -6 6573.44 439.469  27
   1 -11  -6 5916.99 447.396  17
  -1 -11   6 5958.66 498.223  24
   1 -11  -6 5693.06 486.735  29
  -1 -11   5 169.641 125.150  27
  -1 -11   5-229.756 247.085  24
   1 -11  -5 173.857 151.931  17
   1 -11  -5 59.4136 236.721  29
   1 -11  -5 92.1501 148.287  27
   1 -11  -4 17053.1 848.157  29
   1 -11  -4 16259.8 766.336  27
  -1 -11   4 16720.8 801.751  24
  -1 -11   4 15660.0 696.130  27
   1 -11  -4 15418.8 699.418  17
   1 -11  -3 8933.94 640.499  29
  -1 -11   3 7435.42 525.460  27
   1 -11  -3 8343.46 587.587  27
  -1 -11   3 8261.42 568.923  24
   1 -11  -2 55.0340 171.575  17
   1 -11  -2 230.973 247.282  27
  -1 -11   2 236.069 207.955  27
  -1 -11   2 39.9206 181.462  24
   1 -11  -1 4285.58 409.560  24
   1 -11  -1 4684.12 482.124  27
  -1 -11   1 4182.60 430.894  27
  -1 -11   1 4382.52 417.115  24
   1 -11   0 6064.26 516.746  27
   1 -11   0 5871.28 485.515  24
  -1 -11   0 5573.45 434.873  24
  -1 -11   0 5628.70 514.673  27
   1 -11   1 797.555 241.293  24
  -1 -11  -1 543.691 169.208  24
  -1 -11  -1 205.098 234.836  27
   1 -11   1 469.192 254.328  27
  -1 -11  -2 3792.16 411.670  29
   1 -11   2 4355.73 440.848  24
   1 -11   2 4143.31 429.584  27
  -1 -11  -2 4718.18 473.949  27
  -1 -11  -2 3582.13 299.153  24
  -1 -11  -3 4386.14 461.905  27
   1 -11   3 4166.96 419.216  27
  -1 -11  -3 4594.42 453.792  29
   1 -11   3 4224.30 455.591  24
   1 -11   4 9395.25 609.942  24
  -1 -11  -4 8369.53 577.231  27
  -1 -11  -4 7524.91 547.390  29
  -1 -11  -5 1790.98 296.025  27
  -1 -11  -5 1782.04 290.341  29
   1 -11   5 1842.25 307.803  24
  -1 -11  -6 122.242 180.690  29
  -1 -11  -6 39.0486 164.142  27
   1  11   6-143.032 132.955  22
   1 -11   6 29.5891 186.715  24
   1  11   7-133.003 184.748  16
  -1 -11  -7 80.0475 158.820  29
  -1 -11  -7 234.685 145.716  27
   1 -11   7-47.6661 165.599  24
  -1 -11  -7 224.143 87.8229  17
  -1 -11  -8 1140.24 210.917  29
   1  11   8 1430.05 237.761  13
   1  11   8 1131.20 170.074  16
  -1 -11  -8 1454.54 175.901  27
   1 -11   8 1219.68 183.236  24
  -1 -11  -8 1082.10 155.607  17
   1  11   9 388.217 118.433  16
  -1 -11  -9 247.485 104.518  29
   1  11   9 141.260 139.931  13
  -1 -11 -10 1618.73 193.658  29
   1  11  10 1825.40 207.413  15
   1  11  10 1340.74 178.640  28
   1  11  10 1499.30 186.810  13
   1  11  10 1675.59 199.037  11
   1  11  11 5807.48 290.205  28
  -1 -11 -11 6874.27 286.905  29
  -1  12   9 1302.15 180.408  15
  -1  12   9 1845.10 172.008  28
  -1 -12   9 1716.20 168.257  24
   1 -12  -8-94.9546 133.254  17
  -1 -12   8-45.3641 96.9576  24
   1 -12  -7 733.315 144.220  17
  -1 -12   7 685.075 157.002  24
   1 -12  -7 748.888 133.185  27
   1 -12  -6 3965.23 290.281  27
  -1 -12   6 3241.33 309.880  24
   1 -12  -6 3406.86 253.175  17
  -1 -12   5-58.0887 161.995  24
   1 -12  -5 45.3408 135.763  27
  -1 -12   4 1295.21 239.437  24
  -1 -12   4 1426.70 196.849  27
   1 -12  -4 1491.92 243.305  27
  -1 -12   3 293.443 182.040  24
  -1 -12   3 291.000 143.820  27
   1 -12  -3 339.362 180.019  27
  -1 -12   2 1540.09 249.108  27
  -1 -12   2 1765.57 263.477  24
   1 -12  -2 1910.54 299.735  27
  -1 -12   1-3.33893 159.678  27
  -1 -12   1-74.4354 172.275  24
   1 -12  -1-14.2141 191.727  27
  -1 -12   0 652.431 176.089  24
  -1 -12   0 457.319 208.550  27
   1 -12   0 536.132 196.020  27
   1 -12   1 420.789 199.887  27
  -1 -12  -1 593.500 212.863  27
   1 -12   1 444.599 209.201  24
   1 -12   2 9686.88 560.355  24
  -1 -12  -2 9665.75 581.927  27
   1 -12   2 9244.71 542.849  27
   1 -12   3 451.415 196.711  24
  -1 -12  -3 338.950 191.649  27
  -1 -12  -4 6040.98 443.108  27
   1 -12   4 6639.71 456.593  24
   1  12   5 19957.8 637.508  16
  -1 -12  -5 18973.1 709.697  29
  -1 -12  -5 20028.1 702.075  27
   1 -12   5 19726.6 720.828  24
   1  12   6 30.4617 106.960  16
  -1 -12  -6-31.8195 106.909  29
  -1 -12  -6 192.042 112.966  27
   1 -12   6-42.7808 134.879  24
   1  12   7 927.249 143.239  16
  -1 -12  -7 1307.76 179.514  29
  -1 -12  -7 1355.06 168.177  27
   1  12   7 1202.01 180.739  13
   1  12   8 2168.16 172.481  13
  -1 -12  -8 2223.55 218.253  29
   1  12   8 2313.74 220.287  28
  -1 -13   6 1383.04 162.957  24
  -1 -13   5 14246.9 480.439  24
   1 -13  -4 474.833 128.045  27
  -1 -13   4 470.585 128.774  24
  -1 -13   3 335.975 117.081  24
   1 -13  -3 156.133 115.569  27
  -1 -13   2 9828.89 435.711  27
   1 -13  -2 10095.8 467.495  27
  -1 -13   1 1648.04 201.247  27
  -1 -13   0 467.275 139.898  27
  -1 -13  -1 5719.12 360.448  27
  -1 -13  -2-8.24327 112.086  27
  -1 -13  -3 1171.40 168.452  27
   1  13   4 5107.44 214.482  16
  -1 -13  -4 5376.23 307.357  27
  -1 -13  -5 383.083 109.724  27
  -2   0  19-40.3506 137.064  13
  -2   0  19 81.0692 116.368  15
  -2   0  18 21372.7 528.803  18
  -2   0  18 19457.4 676.013  11
  -2   0  18 18873.3 696.274  15
  -2   0  18 21216.6 482.485  16
  -2   0  18 18953.5 743.166  13
  -2   0  17 92.4342 208.095  13
  -2   0  17-126.528 185.324  15
  -2   0  17 70.9163 103.156  16
  -2   0  17 75.9811 140.605  18
  -2   0  17-7.32235 163.335  11
  -2   0  16 2352.48 296.298  16
  -2   0  16 2458.19 384.524  11
  -2   0  16 2061.29 283.510  18
  -2   0  16 2590.28 381.403  15
  -2   0  16 2629.00 427.094  13
  -2   0  15-187.076 255.506  15
  -2   0  15-295.475 272.613  11
  -2   0  15-82.9675 206.497  30
  -2   0  15-118.507 284.209  13
  -2   0  15-150.063 223.230  18
  -2   0  15 296.576 187.473  16
  -2   0  14 2326.42 321.552  16
  -2   0  14 1708.63 348.659  15
  -2   0  14 2205.64 382.980  11
  -2   0  14 1522.94 365.024  13
  -2   0  14 2086.49 332.318  30
  -2   0  14 2648.36 352.716  18
  -2   0  13 176.113 215.103  15
  -2   0  13 28.5516 160.661  30
  -2   0  13-152.404 268.956  13
  -2   0  13-206.911 262.817  11
  -2   0  13 3.90190 163.784  16
  -2   0  13 185.671 212.922  18
  -2   0  12 556.881 138.790  18
  -2   0  12 518.241 221.425  15
  -2   0  12 419.224 156.265  30
  -2   0  12 223.667 158.658  13
  -2   0  12 623.144 217.795  11
  -2   0  12 432.859 135.588  16
   2   0 -11 34.9264 576.971   3
  -2   0  11-168.111 177.423  15
  -2   0  11 126.997 138.074  11
  -2   0  11-32.1245 132.597  18
  -2   0  11-25.8565 131.962  30
   2   0 -11-268.562 467.064   6
  -2   0  11-64.9772 145.455  13
   2   0 -10 17733.8 1357.83   3
   2   0 -10 18011.5 1552.66   7
  -2   0  10 18301.6 1225.41   8
   2   0  -9 91.9383 443.541   3
   2   0  -9-76.1684 552.417   7
   2   0  -8 286.602 429.477   3
   2   0  -8 1061.14 522.955   7
   2   0  -7 139.513 422.031   3
   2   0  -7 161.437 342.022   5
   2   0  -7-148.210 407.755   7
   2   0  -6 77419.6 2187.35   5
   2   0  -6 76609.6 2178.78   7
   2   0  -6 81120.4 2271.54   3
   2   0  -5-125.115 318.095   5
   2   0  -5-114.046 349.854   3
   2   0  -5-116.339 334.890   7
   2   0  -4 914480. 5954.98   7
   2   0  -4 937047. 6471.19   3
   2   0  -3 155.400 238.305   5
   2   0  -3 33.3239 205.332   7
   2   0  -3 21.4028 316.450   3
   2   0  -2 138164. 1987.91   5
   2   0  -2 140766. 1773.73   7
   2   0  -2 133653. 1978.06   3
   2   0  -2 136191. 1920.26   2
   2   0  -1-28.7812 174.519   4
   2   0  -1-17.3839 172.819   5
   2   0  -1-11.2993 241.050   2
   2   0  -1 3.36015 191.234   3
   2   0   0 72733.1 1185.32   5
   2   0   0 69875.8 1412.25   4
   2   0   0 71623.3 1461.04   2
   2   0   0 68950.7 1268.36   8
   2   0   0 75732.1 1041.07   3
   2   0   0 74362.4 1216.25   6
   2   0   1 46.5103 201.384   8
   2   0   1-37.7722 134.569   6
   2   0   1-5.58492 187.233   4
   2   0   1-223.348 141.874   5
   2   0   1-51.8715 121.680   9
   2   0   1-72.7179 103.398   3
   2   0   1 361.758 278.898   2
   2   0   2 90846.5 1711.10   4
   2   0   2 91033.5 1755.28   2
   2   0   2 90372.1 1902.87   8
   2   0   3-26.9653 302.552   8
   2   0   3-80.0049 100.847   9
   2   0   3 58.0455 209.097   2
   2   0   3-54.1561 200.128   4
   2   0   4 31167.5 1109.79   2
   2   0   4 33348.6 1186.30   4
   2   0   4 32599.3 1423.12   8
   2   0   5 124.176 406.567   8
  -2   0  -5-37.0050 326.827   7
   2   0   5 94.6475 219.292   2
   2   0   5-43.2285 207.879   4
   2   0   6 16331.6 811.671   2
   2   0   6 13541.2 1150.68   8
   2   0   6 15432.5 955.533   4
  -2   0  -6 15251.9 1076.55   7
  -2   0  -7 366.694 460.902   7
   2   0   7 93.0664 524.538   8
   2   0   7-263.051 314.388   4
   2   0   8 834.375 322.629   4
   2   0   8 1052.73 684.087   8
   2   0   9-29.4278 182.047  16
   2   0   9-361.237 564.700   8
   2   0  10 76228.4 1472.93  31
   2   0  10 72715.8 3256.78   8
   2   0  10 78797.9 1432.54  13
   2   0  10 76544.5 1398.49  19
   2   0  10 74303.0 1470.50  12
   2   0  10 75566.1 1604.40  18
   2   0  10 80731.9 1631.80  16
   2   0  11 230.718 148.128  19
   2   0  11 93.6682 203.803  18
   2   0  11 222.121 645.893   8
   2   0  11-123.954 175.682  13
   2   0  11-19.7830 198.375  12
   2   0  11 101.858 188.968  31
   2   0  11-71.3420 191.421  16
   2   0  12 5900.90 500.512  31
   2   0  12 5768.41 537.152  16
   2   0  12 5010.32 516.863  18
   2   0  12 4533.68 466.765  13
   2   0  12 5690.68 488.910  12
   2   0  12 5563.20 460.799  19
   2   0  13 153.119 209.534  13
   2   0  13 131.151 181.732  31
   2   0  13 3.18312 241.485  16
   2   0  13 156.546 255.766  18
   2   0  13-102.301 168.076  19
   2   0  13-55.3533 184.788  12
   2   0  14 31003.3 1178.01  18
   2   0  14 32193.0 1105.51  13
   2   0  14 34063.2 993.415  19
   2   0  14 30221.7 1163.00  16
   2   0  14 32199.8 1050.38  12
   2   0  14 31572.1 1048.05  31
   2   0  15-234.959 150.815  19
   2   0  15 146.728 143.059  31
   2   0  15 61.7753 169.786  12
   2   0  15-125.961 233.196  16
   2   0  15 15.9223 218.387  18
   2   0  15-105.202 173.893  13
   2   0  16 18439.5 767.137  16
   2   0  16 18176.9 767.662  18
   2   0  16 18049.6 666.948  13
   2   0  17-187.556 118.368  18
   2   0  17 17.0851 101.120  16
  -2  -1  19 755.658 176.092  13
  -2  -1  19 541.444 119.626  15
  -2   1  19 728.314 144.880  15
  -2   1  19 731.082 162.727  13
  -2  -1  18 990.582 182.279  15
  -2   1  18 1169.19 222.152  13
  -2   1  18 1325.31 218.690  15
  -2  -1  18 1111.96 155.073  18
  -2  -1  18 1296.19 161.004  16
  -2  -1  18 967.884 214.247  13
  -2   1  18 1005.26 189.186  11
  -2  -1  18 959.943 159.707  11
  -2  -1  17 396.861 199.106  15
  -2   1  17 206.853 183.848  15
  -2   1  17 429.558 115.505  18
  -2   1  17 242.217 228.948  13
  -2  -1  17 350.246 135.743  16
  -2  -1  17 497.371 254.453  13
  -2   1  17 317.933 201.254  11
  -2  -1  17 257.734 133.049  18
  -2   1  17 462.981 103.550  16
  -2  -1  17 423.367 198.857  11
  -2  -1  16 3208.20 475.493  13
  -2   1  16 3251.74 365.297  30
  -2   1  16 3651.06 335.958  18
  -2  -1  16 3391.80 428.215  15
  -2   1  16 3062.00 443.908  13
  -2  -1  16 2950.74 328.953  18
  -2   1  16 3223.79 415.112  11
  -2   1  16 3704.43 456.362  15
  -2  -1  16 3343.58 341.771  16
  -2   1  16 3586.51 323.931  16
  -2  -1  16 2785.83 345.313  11
  -2   1  15 19554.6 770.553  18
  -2   1  15 18637.4 933.184  13
  -2  -1  15 16820.6 916.634  13
  -2   1  15 18806.1 722.844  16
  -2  -1  15 16877.1 883.283  15
  -2   1  15 17180.0 897.707  15
  -2   1  15 17197.6 839.362  30
  -2  -1  15 17476.9 868.212  11
  -2  -1  15 18168.9 763.447  16
  -2   1  15 19099.8 949.080  11
  -2  -1  15 16405.5 766.991  18
  -2   1  14 13833.3 758.389  30
  -2  -1  14 14270.4 702.345  16
  -2  -1  14 13376.0 702.855  18
  -2  -1  14 13181.9 788.868  15
  -2   1  14 13124.9 792.656  15
  -2   1  14 14098.8 657.866  18
  -2  -1  14 12648.7 758.043  11
  -2   1  14 13892.1 810.135  11
  -2   1  14 13233.4 792.940  13
  -2  -1  14 13262.7 805.103  13
  -2  -1  14 13170.5 693.743  30
   2  -1 -14 14556.5 1398.19   1
   2   1 -14 15061.0 1588.93   7
   2  -1 -14 15266.0 1610.98   7
  -2   1  14 13689.5 636.020  16
  -2   1  13 5373.91 508.329  13
  -2  -1  13 5161.88 495.418  15
  -2   1  13 4906.61 509.347  11
  -2  -1  13 5593.62 436.277  16
  -2  -1  13 5289.16 523.683  13
  -2   1  13 5468.93 388.621  16
  -2   1  13 5451.43 486.347  30
  -2  -1  13 5375.74 452.101  30
   2  -1 -13 5082.42 895.847   1
  -2   1  13 4791.73 474.919  15
   2   1 -13 4797.67 860.501   7
   2  -1 -13 5344.36 952.291   7
  -2   1  13 5110.16 381.494  18
  -2  -1  13 4770.97 418.294  18
  -2  -1  13 5577.22 512.447  11
  -2   1  13 6348.00 849.717   4
  -2  -1  12 3431.09 338.803  30
  -2  -1  12 3241.93 297.156  16
   2   1 -12 2146.87 931.565   7
  -2   1  12 3315.73 387.782  15
  -2   1  12 3143.94 351.036  13
   2  -1 -12 1981.56 816.458   1
  -2  -1  12 3001.14 364.141  13
   2   1 -12 2452.12 562.181   3
   2  -1 -12 2146.78 926.193   7
  -2   1  12 3845.90 406.576  11
  -2  -1  12 3431.28 396.751  15
  -2  -1  12 2938.02 358.497  11
  -2  -1  12 3191.58 314.093  18
  -2   1  12 3252.83 369.088  30
  -2   1  12 2838.08 255.763  18
  -2   1  12 3569.03 276.045  16
  -2  -1  11 9097.31 541.247  15
  -2   1  11 11036.0 1064.33   8
   2   1 -11 9653.27 1099.05   3
   2   1 -11 8565.09 1224.84   7
  -2   1  11 8946.31 537.156  15
   2  -1 -11 10588.2 1205.68   1
  -2  -1  11 8298.48 506.558  11
   2  -1 -11 10446.3 993.653   6
  -2  -1  11 8953.33 478.170  30
  -2  -1  11 8828.23 536.550  13
   2  -1 -11 8992.08 1186.73   7
  -2   1  11 9028.52 524.365  28
  -2  -1  11 9257.75 463.383  18
  -2   1  11 9864.89 570.319  11
  -2  -1  11 9611.94 444.885  16
  -2   1  11 9856.87 537.804  13
   2  -1 -10 2925.83 736.239   3
   2  -1 -10 3072.52 655.972   6
   2   1 -10 2093.01 585.452   3
   2   1 -10 1696.67 653.799   7
   2  -1 -10 1632.63 701.230   7
   2  -1  -9 31713.4 1765.59   3
   2   1  -9 30603.1 1690.62   3
   2   1  -9 31498.8 1865.01   7
   2  -1  -9 30772.1 1642.46   6
   2  -1  -9 31070.0 1842.17   7
   2   1  -8 13218.1 1057.44   5
   2  -1  -8 12605.4 1102.02   7
  -2  -1   8 12081.8 760.951   8
   2  -1  -8 11613.7 1017.20   6
   2   1  -8 13545.8 1183.73   7
   2  -1  -8 14136.7 1162.29   3
   2   1  -8 11123.1 1034.66   3
   2  -1  -7-246.269 430.957   7
   2  -1  -7 1159.21 463.880   3
   2   1  -7 542.671 371.409   5
   2   1  -7 1257.47 571.516   7
   2   1  -7 935.069 492.429   3
  -2  -1   7 33.8305 175.468   8
   2  -1  -7-188.574 421.097   6
   2   1  -6 196251. 3375.61   5
  -2  -1   6 193481. 2298.94   8
   2  -1  -6 190116. 3381.29   7
   2  -1  -6 190194. 3530.61   3
   2   1  -6 188808. 3478.49   7
   2   1  -6 183833. 3437.69   3
   2  -1  -6 185053. 3478.37   6
   2   1  -5 52595.4 1672.12   7
   2   1  -5 52274.0 1648.55   5
  -2  -1   5 52400.2 987.328   8
   2   1  -5 54133.7 1759.07   3
   2  -1  -5 52096.6 1512.70   1
   2  -1  -5 51696.0 1591.88   7
   2  -1  -5 53454.5 1751.88   3
   2  -1  -5 48648.7 1725.34   6
   2   1  -4 7294.54 629.448   5
   2  -1  -4 6289.20 602.018   5
   2  -1  -4 6103.51 614.947   6
   2  -1  -4 6576.92 499.645   1
  -2  -1   4 7644.52 279.683   8
   2   1  -4 6754.13 414.873   2
   2  -1  -4 7346.96 551.268   7
   2   1  -4 6502.84 588.440   7
   2  -1  -4 6530.17 632.460   3
   2   1  -4 6394.64 628.485   3
   2   1  -3 16743.5 803.258   7
   2  -1  -3 18836.2 884.910   5
   2  -1  -3 17831.5 710.987   7
   2   1  -3 18281.4 898.012   3
   2  -1  -3 17859.3 928.733   6
   2  -1  -3 18803.6 700.459   1
   2  -1  -3 18001.7 874.470   3
   2   1  -3 17582.8 848.709   5
   2   1  -3 18507.3 692.473   2
   2   1  -3 19141.5 837.799   4
   2  -1  -2 193181. 2418.26   5
   2  -1  -2 196027. 2432.61   3
   2   1  -2 195949. 2528.26   4
   2  -1  -2 197331. 1859.10   7
   2   1  -2 186702. 2481.23   3
   2   1  -2 184843. 2264.76   2
   2  -1  -2 193880. 1959.51   1
   2  -1  -1 50950.0 1069.21   3
   2  -1  -1 51853.5 1094.63   5
   2   1  -1 50332.1 1231.23   2
   2   1  -1 49730.7 1249.56   5
   2   1  -1 53048.9 765.647   8
   2   1  -1 50030.3 1322.20   4
   2   1  -1 50203.2 1158.83   3
   2  -1  -1 51342.4 700.220   7
   2  -1   0 329412. 2958.77   9
   2   1   0 294603. 2911.09   5
   2  -1   0 308441. 2703.00   4
   2  -1   0 312204. 2927.04   6
   2  -1   0 306667. 3064.87   2
   2   1   0 307962. 2450.95   8
   2   1   0 293686. 3062.12   2
   2   1   0 307041. 3232.55   4
   2   1   0 291392. 2511.96   3
   2   1   1 27546.4 1022.28   4
   2   1   1 30071.0 929.718   8
   2   1   1 30113.0 742.603   3
   2  -1   1 30722.6 889.382   9
   2  -1   1 27151.0 1003.77   8
   2  -1   1 26962.7 932.138   2
   2   1   1 25798.5 984.345   2
   2  -1   1 27490.5 798.695   4
   2   1   1 28162.7 893.930   5
   2   1   2 301.928 270.052   4
   2  -1   2 238.547 163.287   4
   2  -1   2-14.4828 246.582   8
   2   1   2 90.5637 273.838   2
   2  -1   2-45.0731 190.409   9
   2  -1   2 226.605 185.453   2
   2   1   3 2148.14 402.112   4
   2  -1   3 1712.45 273.872   9
   2  -1   3 1572.52 407.176   8
   2  -1   3 1939.60 260.682   4
  -2   1  -3 1744.07 277.442   7
   2  -1   3 1849.11 280.767   2
   2   1   3 1326.82 340.976   2
   2  -1   4 168.541 140.526   2
   2   1   4 678.407 299.302   2
   2   1   4 471.753 306.817   4
   2  -1   4 349.286 336.582   8
   2  -1   4 1003.53 220.303   4
   2  -1   4 477.059 206.156   9
  -2   1  -4 598.994 231.256   7
   2   1   4 1050.26 457.019   8
  -2   1  -5 584.733 269.261   7
   2  -1   5 119.091 115.663   2
   2  -1   5 670.102 409.992   8
   2   1   5 487.226 306.661   2
   2   1   5 209.429 289.882   4
   2  -1   5 479.430 160.109   4
   2   1   5 492.995 454.166   8
   2  -1   6 29345.1 1090.57   4
   2  -1   6 31564.7 1710.62   8
   2   1   6 30773.0 1520.85   4
   2   1   6 30824.5 1730.91   8
   2   1   6 30870.5 1326.17   2
  -2   1  -6 31228.3 1383.40   7
   2  -1   7-380.067 472.902   8
   2   1   7 673.793 622.523   8
   2   1   7-168.779 427.039   4
   2   1   7-166.378 276.491   2
  -2   1  -7-38.4568 362.163   7
  -2   1  -8 2047.79 515.655   7
   2  -1   8 2725.05 753.885   8
   2   1   8 1352.95 595.072   8
   2   1   8 1897.00 460.830   4
   2  -1   9 4725.28 347.886  16
   2   1   9 4123.09 345.486  16
   2   1   9 4808.21 925.196   8
   2  -1   9 5054.02 381.794  31
   2  -1   9 4302.73 364.297  18
   2   1   9 4920.10 399.605  18
   2  -1   9 4696.97 881.117   8
   2  -1   9 4963.41 387.447  12
   2  -1   9 4504.31 349.658  19
   2   1   9 4694.57 764.517   4
  -2   1  -9 4885.10 750.417   7
   2  -1  10 4320.53 373.091  19
   2  -1  10 3985.40 381.914  16
   2   1  10 4266.12 404.332  16
   2   1  10 4431.99 355.344  31
   2   1  10 4102.20 374.681  13
   2  -1  10 4454.49 420.263  18
   2   1  10 3997.91 320.207  19
   2  -1  10 4544.44 390.615  31
   2   1  10 4494.50 396.036  18
   2  -1  10 3916.89 331.369  13
   2  -1  10 4908.97 413.230  12
   2   1  10 3746.48 351.102  22
   2   1  10 4931.66 371.337  12
   2   1  10 3674.63 972.906   8
   2  -1  10 3760.45 858.038   8
   2   1  10 4084.05 327.808  28
   2   1  11 5319.92 486.403  16
   2   1  11 4796.46 449.775  13
   2   1  11 4894.82 475.973  18
   2   1  11 4938.78 1044.12   8
   2   1  11 5557.92 433.699  12
   2  -1  11 5177.35 455.242  31
   2   1  11 4872.76 386.886  19
   2  -1  11 4991.23 1012.48   8
   2   1  11 5044.84 427.284  31
   2  -1  11 5397.56 494.845  18
   2  -1  11 5255.42 441.594  19
   2  -1  11 5373.31 489.347  12
   2  -1  11 5004.00 483.922  16
   2  -1  11 5499.84 430.811  13
   2  -1  12 164.742 240.731  18
   2  -1  12 111.866 224.718  31
   2   1  12 154.438 248.787  16
   2  -1  12-41.8478 192.117  13
   2  -1  12-122.716 286.782  16
   2   1  12 396.949 204.070  19
   2   1  12 221.981 210.027  31
   2  -1  12 939.048 540.008   8
   2   1  12 15.8000 195.315  13
   2  -1  12-231.428 249.343  19
   2  -1  12-40.5498 256.382  12
   2   1  12 375.959 194.025  12
   2   1  12-355.381 270.999  18
   2  -1  13 1828.53 356.366  16
   2   1  13 2553.81 317.227  31
   2   1  13 1919.92 300.593  12
   2  -1  13 1539.79 301.508  31
   2   1  13 1840.47 353.872  16
   2  -1  13 2045.87 318.237  19
   2   1  13 1715.06 261.268  19
   2  -1  13 2201.42 334.958  13
   2   1  13 1841.18 322.023  13
   2  -1  13 1521.92 329.025  12
   2  -1  13 2007.02 377.932  18
   2   1  13 2188.46 379.305  18
   2  -1  14 28484.0 1137.15  16
   2   1  14 27886.5 1053.54  13
   2   1  14 26740.7 1080.95  16
   2  -1  14 28452.1 957.923  19
   2  -1  14 28363.2 1009.40  13
   2   1  14 27898.5 926.490  31
   2  -1  14 25804.7 1000.31  12
   2   1  14 26869.7 1087.23  18
   2  -1  14 26843.9 1009.48  31
   2   1  14 27842.1 830.243  19
   2   1  14 28238.7 923.754  12
   2  -1  14 28304.0 1144.78  18
   2  -1  15 20566.8 720.909  19
   2  -1  15 19689.5 894.607  16
   2   1  15 19527.2 812.793  13
   2   1  15 19175.1 874.419  18
   2  -1  15 18047.4 750.076  13
   2   1  15 19780.0 874.970  16
   2   1  15 20331.5 703.471  31
   2   1  15 20451.6 683.533  12
   2  -1  15 19573.0 901.975  18
   2  -1  16 1520.45 272.908  16
   2   1  16 1847.85 282.638  16
   2  -1  16 1929.04 180.145  19
   2   1  16 2029.22 249.983  13
   2  -1  16 1408.86 186.512  13
   2  -1  16 1777.32 279.717  18
   2   1  16 1604.24 273.025  18
   2  -1  17 477.797 151.618  16
   2   1  17 350.998 134.949  18
   2   1  17 200.669 131.137  13
   2  -1  17 325.557 127.059  18
   2   1  17 516.913 144.248  16
  -2   2  19 16329.4 435.679  15
  -2  -2  19 17506.7 526.294  13
  -2   2  19 17504.3 517.235  13
  -2   2  18 409.078 142.012  11
  -2  -2  18 173.118 118.455  16
  -2  -2  18 436.122 132.503  15
  -2   2  18 35.3963 121.806  15
  -2   2  18 217.748 129.603  13
  -2  -2  18 331.999 142.956  13
  -2  -2  17 862.812 227.889  15
  -2   2  17 1058.90 252.223  11
  -2  -2  17 1171.44 206.956  16
  -2   2  17 828.283 235.885  15
  -2   2  17 961.259 260.202  13
  -2  -2  17 757.059 240.519  13
  -2   2  17 842.899 196.602  30
  -2  -2  17 1049.73 191.568  18
  -2  -2  17 818.144 180.472  11
  -2  -2  16 737.720 203.973  16
  -2  -2  16 377.544 214.865  15
  -2   2  16 675.525 192.240  16
  -2  -2  16 490.799 286.325  13
  -2   2  16 620.627 267.362  15
  -2   2  16 708.007 205.982  30
  -2   2  16 851.185 166.275  18
  -2  -2  16 574.914 210.081  18
  -2  -2  16 159.360 192.764  11
  -2   2  16 653.506 285.271  13
  -2   2  16 697.025 268.955  11
  -2   2  15 468.760 328.099  11
  -2  -2  15 76.7800 187.362  16
  -2   2  15 95.2857 211.948  30
  -2  -2  15 217.797 246.432  15
  -2   2  15-279.011 257.914  15
  -2   2  15-49.4968 266.123  13
  -2   2  15 93.0683 168.908  16
  -2   2  15 267.721 163.606  18
  -2  -2  15 14.5004 216.041  18
  -2  -2  15 257.258 233.088  11
  -2  -2  15 109.903 282.506  13
  -2   2  14 3472.07 450.841  13
  -2   2  14 3546.66 436.405  30
  -2  -2  14 3010.13 462.491  13
  -2   2  14 2658.26 402.910  15
  -2  -2  14 3415.14 470.900  15
  -2  -2  14 3459.72 377.245  16
  -2  -2  14 3526.91 437.773  11
  -2   2  14 4044.46 349.559  18
  -2   2  14 3329.74 471.830  11
  -2  -2  14 3428.17 403.759  18
  -2   2  14 4192.45 351.026  16
  -2  -2  13 14436.6 707.444  16
  -2  -2  13 14903.5 818.143  15
  -2   2  13 14697.2 789.427  30
  -2  -2  13 15051.8 759.187  18
  -2   2  13 14222.9 596.127  16
  -2  -2  13 14362.7 780.527  11
  -2   2  13 13069.6 1368.91   4
  -2   2  13 14017.4 784.956  15
   2  -2 -13 13807.2 1451.58   1
  -2   2  13 13509.1 782.444  11
   2  -2 -13 16884.8 1638.88   7
  -2   2  13 13884.8 583.949  18
   2   2 -13 15786.1 1508.38   7
  -2  -2  13 13507.3 800.150  13
  -2   2  13 13695.2 762.713  13
  -2   2  12 2075.77 335.901  11
  -2  -2  12 2337.83 288.717  16
  -2   2  12 2614.77 348.765  13
  -2   2  12 2050.53 221.095  16
   2  -2 -12 3202.95 996.401   7
  -2  -2  12 2080.20 323.839  15
  -2   2  12 2215.29 330.863  15
   2   2 -12 1389.86 677.926   3
   2  -2 -12 1148.87 694.180   1
  -2  -2  12 1998.52 328.949  13
   2   2 -12 1375.94 624.597   7
  -2   2  12 2388.35 316.345  28
  -2  -2  12 1809.88 270.534  18
  -2  -2  12 2372.90 335.548  11
  -2   2  12 1947.64 566.843   8
  -2   2  12 2652.79 236.957  18
  -2   2  11 9207.26 521.545  13
  -2  -2  11 9107.54 470.358  16
  -2  -2  11 9328.67 570.957  15
   2  -2 -11 10456.6 1313.81   1
  -2  -2  11 8979.96 459.811  30
   2  -2 -11 7978.18 1212.50   7
   2   2 -11 9257.34 1302.26   7
  -2  -2  11 9604.90 514.840  18
   2   2 -11 8179.13 985.748   3
  -2   2  11 9886.69 574.876  11
  -2   2  11 8659.01 528.375  28
  -2   2  11 8851.44 552.914  15
  -2  -2  11 9501.95 543.928  11
  -2  -2  11 8945.83 563.964  13
   2  -2 -10 6843.92 842.919   6
   2   2 -10 5372.37 850.072   3
   2  -2 -10 7133.66 1020.31   1
   2  -2 -10 5508.30 989.086   7
   2   2 -10 7352.16 1033.34   7
   2   2  -9 35232.5 1681.81   5
   2  -2  -9 31982.7 1896.07   1
   2   2  -9 32264.7 1922.40   7
   2  -2  -9 33434.1 1925.11   7
   2  -2  -9 36212.8 1748.28   6
  -2   2   9 31655.4 1419.04   2
   2   2  -9 33456.7 1777.06   3
   2   2  -8 6345.69 733.854   5
   2  -2  -8 7027.77 888.939   1
   2   2  -8 6674.31 831.351   3
   2   2  -8 6596.12 925.484   7
   2  -2  -8 7612.78 861.436   6
   2  -2  -8 6170.09 794.745   7
   2  -2  -7 7079.39 780.976   6
   2  -2  -7 5725.18 741.093   1
   2   2  -7 6360.10 817.428   3
   2  -2  -7 6234.56 762.123   7
   2   2  -7 7246.59 741.162   5
   2   2  -7 6978.15 872.833   7
   2  -2  -6 7299.87 732.857   7
   2  -2  -6 7535.41 820.117   3
   2  -2  -6 8759.92 794.528   1
   2   2  -6 9660.59 891.370   3
  -2  -2   6 7245.22 356.598   8
   2   2  -6 8302.61 857.258   7
   2  -2  -6 8551.67 801.604   6
   2   2  -6 8526.19 781.901   5
   2   2  -5 21630.7 628.810   2
   2   2  -5 20562.0 1089.48   5
   2  -2  -5 20514.0 1209.14   3
   2  -2  -5 19577.7 1004.83   7
   2  -2  -5 22044.8 1111.10   1
   2   2  -5 19599.9 1168.83   3
   2  -2  -5 21030.8 1159.98   6
   2   2  -5 19559.1 1115.33   7
   2   2  -4 7830.58 729.296   3
   2  -2  -4 6976.76 691.276   3
   2  -2  -4 7854.34 567.057   7
   2   2  -4 8060.55 687.282   5
   2   2  -4 7475.20 451.922   2
   2   2  -4 7358.90 660.333   7
   2  -2  -4 7423.08 623.008   1
   2  -2  -4 8962.52 764.351   6
   2   2  -3 12996.1 830.836   5
   2   2  -3 13333.1 850.316   3
   2   2  -3 13435.5 737.622   4
   2  -2  -3 13840.5 624.307   7
   2   2  -3 13146.6 818.898   7
   2   2  -3 14338.8 674.209   2
   2  -2  -3 13869.0 741.781   1
   2  -2  -3 13628.3 869.887   6
   2   2  -2 86632.6 1636.21   2
   2   2  -2 83334.1 1796.04   4
   2  -2  -2 84862.2 1986.95   6
   2   2  -2 85421.4 1941.35   5
   2   2  -2 85666.5 1890.83   3
   2  -2  -2 83640.5 1144.55   7
   2   2  -1 51079.7 1347.22   2
   2  -2  -1 49969.6 1465.38   9
   2   2  -1 51924.4 1442.95   4
   2  -2  -1 46122.8 1485.58   6
   2   2  -1 51565.8 1385.37   3
   2   2  -1 50874.5 1471.57   5
   2  -2   0 12568.0 740.646   9
   2   2   0 12649.5 766.040   4
  -2  -2   0 13391.1 550.944   1
   2   2   0 12530.3 666.257   3
   2   2   0 12724.8 747.657   2
   2   2   0 12914.9 759.283   5
   2   2   1 4904.67 498.617   5
   2  -2   1 5080.94 531.035   9
  -2  -2  -1 5008.67 430.809   1
   2   2   1 4394.50 540.532   2
   2   2   1 5473.71 556.806   4
  -2   2  -2 9322.34 352.941   3
   2  -2   2 7803.72 614.861   9
   2   2   2 7228.37 658.023   2
   2   2   2 7045.69 671.676   4
  -2   2  -2 8296.06 352.069   7
  -2  -2  -2 8323.45 596.187   1
   2   2   3 83417.2 2210.99   4
   2  -2   3 73927.7 2132.37   8
   2  -2   3 83926.3 951.151   4
  -2   2  -3 79660.1 1371.89   7
   2   2   3 78538.7 2021.23   2
   2  -2   3 81278.6 1835.90   9
   2   2   4 13297.5 1027.48   4
  -2   2  -4 14092.5 704.004   7
   2   2   4 15654.5 981.030   2
   2  -2   4 13633.5 1014.42   8
  -2   2  -4 14907.6 328.253   3
   2  -2   4 14803.2 816.792   9
   2  -2   4 14068.9 406.732   4
   2  -2   5 32150.3 1645.31   8
   2   2   5 30928.3 1596.33   4
  -2   2  -5 33568.4 1222.85   7
   2   2   5 29941.7 1377.17   2
   2   2   6 23580.9 1488.73   4
  -2   2  -6 22699.0 1124.97   7
   2  -2   6 23745.7 1554.29   8
   2   2   6 22704.6 1275.11   2
  -2   2  -7 4234.78 618.555   7
   2   2   7 4492.78 902.884   8
   2  -2   7 5534.15 886.900   8
   2   2   7 5099.86 698.175   2
   2   2   7 4400.36 792.578   4
   2   2   8 16265.6 1376.02   4
   2   2   8 15566.4 1062.17   2
  -2   2  -8 14918.5 1111.64   7
   2   2   8 13244.1 1370.21   8
   2  -2   8 15096.4 1402.21   8
   2   2   9 33924.5 812.952  12
  -2   2  -9 37802.3 1847.33   7
   2   2   9 37242.8 1031.43  18
   2   2   9 38150.0 2374.56   8
   2   2   9 36334.0 981.846  13
   2   2   9 37198.2 1026.36  16
   2  -2   9 35767.8 1030.10  31
   2   2   9 34106.8 2020.41   4
   2  -2   9 36283.4 1042.28  12
   2   2   9 37184.4 866.977  31
   2  -2   9 37373.0 896.975  10
   2  -2   9 39285.0 1032.13  19
   2  -2   9 35039.5 2171.20   8
   2   2   9 36787.0 1007.03  22
   2  -2   9 36648.1 1037.03  18
   2   2   9 37805.1 808.381  19
   2  -2   9 38258.6 1044.18  16
   2   2  10 2633.79 608.649   4
   2  -2  10 4815.59 1003.27   8
   2   2  10 4650.30 414.354  16
   2   2  10 4085.28 340.908  28
   2  -2  10 4548.86 412.628  18
   2   2  10 3955.20 394.335  22
   2   2  10 4130.77 389.303  18
  -2   2 -10 3595.47 716.660   7
   2   2  10 4701.16 340.820  12
   2  -2  10 3843.50 365.458  19
   2  -2  10 3546.95 312.345  13
  -2  -2 -10 4156.32 1004.84   1
   2  -2  10 4808.49 435.442  12
   2  -2  10 4083.95 392.368  31
   2   2  10 5027.37 1033.48   8
   2   2  10 3697.99 292.659  19
   2   2  10 4156.82 394.020  13
   2  -2  10 4451.99 423.034  16
   2  -2  10 4164.66 316.242  10
   2   2  10 4227.14 330.270  31
   2  -2  11 1185.64 297.843  18
   2   2  11 478.331 189.579  12
   2   2  11 459.164 226.116  16
  -2  -2 -11 572.152 353.410   1
   2  -2  11 1054.68 224.367  13
   2   2  11 884.577 267.717  13
   2  -2  11 876.730 272.072  12
   2   2  11 725.703 233.757  22
   2  -2  11 956.790 244.750  31
   2  -2  11 1402.47 481.991   8
   2  -2  11 911.968 281.653  16
   2   2  11 907.699 210.008  19
   2   2  11 779.904 211.853  28
   2   2  11 1242.15 230.716  31
   2   2  11 1439.48 694.659   8
   2   2  11 956.681 267.762  18
   2  -2  11 794.888 256.361  19
   2   2  12 2743.27 403.187  16
   2  -2  12 2697.94 419.840  12
   2  -2  12 3308.73 427.136  31
  -2  -2 -12 1723.70 621.313   1
   2   2  12 3470.59 413.047  13
   2  -2  12 3190.28 427.414  16
   2   2  12 3380.58 333.266  19
   2  -2  12 4093.11 778.125   8
   2  -2  12 3174.88 355.192  13
   2   2  12 3333.72 364.581  11
   2   2  12 3456.09 825.144   8
   2   2  12 3320.05 348.403  31
   2   2  12 3196.74 357.874  12
   2   2  12 2864.17 406.640  18
   2  -2  12 2735.27 375.973  19
   2  -2  12 2893.85 423.930  18
   2   2  13 7488.94 607.166  16
   2  -2  13 6640.08 577.867  12
   2  -2  13 7494.04 620.251  16
   2  -2  13 7373.70 550.072  19
   2   2  13 7534.60 484.677  31
   2   2  13 6218.46 537.704  13
   2   2  13 7658.36 484.102  12
   2  -2  13 7761.79 550.715  13
   2  -2  13 7285.15 586.044  31
   2  -2  13 7192.19 616.805  18
   2   2  13 7803.83 612.514  18
   2   2  13 8056.02 530.214  11
   2   2  13 7593.69 442.278  19
   2   2  14 6268.97 554.840  16
   2   2  14 6104.96 401.368  31
   2  -2  14 6168.93 573.931  16
   2   2  14 6364.61 530.966  13
   2  -2  14 6576.25 556.058  12
   2   2  14 6458.20 443.134  11
   2  -2  14 6898.89 601.583  18
   2  -2  14 6223.06 480.459  13
   2   2  14 5852.78 388.195  12
   2   2  14 6332.79 555.543  18
   2  -2  14 5766.96 468.998  19
   2  -2  14 6151.94 531.741  31
   2   2  15 12015.0 675.914  18
   2  -2  15 11724.0 700.627  16
   2   2  15 11489.2 667.005  16
   2  -2  15 12326.5 724.936  18
   2  -2  15 12220.0 579.271  13
   2  -2  15 12000.0 578.809  19
   2   2  15 12355.9 656.593  13
   2  -2  16 10222.7 565.697  16
  -2  -2 -16 9414.57 445.905  29
   2   2  16 8811.72 485.054  13
   2   2  16 9733.47 530.592  16
   2  -2  16 10390.6 581.588  18
   2   2  16 10521.3 549.672  18
   2  -2  17 79.2237 117.900  16
   2   2  17-75.2025 132.773  13
   2   2  17-59.2737 114.328  16
   2  -2  17 19.7735 100.414  18
   2   2  17-54.8449 106.202  18
  -2   3  18 2165.44 236.879  15
  -2   3  18 2251.29 251.405  13
  -2  -3  18 2118.19 195.331  16
  -2  -3  18 1954.71 237.418  13
  -2   3  18 1688.35 222.127  11
  -2  -3  18 1935.38 212.580  15
  -2   3  17 682.864 209.834  11
  -2  -3  17 521.579 142.495  16
  -2  -3  17 901.426 203.817  15
  -2   3  17 765.669 220.218  15
  -2   3  17 697.816 231.216  13
  -2   3  17 557.643 163.166  30
  -2  -3  17 817.663 236.610  13
  -2  -3  16 302.739 240.858  13
  -2   3  16 193.233 211.761  13
  -2  -3  16 95.3992 198.876  15
  -2  -3  16 75.4200 171.610  16
  -2   3  16-40.5201 201.634  15
  -2  -3  16 189.376 198.745  11
  -2   3  16 354.165 184.354  30
  -2   3  16 109.829 224.266  11
  -2  -3  16 110.800 163.167  18
  -2  -3  15 4281.86 454.556  18
  -2  -3  15 4306.63 472.754  15
  -2  -3  15 5147.94 456.439  16
  -2   3  15 3488.70 300.169  16
  -2   3  15 4388.97 484.811  15
  -2  -3  15 3929.01 511.735  13
  -2   3  15 4687.97 483.134  30
  -2  -3  15 4629.06 453.166  11
  -2   3  15 4132.23 450.914  13
  -2   3  15 4251.25 505.749  11
  -2   3  14 15681.0 615.942  16
  -2  -3  14 16246.8 785.129  16
  -2  -3  14 16332.7 827.938  18
  -2  -3  14 17116.2 898.575  15
  -2   3  14 16594.4 873.023  15
  -2   3  14 17589.9 901.970  30
  -2  -3  14 15343.3 885.494  13
  -2   3  14 16638.4 856.844  13
  -2  -3  14 15465.2 819.352  11
  -2   3  14 16680.3 908.895  11
  -2  -3  13 12871.0 692.875  16
  -2  -3  13 12413.2 758.295  15
  -2  -3  13 12721.2 791.769  13
  -2   3  13 12828.5 733.265  13
  -2   3  13 12064.6 724.503  28
  -2   3  13 10227.8 1322.48   4
  -2   3  13 13584.5 563.452  16
  -2   3  13 11644.3 733.252  15
   2   3 -13 13566.2 1406.27   7
  -2  -3  13 11899.4 706.158  18
  -2  -3  13 12647.5 747.543  11
  -2   3  13 12760.7 783.535  11
   2  -3 -13 12771.1 1357.69   1
  -2  -3  12-34.0142 215.816  15
  -2   3  12 113.216 236.932  11
  -2   3  12-67.8957 138.640  16
  -2  -3  12 55.8760 164.036  16
  -2   3  12-112.165 189.857  13
   2   3 -12 367.338 544.172   7
  -2   3  12 70.7909 225.423  15
  -2   3  12-52.1302 166.315  28
  -2   3  12 442.843 494.824   4
  -2  -3  12 149.058 190.810  18
   2  -3 -12-253.868 561.972   1
  -2  -3  12 416.893 241.466  13
  -2  -3  12-93.5488 202.660  11
  -2   3  11 3045.97 331.464  28
  -2  -3  11 3328.75 329.629  18
  -2  -3  11 3063.40 376.608  13
   2   3 -11 1777.32 669.772   7
   2   3 -11 4347.68 786.141   3
  -2  -3  11 3001.27 289.431  16
  -2   3  11 3094.25 325.560  13
  -2   3  11 2817.37 344.034  15
  -2  -3  11 2923.94 332.731  11
   2  -3 -11 3776.27 936.531   1
  -2   3  11 3149.43 366.136  11
   2  -3 -11 2438.83 870.103   7
  -2  -3  11 2836.37 358.996  15
   2   3 -10-514.910 688.450   7
  -2   3  10 241.813 154.998  13
   2   3 -10-64.0797 526.680   3
   2   3 -10-301.605 550.656   5
  -2  -3  10 67.3650 172.321  15
  -2   3  10-3.78397 188.758  15
  -2  -3  10 141.299 145.682  13
   2  -3 -10-520.166 560.141   7
   2  -3 -10-60.6309 650.068   1
  -2  -3  10 136.577 154.447  18
  -2   3  10 119.761 124.958  28
  -2  -3  10-353.982 218.695  11
   2  -3 -10 35.8714 506.176   6
  -2  -3  10 29.1842 123.544  16
   2  -3  -9 13049.6 1298.94   1
   2   3  -9 12176.6 1257.73   7
   2   3  -9 13099.6 1059.65   5
   2   3  -9 12220.6 1154.79   3
   2  -3  -9 12682.9 1303.42   7
   2  -3  -9 14035.5 1113.60   6
  -2   3   9 12991.4 1035.84   2
   2   3  -8 858.093 499.644   3
   2   3  -8 1171.27 533.351   7
   2  -3  -8 1091.30 410.035   6
   2  -3  -8 1637.65 595.562   1
   2  -3  -8 866.052 509.138   7
   2   3  -8 678.982 416.033   5
   2  -3  -7 28946.1 1645.31   1
   2   3  -7 27595.4 1589.03   7
   2   3  -7 26656.9 1374.74   5
   2  -3  -7 26416.1 1495.92   7
   2  -3  -7 28687.9 1535.06   6
   2   3  -7 27203.8 1582.38   3
   2   3  -6 27322.8 1348.08   5
   2   3  -6 27313.5 1490.94   7
   2  -3  -6 26349.2 1419.17   6
   2  -3  -6 27390.0 1482.00   1
   2  -3  -6 26879.5 1353.23   7
   2   3  -6 28272.8 1534.11   3
   2  -3  -5 9170.38 765.067   7
   2   3  -5 12326.2 913.089   5
   2  -3  -5 11200.4 925.493   1
   2   3  -5 10124.9 966.345   3
   2   3  -5 11189.7 946.562   7
   2  -3  -5 11410.5 949.621   6
   2   3  -5 12435.6 521.732   2
   2  -3  -4 276.919 219.618   7
   2   3  -4 629.435 388.085   5
   2   3  -4 683.090 481.595   3
   2  -3  -4-7.46871 370.178   9
   2  -3  -4-251.073 419.665   6
   2   3  -4 35.6988 377.102   7
   2   3  -4 125.090 170.203   2
   2   3  -4 293.448 224.734   4
   2  -3  -4-94.0187 298.595   1
   2   3  -3 21184.6 1105.70   7
   2   3  -3 20442.9 862.627   2
   2   3  -3 19789.0 1159.65   5
   2  -3  -3 21257.4 1154.82   9
   2   3  -3 21394.2 953.839   4
   2  -3  -3 20532.8 1066.43   1
   2  -3  -3 20153.5 1151.69   6
   2   3  -3 21347.7 1157.89   3
   2   3  -2 2880.04 466.010   3
   2   3  -2 2936.09 517.552   5
   2   3  -2 2926.05 421.017   4
   2  -3  -2 3311.06 561.952   6
   2  -3  -2 3221.41 509.829   9
   2   3  -2 3495.26 444.017   2
   2  -3  -1 241659. 3586.89   9
   2   3  -1 249661. 3260.81   2
   2   3  -1 241479. 3453.53   3
   2   3  -1 240867. 3397.34   4
   2   3  -1 240795. 3639.35   5
   2   3   0 454.199 288.293   3
   2   3   0 838.503 385.902   5
   2   3   0 663.753 329.033   2
   2  -3   0 722.236 361.901   9
   2   3   0 280.319 321.359   4
  -2  -3   0 1130.64 250.152   1
   2   3   1 1861.82 417.444   2
   2   3   1 1626.24 457.276   4
   2  -3   1 1623.98 419.606   9
  -2  -3  -1 1670.68 308.860   1
  -2  -3  -2 4647.59 536.336   1
   2  -3   2 3682.81 540.268   9
   2   3   2 4525.65 626.925   2
  -2   3  -2 4965.67 245.270   7
  -2   3  -2 4576.84 208.884   5
   2   3   2 4703.06 667.438   4
   2   3   3 29294.1 1403.96   2
  -2   3  -3 30018.2 833.449   3
   2  -3   3 32299.2 1366.21   9
  -2  -3  -3 32578.9 1382.08   1
  -2   3  -3 32841.6 793.756   7
   2   3   3 31022.6 1544.56   4
   2  -3   4 131728. 2772.56   9
   2   3   4 126939. 3241.88   4
  -2  -3  -4 127857. 2964.23   1
   2   3   4 116349. 2861.88   2
  -2   3  -4 134458. 1955.51   7
  -2   3  -4 142421. 1628.21   3
   2   3   5 49792.3 2199.35   4
   2   3   5 42591.8 1825.13   2
  -2   3  -5 46384.9 1338.25   7
  -2  -3  -5 42907.5 1937.67   1
   2  -3   5 47808.5 1751.07   9
   2   3   6 37139.6 2008.86   4
  -2  -3  -6 35638.0 1916.31   1
   2   3   6 35921.1 1742.41   2
  -2   3  -6 35283.1 1307.61   7
  -2  -3  -7 627.590 515.146   1
   2   3   7 920.656 456.912   2
  -2   3  -7 292.191 315.470   7
   2  -3   7 863.264 568.713   8
   2   3   7 260.767 674.359   4
  -2  -3  -8 3819.75 878.916   1
   2   3   8 4450.32 887.600   4
   2  -3   8 4064.33 751.476   8
  -2   3  -8 4603.75 633.711   7
   2   3   8 3989.98 665.422   2
  -2  -3  -9 3268.72 947.371   1
   2   3   9 3107.44 299.454  28
   2  -3   9 2638.34 325.567  31
   2   3   9 2452.86 226.326  19
   2   3   9 2683.87 308.257  18
   2   3   9 2591.52 704.064   8
   2   3   9 2449.76 644.309   4
   2   3   9 2775.33 320.006  13
   2  -3   9 2247.99 269.898  10
   2   3   9 2673.34 314.539  22
   2  -3   9 2943.08 332.185  18
   2  -3   9 2913.04 348.624  12
  -2   3  -9 2373.32 559.140   7
   2  -3   9 2424.04 304.569  16
   2   3   9 2040.27 226.063  12
   2  -3   9 2337.45 297.476  19
   2   3   9 2712.77 306.387  16
   2   3  10 10199.5 1296.98   4
   2   3  10 9771.33 605.829  18
   2   3  10 11439.5 1446.01   8
   2   3  10 10522.6 506.641  15
  -2  -3 -10 10106.4 1369.37   1
   2   3  10 11201.8 498.261  12
   2  -3  10 10997.0 653.888  18
   2   3  10 11920.1 510.633  19
   2   3  10 11148.2 650.069  22
   2   3  10 10603.1 635.693  13
   2   3  10 11181.2 587.874  28
   2  -3  10 10727.4 640.205  19
   2  -3  10 10904.1 667.586  12
   2  -3  10 11084.9 667.349  16
   2   3  10 11242.7 514.071  31
   2   3  10 9549.63 590.695  16
   2  -3  10 10817.2 655.538  31
   2  -3  11 10415.4 692.962  18
   2   3  11 12643.3 604.925  15
   2  -3  11 11105.4 711.283  16
   2   3  11 11719.9 700.503  16
   2   3  11 11153.3 682.408  13
   2   3  11 11466.7 552.595  31
   2   3  11 11518.5 1425.17   8
   2   3  11 10908.5 691.840  22
   2  -3  11 10768.4 712.192  31
   2   3  11 11422.5 1274.61   4
  -2  -3 -11 12026.3 1305.80   1
   2   3  11 11754.6 558.708  12
   2   3  11 11532.1 657.129  28
   2  -3  11 11624.7 605.234  13
   2  -3  11 11074.7 733.525  12
   2  -3  11 10819.8 691.989  19
   2   3  11 11163.7 533.171  19
   2   3  11 10944.0 679.139  18
   2  -3  12 4338.56 501.629  16
   2   3  12 3982.90 414.562  28
   2   3  12 3753.25 328.382  12
   2   3  12 3798.39 356.863  15
   2   3  12 3708.30 443.491  22
   2   3  12 4348.56 336.869  19
   2   3  12 4096.82 466.704  13
   2  -3  12 3652.92 389.348  13
   2  -3  12 3890.90 475.841  31
   2   3  12 3971.45 457.270  16
   2   3  12 4038.03 423.288  11
   2  -3  12 4437.72 474.895  19
   2  -3  12 4170.54 496.852  12
   2   3  12 3729.83 343.630  31
   2  -3  12 4388.91 502.558  18
   2   3  12 4336.20 463.649  18
   2   3  13 5196.43 503.441  13
   2   3  13 4745.50 482.535  16
   2  -3  13 5205.21 425.032  13
   2   3  13 5341.75 373.048  31
   2  -3  13 5131.39 540.446  12
   2   3  13 4242.06 473.878  18
   2  -3  13 4785.72 512.334  16
   2  -3  13 5000.10 485.664  19
   2  -3  13 5008.09 527.162  18
   2  -3  13 4777.19 510.450  31
   2   3  13 4881.73 443.851  11
   2  -3  14 1481.05 286.868  19
   2  -3  14 1504.81 228.100  13
   2   3  14 1663.24 341.260  16
   2   3  14 1508.53 258.160  11
   2  -3  14 1513.99 320.585  18
   2   3  14 1850.42 334.233  18
   2  -3  14 1763.50 370.101  16
   2   3  14 1478.58 304.979  13
   2  -3  15 16770.4 688.731  19
   2  -3  15 16070.3 779.998  16
   2   3  15 15882.2 733.878  16
   2   3  15 16161.8 733.476  18
  -2  -3 -15 15786.6 674.430  29
   2  -3  15 15347.0 762.772  18
   2   3  15 14708.9 711.762  13
   2   3  15 16570.1 620.511  11
   2  -3  16 3431.21 335.305  16
   2  -3  16 2847.41 307.234  18
   2   3  16 3260.17 297.947  18
   2   3  16 3501.74 311.042  13
  -2  -3 -16 3089.64 260.147  29
   2   3  16 2970.25 295.834  16
   2  -3  17 702.019 152.181  16
   2   3  17 718.418 152.538  16
   2   3  17 677.210 129.799  13
   2  -3  17 697.494 158.261  18
   2   3  17 710.249 132.133  18
  -2  -4  18 3652.64 292.945  13
  -2  -4  18 3779.91 242.503  15
  -2   4  18 3974.40 286.475  15
  -2   4  18 3825.28 297.788  11
  -2   4  18 3964.29 284.975  13
  -2  -4  17 55.6840 108.384  16
  -2  -4  17 56.0105 114.874  15
  -2   4  17 26.5628 143.378  15
   2  -4 -17-70.2359 127.611  17
  -2   4  17-179.269 137.958  13
  -2   4  17 54.2153 130.248  30
  -2   4  17-11.4378 172.029  11
  -2  -4  17-333.045 182.039  13
  -2   4  16 2449.96 344.793  15
  -2   4  16 2120.22 320.860  30
  -2  -4  16 1848.69 289.515  15
  -2  -4  16 2681.68 313.084  16
  -2   4  16 2586.91 390.316  11
  -2   4  16 2536.55 337.713  13
  -2  -4  16 2695.28 385.033  13
   2  -4 -16 2331.24 259.502  17
  -2   4  15 717.545 332.896  11
  -2   4  15 713.159 285.558  30
  -2   4  15 832.568 322.608  15
  -2  -4  15 1001.23 308.256  15
  -2  -4  15 741.821 237.447  16
  -2  -4  15 843.475 283.260  18
  -2  -4  15 471.382 300.506  13
  -2  -4  15 576.987 190.449  11
  -2   4  15 740.038 243.927  13
  -2   4  14 2306.20 419.759  11
  -2  -4  14 2105.42 367.298  18
  -2   4  14 2825.47 422.693  15
  -2  -4  14 2240.92 344.532  16
  -2  -4  14 2417.78 379.326  15
  -2   4  14 2146.26 393.800  30
  -2  -4  14 2598.07 357.392  11
  -2   4  14 2398.04 370.655  13
  -2   4  14 2023.89 350.026  28
  -2  -4  14 2348.71 418.908  13
  -2   4  13 305.783 277.846  11
  -2  -4  13 248.972 227.406  16
  -2   4  13 311.991 255.298  28
  -2  -4  13 81.0789 229.489  15
  -2   4  13 165.084 263.078  15
  -2  -4  13-49.3939 242.844  18
   2  -4 -13 329.604 157.087  29
  -2   4  13 61.2814 220.707  13
  -2  -4  13 162.639 241.321  13
   2   4 -13-434.690 765.165   7
  -2  -4  13 138.218 218.327  11
  -2   4  12 363.176 272.094  11
  -2  -4  12 180.962 206.251  16
  -2   4  12 302.088 226.507  28
   2  -4 -12 55.0267 133.357  29
  -2  -4  12 387.403 234.096  15
  -2  -4  12 320.027 240.819  11
  -2   4  12 217.788 264.631  15
  -2   4  12 131.416 482.303   4
  -2   4  12 13.2047 221.714  13
  -2  -4  12 91.3567 232.882  13
  -2  -4  12 150.408 227.716  18
   2  -4 -12 583.813 482.746   1
  -2  -4  11 1177.11 256.553  16
  -2   4  11 480.659 582.096   4
   2   4 -11 1506.12 738.730   3
   2  -4 -11 872.733 715.136   1
  -2  -4  11 1300.02 311.545  15
  -2   4  11 1399.23 300.904  15
  -2  -4  11 757.049 280.451  13
   2  -4 -11 1267.64 189.404  29
  -2   4  11 1255.72 259.289  28
  -2  -4  11 944.609 240.862  18
  -2   4  11 1260.54 264.945  11
   2   4 -11 1385.79 639.830   7
  -2  -4  11 828.595 234.930  11
  -2   4  11 1307.87 251.240  13
  -2  -4  10 16082.3 688.132  16
   2   4 -10 13601.4 1029.41   5
  -2  -4  10 16626.1 770.315  15
  -2   4  10 17477.3 612.713  22
  -2  -4  10 15660.3 757.481  13
  -2   4  10 16937.2 678.745  13
   2  -4 -10 17263.7 540.726  29
   2  -4 -10 16489.5 1613.57   1
   2   4 -10 16351.7 1361.18   3
  -2   4  10 16690.6 714.829  28
  -2   4  10 17131.9 1300.79   2
  -2  -4  10 16114.9 731.310  18
  -2  -4  10 16264.3 681.134  11
   2   4 -10 16386.5 1524.23   7
   2   4  -9 13268.3 1058.89   5
  -2  -4   9 13416.9 628.213  15
   2   4  -9 10949.0 1135.28   3
  -2  -4   9 13055.4 632.451  13
   2  -4  -9 13476.1 1425.39   1
  -2  -4   9 12626.2 580.644  18
   2  -4  -9 13907.1 1129.87   6
  -2   4   9 11751.1 1135.54   2
   2   4  -9 13249.0 1343.48   7
   2   4  -8 6107.38 916.585   7
   2   4  -8 5780.84 715.042   5
   2  -4  -8 6339.01 980.326   1
   2  -4  -8 5195.55 715.762   9
  -2   4   8 4498.93 731.207   2
   2  -4  -8 6520.79 780.689   6
   2   4  -8 4958.47 869.823   3
   2  -4  -7 597.482 380.794   9
   2   4  -7 815.509 367.563   5
   2   4  -7 1100.47 585.820   3
   2  -4  -7 1493.58 646.455   1
   2   4  -7 989.952 492.806   7
   2  -4  -7 829.822 420.198   6
   2  -4  -6 26059.1 1427.24   9
   2  -4  -6 29633.9 1702.04   1
   2   4  -6 27669.4 1451.46   5
   2   4  -6 27789.1 1569.48   7
   2   4  -6 27416.8 1637.79   3
   2  -4  -6 26842.9 1501.60   6
   2  -4  -5 4195.32 679.311   1
   2   4  -5 3955.13 729.805   3
   2   4  -5 4426.43 382.345   2
   2   4  -5 4281.06 642.643   5
   2  -4  -5 3931.13 655.735   6
   2   4  -5 4337.79 665.249   7
   2  -4  -5 3902.03 607.264   9
   2  -4  -4 59279.6 2131.34   1
   2  -4  -4 61412.8 2110.86   9
   2   4  -4 60405.7 2069.30   7
   2   4  -4 64504.8 2168.04   5
   2   4  -4 64608.4 1645.57   4
   2   4  -4 56012.7 2147.08   3
   2   4  -4 65262.0 1556.31   2
   2  -4  -3 22344.2 1328.29   9
   2   4  -3 24611.0 1082.80   4
   2   4  -3 25562.8 1065.70   2
   2   4  -3 26205.9 1440.14   3
   2   4  -3 25173.0 1384.62   5
   2   4  -2-85.9828 414.187   3
   2   4  -2 188.247 323.090   2
   2   4  -2 161.892 360.958   5
   2   4  -2 109.307 272.126   4
   2  -4  -2 32.8577 400.739   9
   2  -4  -1 9050.02 832.746   9
   2   4  -1 7745.32 724.181   2
   2   4  -1 7830.13 862.850   5
   2   4  -1 8957.16 760.252   4
   2   4  -1 9228.48 876.142   3
   2   4   0 23805.9 1253.65   4
  -2   4   0 22032.7 324.464   7
   2  -4   0 24543.3 1309.42   9
   2   4   0 23704.4 1254.00   2
   2   4   0 22056.5 1309.43   5
   2   4   0 21591.7 1214.87   3
  -2  -4  -1 362.247 251.772   1
   2   4   1 124.246 412.851   5
  -2   4  -1 825.828 110.956   7
   2   4   1 425.791 489.815   2
   2   4   1 828.742 458.154   4
   2  -4   1 82.3215 443.001   9
   2   4   2 11652.1 1026.14   4
   2  -4   2 11817.4 1023.72   9
   2   4   2 12224.0 1039.70   2
  -2   4  -2 13578.8 378.847   7
  -2   4  -2 13168.8 522.963   5
  -2  -4  -2 12578.3 904.050   1
   2   4   3 27314.2 1599.84   4
   2   4   3 27456.8 1553.92   2
  -2   4  -3 29723.0 1058.69   3
  -2  -4  -3 27667.9 1430.62   1
  -2   4  -3 30690.3 722.644   7
   2  -4   3 29065.2 1518.23   9
   2  -4   4 56892.3 2093.84   9
   2   4   4 62952.1 2529.33   4
  -2   4  -4 64072.7 1249.38   7
  -2   4  -4 62647.4 1426.44   3
   2   4   4 65971.4 2414.58   2
  -2  -4  -4 55500.4 2135.49   1
  -2   4  -5-995.213 224.365   7
   2   4   5-246.452 600.386   4
   2   4   5-154.394 515.066   2
   2  -4   5-17.0903 390.210   9
  -2  -4  -5-798.214 486.299   1
   2   4   6 1455.58 772.741   4
  -2  -4  -6 542.802 527.035   1
   2   4   6 106.100 519.201   2
  -2   4  -6 79.6722 246.109   7
   2   4   7 968.422 462.275   2
  -2  -4  -7 1410.09 692.435   1
   2   4   7 1376.59 690.240   4
   2   4   8 537.003 146.290  19
   2   4   8 54.5910 149.940  16
  -2  -4  -8 51.3549 689.073   1
   2   4   8 657.103 634.395   4
   2  -4   8 5.50069 121.161  10
   2  -4   8 171.631 150.365  16
   2  -4   8 76.0945 163.538  31
   2  -4   8 27.6115 168.140  19
   2  -4   8-62.9677 162.976  12
   2   4   8-549.049 549.777   2
   2  -4   8-70.1140 163.129  18
   2   4   8-86.0987 128.989  25
   2   4   8-17.6442 134.405  18
   2   4   9 3431.10 256.729  19
   2  -4   9 2971.93 375.305  12
   2  -4   9 2874.88 347.559  19
   2  -4   9 3457.02 393.209  31
   2   4   9 3239.90 858.201   4
   2   4   9 3121.99 362.880  22
  -2  -4  -9 4397.98 1045.69   1
   2   4   9 3046.31 348.249  16
   2  -4   9 2823.57 343.829  16
   2  -4   9 3846.36 383.318  18
   2   4   9 2842.35 331.174  18
   2  -4  10 44637.5 1381.76  12
   2   4  10 47827.8 1019.67  31
   2   4  10 44614.0 2613.76   4
   2   4  10 47526.3 1284.53  28
   2   4  10 44163.1 1284.32  16
   2   4  10 45970.3 1352.80  22
   2   4  10 49344.1 2842.79   8
   2  -4  10 44316.2 1369.13  31
  -2  -4 -10 47246.7 2749.06   1
   2   4  10 48790.4 1005.40  19
   2   4  10 46288.0 1344.31  13
   2  -4  10 43463.0 1344.00  19
   2  -4  10 43074.5 1311.03  18
   2   4  10 45387.7 1282.07  18
   2  -4  10 46893.0 1396.04  16
   2   4  11 677.034 244.400  28
   2  -4  11 1096.04 311.119  16
   2   4  11 996.533 287.104  16
   2   4  11 1081.02 234.246  15
   2  -4  11 1201.87 352.969  12
   2   4  11 1176.27 294.151  18
   2   4  11 767.353 288.435  13
   2   4  11 1383.80 742.033   8
   2   4  11 1153.64 320.192  22
   2  -4  11 1176.12 337.245  31
   2  -4  11 852.564 289.483  18
   2  -4  11 923.802 289.722  19
  -2  -4 -11 1111.00 450.758   1
   2   4  12 118.890 244.710  22
   2   4  12 183.056 210.343  28
   2   4  12 28.2878 163.765  15
   2   4  12 376.628 266.889  13
   2   4  12 57.2621 253.732  16
   2  -4  12 203.210 256.841  31
   2   4  12 6.06615 215.620  18
   2  -4  12 190.826 214.602  19
   2  -4  12 206.063 265.957  16
   2  -4  12-255.706 275.273  18
   2  -4  13 1986.74 374.569  16
   2   4  13 2031.74 370.693  13
   2   4  13 2052.93 279.859  15
   2   4  13 2253.63 355.826  16
   2   4  13 1883.85 319.996  11
   2  -4  13 2009.76 355.980  19
   2   4  13 2140.08 339.579  18
   2   4  13 2159.43 317.076  28
   2  -4  13 1773.10 362.413  18
   2   4  14 2586.38 353.822  13
   2   4  14 2461.02 315.626  11
   2   4  14 2790.57 373.790  16
   2  -4  14 2183.78 348.057  16
  -2  -4 -14 2398.41 337.009  29
   2  -4  14 3047.59 360.907  19
   2   4  14 2319.04 321.097  18
   2  -4  14 2495.16 363.960  18
   2  -4  15 1745.28 284.206  16
  -2  -4 -15 981.412 198.598  29
   2   4  15 1142.64 204.461  11
   2   4  15 944.787 157.070  30
   2  -4  15 1071.95 243.585  18
   2   4  15 1058.96 221.039  18
   2   4  15 940.365 222.573  16
   2   4  15 981.877 237.296  13
   2  -4  16 1072.65 183.033  16
   2   4  16 757.236 155.085  16
  -2  -4 -16 959.732 158.423  29
   2   4  16 977.242 174.004  13
   2  -4  16 773.641 157.879  18
   2   4  16 1015.51 168.471  18
   2  -4  17-30.6816 84.5512  16
  -2   5  18 598.385 143.096  11
  -2   5  18 566.906 93.7337  13
   2  -5 -17 542.992 138.182  17
  -2   5  17 442.413 154.960  15
  -2  -5  17 365.011 137.661  13
  -2   5  17 633.240 152.912  13
  -2   5  17 585.163 147.534  30
   2   5 -17 372.051 142.542  21
  -2   5  17 610.751 167.492  11
  -2  -5  17 592.189 134.086  15
   2  -5 -16 16712.9 604.953  17
  -2   5  16 16550.4 734.794  15
  -2  -5  16 17118.4 688.766  16
  -2   5  16 16979.3 750.872  30
  -2  -5  16 15695.2 693.058  15
  -2  -5  16 16140.6 757.594  13
  -2   5  16 17234.4 706.115  13
  -2   5  16 16849.6 761.178  11
   2  -5 -15 11981.7 604.225  17
  -2  -5  15 12108.3 738.852  13
  -2  -5  15 11490.5 671.170  15
  -2   5  15 11911.8 705.334  15
  -2   5  15 13179.8 682.547  13
  -2  -5  15 12932.5 680.607  16
  -2   5  15 12298.6 720.887  30
  -2   5  15 12486.5 728.758  11
  -2   5  14 24743.2 1057.72  11
  -2  -5  14 24174.8 1029.59  15
  -2   5  14 23097.1 1006.77  15
  -2   5  14 22249.3 967.018  28
  -2  -5  14 23129.5 951.713  16
   2  -5 -14 21409.9 659.697  29
  -2   5  14 22865.3 932.682  13
  -2  -5  14 22971.6 1046.19  13
  -2   5  13 124.248 280.514  11
   2  -5 -13 543.655 150.293  29
  -2  -5  13 496.795 301.905  15
  -2  -5  13 207.854 224.843  11
  -2   5  13 751.903 323.500  15
  -2   5  13 400.212 233.410  13
  -2  -5  13 668.791 258.963  16
  -2  -5  13 227.509 258.424  13
  -2   5  13 433.997 272.543  28
  -2  -5  13 160.544 252.556  18
  -2  -5  12 93.6322 221.924  16
  -2   5  12-233.644 262.960  11
  -2  -5  12-84.0207 233.082  18
  -2   5  12 185.186 254.007  15
  -2  -5  12 183.999 262.839  15
  -2   5  12 80.1978 219.129  13
  -2   5  12 143.165 223.188  28
   2   5 -12 131.296 772.525   7
  -2  -5  12 73.4800 264.919  13
   2  -5 -12-52.6063 162.281  29
  -2  -5  12 109.401 198.741  11
  -2   5  12 156.533 722.818   4
  -2  -5  11 5176.35 512.248  15
   2  -5 -11 6488.04 430.022  29
   2   5 -11 6248.27 813.371   3
  -2  -5  11 5688.34 503.937  16
  -2  -5  11 5252.51 520.350  13
  -2   5  11 5821.00 501.576  28
  -2   5  11 6078.12 482.892  13
  -2  -5  11 5091.72 443.279  11
   2  -5 -11 3157.73 778.610   1
  -2   5  11 6040.87 1079.57   4
   2   5 -11 4467.00 754.902   7
  -2  -5  11 5670.67 517.026  18
  -2   5  10 5027.89 400.988  13
  -2  -5  10 5240.20 455.781  16
  -2   5  10 4477.76 951.569   2
  -2   5  10 4242.49 315.721  22
  -2  -5  10 3990.76 447.708  15
   2   5 -10 5780.69 972.800   3
  -2  -5  10 4186.05 432.343  18
   2   5 -10 4408.16 996.512   7
   2  -5 -10 3572.41 987.003   1
   2  -5 -10 4781.40 351.528  29
  -2   5  10 5563.33 1127.39   4
  -2  -5  10 5032.57 485.311  13
  -2  -5  10 4382.32 404.718  11
  -2  -5   9 39413.2 1102.45  16
   2   5  -9 40041.7 2250.51   7
  -2   5   9 41643.6 988.263  13
  -2   5   9 42430.9 2322.55   2
   2  -5  -9 38625.2 916.857  29
  -2  -5   9 39024.5 1193.70  13
  -2  -5   9 38015.3 1180.33  15
  -2   5   9 39324.5 790.054  22
  -2  -5   9 37083.8 1134.91  18
   2  -5  -9 41532.0 2488.23   1
   2   5  -9 37167.9 2130.55   3
   2   5  -9 32558.8 1549.44   5
  -2  -5   9 37734.9 992.197  11
  -2  -5   8 4735.22 407.381  15
   2   5  -8 4259.62 869.597   3
   2  -5  -8 4280.09 895.506   1
  -2  -5   8 4037.35 382.880  13
  -2   5   8 3861.92 806.627   2
   2   5  -8 5149.03 716.339   5
  -2  -5   8 4112.96 343.719  16
   2   5  -8 4285.61 812.044   7
  -2  -5   8 3818.35 345.063  18
   2   5  -7 8133.81 879.892   5
   2  -5  -7 6261.30 984.289   1
   2  -5  -7 6241.86 795.154   9
   2   5  -7 7203.54 958.119   3
   2   5  -7 6238.60 898.135   7
  -2   5   7 6471.02 979.856   2
   2   5  -6 25345.6 1478.80   5
   2  -5  -6 23975.8 1447.01   9
   2   5  -6 25241.6 1672.36   3
   2   5  -6 26044.3 1573.63   7
   2  -5  -6 24621.4 1699.78   1
   2   5  -5 12871.0 1081.80   5
   2  -5  -5 14741.4 1300.20   1
   2   5  -5 12952.3 1240.74   3
   2  -5  -5 12593.2 1046.06   9
   2   5  -5 11571.0 1075.50   7
   2  -5  -4 32.8711 323.606   9
   2   5  -4 319.611 486.311   5
   2   5  -4 158.525 388.279   7
   2   5  -4 489.543 522.533   3
   2   5  -4 612.331 322.767   2
   2   5  -4 49.8937 203.712   4
   2   5  -3 1729.77 690.746   3
   2   5  -3 1128.49 424.930   7
   2   5  -3 866.849 320.592   2
   2  -5  -3 778.807 419.711   9
   2   5  -3 958.254 287.998   4
   2   5  -3 865.390 520.639   5
   2   5  -2-41.2676 527.012   3
   2   5  -2-843.418 539.351   5
   2   5  -2-22.8048 356.762   2
   2   5  -2-481.794 293.523   4
   2  -5  -2 315.702 435.935   9
   2   5  -1 21741.0 1422.47   3
   2   5  -1 21248.0 1225.10   4
   2  -5  -1 21269.2 1340.55   9
   2   5  -1 20127.4 1200.73   2
   2   5  -1 21026.6 1418.29   5
   2   5   0 68620.7 2320.25   2
   2   5   0 72609.1 2566.94   5
  -2   5   0 70702.4 1447.58   4
   2   5   0 67579.6 2263.42   4
   2   5   0 67294.7 2390.36   3
   2  -5   0 65557.8 2336.78   9
   2   5   1 2838.84 709.105   5
   2   5   1 2412.96 609.334   4
   2   5   1 3285.15 710.280   2
   2  -5   1 2252.74 593.889   9
  -2   5  -2 158.537 137.454   5
   2   5   2 216.546 465.920   4
   2   5   2 351.154 610.519   2
   2  -5   2 146.591 455.281   9
  -2  -5  -2-13.0959 358.966   1
   2   5   3 16712.5 1363.88   4
   2  -5   3 15617.7 1262.12   9
  -2   5  -3 17513.4 964.763   3
  -2  -5  -3 16487.1 1202.19   1
   2   5   3 17791.5 1399.66   2
   2  -5   4 66095.3 2518.97   9
  -2   5  -4 68999.4 1750.66   3
   2   5   4 67883.5 2681.16   2
   2   5   4 63390.5 2736.09   4
  -2  -5  -4 67656.6 2543.43   1
   2   5   5 5170.15 962.131   4
   2  -5   5 5202.51 847.939   9
  -2  -5  -5 5550.37 898.168   1
   2   5   5 7252.19 987.170   2
  -2  -5  -6 20233.5 1627.27   1
   2   5   6 18576.1 1661.12   4
   2   5   6 20109.9 1597.87   2
   2  -5   7 897.873 205.176  18
   2   5   7 1083.48 203.993  18
  -2  -5  -7 1525.17 205.263  27
   2   5   7 263.356 729.023   2
   2   5   7 381.891 699.065   4
  -2  -5  -7-208.930 773.377   1
   2  -5   7 1619.09 276.011  19
   2  -5   7 1179.75 227.407  31
   2   5   7 1108.41 201.882  25
   2  -5   7 999.340 211.145  16
  -2  -5  -7 977.146 156.844  14
   2  -5   7 947.858 207.752  12
   2   5   8 7.33778 723.312   2
   2  -5   8-124.274 162.349  16
   2  -5   8-58.4460 173.204  31
   2   5   8 61.5778 139.381  18
  -2  -5  -8-63.3060 105.041  14
   2   5   8-89.7767 144.851  25
   2  -5   8-37.8580 214.991  12
  -2  -5  -8 268.862 662.556   1
   2  -5   8-166.360 200.888  19
  -2  -5  -8 118.055 81.2849  27
   2   5   8-276.856 695.540   4
   2   5   8 26.6435 132.055  16
   2  -5   8 234.947 188.688  18
   2   5   8 511.021 141.149  19
   2  -5   9 3554.12 432.808  19
   2  -5   9 3826.77 415.406  16
  -2  -5  -9 2243.44 670.958   1
   2   5   9 2971.42 376.914  16
  -2  -5  -9 3356.64 271.281  27
   2  -5   9 2562.16 369.281  31
   2   5   9 2339.50 747.466   4
   2   5   9 4863.83 936.541   2
   2   5   9 3035.78 337.419  25
   2   5   9 3594.66 273.313  19
   2  -5   9 3572.36 408.790  18
  -2  -5  -9 3758.02 294.583  14
   2   5   9 3267.54 379.753  18
   2  -5   9 3238.92 417.597  12
   2   5  10 20478.8 1854.26   4
   2   5  10 17536.8 853.695  16
  -2  -5 -10 14109.1 1481.23   1
   2   5  10 17307.2 828.973  28
   2   5  10 17379.4 878.368  22
   2   5  10 17581.5 892.571  13
   2  -5  10 17651.8 915.200  19
   2  -5  10 16887.2 881.477  16
   2  -5  10 17316.3 860.386  18
   2   5  10 17508.5 829.676  18
   2   5  10 19536.8 1770.76   8
   2   5  11 20460.9 965.490  22
   2   5  11 18709.3 862.274  28
   2   5  11 19723.6 955.832  13
   2  -5  11 21628.6 1017.99  19
   2  -5  11 20322.3 952.912  18
   2  -5  11 19074.9 943.037  16
   2   5  11 20602.4 845.751  15
   2   5  11 19555.0 884.719  18
   2   5  11 20337.6 917.478  16
   2   5  12 10903.0 612.780  15
   2  -5  12 9762.36 688.129  18
   2   5  12 10494.8 663.983  16
   2   5  12 11155.6 671.348  18
   2   5  12 10374.7 698.084  13
   2   5  12 10912.2 725.453  22
   2  -5  12 10027.5 703.137  19
   2   5  12 10665.0 657.860  28
  -2  -5 -12 9871.09 671.612  29
   2  -5  12 10015.2 712.113  16
  -2  -5 -13 680.420 264.192  29
   2   5  13 902.817 227.988  28
   2   5  13 818.329 182.971  15
   2   5  13 968.965 277.494  11
   2   5  13 806.966 275.814  16
   2  -5  13 1148.89 300.891  19
   2   5  13 977.057 317.401  13
   2  -5  13 1060.10 285.319  18
   2   5  13 538.618 217.680  18
   2  -5  13 1260.63 326.958  16
   2  -5  14 14023.6 739.222  16
   2   5  14 14389.2 682.746  11
  -2  -5 -14 14616.8 698.886  29
   2   5  14 14478.8 719.941  13
   2   5  14 13714.6 641.721  18
   2  -5  14 14643.6 731.084  18
   2   5  14 15153.1 694.567  16
   2   5  15 1872.05 194.808  30
   2  -5  15 2149.48 260.726  18
   2  -5  15 2266.91 283.964  16
   2   5  15 1858.18 251.456  13
   2   5  15 2062.77 262.095  16
  -2  -5 -15 2157.24 249.824  29
   2   5  15 2222.57 244.056  11
   2   5  15 1933.11 219.178  18
   2   5  16 214.594 120.359  16
   2  -5  16 308.818 135.664  16
   2   5  16 139.144 133.251  13
   2   5  16 158.140 93.5313  18
  -2  -5 -16 266.180 106.969  29
  -2  -6  17 3158.12 204.118  15
  -2   6  17 3272.61 262.525  15
  -2   6  17 3576.60 234.323  13
   2   6 -17 3526.93 229.364  21
  -2   6  17 3405.72 272.842  11
  -2   6  17 3761.87 274.919  30
   2  -6 -16 275.581 126.826  17
  -2   6  16 488.029 165.672  30
  -2  -6  16 232.706 117.608  15
  -2   6  16 517.443 171.790  15
  -2   6  16 838.394 218.234  11
  -2   6  16 395.767 122.359  13
  -2  -6  16 612.304 179.972  13
  -2  -6  15 204.608 201.723  13
  -2  -6  15 280.487 197.093  16
  -2   6  15 390.254 207.786  30
  -2  -6  15 176.989 173.116  15
  -2   6  15 275.303 203.870  15
   2  -6 -15 344.960 175.489  17
  -2   6  15 587.891 240.508  11
  -2   6  15 381.946 195.229  13
   2  -6 -14 4283.82 420.995  17
   2  -6 -14 4812.58 329.329  29
  -2  -6  14 3905.26 422.944  15
  -2   6  14 4128.83 466.605  15
  -2   6  14 4350.69 412.757  13
  -2  -6  14 4547.24 451.490  16
  -2  -6  14 3804.65 446.043  13
  -2   6  14 3886.90 422.993  28
  -2   6  14 4090.49 476.026  11
   2  -6 -13 3564.38 327.290  29
  -2   6  13 3102.13 467.221  15
  -2   6  13 3352.23 392.470  13
  -2  -6  13 3743.76 484.461  13
  -2   6  13 3575.83 433.919  28
   2  -6 -13 4042.20 442.889  17
  -2  -6  13 3726.71 445.359  16
  -2  -6  13 3513.64 460.116  15
  -2   6  13 3241.42 447.424  11
  -2   6  12 1054.10 305.728  11
   2  -6 -12 2038.93 284.505  29
  -2  -6  12 1170.17 347.557  15
  -2   6  12 1271.72 322.255  28
  -2  -6  12 1520.28 389.691  13
  -2   6  12 1300.71 296.257  13
  -2   6  12 1394.19 350.510  15
  -2  -6  12 1605.28 335.688  16
   2  -6 -11 1361.58 840.789   1
  -2  -6  11 2133.04 369.404  16
  -2  -6  11 2680.50 430.394  15
  -2   6  11 3698.96 1073.54   4
   2  -6 -11 2548.66 318.738  29
  -2  -6  11 2789.42 455.507  13
  -2   6  11 2980.36 373.440  13
   2   6 -11 1914.24 555.169   7
  -2   6  11 2424.13 366.699  28
  -2  -6  10 1218.30 283.807  16
   2  -6 -10 1161.87 243.987  29
   2   6 -10 3231.33 599.715   3
  -2   6  10-1030.41 561.510   2
  -2   6  10 284.868 744.146   4
  -2  -6  10 1409.57 340.027  13
  -2   6  10 1023.46 250.623  13
  -2   6  10 1073.94 201.590  22
   2   6 -10 1403.27 621.410   7
  -2  -6  10 1362.25 276.759  11
   2  -6 -10 444.701 677.643   1
  -2  -6  10 1135.00 314.194  15
  -2  -6   9 187.775 231.168  13
  -2   6   9-133.118 92.6803  22
  -2  -6   9-34.8024 197.419  16
  -2   6   9 439.093 528.931   2
   2  -6  -9-20.4585 130.865  29
   2   6  -9-1021.32 820.938   3
  -2  -6   9 11.9831 192.694  15
   2   6  -9 139.132 590.475   7
  -2   6   9 20.3836 126.079  13
  -2   6   9 1166.94 541.693   4
   2  -6  -9 463.449 650.897   1
  -2  -6   9 218.880 182.286  11
  -2  -6   8 4751.26 435.009  16
  -2   6   8 3715.18 865.956   2
  -2  -6   8 5210.59 396.660  11
  -2  -6   8 4644.79 445.395  15
   2   6  -8 4480.56 937.143   3
   2   6  -8 4698.46 772.200   5
   2   6  -8 4779.20 943.414   7
  -2  -6   8 5124.41 458.002  13
  -2   6   8 5123.36 1021.66   4
   2  -6  -8 4151.95 1007.61   1
   2  -6  -8 5118.86 369.490  29
  -2  -6   7 8852.61 518.357  16
  -2  -6   7 9472.26 558.652  13
  -2   6   7 9041.67 1228.14   4
   2   6  -7 8455.23 916.243   5
   2  -6  -7 8966.92 480.214  29
   2  -6  -7 9353.32 1256.26   1
  -2   6   7 7538.95 1149.21   2
  -2  -6   7 9028.86 552.001  15
   2   6  -7 8604.88 1043.24   7
   2  -6  -7 8689.31 899.949   9
   2   6  -7 8704.76 1121.12   3
   2   6  -6 10802.8 1233.78   3
  -2   6   6 10137.0 1207.79   4
   2  -6  -6 9299.25 965.032   9
  -2   6   6 10992.6 1283.79   2
   2   6  -6 9016.93 1031.84   7
   2   6  -6 11016.6 1070.57   5
   2   6  -5 7345.44 900.796   5
   2  -6  -5 8062.46 929.783   9
   2   6  -5 7004.91 900.632   7
   2   6  -5 6395.51 992.975   3
   2  -6  -4 1167.39 447.955   9
   2   6  -4 2000.13 684.538   3
   2   6  -4 1753.02 544.334   5
   2   6  -4 1525.53 493.205   7
   2   6  -4 1108.16 327.093   2
  -2   6   4 1874.67 493.601   4
  -2   6   3 333.682 312.539   4
   2   6  -3 591.156 679.466   3
   2  -6  -3 681.895 467.673   9
   2   6  -3 217.017 366.486   2
   2   6  -3 1104.88 543.204   7
   2   6  -3 312.538 242.711   4
   2   6  -3 548.708 522.509   5
   2   6  -2 25944.1 1714.10   3
  -2   6   2 26100.5 1283.83   4
   2  -6  -2 24256.2 1601.88   9
   2   6  -2 27206.0 1458.52   2
   2   6  -2 25165.9 1288.11   4
   2   6  -2 27020.5 1752.56   5
   2   6  -1 660.046 555.997   5
   2   6  -1 420.375 349.045   4
  -2   6   1 281.362 307.997   4
   2   6  -1 800.086 537.650   3
   2   6  -1 642.367 395.851   2
   2  -6  -1 355.845 415.558   9
   2  -6   0 204.122 463.211   9
   2   6   0-853.070 611.631   3
   2   6   0-124.363 416.186   4
   2   6   0-167.540 619.461   2
   2   6   0 27.7680 478.749   5
   2   6   1 5731.68 958.122   5
   2   6   1 5703.68 830.472   4
   2   6   1 4820.11 884.638   2
   2  -6   1 5554.10 863.065   9
  -2   6  -1 6417.22 636.918   5
  -2   6  -2 3840.60 613.213   3
   2   6   2 3086.33 756.397   2
   2  -6   2 3375.39 706.849   9
   2   6   2 2488.28 720.430   5
   2   6   2 3499.58 706.171   4
   2   6   3 17878.1 1487.13   4
   2  -6   3 18729.3 1487.32   9
  -2   6  -3 20236.9 1165.11   3
   2   6   3 18425.6 1525.85   2
  -2   6  -4 115.055 322.325   3
   2  -6   4 472.453 513.646   9
   2   6   4-6.67778 575.233   2
   2   6   4-235.544 585.419   4
  -2  -6  -4 380.271 536.249   1
  -2  -6  -5 30423.0 903.029  29
  -2  -6  -5 28434.0 866.550  14
   2   6   5 29789.1 2100.08   4
   2  -6   5 30053.9 911.934  19
   2   6   5 27520.7 1957.95   2
  -2  -6  -5 29988.2 1906.50   1
  -2  -6  -5 28862.0 832.005  27
   2   6   6 26320.9 1943.62   2
   2  -6   6 26316.5 874.233  16
   2   6   6 27106.4 777.343  25
  -2  -6  -6 29398.8 892.461  14
  -2  -6  -6 27943.0 960.280  29
   2   6   6 28355.1 671.928  19
   2  -6   6 28226.7 972.851  19
   2  -6   6 26993.9 692.458  24
  -2  -6  -6 29890.7 877.534  27
   2   6   6 23739.5 2009.19   4
  -2  -6  -6 27682.1 1932.26   1
   2  -6   7 1370.50 230.156  16
  -2  -6  -7 1342.36 284.194  29
   2   6   7 1019.54 200.366  25
   2  -6   7 896.249 202.062  18
   2   6   7 27.9940 746.458   4
   2   6   7 1405.41 177.421  19
   2   6   7 1275.31 693.554   2
  -2  -6  -7 1267.66 210.957  27
   2  -6   7 1420.73 266.177  19
  -2  -6  -7 1111.94 208.187  14
   2   6   7 1176.28 222.883  18
  -2  -6  -7 541.540 626.089   1
   2  -6   8 11999.4 702.247  16
   2   6   8 13255.4 716.232  16
  -2  -6  -8 13025.3 747.444  29
   2   6   8 12801.4 684.067  18
  -2  -6  -8 13376.3 643.186  14
  -2  -6  -8 12970.9 1431.50   1
   2   6   8 13512.9 1471.93   2
  -2  -6  -8 13870.3 607.355  27
   2   6   8 12497.6 641.391  25
   2   6   8 15760.2 1717.62   4
   2  -6   8 12458.5 670.739  18
   2  -6   8 13952.5 787.444  19
   2  -6   9 5886.49 526.077  16
  -2  -6  -9 4948.57 818.932   1
  -2  -6  -9 6682.23 452.355  14
   2  -6   9 5666.74 500.642  18
   2   6   9 5172.34 891.813   2
   2  -6   9 6250.22 581.592  19
   2   6   9 6165.08 487.349  25
  -2  -6  -9 6450.46 421.946  27
   2   6   9 5913.09 1088.41   4
  -2  -6  -9 6079.49 551.672  29
   2   6   9 6005.28 525.157  16
   2   6   9 6286.32 554.532  22
   2   6   9 6514.66 512.766  18
   2   6  10 5094.48 510.968  16
   2   6  10 5240.36 550.749  13
   2  -6  10 5072.21 546.062  19
   2  -6  10 5510.44 530.086  16
   2   6  10 4915.91 511.340  22
  -2  -6 -10 5873.38 553.514  29
   2  -6  10 5520.63 517.318  18
   2   6  10 4912.25 469.302  18
   2  -6  11-74.3792 255.087  16
  -2  -6 -11 53.3079 262.374  29
   2   6  11 268.316 208.233  15
   2   6  11-24.3177 199.089  28
   2   6  11-46.2051 204.637  16
   2   6  11 64.4829 239.503  22
   2   6  11-57.2011 226.326  18
   2  -6  11-50.7225 285.523  19
   2   6  11 104.906 250.556  13
   2  -6  11-108.642 233.250  18
   2   6  12 5188.47 479.640  16
   2   6  12 5458.38 433.728  15
  -2  -6 -12 4303.64 479.294  29
   2   6  12 4942.70 454.075  28
   2  -6  12 5265.48 513.318  16
   2   6  12 5249.45 511.200  22
   2   6  12 5470.69 528.918  13
   2  -6  12 4901.44 486.402  18
   2   6  12 5598.41 468.124  18
   2   6  13 1334.87 232.392  28
   2   6  13 1032.37 255.150  16
   2  -6  13 1311.75 288.296  16
  -2  -6 -13 1480.89 289.980  29
   2   6  13 1462.94 302.363  13
   2   6  13 1301.00 202.784  15
   2   6  13 1726.07 313.761  11
   2   6  13 1473.75 242.783  18
   2   6  14 5599.23 394.268  16
   2  -6  14 5270.40 431.474  16
   2   6  14 5686.88 433.672  13
  -2  -6 -14 5438.33 416.851  29
   2   6  14 5701.04 364.810  18
   2   6  14 5156.46 399.772  11
  -2  -6 -15 2715.64 240.400  29
   2   6  15 2554.84 232.932  16
   2   6  15 2320.73 212.508  18
   2   6  15 2727.94 262.260  13
   2  -6  15 2694.77 264.787  16
   2   6  15 2532.43 232.299  11
   2   6  15 2747.15 228.573  30
   2  -7 -16 20272.0 540.728  17
  -2   7  16 19530.2 622.491  15
   2   7 -16 20155.1 640.374  21
  -2   7  16 20818.7 640.998  11
  -2   7  16 21919.6 541.307  13
  -2  -7  16 20707.6 552.263  15
  -2   7  16 20877.8 645.279  30
  -2   7  15 9438.40 527.392  15
  -2   7  15 9626.93 456.462  13
   2  -7 -15 9736.88 479.669  17
  -2  -7  15 10152.9 554.613  13
  -2   7  15 9946.02 538.930  30
  -2  -7  15 10278.0 512.871  15
  -2   7  15 10017.5 532.402  11
   2  -7 -14 2799.52 338.914  17
  -2   7  14 2291.58 336.780  11
  -2   7  14 2469.07 349.611  30
   2  -7 -14 2785.23 235.963  29
  -2  -7  14 2570.33 343.574  15
  -2   7  14 2293.88 347.912  15
  -2  -7  14 2331.27 339.624  13
  -2   7  14 2623.43 337.157  28
  -2   7  14 2693.97 298.831  13
   2  -7 -13 18825.9 845.354  17
  -2   7  13 18488.3 765.348  13
  -2  -7  13 20028.2 908.463  15
  -2   7  13 18933.4 896.773  15
  -2  -7  13 18901.4 919.495  13
   2  -7 -13 20872.0 725.140  29
  -2   7  13 18998.3 846.939  28
  -2   7  13 20831.5 898.204  11
  -2  -7  12 6869.32 584.471  15
   2  -7 -12 6898.11 468.833  29
  -2   7  12 6866.66 607.580  15
  -2  -7  12 7023.23 445.206  24
  -2   7  12 6728.43 502.392  13
  -2  -7  12 6010.85 580.089  13
  -2   7  12 6688.93 546.947  28
  -2  -7  12 6769.50 591.703  16
  -2   7  12 6920.19 563.944  11
   2  -7 -12 6451.96 542.629  17
   2  -7 -11 472.327 180.933  29
  -2  -7  11 240.913 246.577  15
   2  -7 -11 441.470 280.437  17
  -2   7  11 100.998 205.200  13
  -2  -7  11-198.381 301.297  16
  -2   7  11 446.544 243.995  28
  -2  -7  11 361.466 295.253  13
   2  -7 -10 18651.4 898.609  17
  -2  -7  10 17184.2 905.361  16
  -2   7  10 17416.9 769.227  13
   2  -7 -10 18084.4 791.308  29
  -2  -7  10 18414.3 942.053  15
  -2   7  10 17246.5 1658.84   4
  -2   7  10 14895.1 1505.40   2
  -2  -7  10 17384.5 946.970  13
   2  -7  -9 24977.4 1015.68  17
  -2   7   9 25808.4 895.978  13
  -2  -7   9 24880.0 1071.73  15
  -2   7   9 27596.0 2080.96   4
   2  -7  -9 25158.3 938.526  29
   2   7  -9 25276.7 1561.22   7
  -2   7   9 26566.0 1985.05   2
  -2  -7   9 23155.6 1023.49  16
  -2  -7   9 24295.5 1081.29  13
   2   7  -9 26495.5 1704.10   3
   2  -7  -8 5095.03 481.021  17
  -2   7   8 5060.72 946.963   2
  -2   7   8 5857.26 940.538   4
   2  -7  -8 3974.62 392.052  29
  -2  -7   8 5055.22 514.888  13
   2   7  -8 4654.28 892.480   3
  -2  -7   8 4784.57 416.227  11
   2   7  -8 4748.07 875.616   7
  -2  -7   8 5084.76 503.484  15
   2  -7  -7-381.809 97.5089  27
  -2   7   7 670.613 749.109   2
  -2  -7   7-498.562 215.432  13
   2   7  -7-137.254 617.964   3
   2   7  -7 209.460 471.817   5
  -2  -7   7-69.3529 224.748  15
  -2   7   7 46.6915 574.153   4
   2  -7  -7-67.5238 150.408  29
   2   7  -7-19.6774 577.172   7
  -2  -7   7 189.098 130.727  23
   2  -7  -7-111.446 214.827  17
  -2  -7   7 47.0696 155.713  11
   2  -7  -6 37594.6 1107.11  17
   2   7  -6 36600.6 1928.30   5
  -2  -7   6 35750.9 1150.50  15
  -2  -7   6 35400.1 934.883  23
  -2   7   6 39487.1 2258.84   4
   2  -7  -6 33172.4 1791.20   9
   2  -7  -6 38786.7 830.888  27
  -2   7   6 38714.6 2448.75   2
   2   7  -6 37600.3 2054.07   7
   2  -7  -6 36582.3 1045.32  29
  -2  -7   6 35412.6 966.104  11
   2   7  -6 36093.6 2280.68   3
  -2  -7   6 33098.8 1139.58  13
   2  -7  -5 290.671 180.499  17
  -2   7   5-772.423 809.847   2
   2   7  -5 258.851 654.444   3
   2   7  -5 256.483 538.265   5
   2  -7  -5-448.135 157.657  29
   2  -7  -5-27.9018 99.3289  27
  -2  -7   5 65.0726 145.367  23
   2  -7  -5 10.4938 411.768   9
   2   7  -5 672.157 550.245   7
  -2  -7   5-23.6500 185.955  15
  -2   7   5-500.588 708.298   4
   2   7  -4 1585.47 763.519   3
   2   7  -4 368.295 502.231   7
   2  -7  -4 877.415 447.375   9
   2  -7  -4 1241.29 188.897  27
  -2   7   4 1961.40 688.711   2
   2  -7  -4 894.201 165.676  24
  -2   7   4 777.189 472.222   4
  -2  -7   4 1064.96 213.301  23
   2  -7  -4 1442.89 215.007  29
  -2  -7   4 1038.41 224.738  15
   2   7  -4 1032.00 554.280   5
   2  -7  -4 889.114 199.930  17
   2  -7  -3 12826.6 563.505  29
   2   7  -3 12934.1 1247.40   7
  -2  -7   3 12372.6 608.006  15
  -2   7   3 15014.5 1150.43   4
   2  -7  -3 12311.0 1191.91   9
   2   7  -3 14870.9 1087.52   2
   2   7  -3 12238.8 1360.21   3
  -2   7   3 12874.3 1387.14   2
   2   7  -3 12804.3 1324.86   5
   2   7  -2 1092.59 423.670   2
   2   7  -2 411.434 576.103   3
   2   7  -2-201.678 755.476   5
   2   7  -2 875.412 332.383   4
   2  -7  -2 329.320 448.777   9
   2  -7  -1 76437.2 2993.98   9
   2   7  -1 80222.9 3212.32   5
   2   7  -1 83706.7 2581.01   4
  -2   7   1 79273.4 2931.71   2
   2   7  -1 86324.9 3361.81   3
   2   7  -1 84104.3 2843.96   2
  -2   7   0 9573.76 888.470   5
   2   7   0 8220.05 1174.37   5
   2  -7   0 8559.47 1070.89   9
   2   7   0 8790.22 1213.80   3
   2   7   0 6939.09 966.307   2
   2   7   0 9722.84 1027.60   4
  -2   7   0 8428.82 980.110   2
   2   7   1 9120.55 1216.37   5
   2   7   1 10217.5 1200.72   2
   2   7   1 9812.77 1066.92   4
   2  -7   1 8260.64 1100.29   9
  -2   7  -1 10008.7 1005.20   2
   2   7   1 9107.35 1144.49   3
  -2  -7  -2 7389.33 454.176  27
  -2   7  -2 7601.19 931.957   3
   2   7   2 6630.44 1104.69   5
   2  -7   2 6178.57 997.506   9
   2   7   2 7957.46 1184.87   2
   2  -7   2 7729.78 436.501  27
  -2  -7  -2 6935.76 444.563  23
  -2  -7  -2 6983.53 461.508  14
   2   7   2 6559.25 981.427   4
  -2   7  -2 7459.33 808.762   2
   2  -7   2 6244.23 387.537  24
   2  -7   3 23416.4 1766.45   9
  -2  -7  -3 22740.5 850.715  14
  -2  -7  -3 24213.6 803.299  29
   2  -7   3 24115.0 772.452  27
   2   7   3 22232.8 1844.23   2
  -2   7  -3 26267.6 1473.30   3
  -2  -7  -3 23732.6 828.790  27
   2   7   3 24139.5 1804.35   4
   2  -7   3 25115.4 774.955  24
   2   7   3 25169.6 1992.34   5
   2   7   4 1053.78 741.331   5
   2  -7   4 1079.48 204.203  16
   2   7   4 691.036 715.631   2
   2  -7   4 1048.13 194.792  24
   2  -7   4 870.855 177.421  27
  -2  -7  -4 1225.69 230.330  27
  -2  -7  -4 1145.04 198.427  14
  -2  -7  -4 859.677 202.228  29
   2  -7   4 1550.39 640.881   9
   2   7   4 1492.96 731.105   4
   2  -7   5 40189.7 1105.57  16
   2  -7   5 43489.3 1057.51  24
  -2  -7  -5 41155.0 1210.51  14
   2   7   5 44016.3 2572.83   2
  -2  -7  -5 42148.8 1209.92  29
   2   7   5 39186.1 2512.01   5
   2   7   5 41035.9 962.500  25
   2   7   5 43010.1 930.592  19
  -2  -7  -5 41194.9 1123.63  27
   2   7   5 45602.1 2688.75   4
  -2  -7  -6 10288.1 659.337  29
   2   7   6 9634.28 1362.63   2
   2   7   6 11412.3 543.573  25
  -2  -7  -6 10773.7 642.034  14
   2  -7   6 9515.32 610.342  16
  -2  -7  -6 10991.4 1377.34   1
  -2  -7  -6 10748.4 608.775  27
   2   7   6 9677.48 1353.53   4
   2  -7   6 10167.0 526.981  24
   2   7   6 10771.2 476.353  19
   2  -7   7 6541.64 543.987  16
  -2  -7  -7 8747.96 630.118  29
  -2  -7  -7 8784.69 1097.13   1
   2   7   7 7427.94 1086.89   4
   2   7   7 7822.86 537.658  18
  -2  -7  -7 7436.58 508.631  27
   2   7   7 7936.09 494.064  25
   2   7   7 8226.12 424.898  19
   2   7   7 7050.77 950.973   2
   2  -7   7 8329.83 471.343  24
  -2  -7  -7 8325.36 574.805  14
   2   7   8 16823.1 840.292  16
  -2  -7  -8 17282.3 741.769  27
   2   7   8 21502.4 1975.72   4
  -2  -7  -8 17419.4 1556.51   1
  -2  -7  -8 18162.7 818.473  14
   2   7   8 16425.2 1598.56   2
   2   7   8 17401.7 738.000  25
   2   7   8 13992.2 1468.99   5
  -2  -7  -8 17716.8 915.348  29
   2   7   8 17282.9 791.042  18
   2  -7   8 15208.8 834.476  16
   2  -7   9 3300.14 442.251  16
   2   7   9 3086.31 421.081  16
  -2  -7  -9 3212.55 324.198  27
  -2  -7  -9 3004.33 359.258  14
  -2  -7  -9 3482.98 462.961  29
   2   7   9 3210.57 365.412  18
   2   7   9 2782.24 408.819  22
  -2  -7 -10 586.424 270.244  29
   2   7  10 861.666 289.671  16
  -2  -7 -10 641.180 157.885  27
   2   7  10 388.998 302.517  13
   2   7  10 268.038 247.055  22
   2   7  10 520.849 227.426  18
   2  -7  10 721.540 306.905  16
   2   7  11-81.1589 230.139  22
   2  -7  11 140.989 253.981  16
   2   7  11-18.6711 203.169  16
   2   7  11 139.725 226.262  15
  -2  -7 -11-149.023 274.121  29
   2   7  11 44.0820 302.232  13
   2   7  11 4.02448 215.414  28
   2   7  11 16.1483 199.068  18
   2  -7  12 438.750 232.471  16
   2   7  12 351.756 182.103  28
  -2  -7 -12 317.849 236.943  29
   2   7  12 317.514 148.083  15
   2   7  12-8.48211 256.486  13
   2   7  12 636.936 240.347  22
   2   7  12 198.008 200.913  16
   2   7  12 342.257 182.038  18
   2   7  13-290.700 111.657  15
   2  -7  13 354.688 182.801  16
   2   7  13 29.5461 140.502  16
  -2  -7 -13-106.933 178.492  29
   2   7  13 34.6907 128.798  28
   2   7  13-107.070 200.096  11
   2   7  13 188.979 133.153  18
   2   7  13 136.897 174.875  13
   2   7  14 257.477 136.757  11
  -2  -7 -14-211.956 139.950  17
   2   7  14 121.965 114.640  16
   2   7  14 147.949 123.918  18
  -2  -7 -14 147.822 109.205  29
   2   7  14 74.6959 135.504  13
   2   7  15 11330.9 410.826  13
  -2  -7 -15 11320.3 357.833  29
  -2  -8  15 563.303 156.463  15
  -2   8  15 668.430 158.010  15
  -2   8  15 725.807 130.984  13
  -2   8  15 550.843 155.135  11
  -2   8  15 591.488 142.279  30
   2  -8 -15 698.764 154.745  17
  -2   8  14-72.4282 149.320  11
  -2   8  14 131.398 148.843  30
   2  -8 -14 220.876 152.746  17
  -2  -8  14 297.720 149.211  15
  -2   8  14 143.378 159.038  15
   2  -8 -14 186.838 89.4311  29
  -2   8  14 215.080 121.331  13
  -2   8  14 188.335 138.513  28
  -2   8  13 1870.21 284.452  11
  -2   8  13 1566.93 271.431  28
  -2  -8  13 1406.81 275.012  15
  -2   8  13 1724.42 311.828  15
  -2   8  13 1975.10 245.433  13
   2  -8 -13 1631.45 215.671  29
   2  -8 -13 1515.55 273.969  17
  -2   8  12 4112.37 358.624  13
  -2   8  12 4027.46 411.767  28
  -2  -8  12 4518.42 458.498  15
  -2   8  12 4255.51 459.687  15
  -2  -8  12 4314.22 346.008  24
   2  -8 -12 3952.50 347.948  29
  -2   8  12 4363.03 420.256  11
   2  -8 -12 4379.97 448.038  17
  -2  -8  11-103.742 272.669  15
  -2   8  11 106.844 225.138  11
   2  -8 -11-216.290 274.585  17
  -2  -8  11 39.4762 151.866  24
   2  -8 -11 160.777 177.159  29
  -2   8  11-272.447 185.750  13
  -2   8  11-74.9778 209.732  28
  -2  -8  10 30194.8 1204.66  15
   2  -8 -10 30317.5 1158.04  17
  -2   8  10 32444.9 993.869  13
   2  -8 -10 31734.5 1058.86  29
  -2   8   9 2984.72 324.876  13
  -2  -8   9 3347.01 476.787  15
   2  -8  -9 2846.85 364.632  29
   2  -8  -9 2827.57 426.352  17
  -2   8   8 10878.2 1365.77   2
  -2   8   8 11955.1 1209.05   4
   2   8  -8 14533.7 1325.80   3
   2  -8  -8 12614.8 765.824  17
   2  -8  -8 13704.4 731.754  29
  -2  -8   8 12052.5 790.641  15
   2  -8  -7 16435.8 829.620  17
   2   8  -7 19166.3 1241.99   7
  -2   8   7 15398.5 1514.33   2
  -2  -8   7 16462.9 897.129  15
  -2   8   7 18685.0 1465.36   4
   2  -8  -7 16473.9 794.991  29
   2  -8  -7 17744.6 649.342  27
   2   8  -7 17615.7 1472.12   3
   2  -8  -6 619.697 260.783  17
   2   8  -6-12.6103 517.905   7
  -2  -8   6 829.446 313.010  15
  -2   8   6 875.695 413.344   4
  -2  -8   6 857.787 230.066  23
  -2   8   6 162.320 575.402   2
   2  -8  -6 831.430 197.897  27
   2  -8  -6 684.910 213.724  29
  -2  -8   5 12075.8 726.485  15
  -2  -8   5 12368.9 652.280  23
  -2   8   5 11326.0 1433.22   2
   2   8  -5 15169.3 1320.67   7
   2  -8  -5 12115.7 574.135  27
  -2   8   5 11763.9 1180.24   4
   2   8  -5 13240.7 1332.39   5
   2  -8  -5 12217.1 662.223  29
   2   8  -5 13221.5 1417.66   3
   2  -8  -5 12393.0 673.678  17
   2  -8  -4 15044.4 711.510  17
   2   8  -4 13656.6 1367.53   5
   2  -8  -4 13951.7 688.228  29
  -2  -8   4 13956.3 579.904  27
  -2  -8   4 13775.3 766.924  15
   2  -8  -4 13320.8 1222.08   9
  -2   8   4 16675.0 1260.42   4
   2  -8  -4 14186.0 634.897  27
  -2  -8   4 12451.1 668.483  23
   2   8  -4 15301.9 1364.59   7
  -2   8   4 13401.8 1517.33   2
   2   8  -4 14284.5 1560.76   3
   2  -8  -3 7138.36 436.524  24
  -2   8   3 7552.21 1230.25   2
   2  -8  -3 7999.89 483.477  27
   2   8  -3 7060.59 1083.51   5
  -2  -8   3 7496.39 557.650  15
  -2  -8   3 8175.21 532.071  23
   2  -8  -3 6451.04 885.825   9
   2   8  -3 8197.25 999.727   7
   2   8  -3 7106.89 1220.32   3
   2  -8  -3 7890.77 514.510  17
  -2  -8   3 7789.20 458.402  27
   2  -8  -3 8064.68 526.616  29
  -2   8   2 47824.9 2545.83   2
   2   8  -2 52857.0 2219.83   2
   2  -8  -2 49589.9 1149.58  24
   2  -8  -2 41956.0 2366.85   9
  -2  -8   2 48147.0 1285.97  23
   2  -8  -2 50603.2 1210.58  27
   2   8  -2 48563.3 2334.10   7
  -2  -8   2 49509.4 1062.01  14
   2  -8  -2 49790.5 1272.69  29
   2   8  -2 46134.1 2714.94   3
  -2  -8   2 50249.9 1169.75  27
   2   8  -2 46654.9 2580.04   5
   2  -8  -2 49331.7 1191.96  17
   2  -8  -1 736.568 156.639  24
   2   8  -1 181.666 857.843   3
  -2   8   1 276.417 657.517   5
  -2   8   1 7.47166 751.083   2
  -2  -8   1 738.958 173.635  14
   2  -8  -1 554.290 192.060  29
  -2  -8   1 755.309 197.900  27
   2  -8  -1 876.373 178.432  27
   2  -8  -1 268.469 401.521   9
   2   8  -1 502.735 599.444   2
   2  -8  -1 867.806 206.789  17
   2   8  -1 1120.46 774.825   5
  -2  -8   1 730.771 217.552  23
  -2  -8   0 9710.05 468.621  29
  -2  -8   0 10164.1 466.864  24
   2   8   0 10061.1 1331.87   5
   2  -8   0 8908.57 1184.14   9
   2   8   0 11223.1 1311.58   2
  -2  -8   0 10442.9 578.555  14
  -2   8   0 10781.4 1250.63   2
  -2  -8   0 10543.6 583.127  27
   2  -8   0 10385.8 563.580  24
  -2  -8   0 9422.50 589.069  23
   2   8   0 7691.11 912.183   4
   2  -8   0 10765.0 582.677  27
   2   8   0 9653.25 1307.14   3
   2  -8   0 9342.17 496.844  17
  -2   8  -1-382.146 586.858   2
   2   8   1-115.142 810.430   5
  -2  -8  -1-24.7378 141.291  29
  -2  -8  -1-19.1329 190.896  14
   2  -8   1 148.528 146.994  24
   2  -8   1 479.488 190.339  17
   2   8   1 469.044 736.487   2
  -2  -8  -1 191.941 194.839  23
  -2  -8  -1-51.2914 81.1799  24
  -2  -8  -1 142.397 136.099  27
   2   8   1 780.076 573.242   4
   2  -8   1 282.838 137.629  27
  -2   8  -1 111.418 621.892   3
   2   8   1-35.7376 720.183   3
  -2  -8  -2 16666.9 701.794  29
   2  -8   2 14944.5 1536.64   9
   2   8   2 16317.1 1635.43   3
  -2  -8  -2 16368.6 791.510  14
   2   8   2 16612.7 1461.72   4
   2  -8   2 16005.2 713.087  24
   2   8   2 14732.8 1553.37   2
  -2   8  -2 20378.9 1496.37   3
  -2  -8  -2 16390.8 752.202  27
   2  -8   2 16395.7 730.172  27
   2   8   2 16515.1 1661.88   5
   2  -8   2 16534.8 627.007  17
   2   8   3 28286.2 2104.79   2
   2   8   3 29377.4 2131.13   3
   2  -8   3 27063.4 2083.42   9
  -2  -8  -3 28269.3 1042.39  14
   2  -8   3 29804.4 963.154  27
  -2  -8  -3 27695.2 963.506  29
   2   8   3 30016.7 2042.41   4
   2  -8   3 29528.5 818.727  17
   2  -8   3 29034.8 962.204  24
   2   8   3 26883.8 2174.31   5
  -2  -8  -3 28638.5 1006.66  27
  -2  -8  -4 51765.3 1445.31  14
   2   8   4 48943.6 2807.06   2
  -2  -8  -4 51057.1 1373.61  27
   2   8   4 52621.7 1093.03  25
   2   8   4 52312.6 2805.13   3
   2  -8   4 50454.6 1286.40  24
   2   8   4 53033.5 2725.79   4
   2  -8   4 50879.8 1291.62  27
  -2  -8  -4 49662.4 1375.59  29
   2   8   4 51529.0 2927.43   5
   2   8   5 3576.36 723.459   4
  -2  -8  -5 4498.55 466.626  14
  -2  -8  -5 4342.44 441.339  27
   2   8   5 4639.56 367.366  19
   2  -8   5 4113.37 400.710  24
   2   8   5 5136.77 1046.27   5
   2   8   5 4411.49 364.686  25
  -2  -8  -5 4385.67 465.935  29
   2   8   5 3356.56 744.869   2
   2   8   6 2331.54 819.170   5
  -2  -8  -6 2270.97 375.772  14
  -2  -8  -6 2149.82 360.433  29
  -2  -8  -6 2063.61 317.596  27
   2   8   6 2172.71 275.342  25
   2   8   6 1670.09 622.753   4
   2   8   6 2342.78 272.115  19
   2   8   6 2496.42 355.749  18
   2  -8   6 2501.14 324.836  24
   2   8   7 8185.74 478.783  25
  -2  -8  -7 7616.87 591.551  14
   2  -8   7 7515.71 499.127  24
  -2  -8  -7 7827.21 544.125  27
  -2  -8  -7 7810.86 623.967  29
   2   8   7 7975.94 546.056  18
  -2  -8  -8 615.563 288.120  29
   2  -8   8 199.852 139.018  24
   2   8   8 391.939 175.025  25
  -2  -8  -8 464.710 237.967  14
   2   8   8 66.2128 234.217  16
  -2  -8  -8 69.4772 161.459  27
   2   8   8 281.837 221.239  18
   2   8   9 296.606 255.179  16
   2   8   9 51.6787 229.001  22
  -2  -8  -9-25.5492 259.245  29
  -2  -8  -9-34.0112 151.142  27
   2   8   9 39.9727 174.892  18
   2   8  10 31205.1 1055.99  16
   2   8  10 32299.2 1112.79  22
   2   8  10 34925.3 1224.86  13
  -2  -8 -10 32049.1 800.366  27
  -2  -8 -10 34583.2 1230.10  29
   2   8  10 32670.8 982.999  18
   2   8  11 1231.85 217.176  18
   2   8  11 1188.62 261.930  16
   2   8  11 1156.83 234.557  15
  -2  -8 -11 1130.31 280.449  29
   2   8  11 1741.57 333.703  13
   2   8  11 1374.22 281.332  22
   2   8  11 1194.71 253.415  28
  -2  -8 -12 940.813 229.030  17
   2   8  12 1474.99 214.286  16
  -2  -8 -12 1643.10 277.456  29
   2   8  12 1884.70 228.155  15
   2   8  12 1391.76 229.401  28
   2   8  12 1670.69 280.091  13
   2   8  12 1812.68 208.254  18
   2   8  12 1263.20 222.772  22
   2   8  13 240.914 134.795  11
  -2  -8 -13 308.012 134.501  17
  -2  -8 -13 456.029 150.053  29
   2   8  13 375.361 167.433  13
   2   8  13 258.352 121.763  16
   2   8  13 412.100 118.512  28
   2   8  13 504.871 137.846  18
   2   8  14 44.5889 122.375  11
  -2  -8 -14-30.5992 113.790  17
  -2  -8 -14 99.0440 104.735  29
   2   8  14 227.821 68.7413  16
   2   8  14-111.258 130.821  13
  -2   9  14 19102.1 600.820  15
  -2   9  14 19965.6 571.143  28
   2  -9 -14 19163.6 574.100  17
  -2   9  14 20506.9 564.010  30
   2   9 -14 20762.7 641.434  21
  -2   9  14 20945.1 549.120  11
  -2   9  13 19001.9 659.761  28
  -2  -9  13 18949.0 683.159  15
  -2   9  13 18564.0 698.010  15
   2  -9 -13 19673.6 550.870  29
  -2   9  13 18846.9 645.302  30
  -2   9  13 20528.5 518.730  13
   2  -9 -13 19349.1 688.839  17
  -2   9  13 18645.1 615.827  11
  -2  -9  12 918.083 224.223  15
  -2   9  12 869.258 252.162  15
  -2   9  12 821.132 137.647  13
  -2   9  12 1117.20 214.928  11
   2  -9 -12 1297.06 242.275  17
  -2   9  12 891.895 202.890  28
   2  -9 -12 994.074 187.700  29
  -2  -9  12 927.176 171.336  24
  -2   9  11-115.279 203.755  11
   2  -9 -11-47.8229 222.236  17
  -2   9  11 469.214 202.486  28
  -2  -9  11 235.679 152.293  24
  -2   9  11 204.241 121.723  13
  -2  -9  11 245.146 202.076  15
   2  -9 -11 261.515 171.868  29
   2  -9 -10 317.331 274.033  17
  -2   9  10 254.192 141.941  13
  -2  -9  10 622.488 287.938  15
  -2  -9  10 132.402 169.273  24
   2  -9 -10 301.425 217.733  29
  -2  -9   9 1296.07 345.337  15
   2  -9  -9 1276.64 326.780  17
  -2   9   9 1505.14 239.109  13
   2  -9  -9 1208.57 273.439  29
  -2  -9   9 1485.08 292.628  24
   2  -9  -8 7450.43 607.864  17
  -2  -9   8 7099.19 630.298  15
  -2  -9   8 7374.40 563.304  24
   2  -9  -8 7332.87 560.667  29
   2  -9  -8 8486.67 437.283  27
  -2   9   8 8816.52 489.123  13
   2  -9  -7 5670.33 532.194  17
  -2  -9   7 5041.71 564.454  15
   2  -9  -7 4962.96 476.525  29
  -2  -9   7 5444.95 428.749  23
  -2  -9   7 5359.62 494.087  24
   2  -9  -7 6122.72 418.804  27
   2  -9  -6 479.162 249.203  17
   2   9  -6-40.4742 666.475   3
  -2   9   6 388.663 775.438   2
  -2  -9   6 995.577 266.438  23
  -2  -9   6 760.018 267.267  24
   2  -9  -6 386.844 182.659  27
   2  -9  -6 473.504 232.161  29
  -2  -9   6 1001.14 334.522  15
   2  -9  -5 1304.07 293.540  29
   2   9  -5 2444.13 781.433   3
  -2  -9   5 1732.78 333.309  24
   2  -9  -5 1513.70 332.115  17
  -2  -9   5 1256.51 214.018  27
   2  -9  -5 1424.26 274.116  27
  -2  -9   5 1340.76 285.306  23
   2  -9  -4-98.0835 240.537  17
   2  -9  -4-118.856 258.113  29
   2   9  -4 1855.37 556.356   3
  -2  -9   4 53.6998 221.568  23
  -2  -9   4-62.5575 192.135  27
  -2  -9   4 123.309 179.047  24
   2   9  -4 2609.66 501.710   5
   2  -9  -4 31.4282 189.864  27
  -2   9   4 3556.21 741.505   2
  -2  -9   3 5979.50 530.423  23
  -2  -9   3 6450.67 488.924  27
   2  -9  -3 6859.47 481.968  24
  -2   9   3 5969.38 900.311   2
  -2   9   3 7085.73 854.590   5
   2  -9  -3 5999.50 1196.08   9
   2  -9  -3 5902.33 521.259  29
   2  -9  -3 7121.01 521.595  27
  -2  -9   3 5828.22 481.357  24
   2   9  -3 7661.71 917.945   5
   2  -9  -3 6067.64 502.646  17
  -2   9   2 2377.19 596.524   5
   2   9  -2 709.353 333.374   3
  -2   9   2-3536.81 786.326   2
   2  -9  -2 1084.74 263.942  17
   2  -9  -2 1061.91 280.958  29
   2  -9  -2 829.145 243.378  24
   2  -9  -2-341.767 1027.87   9
   2  -9  -2 818.195 214.883  27
  -2  -9   2 483.608 193.226  27
  -2  -9   2 513.915 215.527  24
   2   9  -2-806.878 294.281   7
  -2  -9   2 811.251 190.240  14
   2   9  -2 4785.03 832.338   5
  -2  -9   2 765.639 290.450  23
  -2  -9   1-60.3801 193.718  27
  -2  -9   1 345.943 225.836  14
   2   9  -1 744.898 502.107   3
   2   9  -1 811.466 341.678   5
  -2   9   1 1146.98 394.856   2
  -2  -9   1 138.432 176.266  24
   2  -9  -1 473.094 913.131   9
   2   9  -1-646.333 732.825   2
   2  -9  -1 282.184 227.810  29
   2   9  -1 63.7003 443.817   7
  -2  -9   1-103.232 183.814  29
   2  -9  -1 158.950 195.499  24
  -2  -9   1 164.385 221.404  23
   2  -9  -1 95.7626 188.374  27
   2  -9  -1 156.849 180.228  17
   2  -9   0 73.0421 191.706  17
   2   9   0 757.904 700.664   3
   2   9   0-1486.66 556.167   5
  -2   9   0-2072.80 575.730   2
   2   9   0 832.131 408.747   2
  -2  -9   0 130.688 194.443  14
  -2  -9   0 30.1180 164.126  29
  -2  -9   0 46.9509 143.511  24
   2  -9   0 123.282 191.758  27
  -2  -9   0 74.4291 188.858  27
   2  -9   0-76.4607 192.971  24
   2  -9   0 836.828 969.887   9
  -2   9   0-3417.33 728.791   3
  -2  -9  -1 11.9918 163.116  29
   2  -9   1 142.103 194.901  17
  -2   9  -1-2931.14 649.602   3
   2   9   1 596.864 573.931   3
   2   9   1 241.948 385.836   5
   2  -9   1 134.742 187.481  27
   2  -9   1 323.495 1022.50   9
  -2  -9  -1 115.832 144.816  24
  -2  -9  -1 51.6922 209.566  27
   2   9   1-2886.59 679.288   2
  -2  -9  -1 513.808 272.048  14
   2  -9   1 65.8283 193.189  24
   2  -9   2-23.1130 187.440  17
   2   9   2-2054.68 657.582   3
   2   9   2 859.238 443.044   5
   2  -9   2-130.106 181.823  24
  -2  -9  -2 221.180 245.808  14
   2  -9   2 139.309 211.068  27
   2   9   2-1538.19 546.604   2
  -2  -9  -2-13.1954 193.431  27
  -2  -9  -2-197.040 213.900  29
  -2  -9  -3 16551.0 863.686  14
  -2  -9  -3 16354.8 809.460  29
   2   9   3 16066.3 1689.79   5
   2  -9   3 15938.3 786.057  24
   2   9   3 14825.6 1208.77   4
   2   9   3 16972.5 1565.69   2
   2  -9   3 16186.2 790.104  27
  -2  -9  -3 17215.2 860.056  27
  -2  -9  -4 2546.08 404.965  14
   2   9   4 2547.30 923.986   3
   2   9   4 956.804 675.769   5
   2   9   4 932.255 723.378   2
  -2  -9  -4 2178.33 351.038  29
   2  -9   4 2054.55 318.506  24
  -2  -9  -4 1850.45 341.446  27
   2   9   4 3444.78 768.760   4
  -2  -9  -5 2462.47 311.720  17
  -2  -9  -5 2612.23 383.582  29
  -2  -9  -5 2359.12 361.240  27
   2  -9   5 2221.62 332.158  24
   2   9   5 2074.00 253.558  19
  -2  -9  -5 2304.35 393.407  14
  -2  -9  -6 1594.82 358.636  14
   2   9   6 998.433 243.240  18
  -2  -9  -6 1247.37 274.489  17
  -2  -9  -6 1357.13 299.822  27
   2  -9   6 1037.23 252.063  24
  -2  -9  -6 1418.90 325.463  29
  -2  -9  -7 4200.48 407.073  27
   2  -9   7 3848.62 375.744  24
  -2  -9  -7 3533.81 451.115  14
  -2  -9  -7 3724.26 456.302  29
  -2  -9  -7 3111.30 381.398  17
   2   9   7 3910.24 383.448  18
  -2  -9  -8 2307.17 326.635  17
   2  -9   8 2483.42 293.253  24
   2   9   8 2558.54 382.247  16
  -2  -9  -8 2184.31 300.616  27
  -2  -9  -8 2665.41 403.410  29
   2   9   8 2289.91 345.299  22
   2   9   8 2186.22 290.907  18
  -2  -9  -9 104.707 171.264  17
   2   9   9 351.260 181.106  18
   2   9   9 77.2820 201.617  22
   2   9   9 425.641 205.891  16
  -2  -9  -9 380.996 245.088  29
  -2  -9  -9 420.918 155.035  27
  -2  -9 -10 47.9630 162.946  17
   2   9  10 206.459 163.499  16
   2   9  10 124.946 210.412  13
  -2  -9 -10 198.849 100.479  27
   2   9  10 135.112 162.828  22
   2   9  10 242.291 180.074  28
  -2  -9 -10 340.701 226.555  29
   2   9  10 303.808 141.039  18
   2   9  11 7182.67 415.915  15
   2   9  11 8941.31 367.176  18
  -2  -9 -11 8313.95 502.543  29
   2   9  11 7118.10 437.178  28
   2   9  11 7590.45 428.969  16
   2   9  11 7925.20 494.302  13
   2   9  11 8083.12 453.953  22
   2   9  12 8670.69 385.261  16
   2   9  12 8739.92 357.722  15
   2   9  12 8342.02 402.889  28
   2   9  12 8310.49 429.864  13
  -2  -9 -12 8608.05 431.142  29
   2   9  12 8347.81 446.806  11
   2   9  13 793.692 159.122  11
  -2  -9 -13 1049.40 146.479  29
   2   9  13 1160.30 170.439  13
  -2  10  13 2990.16 240.071  15
   2  10 -13 2543.69 210.716  21
  -2  10  13 2508.49 193.166  28
   2 -10 -13 2335.45 223.797  17
  -2  10  12-64.2394 114.438  30
  -2  10  12 233.794 124.330  15
   2 -10 -12 86.6702 104.611  29
  -2  10  12 322.083 142.245  11
  -2  10  12 160.516 103.225  28
   2 -10 -12 23.0816 122.484  17
   2 -10 -11 1763.85 257.665  17
  -2  10  11 2223.98 274.110  15
   2 -10 -11 1898.14 226.912  29
  -2  10  11 1556.11 221.340  28
  -2  10  11 1797.59 195.801  11
  -2 -10  11 1676.07 208.270  24
  -2 -10  10 1155.29 209.210  24
  -2  10  10 1222.86 187.683  11
   2 -10 -10 1354.16 279.991  17
   2 -10 -10 1391.37 245.211  29
  -2  10  10 1164.68 139.789  13
  -2  10  10 1438.35 248.386  28
  -2  10   9 2795.79 259.042  11
   2 -10  -9 2562.42 321.721  29
  -2  10   9 3017.94 243.818  13
  -2 -10   9 2207.39 302.751  24
   2 -10  -9 2031.02 329.430  17
   2 -10  -8 1745.66 341.402  17
   2 -10  -8 2249.09 224.865  27
  -2 -10   8 2034.15 324.603  24
   2 -10  -8 1523.14 302.483  29
   2 -10  -7 1331.22 305.463  17
  -2 -10   7 1554.56 309.704  24
   2 -10  -7 1680.37 343.844  29
   2 -10  -7 1184.81 205.497  27
  -2 -10   6 13089.6 747.507  24
   2 -10  -6 12280.5 725.597  17
   2 -10  -6 12350.0 738.148  29
   2 -10  -6 13606.4 647.225  27
  -2 -10   5 13006.4 604.515  27
   2 -10  -5 12493.8 742.226  29
   2 -10  -5 13625.1 683.918  27
  -2 -10   5 12274.6 723.758  24
   2 -10  -5 12676.1 719.526  17
   2 -10  -4-78.0431 222.568  17
   2 -10  -4 166.375 243.362  29
  -2 -10   4-100.024 223.789  24
  -2 -10   4 6.89867 168.944  27
   2 -10  -4-176.599 204.092  27
  -2 -10   3 14838.4 761.395  24
  -2 -10   3 15857.3 752.546  27
   2 -10  -3 15286.5 839.343  29
   2 -10  -3 15917.0 788.499  27
   2 -10  -3 15066.4 779.383  17
  -2 -10   2 4892.09 403.349  14
   2 -10  -2 4534.09 431.076  24
   2 -10  -2 4490.59 462.682  27
  -2 -10   2 4832.79 443.661  24
  -2 -10   2 4265.24 421.180  27
   2 -10  -2 4177.43 422.525  17
   2 -10  -1-142.695 237.091  17
   2 -10  -1 60.9194 209.353  24
  -2 -10   1 86.5385 170.028  24
  -2 -10   1 136.283 183.916  14
  -2 -10   1-18.3360 231.056  27
   2 -10  -1 215.336 229.969  27
   2 -10   0 737.995 248.518  24
   2 -10   0 615.245 242.168  17
  -2 -10   0 961.078 259.478  14
  -2 -10   0 1169.16 235.257  29
  -2 -10   0 689.991 254.320  27
  -2 -10   0 896.558 219.896  24
   2 -10   0 769.696 271.802  27
   2 -10   1 4577.58 466.704  27
   2 -10   1 4434.79 463.946  24
  -2 -10  -1 4707.94 360.080  24
  -2 -10  -1 4268.27 473.052  14
  -2 -10  -1 4697.16 490.530  27
  -2 -10  -1 4682.86 423.509  29
   2 -10   1 4448.60 372.837  17
  -2 -10  -2 2868.98 360.516  29
  -2 -10  -2 2891.97 415.997  14
   2 -10   2 3045.52 398.743  24
  -2 -10  -2 2884.10 401.759  27
   2 -10   2 2675.91 384.605  27
  -2 -10  -3 5228.96 503.938  27
  -2 -10  -3 4743.20 445.631  29
   2 -10   3 5826.17 506.932  27
  -2 -10  -3 4402.62 495.693  14
   2 -10   3 5883.06 510.937  24
  -2 -10  -4 168.591 262.301  14
   2  10   4-49.1803 152.771  19
  -2 -10  -4 39.0180 185.795  29
   2 -10   4 145.681 206.081  24
  -2 -10  -4 0.72213 240.898  27
   2 -10   5 274.402 193.437  24
  -2 -10  -5 258.549 207.484  29
  -2 -10  -5 278.687 230.177  27
  -2 -10  -5 156.152 279.776  14
   2  10   5 227.738 167.759  18
   2  10   6 27390.7 871.865  18
   2 -10   6 28461.1 984.691  24
  -2 -10  -6 27754.9 986.927  27
  -2 -10  -6 27180.1 1037.93  29
   2  10   7 3423.59 389.227  16
   2  10   7 3353.17 310.852  18
  -2 -10  -7 3226.28 341.452  27
   2  10   7 3858.69 373.222  22
   2 -10   7 2872.65 315.377  24
  -2 -10  -7 3337.97 311.136  17
  -2 -10  -7 3222.01 388.327  29
  -2 -10  -8 2068.11 256.099  17
   2  10   8 2559.36 250.077  18
   2  10   8 2316.05 306.846  16
   2 -10   8 2597.45 264.721  24
   2  10   8 2720.53 303.389  22
  -2 -10  -8 2358.81 266.158  27
  -2 -10  -8 2477.91 343.882  29
  -2 -10  -9 2421.97 235.724  17
  -2 -10  -9 2389.68 301.724  29
   2  10   9 2792.14 285.676  16
   2  10   9 3153.41 222.440  18
  -2 -10  -9 2685.96 234.900  27
   2  10   9 3410.41 302.623  22
   2  10   9 3158.49 351.095  13
   2  10  10 7049.93 396.932  15
  -2 -10 -10 6834.14 425.576  29
   2  10  10 6976.60 410.341  28
   2  10  10 7403.06 380.838  22
   2  10  10 6666.51 369.153  16
   2  10  10 6724.46 428.189  13
   2  10  11 164.456 115.481  16
   2  10  11-50.8399 115.113  15
  -2 -10 -11-83.2377 117.579  29
   2  10  11 106.603 104.616  28
   2  10  11 97.6457 113.761  13
   2  10  11 78.2578 127.507  11
  -2 -10 -12 7569.49 300.246  29
  -2  11  11 497.750 117.220  28
  -2  11  11 670.825 147.658  15
  -2 -11  11 713.416 119.818  24
   2 -11 -11 291.573 135.346  17
   2 -11 -10 241.100 127.516  17
  -2  11  10 190.707 137.404  15
  -2  11  10 421.433 124.700  28
  -2 -11  10 357.331 117.508  24
   2 -11 -10 254.401 113.483  29
  -2  11   9 16310.3 599.829  28
   2 -11  -9 15571.4 655.372  17
  -2 -11   9 16356.1 633.094  24
   2  11  -9 17474.7 472.331  21
   2 -11  -9 16585.4 636.650  29
   2 -11  -8 2696.49 200.565  27
   2 -11  -8 2501.17 314.931  29
  -2 -11   8 2458.21 317.591  24
   2 -11  -8 2548.02 305.690  17
   2 -11  -7 3477.76 373.480  29
   2 -11  -7 4083.15 305.894  27
  -2 -11   7 3605.44 382.619  24
   2 -11  -7 3142.90 350.823  17
   2 -11  -6 376.848 255.292  17
  -2 -11   6 483.572 227.647  24
   2 -11  -6 433.525 144.386  27
   2 -11  -6 409.386 223.673  29
   2 -11  -5-22.6155 162.884  17
  -2 -11   5 121.910 113.161  27
   2 -11  -5 8.04524 150.667  27
  -2 -11   5 2.52747 212.914  24
   2 -11  -5-38.4062 224.587  29
   2 -11  -4 4595.27 419.570  17
   2 -11  -4 4595.92 419.185  27
  -2 -11   4 4966.95 447.914  24
  -2 -11   4 4263.21 361.182  27
   2 -11  -3 435.815 229.208  17
  -2 -11   3 204.134 194.006  24
   2 -11  -3 498.730 238.520  27
  -2 -11   3 460.770 218.513  27
  -2 -11   2 1554.94 280.019  27
   2 -11  -2 1712.91 322.319  27
   2 -11  -2 1823.95 296.461  17
  -2 -11   2 1214.17 244.253  24
   2 -11  -1 16146.4 802.446  27
  -2 -11   1 14658.5 753.899  27
   2 -11  -1 14884.7 670.577  17
  -2 -11   1 15678.1 686.884  24
   2 -11   0 2308.34 270.378  17
   2 -11   0 2304.63 365.311  24
  -2 -11   0 2241.04 270.138  24
   2 -11   0 2541.68 382.904  27
  -2 -11   0 2416.97 349.606  27
  -2 -11  -1 3691.97 431.154  27
  -2 -11  -1 3902.44 424.488  14
  -2 -11  -1 3578.99 359.724  29
   2 -11   1 3696.08 428.425  24
  -2 -11  -1 3651.85 303.669  24
   2 -11   1 3662.37 428.428  27
  -2 -11  -2 7709.21 505.502  29
  -2 -11  -2 7787.54 594.021  27
   2 -11   2 7935.42 567.831  24
   2  11   3 832.422 180.996  19
  -2 -11  -3 722.285 253.813  27
  -2 -11  -3 684.199 191.044  29
   2 -11   3 510.819 251.829  24
   2  11   4 5619.82 385.061  18
  -2 -11  -4 4372.14 436.978  27
  -2 -11  -4 4616.45 406.263  29
   2 -11   4 5319.20 456.683  24
  -2 -11  -5 11637.8 624.152  29
   2 -11   5 12153.8 631.184  24
  -2 -11  -5 13206.4 662.386  27
   2  11   5 12961.6 525.580  18
   2  11   6 752.368 207.233  16
  -2 -11  -6 771.433 202.302  29
   2  11   6 673.982 175.249  22
   2 -11   6 763.317 206.341  24
   2  11   6 600.242 121.094  18
  -2 -11  -6 751.405 205.354  27
   2  11   7 1.41896 133.040  16
  -2 -11  -7 171.055 128.227  29
  -2 -11  -7-129.484 128.534  27
   2  11   7 269.516 115.030  22
   2  11   8 3750.27 284.461  16
  -2 -11  -8 4532.12 279.475  27
  -2 -11  -8 3467.36 306.660  29
   2  11   8 4136.33 255.604  22
   2  11   8 3694.94 316.198  13
   2  11   9 967.773 121.869  22
   2  11   9 1009.44 182.095  13
   2  11   9 875.555 147.606  16
  -2 -11  -9 748.963 140.935  29
   2  11   9 928.669 158.005  28
   2  11  10 66.0584 95.1306  11
   2  11  10-89.1256 89.7813  28
  -2 -11 -10-11.9309 85.2217  29
   2  11  10-18.7764 94.5087  13
  -2  12   9 2185.63 182.441  15
   2 -12  -9 1922.66 175.836  17
  -2 -12   9 2086.12 188.614  24
  -2 -12   8 3452.83 261.360  24
   2 -12  -8 2772.36 239.763  17
  -2  12   8 3175.24 218.675  28
  -2 -12   7 13008.3 536.231  24
   2 -12  -7 11441.2 477.762  17
   2 -12  -6 65.2281 93.3902  27
  -2 -12   6 115.015 131.002  24
   2 -12  -6 108.578 102.450  17
   2 -12  -5 6216.78 385.611  27
   2 -12  -5 6050.44 373.801  17
  -2 -12   5 6697.76 440.043  24
  -2 -12   4 158.320 152.126  24
   2 -12  -4-208.610 180.967  27
   2 -12  -4-102.133 121.569  17
  -2 -12   4 0.41353 80.5806  27
   2 -12  -3 23068.0 682.598  17
  -2 -12   3 23604.2 790.372  24
   2 -12  -3 24090.3 825.076  27
  -2 -12   3 22924.3 755.712  27
  -2 -12   2 13394.5 578.996  24
  -2 -12   2 11837.1 584.830  27
   2 -12  -2 13301.5 643.926  27
   2 -12  -1 1346.42 260.165  27
  -2 -12   1 1370.32 203.445  24
  -2 -12   1 1175.96 241.369  27
  -2 -12   0 4730.39 297.175  24
  -2 -12   0 4593.38 401.777  27
  -2 -12  -1 2086.49 280.954  27
   2  12   1 2355.51 216.349  19
  -2 -12  -2 182.468 165.031  27
  -2 -12  -3 21.7042 145.985  27
   2  12   3 116.291 88.9906  18
  -2 -12  -4 3400.23 322.578  27
   2  12   5 7686.44 413.138  16
  -2 -12  -5 8652.50 452.278  27
  -2 -12  -5 8152.24 419.900  29
   2  12   6 7061.92 357.305  16
  -2 -12  -6 6916.67 370.246  29
   2  12   7 92.3496 93.8682  16
  -2 -12  -7 134.046 109.320  29
  -2 -12  -7 250.167 104.845  27
   2  12   7 191.377 128.222  13
   2  12   8 825.597 116.648  28
  -2 -13   6 1046.80 136.090  24
  -2 -13   5 63.4297 106.405  24
  -2 -13   4 442.506 129.959  24
  -2 -13   3 9511.95 377.298  24
  -2 -13   2 197.901 102.250  27
  -2 -13   1 2026.84 208.197  27
  -2 -13   0 2230.27 223.668  27
  -2 -13  -1 1162.49 173.846  27
  -2 -13  -2 403.647 132.505  27
  -2 -13  -3 9580.16 414.157  27
   2  13   4 337.058 85.5039  16
  -2 -13  -4 526.813 131.858  27
  -3   0  19-36.7285 116.711  15
  -3   0  19-144.502 120.344  13
  -3   0  19-22.4823 138.201  11
  -3   0  18 3166.39 321.720  15
  -3   0  18 3211.56 323.610  13
  -3   0  18 2632.72 285.307  11
  -3   0  17-149.317 186.837  15
  -3   0  17-47.7733 195.412  13
  -3   0  17 47.9772 206.918  11
  -3   0  16 455.341 264.059  11
  -3   0  16 473.464 286.118  13
  -3   0  16 253.883 264.756  15
  -3   0  16 659.340 199.450  18
  -3   0  15-193.107 298.147  15
  -3   0  15 5.31436 200.721  30
  -3   0  15-112.236 259.534  11
  -3   0  15-54.1381 226.141  13
  -3   0  15 121.473 157.129  18
  -3   0  14 2557.43 275.733  16
  -3   0  14 2108.00 393.994  15
  -3   0  14 2430.08 363.552  30
  -3   0  14 1997.99 359.876  13
  -3   0  14 2022.21 272.687  18
  -3   0  14 1751.57 378.858  11
  -3   0  13-75.7738 228.413  15
  -3   0  13-6.11770 218.154  13
  -3   0  13 92.2195 237.924  11
  -3   0  13 130.600 214.520  30
  -3   0  13-8.13733 194.400  18
   3   0 -12-172.858 668.716   3
  -3   0  12 266.889 108.363  18
  -3   0  12 196.410 187.539  15
  -3   0  12 595.265 213.344  30
  -3   0  12 276.906 164.139  13
  -3   0  12-47.7936 208.783  11
   3   0 -12-389.304 757.181   7
   3   0 -12-691.595 628.236   1
   3   0 -12-175.293 652.004   6
  -3   0  11-54.4084 165.571  11
  -3   0  11 98.4423 117.284  30
   3   0 -11-222.547 619.291   3
  -3   0  11-89.9760 164.231  15
  -3   0  11 115.058 158.071  13
   3   0 -11 565.118 604.210   7
   3   0 -11 776.741 624.994   6
   3   0 -10-471.942 650.865   3
   3   0 -10-56.7536 666.726   7
   3   0 -10 904.379 610.836   6
   3   0  -9-73.2919 545.661   3
   3   0  -9-275.820 459.218   7
   3   0  -8 414558. 6205.53   5
   3   0  -8 413038. 6320.60   3
   3   0  -7-95.1065 450.659   5
   3   0  -7 173.943 511.975   3
   3   0  -7 341.970 385.752   7
   3   0  -6 12651.0 1054.65   5
   3   0  -6 12117.4 937.244   7
   3   0  -6 12418.7 1055.28   3
   3   0  -5-39.6039 400.934   3
   3   0  -5 92.2176 408.866   5
   3   0  -5 191.263 311.746   7
   3   0  -5 61.1543 128.280   1
   3   0  -4 2452.34 467.377   5
   3   0  -4 2685.06 552.466   3
   3   0  -4 2510.89 233.889   1
   3   0  -4 2551.11 407.676   7
   3   0  -3 38.9411 322.391   5
   3   0  -3-93.8816 267.402   2
   3   0  -3 93.7207 304.444   3
   3   0  -3-162.667 202.570   7
   3   0  -2 219427. 2982.01   5
   3   0  -2 211643. 2560.32   7
   3   0  -2 213901. 3075.39   2
   3   0  -2 216754. 3301.36   4
   3   0  -1-115.412 233.113   5
   3   0  -1 141.886 191.591   3
   3   0  -1 0.83943 283.713   4
   3   0  -1 264.059 196.870   6
   3   0  -1 105.732 338.873   2
   3   0   0 3631.32 354.123   5
   3   0   0 2687.50 440.158   4
   3   0   0 3500.15 398.620   8
   3   0   0 3784.20 380.606   6
   3   0   0 2611.05 464.362   2
   3   0   0 3410.26 302.485   3
   3   0   1-93.3554 170.907   9
   3   0   1 0.84575 261.256   4
   3   0   1 116.109 132.637   5
   3   0   1-27.1872 141.026   3
   3   0   1-42.6264 248.796   8
   3   0   1-52.4506 338.658   2
   3   0   1-133.513 149.985   6
   3   0   2 198738. 3101.74   4
   3   0   2 196186. 2052.70   5
   3   0   2 202028. 3204.94   2
   3   0   3-250.342 378.894   8
   3   0   3 388.583 298.655   4
   3   0   3-401.451 145.497   5
   3   0   3 124.913 309.949   2
   3   0   3-82.7835 122.889   9
   3   0   4 9009.32 894.758   8
   3   0   4 10051.4 785.580   4
   3   0   4 8260.62 727.687   2
   3   0   5-1.58927 524.750   8
   3   0   5 258.855 232.967   4
   3   0   5 182.970 297.873   2
   3   0   6 25953.8 1723.28   8
   3   0   6 25578.2 1214.01   2
   3   0   6 25491.2 1344.78   4
   3   0   7 464.875 603.069   8
   3   0   7-163.891 367.984   4
   3   0   8 30712.3 2048.84   8
   3   0   9-9.80588 129.334  12
   3   0   9-3.25973 149.601  16
   3   0   9-8.22127 117.080  31
   3   0   9 514.522 641.034   8
   3   0   9 103.378 147.683  22
   3   0   9-21.8992 166.821  18
   3   0   9 41.2919 114.533  19
   3   0  10 153526. 2296.82  19
   3   0  10 151789. 1941.89  13
   3   0  10 152149. 2357.42  16
   3   0  10 151472. 4835.40   8
   3   0  10 154630. 2370.68  12
   3   0  10 155110. 2435.09  18
   3   0  10 157238. 2383.30  31
   3   0  11-60.3925 227.493  16
   3   0  11 28.5058 221.714  12
   3   0  11 358.079 226.567  13
   3   0  11-87.1662 214.688  19
   3   0  11-116.296 241.390  31
   3   0  11-14.3787 250.258  18
   3   0  12 3011.26 419.685  16
   3   0  12 2027.03 336.632  12
   3   0  12 2582.83 312.174  13
   3   0  12 2447.78 369.827  31
   3   0  12 2684.60 420.136  18
   3   0  12 2701.35 386.297  19
   3   0  13-79.1336 247.431  16
   3   0  13-302.141 285.672  18
   3   0  13-156.482 240.126  31
   3   0  13 33.4634 204.313  19
   3   0  13-35.8403 177.009  13
   3   0  13 145.352 213.632  12
   3   0  14 16170.3 835.508  18
   3   0  14 17159.4 722.612  19
   3   0  14 16371.9 836.928  16
   3   0  14 16641.4 763.978  12
   3   0  14 16446.5 761.730  31
   3   0  14 16158.4 678.718  13
   3   0  15-93.9544 142.230  31
   3   0  15 154.673 199.049  16
   3   0  15-125.486 170.225  12
   3   0  15-150.554 108.106  19
   3   0  15-65.1078 197.393  18
   3   0  16 4101.20 339.640  16
   3   0  16 3891.41 336.760  18
   3   0  17-39.0004 113.581  16
   3   0  17-8.79197 105.409  18
  -3  -1  19 1958.69 216.580  15
  -3   1  19 1969.63 215.724  15
  -3  -1  19 1960.88 213.620  13
  -3   1  19 2127.28 220.515  13
  -3   1  19 1923.37 220.017  11
  -3   1  18 429.889 165.180  11
  -3  -1  18 140.592 157.543  15
  -3   1  18 237.730 147.930  15
  -3   1  18 194.300 132.189  13
  -3  -1  18 274.327 166.037  13
  -3  -1  18 219.454 140.523  11
  -3  -1  17 224.494 209.139  15
  -3   1  17 224.096 205.955  15
  -3  -1  17 232.437 223.189  13
  -3   1  17 357.540 194.799  13
  -3  -1  17 246.433 124.451  18
  -3  -1  17-35.2828 189.191  11
  -3   1  17-138.083 234.508  11
  -3   1  16 3408.75 401.267  30
  -3  -1  16 3470.03 455.878  15
  -3   1  16 3130.70 429.728  15
  -3  -1  16 3900.48 318.340  16
  -3  -1  16 3236.05 429.961  11
  -3  -1  16 4347.34 494.083  13
  -3   1  16 3322.85 433.142  13
  -3  -1  16 3985.05 348.710  18
  -3   1  16 3549.47 446.594  11
  -3  -1  15 221.954 250.055  13
  -3  -1  15 352.791 158.529  16
  -3  -1  15 280.748 273.073  15
  -3   1  15 686.041 319.767  15
  -3   1  15 229.590 220.583  30
  -3   1  15 501.259 313.236  11
  -3   1  15 268.317 243.349  13
  -3  -1  15 405.927 170.959  18
  -3  -1  15 397.097 269.821  11
   3   1 -14-1207.18 659.904   7
  -3  -1  14 225.441 159.671  16
  -3  -1  14 741.526 291.078  15
  -3   1  14 207.337 260.752  15
   3  -1 -14 2088.13 606.801   7
  -3  -1  14 563.176 280.155  13
  -3   1  14 367.666 244.987  30
  -3   1  14 317.776 276.389  11
  -3   1  14 310.332 267.683  13
  -3  -1  14 439.016 203.182  18
  -3  -1  14 241.626 270.768  11
  -3  -1  13 11605.2 535.281  16
  -3  -1  13 11040.7 676.683  30
  -3  -1  13 11942.8 737.377  15
  -3   1  13 11719.0 725.675  15
  -3  -1  13 11855.6 711.739  13
  -3   1  13 12717.6 712.036  13
   3  -1 -13 11025.2 1162.36   1
   3   1 -13 9420.23 1229.80   7
  -3   1  13 12809.1 729.046  30
   3  -1 -13 13694.4 1543.36   7
  -3   1  13 12745.9 777.073  11
   3   1 -13 9177.92 1021.15   3
  -3  -1  13 11643.4 589.364  18
   3   1 -13 13058.8 1188.31   6
  -3  -1  13 11601.4 725.594  11
   3   1 -12 23284.9 1762.85   3
  -3  -1  12 21263.4 918.872  11
  -3   1  12 19626.3 866.285  15
  -3  -1  12 22206.8 641.677  16
  -3   1  12 21988.7 920.899  11
   3  -1 -12 24301.0 1629.42   6
  -3  -1  12 20474.6 840.444  30
  -3  -1  12 22077.8 908.017  13
  -3  -1  12 21016.9 903.256  15
  -3   1  12 21655.7 892.203  30
   3  -1 -12 20998.2 1790.36   7
  -3   1  12 22364.8 852.812  13
   3  -1 -12 21848.9 1603.05   1
   3   1 -12 20917.3 1847.32   7
  -3  -1  12 22548.9 731.147  18
  -3   1  11 1190.49 259.804  11
   3  -1 -11 2119.81 733.775   1
  -3  -1  11 1061.06 226.390  15
  -3   1  11 1203.18 221.052  15
  -3   1  11 1201.51 222.018  30
  -3  -1  11 1215.20 212.898  30
  -3  -1  11 783.011 184.478  13
  -3   1  11 1097.61 197.992  13
   3  -1 -11 1509.89 750.571   7
   3  -1 -11 539.932 676.126   3
   3  -1 -11 1440.74 532.048   6
   3   1 -11 1669.33 784.749   7
  -3  -1  11 896.939 160.439  18
   3   1 -11 1736.93 790.051   3
  -3  -1  11 953.249 242.032  11
   3   1 -10 12553.6 1330.08   3
   3  -1 -10 14107.9 1311.87   6
   3  -1 -10 11682.0 1092.92   1
   3   1 -10 11627.5 1275.68   7
   3  -1 -10 13034.1 1329.07   7
   3  -1 -10 11277.8 1227.54   3
   3  -1  -9 29168.2 1794.48   6
   3   1  -9 27065.8 1660.22   5
   3  -1  -9 29080.4 1585.20   1
   3  -1  -9 26872.1 1769.17   3
   3   1  -9 25372.9 1706.02   3
   3   1  -9 26968.3 1782.52   7
   3  -1  -9 27324.5 1716.24   7
   3  -1  -8 68186.2 2480.70   7
   3   1  -8 65610.3 2462.12   5
   3  -1  -8 66080.4 2619.73   3
   3   1  -8 66374.3 2544.03   7
   3  -1  -8 61960.4 2530.79   6
   3  -1  -8 64289.1 2131.89   1
   3   1  -8 62724.2 2506.25   3
   3  -1  -7 12081.7 1113.64   3
   3  -1  -7 11162.0 970.681   7
   3   1  -7 11134.7 1043.99   7
   3   1  -7 11781.4 1079.43   5
   3  -1  -7 12618.8 1120.01   6
   3  -1  -7 11313.4 862.598   1
   3   1  -7 10553.0 1098.82   3
   3   1  -6 105588. 2810.06   5
   3   1  -6 103094. 2715.09   7
   3  -1  -6 102856. 2855.70   3
   3  -1  -6 111380. 2295.73   1
   3  -1  -6 106419. 2584.88   7
   3  -1  -6 110627. 2977.10   6
   3   1  -6 101112. 2828.17   3
   3   1  -5 5542.17 695.060   5
   3  -1  -5 5015.99 672.672   5
   3  -1  -5 5264.50 567.736   7
   3   1  -5 4886.80 619.084   7
   3  -1  -5 4999.73 459.050   1
   3  -1  -5 4664.15 722.272   6
   3   1  -5 5690.91 719.710   3
   3  -1  -5 5331.07 693.416   3
   3  -1  -4 157.838 197.471   7
   3   1  -4 498.012 282.832   2
   3   1  -4 21.9507 361.869   5
   3   1  -4-36.3974 399.280   3
   3  -1  -4 128.706 362.685   5
   3  -1  -4-344.136 383.641   6
   3  -1  -4-1.13809 126.259   1
   3  -1  -4 150.424 314.749   3
   3   1  -4-164.277 333.523   7
   3  -1  -3 13177.1 861.999   5
   3   1  -3 14672.8 904.041   3
   3   1  -3 13915.3 828.387   7
   3   1  -3 12356.4 875.804   4
   3  -1  -3 13861.1 850.377   3
   3  -1  -3 13439.5 650.279   7
   3   1  -3 11725.9 901.311   5
   3  -1  -3 12131.4 924.836   6
   3   1  -3 13347.8 798.426   2
   3   1  -2 36238.2 1323.29   5
   3  -1  -2 35482.5 1196.45   5
   3   1  -2 34480.7 1360.98   4
   3  -1  -2 36351.0 1193.74   3
   3  -1  -2 35893.9 1365.34   6
   3  -1  -2 34077.6 869.101   7
   3   1  -2 37187.8 1276.11   3
   3   1  -2 34398.0 1273.08   2
   3  -1  -1 36990.5 1083.02   5
   3   1  -1 37480.0 920.361   8
   3  -1  -1 38085.7 1055.89   3
   3   1  -1 35102.6 1254.41   5
   3   1  -1 36179.3 1380.97   4
   3  -1  -1 35627.7 1293.22   6
   3   1  -1 37166.0 1347.62   2
   3   1  -1 37629.1 1158.49   3
   3  -1  -1 36701.0 761.908   7
   3   1   0 524.311 243.197   5
   3   1   0 744.853 228.022   3
   3  -1   0 143.035 337.080   2
   3  -1   0 244.642 140.082   5
   3  -1   0 191.660 202.407   6
   3  -1   0 847.541 291.878   9
   3   1   0 560.763 351.185   2
   3   1   0 499.454 190.778   8
   3  -1   0 446.393 177.896   3
   3   1   0 398.260 322.615   4
   3  -1   0 372.521 254.502   4
   3   1   1 2498.17 360.218   5
   3  -1   1 2890.68 475.391   2
   3  -1   1 2450.91 351.768   4
   3   1   1 2257.79 367.368   8
   3   1   1 2821.87 243.287   6
   3  -1   1 2742.49 442.513   8
   3   1   1 2843.22 474.410   4
   3  -1   1 2540.58 354.903   9
   3  -1   1 2730.74 225.291   5
   3   1   1 2380.88 276.211   3
   3   1   1 2448.08 481.656   2
   3   1   2 119316. 2473.37   8
   3  -1   2 115459. 2006.74   9
   3   1   2 110966. 2558.61   4
   3  -1   2 112510. 2081.30   4
   3   1   2 108687. 2496.63   2
   3   1   2 123184. 1491.18   3
   3  -1   2 116182. 2596.49   8
   3  -1   2 115083. 2384.39   2
   3   1   2 113580. 2099.17   5
   3   1   3 6387.14 489.184   5
   3  -1   3 6507.56 488.672   9
   3  -1   3 6283.57 526.088   4
   3  -1   3 6548.19 749.420   8
   3   1   3 6856.18 705.345   4
   3   1   3 6466.12 679.242   2
   3   1   3 7407.97 751.341   8
   3   1   3 6840.92 333.201   3
   3  -1   3 6705.90 631.522   2
   3   1   4-76.9913 173.704   5
   3  -1   4-208.841 238.083   2
   3  -1   4 29.5771 180.367   9
   3   1   4-79.2340 417.004   8
   3   1   4 228.941 291.457   4
   3  -1   4 51.0041 371.127   8
   3  -1   4 314.286 206.911   4
   3   1   4 39.7930 327.187   2
   3   1   5 12885.1 1026.06   4
   3   1   5 11828.8 924.326   2
   3  -1   5 12689.9 787.948   4
   3  -1   5 12299.6 809.351   2
   3   1   5 12558.3 1170.56   8
   3   1   5 12679.3 727.371   5
   3  -1   5 13398.2 1219.24   8
   3   1   6 42687.6 1885.09   4
   3  -1   6 40385.4 2091.05   8
   3   1   6 38942.1 2057.97   8
   3   1   6 35352.3 1580.13   2
   3   1   7 8753.66 939.158   4
   3  -1   7 7688.71 1090.23   8
   3   1   7 10017.1 1213.56   8
   3   1   7 7032.74 712.577   2
   3   1   8 67361.5 3033.98   8
   3  -1   8 72945.9 1368.55  19
   3   1   8 70494.0 1318.97  16
   3   1   8 70251.2 2637.89   4
   3  -1   8 66475.9 2997.09   8
   3  -1   8 64137.5 1339.75  31
   3  -1   8 67771.0 1385.40  12
   3   1   8 68081.2 1345.55  18
   3  -1   9 3012.87 344.100  12
   3  -1   9 2670.35 317.516  16
   3   1   9 2671.48 317.748  16
   3  -1   9 3219.21 344.469  31
   3  -1   9 2256.12 240.051  10
   3   1   9 2761.34 917.368   8
   3   1   9 2579.52 267.203  13
   3   1   9 2940.74 344.984  18
   3   1   9 2958.05 307.132  22
   3   1   9 2785.22 306.820  12
   3  -1   9 2819.38 301.427  19
   3   1   9 3131.02 321.557  19
   3  -1   9 3418.08 360.319  18
   3   1   9 2976.38 309.992  31
   3  -1  10 16626.8 658.224  10
   3  -1  10 15872.3 781.613  16
   3   1  10 15593.8 770.162  16
   3   1  10 16113.4 679.758  13
   3   1  10 17445.1 1708.31   8
   3  -1  10 18603.2 1765.60   8
   3  -1  10 16092.4 772.685  19
   3  -1  10 15882.9 794.673  31
   3   1  10 16572.5 749.236  19
   3   1  10 15534.9 756.791  12
   3   1  10 15558.2 754.147  31
   3  -1  10 15872.9 800.144  12
   3  -1  10 17057.3 822.359  18
   3   1  10 16678.1 814.380  18
   3   1  10 15055.0 706.884  22
   3  -1  11 1941.80 363.982  16
   3  -1  11 744.299 205.789  10
   3   1  11 1438.48 303.744  16
   3  -1  11 1376.91 291.552  18
   3   1  11 1309.01 292.702  31
   3   1  11 1676.82 296.997  19
   3   1  11 1617.07 280.660  13
   3  -1  11 1113.04 312.146  31
   3  -1  11 2340.89 814.604   8
   3  -1  11 1346.30 307.685  12
   3   1  11 1017.17 279.636  12
   3   1  11 2320.83 766.150   8
   3  -1  11 1176.63 296.102  19
   3   1  11 1152.27 307.556  18
   3  -1  12 7015.13 599.098  18
   3   1  12 6662.06 526.286  12
   3  -1  12 6746.45 576.186  31
   3   1  12 6845.61 579.987  16
   3   1  12 7983.36 558.402  13
   3   1  12 6086.64 515.266  31
   3   1  12 7234.98 532.443  19
   3  -1  12 7394.60 617.769  16
   3  -1  12 7422.61 604.083  12
   3  -1  12 7556.34 569.406  19
   3   1  12 7284.19 619.034  18
   3  -1  13 4344.68 496.691  16
   3   1  13 3896.89 468.829  16
   3  -1  13 4124.94 474.050  12
   3  -1  13 4532.11 518.422  18
   3  -1  13 4259.46 460.417  31
   3   1  13 4507.13 498.517  18
   3   1  13 4215.36 420.357  31
   3   1  13 5143.38 445.974  13
   3   1  13 4176.68 428.297  12
   3   1  13 4325.18 401.978  19
   3  -1  13 4016.21 416.043  19
   3  -1  14 3632.92 435.475  16
   3   1  14 4247.10 394.402  12
   3   1  14 3915.55 446.415  16
   3   1  14 3931.47 375.661  31
   3  -1  14 3381.42 402.946  12
   3  -1  14 3896.92 457.264  18
   3   1  14 3940.94 375.258  13
   3   1  14 4885.07 386.412  19
   3  -1  14 3983.12 408.039  31
   3  -1  14 3851.58 390.536  19
   3   1  14 3482.35 427.975  18
   3   1  15 1255.10 273.725  16
   3   1  15 1055.65 196.050  31
   3  -1  15 844.425 189.054  31
   3  -1  15 1207.22 263.753  16
   3   1  15 1063.48 187.744  13
   3  -1  15 1062.03 181.771  19
   3   1  15 1495.01 179.612  19
   3   1  15 1121.60 182.902  12
   3  -1  15 1026.16 251.502  18
   3   1  15 1207.08 270.744  18
   3  -1  16 11730.9 541.545  16
   3   1  16 12184.5 553.090  16
   3  -1  16 12316.7 401.861  19
   3  -1  16 11386.7 535.771  18
   3   1  16 11126.0 532.719  18
   3  -1  17 97.3854 106.398  16
   3   1  17-49.3597 107.127  16
   3  -1  17 238.934 113.043  18
   3   1  17-22.4838 88.5984  18
  -3  -2  19 866.454 153.473  15
  -3   2  19 342.381 129.347  15
  -3  -2  19 609.916 160.452  13
  -3   2  19 618.969 131.993  13
  -3   2  19 726.836 168.062  11
  -3  -2  18 5042.37 376.707  15
  -3   2  18 5540.18 390.263  15
  -3  -2  18 5427.22 404.301  13
  -3   2  18 5165.50 362.681  13
  -3  -2  18 5732.94 355.286  11
  -3   2  18 5107.04 384.398  11
  -3  -2  17 32743.2 1065.51  15
  -3  -2  17 32559.5 1016.17  11
  -3   2  17 34228.2 1043.41  13
  -3   2  17 32758.9 1069.00  15
  -3   2  17 32626.7 1035.47  30
  -3   2  17 33775.4 1107.31  11
  -3  -2  17 35072.6 1125.30  13
  -3  -2  16 3842.72 352.478  18
  -3   2  16 3596.34 414.850  30
  -3  -2  16 3790.00 452.610  15
  -3   2  16 3444.12 437.550  15
  -3   2  16 3375.78 404.841  13
  -3  -2  16 3526.79 434.477  13
  -3  -2  16 3451.82 296.763  16
  -3  -2  16 3196.06 395.562  11
  -3   2  16 4482.18 489.115  11
  -3  -2  15 4625.78 373.151  16
  -3   2  15 4576.48 488.290  30
  -3  -2  15 4630.07 506.941  15
  -3   2  15 3973.21 468.769  15
  -3   2  15 4588.90 482.398  13
  -3  -2  15 4961.77 530.830  13
  -3  -2  15 4649.74 420.885  18
  -3  -2  15 4304.26 488.118  11
  -3   2  15 5092.85 540.893  11
  -3  -2  14 2136.78 287.810  16
  -3  -2  14 2044.98 308.683  18
  -3  -2  14 2518.98 417.799  15
  -3   2  14 1933.65 359.832  15
  -3   2  14 3026.53 408.020  30
  -3   2  14 2090.25 414.618  11
  -3  -2  14 2249.87 400.535  13
  -3  -2  14 1721.07 358.441  11
  -3   2  14 2291.50 371.710  13
  -3   2  13 1620.08 342.584  11
  -3   2  13 2001.22 349.295  30
  -3  -2  13 2105.59 283.882  16
  -3  -2  13 1882.41 366.367  11
  -3   2  13 2412.94 396.242  15
  -3  -2  13 2060.56 393.993  13
   3   2 -13 1625.58 344.636   3
  -3  -2  13 2119.30 384.069  15
   3  -2 -13 2744.85 869.738   7
  -3  -2  13 2411.29 331.732  18
   3   2 -13 1476.83 362.047   7
  -3   2  13 1795.31 317.135  13
  -3   2  12 1458.67 319.114  11
  -3  -2  12 1109.31 176.157  16
  -3  -2  12 1513.07 316.045  15
  -3   2  12 1895.33 332.570  15
   3   2 -12 2340.48 875.082   3
  -3   2  12 1256.52 251.170  28
  -3   2  12 1390.67 262.976  13
  -3  -2  12 1557.93 308.500  13
  -3   2  12 1259.49 276.618  30
   3   2 -12 1570.64 824.344   7
   3  -2 -12 2954.79 817.283   1
   3  -2 -12 421.427 789.283   7
   3  -2 -12 3514.64 847.566   6
  -3  -2  12 1832.16 259.585  18
  -3  -2  12 1418.25 279.425  11
  -3  -2  11 36936.3 803.894  16
  -3  -2  11 39351.8 1159.71  15
  -3   2  11 37178.8 1099.44  15
  -3  -2  11 37250.5 1118.69  13
  -3   2  11 36307.2 1026.85  28
  -3   2  11 36156.8 969.194  13
   3   2 -11 36289.0 2324.37   7
   3  -2 -11 41745.2 2149.95   6
   3  -2 -11 38004.7 2142.89   1
  -3   2  11 39013.4 1132.80  11
  -3  -2  11 38091.5 943.542  18
  -3  -2  11 39245.3 1163.37  11
   3  -2 -11 38294.6 2327.78   7
   3   2 -11 37379.5 2187.36   3
   3  -2 -10 4659.98 840.334   7
  -3  -2  10 3817.44 344.766  15
   3   2 -10 2594.71 653.791   7
   3   2 -10 4035.52 784.750   5
   3   2 -10 4149.98 844.128   3
  -3  -2  10 3594.48 328.222  13
   3  -2 -10 4298.82 803.027   1
  -3   2  10 4077.63 359.908  11
   3  -2 -10 3757.63 727.898   6
  -3   2  10 4424.45 361.908  15
   3   2  -9 15450.2 1296.29   5
   3  -2  -9 16065.0 1286.36   1
   3  -2  -9 15316.0 1318.72   7
   3  -2  -9 14533.8 1285.85   6
   3   2  -9 16116.8 1436.24   7
   3   2  -9 15769.8 1412.50   3
   3   2  -8 828.640 499.818   7
   3   2  -8 990.575 506.498   5
   3   2  -8 851.368 516.273   3
   3  -2  -8 647.657 706.441   3
   3  -2  -8 298.894 373.793   1
   3  -2  -8 106.701 524.678   7
   3  -2  -8 11.5700 459.837   6
   3   2  -7 21182.5 1451.02   7
   3  -2  -7 18303.0 1434.57   3
   3   2  -7 21239.5 1371.91   5
   3  -2  -7 19608.4 1383.85   6
   3  -2  -7 17664.4 1186.58   7
   3  -2  -7 17612.9 1143.04   1
   3   2  -7 20886.7 1446.21   3
   3  -2  -6 850.305 306.785   1
   3   2  -6 931.525 508.762   5
   3   2  -6 1021.90 534.772   3
   3  -2  -6 1291.02 536.989   3
   3  -2  -6 857.981 295.525   7
   3   2  -6 772.844 441.765   7
   3  -2  -6 248.143 404.646   6
   3  -2  -5 1661.45 539.469   3
   3   2  -5 1003.48 266.997   2
   3   2  -5 834.908 450.437   5
   3   2  -5 827.812 519.014   3
   3  -2  -5 1335.34 322.886   1
   3  -2  -5 1287.83 523.473   6
   3   2  -5 1240.56 469.802   7
   3  -2  -5 1033.52 312.602   7
   3   2  -4 5797.09 746.085   5
   3  -2  -4 6030.26 697.148   3
   3  -2  -4 5906.57 754.303   6
   3  -2  -4 5834.47 484.557   7
   3   2  -4 5957.17 656.810   4
   3   2  -4 5851.13 715.373   3
   3   2  -4 6171.98 547.596   2
   3   2  -4 6302.79 700.775   7
   3  -2  -4 5553.86 513.482   1
   3   2  -3 90540.7 2249.97   7
   3  -2  -3 96551.1 2260.61   3
   3   2  -3 91714.0 2296.51   3
   3   2  -3 98569.0 2463.68   5
   3   2  -3 94496.3 2301.93   4
   3   2  -3 92557.7 2064.68   2
   3  -2  -3 96402.8 1532.99   7
   3  -2  -3 95195.9 2488.00   6
   3   2  -2 54282.1 1805.42   5
   3   2  -2 58628.4 1732.46   3
   3   2  -2 56787.4 1713.99   2
   3  -2  -2 58933.6 825.410   7
   3   2  -2 57622.7 1829.95   4
   3  -2  -2 55321.3 1840.92   6
   3  -2  -1 2340.00 492.457   9
   3   2  -1 3114.65 448.240   3
   3   2  -1 2714.14 535.010   5
   3   2  -1 3064.80 263.594   8
   3  -2  -1 2454.18 476.928   6
   3   2  -1 2317.69 513.814   2
   3   2  -1 2711.34 537.091   4
  -3  -2   0 8891.93 430.582   1
   3  -2   0 7422.53 696.731   9
   3   2   0 8283.12 782.852   4
   3   2   0 8762.12 533.138   8
   3   2   0 8891.08 805.266   2
   3   2   0 8349.03 611.177   3
   3   2   0 8521.32 731.099   5
   3   2   1 852.842 266.896   8
   3   2   1 808.826 227.033   3
   3   2   1 574.296 299.011   5
   3  -2   1 1091.50 364.208   9
   3   2   1 1022.96 425.272   4
   3   2   1 907.677 467.787   2
  -3  -2  -1 559.141 191.404   1
   3  -2   2 13654.0 839.148   9
  -3  -2  -2 14196.1 766.311   1
   3   2   2 13936.6 869.050   8
   3   2   2 13247.6 690.688   3
   3   2   2 12813.9 823.364   5
   3   2   2 12183.2 985.596   2
   3   2   2 11800.1 963.039   4
   3  -2   3 40594.3 1381.73   9
   3   2   3 39754.1 1759.51   4
   3   2   3 37877.7 1574.94   8
   3  -2   3 39695.9 1792.14   8
   3   2   3 37103.7 1116.30   3
   3   2   3 34365.8 1616.35   2
   3  -2   3 38665.3 1009.77   4
   3   2   3 38857.4 1460.75   5
   3   2   4 73267.0 2497.38   4
   3  -2   4 73790.8 2579.39   8
   3  -2   4 82959.9 1975.02   9
   3   2   4 76690.0 2458.23   8
   3   2   4 72044.1 2341.34   2
   3   2   4 79059.3 2103.06   5
   3  -2   5 964.178 610.494   8
   3   2   5 290.098 527.668   8
   3  -2   5 683.885 301.845   9
   3   2   5 963.324 446.302   2
   3   2   5 672.286 405.402   4
   3   2   6-378.700 496.892   8
   3   2   6-368.931 610.179   4
   3  -2   6-154.935 514.858   8
   3   2   6-467.649 518.186   2
   3   2   7 5959.01 873.432   4
   3   2   7 6087.21 814.227   2
   3   2   7 6299.94 1047.66   8
   3  -2   7 7247.71 1068.59   8
   3   2   8 1908.31 266.474  18
   3  -2   8 1566.77 231.529  16
   3   2   8 1717.47 242.256  25
   3   2   8 1673.90 242.498  22
   3  -2   8 1673.48 250.395  18
   3   2   8 2183.60 756.826   8
   3   2   8 1959.36 262.297  12
   3  -2   8 1320.13 553.799   8
   3   2   8 2273.37 696.759   4
   3  -2   8 1760.48 283.180  12
   3   2   8 1935.94 265.175  16
   3  -2   8 1964.38 270.215  19
   3   2   8 1931.09 241.816  19
   3  -2   8 2205.74 282.399  10
   3  -2   8 2171.25 262.798  31
   3  -2   9 9854.80 568.163  16
   3  -2   9 9783.41 601.917  31
   3  -2   9 9105.96 575.363  19
   3   2   9 9838.81 1182.51   4
   3  -2   9 9343.89 607.410  12
   3  -2   9 9465.59 565.840  18
   3   2   9 8918.23 1314.15   8
   3  -2   9 9871.28 1292.40   8
   3   2   9 9319.45 521.047  13
   3  -2   9 8987.53 504.139  10
   3   2   9 9839.66 531.567  12
   3   2   9 9408.90 544.613  22
   3   2   9 11134.4 557.447  19
   3   2   9 9429.60 586.130  18
   3   2   9 9338.90 579.845  16
   3  -2  10 50743.7 1261.73  10
   3  -2  10 49577.7 1382.95  16
   3   2  10 52465.0 1408.69  16
  -3  -2 -10 53087.1 2816.77   1
   3  -2  10 48990.0 1410.71  31
   3  -2  10 52970.1 2827.13   8
   3   2  10 52516.9 1313.39  31
   3   2  10 53702.3 2973.21   8
   3   2  10 52014.7 1314.05  13
   3   2  10 50669.8 1299.42  12
   3   2  10 51724.3 1371.68  22
   3  -2  10 50773.6 1446.98  12
   3   2  10 54627.2 1299.22  19
   3  -2  10 50784.1 1410.44  19
   3  -2  10 54789.8 1478.87  18
   3   2  10 51150.7 1424.19  18
   3  -2  11 32127.7 1202.22  31
   3  -2  11 33400.7 1205.74  16
   3   2  11 32328.7 1164.35  16
   3   2  11 31802.3 1069.31  31
   3   2  11 30666.2 1086.01  13
   3  -2  11 32971.7 1045.05  10
   3  -2  11 32444.4 1168.30  19
   3   2  11 36989.3 2453.37   8
   3  -2  11 34629.1 2209.46   8
   3   2  11 33458.5 1100.65  12
   3   2  11 30923.2 1117.69  22
   3  -2  11 32170.6 1187.80  18
   3   2  11 32790.1 1202.92  18
  -3  -2 -11 38707.0 2345.99   1
   3  -2  11 32429.6 1221.72  12
   3   2  11 33470.8 1058.14  19
   3   2  12-12.4762 178.974  19
   3  -2  12-139.683 264.000  16
   3   2  12 141.204 241.812  16
   3   2  12-191.745 221.156  12
   3   2  12-21.1095 187.458  31
   3   2  12 12.2217 198.266  13
   3  -2  12 144.405 212.209  31
   3  -2  12-216.271 252.282  19
   3  -2  12 153.063 273.231  12
   3   2  12 45.6771 274.885  18
   3  -2  12-109.973 243.243  18
   3   2  13 31490.3 1008.28  31
   3  -2  13 28635.4 1139.34  16
   3   2  13 31232.2 1158.13  16
   3  -2  13 30054.7 1102.05  19
   3   2  13 31879.2 1008.68  12
   3   2  13 33285.4 1096.38  13
   3  -2  13 29209.3 1143.09  12
   3   2  13 32910.1 975.300  19
   3  -2  13 31001.8 1179.19  18
   3   2  13 30752.0 1158.33  18
   3  -2  13 31739.5 1186.01  31
   3  -2  14 844.660 253.202  16
   3   2  14 1030.66 302.365  16
   3  -2  14 1414.67 302.478  31
   3   2  14 1287.53 241.099  13
   3   2  14 1381.35 229.644  12
   3   2  14 1504.45 238.840  31
   3  -2  14 994.342 275.219  12
   3  -2  14 1241.15 269.529  19
   3   2  14 1531.81 218.515  19
   3  -2  14 779.431 268.530  18
   3   2  14 1050.73 315.073  18
   3   2  15 3513.02 375.998  18
   3   2  15 3391.67 248.016  31
   3  -2  15 3632.76 375.210  16
   3   2  15 3434.42 366.584  16
   3   2  15 3645.62 310.292  13
   3   2  15 3811.00 256.440  12
   3  -2  15 3290.08 305.881  19
   3  -2  15 3220.40 347.278  18
   3  -2  16-53.3241 116.684  16
   3   2  16 39.4558 120.742  16
   3   2  16 23.4078 122.700  18
  -3  -2 -16 23.7861 105.475  29
   3  -2  16 8.99305 119.887  18
   3   2  17 12822.3 385.660  16
   3  -2  17 12088.5 406.930  16
   3   2  17 13234.7 385.814  18
  -3  -3  19-78.6714 110.376  13
  -3   3  19 90.4088 96.9654  15
  -3   3  19-173.779 143.329  11
  -3  -3  18 4567.85 337.485  15
  -3   3  18 3887.86 312.301  15
  -3  -3  18 4425.69 353.915  13
  -3   3  18 3933.77 294.987  13
  -3   3  18 4076.88 329.240  11
  -3  -3  17 174.782 118.674  16
  -3  -3  17 396.513 194.585  15
  -3   3  17 217.288 205.872  15
  -3   3  17 602.812 244.542  11
  -3  -3  17 422.146 172.660  11
  -3   3  17 357.535 186.446  30
  -3  -3  17 237.789 208.277  13
  -3   3  17 493.355 194.731  13
  -3  -3  16 70.0209 145.964  16
   3   3 -16-81.2174 146.636  21
  -3  -3  16 37.4374 235.511  15
  -3   3  16 115.006 217.493  15
  -3   3  16-380.506 289.281  11
  -3  -3  16 271.041 277.777  13
  -3   3  16 79.2622 190.451  13
  -3   3  16 286.125 216.974  30
  -3  -3  16-82.4699 189.830  11
   3  -3 -15 59.7589 138.587  17
  -3  -3  15 73.9552 179.273  16
  -3  -3  15-196.964 288.454  15
  -3   3  15-71.0617 284.888  15
  -3   3  15 179.707 230.865  30
  -3  -3  15 105.956 273.733  13
  -3   3  15-56.4776 222.612  13
  -3   3  15 542.270 338.248  11
  -3  -3  15-90.0648 221.217  18
  -3  -3  15 145.597 241.065  11
  -3   3  14 49.4700 291.089  11
  -3  -3  14 79.1874 174.007  16
  -3  -3  14 440.454 272.774  11
  -3  -3  14 241.090 191.728  18
  -3  -3  14 126.148 271.615  13
  -3  -3  14 77.6604 254.581  15
  -3   3  14-97.0783 282.257  15
  -3   3  14-89.6519 208.207  13
  -3   3  14 387.274 254.421  30
  -3  -3  13 9059.79 550.695  16
  -3   3  13 8371.27 651.219  30
  -3  -3  13 8416.90 661.772  15
  -3  -3  13 7824.22 643.599  13
  -3   3  13 8563.27 639.677  15
   3  -3 -13 11097.1 1214.18   1
  -3   3  13 7611.20 630.607  11
   3   3 -13 8873.99 927.946   3
  -3   3  13 8496.68 594.628  28
  -3   3  13 9125.07 593.734  13
   3   3 -13 10013.4 1299.87   7
  -3  -3  13 8175.97 561.361  18
  -3  -3  13 8968.04 668.138  11
  -3   3  12 2060.20 359.899  11
   3  -3 -12 1047.13 583.342   1
  -3  -3  12 2439.76 302.908  16
  -3   3  12 1501.68 283.196  28
   3   3 -12 998.799 540.725   3
  -3  -3  12 1459.67 335.705  11
  -3  -3  12 1759.94 328.117  15
  -3   3  12 1648.95 297.745  15
  -3   3  12 2603.77 348.749  13
   3   3 -12 1353.67 491.693   7
   3  -3 -12 2286.74 679.565   7
  -3  -3  12 1918.44 349.530  13
  -3  -3  12 1672.33 293.993  18
   3  -3 -11 6951.98 1122.90   1
  -3  -3  11 5861.89 384.760  16
  -3   3  11 4972.84 431.101  15
   3   3 -11 5170.71 898.659   5
  -3  -3  11 4814.30 460.679  15
   3   3 -11 5887.64 1021.15   3
  -3  -3  11 4432.76 419.004  13
  -3   3  11 4692.12 392.832  28
  -3   3  11 4750.00 422.044  11
  -3   3  11 4880.43 365.457  13
  -3  -3  11 4922.57 390.020  18
   3   3 -11 4522.43 1024.99   7
   3  -3 -11 4608.47 989.578   7
  -3  -3  11 4768.16 449.701  11
   3  -3 -11 4815.77 887.272   6
   3  -3 -10 3179.07 801.531   1
  -3  -3  10 3131.11 258.160  16
  -3  -3  10 3351.52 364.918  15
  -3   3  10 3547.62 333.669  15
  -3  -3  10 3167.36 306.181  18
   3   3 -10 2729.28 663.708   5
  -3   3  10 3479.80 346.951  11
   3   3 -10 3059.31 800.461   3
  -3   3  10 3654.94 292.344  13
  -3  -3  10 2892.88 321.097  13
  -3   3  10 3211.06 289.402  28
   3   3 -10 3413.82 933.142   7
   3  -3 -10 2407.59 683.268   7
   3  -3 -10 3043.57 711.102   6
  -3  -3  10 2377.76 309.930  11
   3   3  -9 26946.9 1653.63   5
   3  -3  -9 28952.5 1821.43   6
   3   3  -9 27075.7 1871.52   7
   3  -3  -9 29397.5 1818.25   7
   3  -3  -9 30450.4 1828.67   1
   3   3  -9 26134.2 1820.90   3
   3  -3  -8 1570.31 455.289   1
   3   3  -8 2278.47 650.145   5
   3   3  -8 1869.74 681.148   3
   3   3  -8 2400.72 628.720   7
   3  -3  -8 2349.65 611.031   7
   3  -3  -8 1843.40 575.301   6
   3   3  -7 48051.1 2078.15   5
   3  -3  -7 50619.5 2312.21   6
   3  -3  -7 52461.0 2119.16   1
   3  -3  -7 46670.3 1902.75   7
   3   3  -7 51306.2 2233.12   7
   3   3  -7 52034.5 2305.31   3
   3   3  -6 29048.3 1589.84   5
   3   3  -6 32488.7 1720.80   7
   3   3  -6 33196.7 978.570   2
   3  -3  -6 32665.0 1786.81   6
   3   3  -6 33288.1 1791.47   3
   3  -3  -6 30682.1 1536.73   1
   3  -3  -6 27761.9 1344.79   7
   3   3  -5 15.8692 420.776   5
   3   3  -5-20.6325 510.967   3
   3  -3  -5-24.8168 269.271   1
   3   3  -5-186.349 426.659   7
   3   3  -5 103.880 265.327   2
   3  -3  -5 46.1866 471.652   6
   3  -3  -5-25.2192 211.774   7
   3   3  -4 84.1703 339.071   4
   3   3  -4 169.390 448.127   3
   3   3  -4-339.238 477.572   5
   3  -3  -4 123.533 201.640   7
   3  -3  -4 86.4888 283.480   1
   3  -3  -4-33.4418 433.276   9
   3   3  -4-83.8399 265.193   2
   3   3  -4-193.279 455.265   7
   3  -3  -4 205.523 466.997   6
   3  -3  -3 42999.7 1776.98   9
   3   3  -3 42099.4 1624.57   4
   3  -3  -3 41889.7 1837.36   6
   3   3  -3 41033.6 1759.93   5
   3   3  -3 42919.0 1482.72   2
   3   3  -3 42634.8 1747.50   3
   3   3  -2 1260.80 474.627   5
   3   3  -2 1365.90 458.780   2
   3  -3  -2 778.909 463.346   9
   3   3  -2 1431.12 148.235   8
   3   3  -2 943.508 386.000   4
   3   3  -2 1002.23 422.226   3
   3  -3  -2 829.848 390.922   6
   3  -3  -1 26169.3 1338.58   9
   3   3  -1 23001.7 1297.82   4
   3   3  -1 22320.6 1226.70   2
   3   3  -1 25007.8 1216.65   3
   3   3  -1 24912.9 1341.39   5
   3   3   0 1832.40 512.091   5
   3  -3   0 2565.83 534.028   9
   3   3   0 2107.64 598.401   2
   3   3   0 2942.30 625.332   4
   3   3   0 1805.70 400.802   3
  -3  -3   0 2453.09 308.627   1
   3   3   1 23628.1 1274.05   5
   3  -3   1 22445.3 1234.79   9
  -3  -3  -1 23941.1 959.863   1
   3   3   1 21496.5 1308.84   4
   3   3   1 21773.2 1298.48   2
   3   3   1 24012.2 1115.07   3
   3   3   2 58222.7 2013.56   5
  -3  -3  -2 64452.7 1728.41   1
   3   3   2 62071.0 2247.00   4
   3  -3   2 65196.8 2022.22   9
   3   3   2 60361.5 2149.39   2
  -3   3  -2 68127.7 1061.04   3
   3   3   2 61041.1 1748.62   3
   3   3   3 1370.27 404.019   5
  -3  -3  -3 1315.99 403.495   1
   3  -3   3 845.663 367.083   9
   3   3   3 1135.62 567.321   2
   3   3   3 1372.33 561.903   4
   3   3   4 1923.01 665.496   2
   3  -3   4 1967.13 464.088   9
  -3  -3  -4 2277.66 520.048   1
   3   3   4 959.702 521.872   4
   3  -3   5 2073.79 488.973   9
  -3  -3  -5 1768.44 541.032   1
   3   3   5 2637.51 660.964   2
   3   3   5 2427.52 686.943   4
  -3  -3  -6 4230.77 755.136   1
   3   3   6 4010.94 825.186   8
   3   3   6 4564.45 830.613   2
   3   3   6 4003.25 809.598   4
  -3  -3  -7 13386.4 1322.62   1
   3   3   7 13101.1 1349.57   4
   3   3   7 11659.8 1333.93   8
   3   3   7 12836.8 1225.03   2
   3  -3   8 8788.91 527.625  10
   3  -3   8 8943.31 510.313  16
   3   3   8 9122.38 542.991  16
   3   3   8 7830.44 1206.87   8
   3   3   8 8342.92 978.046   2
  -3  -3  -8 8851.90 1159.90   1
   3  -3   8 7959.22 520.144  31
   3  -3   8 8674.90 554.480  19
   3   3   8 8948.79 531.089  25
   3   3   8 8933.20 465.024  12
   3   3   8 8487.74 507.133  22
   3   3   8 8356.45 457.695  19
   3  -3   8 8429.14 543.465  12
   3  -3   8 7894.32 477.402  18
   3   3   8 8288.17 524.094  18
   3   3   8 7136.35 1106.82   4
   3   3   9-102.448 190.797  18
   3  -3   9 60.9364 209.283  16
   3  -3   9 33.7154 161.914  10
   3   3   9-19.4812 198.914  16
   3   3   9 110.766 170.760  13
   3  -3   9 253.239 189.276  31
   3   3   9-139.134 124.460  19
  -3  -3  -9 94.0631 722.945   1
   3   3   9-105.628 140.278  28
   3  -3   9 216.862 226.714  12
   3   3   9 939.246 628.465   4
   3   3   9 59.6471 160.823  22
   3   3   9 131.910 135.425  12
   3  -3   9 30.3021 170.492  19
   3  -3   9 342.562 188.896  18
   3  -3  10 1841.99 344.677  18
   3   3  10 2268.55 358.483  18
   3  -3  10 2290.66 382.215  31
   3   3  10 2373.93 375.968  16
   3  -3  10 2371.97 344.365  10
   3  -3  10 1774.11 330.409  16
   3   3  10 2502.81 326.043  31
  -3  -3 -10 1425.26 443.478   1
   3   3  10 1916.98 614.125   4
   3   3  10 1986.53 330.989  13
   3   3  10 2090.32 310.695  12
   3   3  10 2248.39 345.744  22
   3  -3  10 2011.75 362.772  12
   3  -3  10 2120.63 380.857  19
   3   3  10 2368.61 305.833  19
   3   3  10 2613.42 308.272  28
   3   3  10 1981.76 614.654   8
   3  -3  11 4647.49 495.723  16
   3   3  11 4206.73 480.574  16
   3  -3  11 4870.98 540.887  12
   3   3  11 4739.08 419.584  12
   3   3  11 4383.40 487.290  18
   3  -3  11 4284.47 490.101  31
   3   3  11 4036.54 373.352  28
   3   3  11 5982.45 1125.60   8
   3   3  11 4638.23 455.814  13
  -3  -3 -11 4610.70 993.785   1
   3   3  11 4306.88 409.030  31
   3   3  11 4093.70 474.950  22
   3  -3  11 4744.39 517.634  19
   3   3  11 5106.68 432.499  19
   3  -3  11 4420.06 466.487  18
   3   3  12 1950.59 287.275  11
   3   3  12 2383.42 302.650  19
   3  -3  12 1658.91 347.577  16
   3   3  12 1657.01 342.944  16
   3  -3  12 1842.54 359.857  18
   3   3  12 1835.79 288.784  31
   3  -3  12 1517.83 368.273  12
   3  -3  12 1694.34 352.669  31
   3   3  12 1584.35 305.046  13
   3  -3  12 1599.62 349.712  19
   3   3  12 2277.44 343.371  12
   3   3  12 1867.67 373.370  18
   3  -3  13 8756.45 637.093  16
   3   3  13 9358.51 658.771  16
   3   3  13 9564.41 488.166  19
   3   3  13 8732.23 500.900  31
   3  -3  13 8538.74 678.970  12
   3   3  13 9251.97 603.489  13
   3   3  13 9160.46 494.499  12
   3  -3  13 8797.99 640.069  19
   3  -3  13 8792.36 637.361  18
   3   3  13 9187.23 661.396  18
   3  -3  13 8534.33 656.792  31
   3   3  14 132.181 207.917  16
   3   3  14 67.4275 116.365  31
   3   3  14 204.395 153.942  13
   3  -3  14 57.2084 192.915  16
   3  -3  14 37.3920 205.468  19
   3  -3  14 265.336 194.726  18
   3   3  14 170.802 217.657  18
   3   3  15 28.6865 161.496  18
   3  -3  15-42.5821 167.388  16
   3   3  15 0.50931 147.288  16
  -3  -3 -15 62.6415 127.583  29
   3   3  15-91.6741 122.623  13
   3  -3  15 192.624 117.665  19
   3  -3  15 33.6991 161.524  18
   3  -3  16 9162.68 435.784  16
   3   3  16 9624.73 433.682  16
  -3  -3 -16 9074.54 382.611  29
   3  -3  16 9100.35 431.623  18
   3   3  16 9347.66 432.194  18
  -3  -4  18 3420.45 270.013  15
  -3   4  18 3345.12 277.438  15
  -3   4  18 3518.78 250.463  13
  -3  -4  18 3216.84 282.231  13
  -3   4  18 3601.64 289.200  11
  -3   4  17 1310.52 224.144  30
  -3  -4  17 1281.82 234.467  15
  -3   4  17 1577.83 259.254  15
  -3   4  17 1631.91 237.318  13
  -3  -4  17 2091.15 304.969  13
  -3   4  17 1495.70 283.769  11
   3  -4 -16 16536.8 521.805  17
  -3  -4  16 16457.2 637.958  16
   3   4 -16 15974.2 707.765  21
  -3  -4  16 16049.1 780.250  15
  -3   4  16 15889.8 768.435  15
  -3   4  16 16115.1 783.801  30
  -3  -4  16 15487.0 800.338  13
  -3   4  16 15958.8 701.240  13
  -3  -4  16 16352.6 702.453  11
  -3   4  16 16366.6 803.025  11
   3  -4 -15 2303.21 274.290  17
  -3  -4  15 1774.28 388.955  13
  -3  -4  15 1839.24 264.731  16
  -3   4  15 1322.02 308.187  30
  -3  -4  15 1983.84 382.157  15
  -3   4  15 1767.81 378.016  15
  -3   4  15 1640.65 373.749  11
  -3   4  15 1834.98 297.040  13
  -3  -4  15 1910.39 315.795  11
  -3   4  14-41.8063 268.554  11
  -3   4  14-185.696 255.935  30
   3  -4 -14 151.017 181.191  17
  -3  -4  14 82.6293 207.257  16
  -3  -4  14-71.0058 287.841  13
  -3  -4  14-34.9958 259.961  15
  -3   4  14-309.962 256.966  15
  -3   4  14 65.4452 215.720  28
  -3   4  14-24.1344 216.561  13
  -3  -4  14 232.647 237.989  11
  -3   4  13 270.012 256.493  11
  -3  -4  13 426.234 217.272  16
  -3   4  13 202.380 261.335  30
  -3  -4  13 291.042 224.296  18
  -3  -4  13 579.060 309.942  15
  -3   4  13 133.468 268.824  15
  -3   4  13 63.5409 222.198  28
  -3  -4  13 168.808 276.765  13
  -3   4  13-99.5255 222.685  13
  -3  -4  13 64.7100 261.025  11
  -3  -4  12 1501.98 299.422  16
   3  -4 -12 887.332 605.422   1
  -3  -4  12 926.936 274.377  15
  -3   4  12 1324.56 322.513  15
  -3   4  12 960.983 311.828  11
   3   4 -12 1218.26 313.637   7
  -3   4  12 1437.65 258.701  13
  -3   4  12 1108.08 268.351  28
  -3  -4  12 1373.60 314.094  18
  -3  -4  12 1136.19 332.162  13
  -3  -4  12 1535.33 364.883  11
  -3  -4  11 10277.0 660.554  11
  -3  -4  11 10195.4 559.394  16
  -3  -4  11 10547.2 675.832  15
  -3   4  11 10089.4 628.749  15
   3   4 -11 9420.81 1068.00   5
  -3   4  11 8620.28 561.373  28
   3   4 -11 10977.3 1286.39   3
  -3  -4  11 9427.23 650.368  13
   3   4 -11 10630.8 1328.17   7
  -3   4  11 10094.8 545.902  13
   3  -4 -11 7150.51 1104.86   1
  -3  -4  11 10565.4 630.915  18
  -3   4  11 10503.1 631.042  11
  -3  -4  10 17660.4 661.929  16
   3   4 -10 17729.0 1360.34   5
  -3   4  10 17888.7 624.730  13
   3   4 -10 17909.5 1646.65   7
  -3  -4  10 17543.3 816.273  15
  -3   4  10 16774.4 679.428  28
  -3  -4  10 16172.1 782.789  13
   3  -4 -10 18475.2 1603.28   1
  -3  -4  10 17550.2 784.044  11
  -3  -4  10 15960.6 700.729  18
   3  -4 -10 16097.2 1395.38   6
  -3   4  10 16065.7 1357.36   2
  -3   4  10 17814.9 732.020  11
   3   4 -10 16523.4 1547.40   3
   3   4  -9 10141.3 1077.98   5
  -3  -4   9 10340.4 466.822  16
  -3  -4   9 10488.5 579.377  13
  -3  -4   9 9871.37 561.505  15
   3  -4  -9 10306.5 1134.50   9
  -3  -4   9 9726.29 504.650  18
  -3   4   9 9731.79 466.238  28
   3   4  -9 10393.2 1278.95   7
   3  -4  -9 10079.2 1133.01   1
  -3  -4   9 9981.59 560.011  11
   3  -4  -9 10074.4 1138.58   6
   3   4  -9 9363.14 1235.61   3
   3   4  -8 57696.3 2609.58   7
   3   4  -8 56050.7 2370.86   5
   3  -4  -8 53419.6 2418.61   9
   3  -4  -8 59703.4 2590.11   6
   3   4  -8 58510.8 2669.21   3
   3  -4  -8 58245.7 2569.19   1
   3  -4  -7 3050.05 629.786   1
   3   4  -7 3142.75 703.632   5
   3   4  -7 2371.63 677.374   3
   3  -4  -7 2319.81 622.596   9
   3   4  -7 3191.55 708.057   7
   3  -4  -7 3330.93 680.284   6
   3   4  -6 1360.85 640.560   3
   3   4  -6 1523.63 598.398   5
   3  -4  -6 953.775 479.123   9
   3   4  -6 709.604 539.289   7
   3  -4  -6 573.269 497.393   1
   3  -4  -6 934.558 537.236   6
   3   4  -5-8.58547 538.653   3
   3   4  -5 55.1737 487.828   5
   3  -4  -5 645.073 397.754   1
   3   4  -5 231.050 504.029   7
   3  -4  -5 859.293 374.653   9
   3   4  -5 666.190 284.502   2
   3  -4  -5 516.748 491.986   6
   3   4  -4 2255.51 694.910   3
   3   4  -4 1864.88 573.772   5
   3  -4  -4 1976.39 587.850   9
   3   4  -4 2478.89 440.143   2
   3   4  -4 1909.04 558.336   7
   3   4  -4 2057.65 418.366   4
   3  -4  -4 2623.38 684.015   6
   3   4  -3 2033.24 496.595   4
   3   4  -3 1740.14 529.092   5
   3  -4  -3 2569.34 647.408   9
   3   4  -3 3406.98 536.852   2
   3   4  -3 1976.61 630.689   3
   3   4  -2 166255. 3599.15   3
   3   4  -2 156108. 3377.44   4
   3   4  -2 157831. 3663.11   5
   3   4  -2 159103. 3198.84   2
   3   4  -1 22791.0 1367.14   4
   3  -4  -1 26206.0 1548.24   9
   3   4  -1 24785.5 1388.06   2
   3   4  -1 28680.5 1476.81   3
   3   4  -1 23307.1 1477.96   5
   3   4   0 4200.21 636.272   3
   3   4   0 4146.10 717.615   5
   3  -4   0 4218.14 761.089   9
   3   4   0 3647.09 695.607   4
   3   4   0 4047.34 728.479   2
   3   4   1 2971.76 629.430   5
  -3  -4  -1 1579.32 285.177   1
   3   4   1 2845.35 683.527   2
   3  -4   1 2243.29 588.467   9
   3   4   1 1954.78 546.337   4
   3   4   1 2661.58 498.620   3
   3   4   2 56455.2 2333.52   4
   3   4   2 51812.6 1897.83   3
   3  -4   2 50589.2 2038.31   9
   3   4   2 57347.2 2307.80   2
  -3  -4  -2 56979.4 1807.39   1
   3   4   2 56368.1 2235.49   5
   3   4   3 4651.06 731.372   5
  -3  -4  -3 3302.90 555.427   1
   3  -4   3 4376.46 656.604   9
   3   4   3 4054.65 804.755   2
   3   4   3 4881.24 835.300   4
   3  -4   4 37015.2 1744.78   9
  -3  -4  -4 40535.8 1806.07   1
   3   4   4 42694.4 2232.90   4
   3   4   4 38991.6 2028.25   2
   3   4   4 39826.1 1970.17   5
   3  -4   5 19249.0 1307.46   9
  -3  -4  -5 19645.9 1382.31   1
   3   4   5 21374.1 1691.13   4
   3   4   5 18403.6 1483.80   2
  -3  -4  -6 26555.1 1691.19   1
   3   4   6 22953.2 1824.58   4
   3   4   6 23003.0 1651.78   2
   3   4   7 138.986 553.533   4
   3  -4   7 422.717 159.456  16
   3  -4   7 805.559 194.868  10
   3   4   7 703.956 185.486  16
   3  -4   7 526.357 164.960  31
   3   4   7-79.1446 598.464   8
   3   4   7 1447.43 716.669   2
   3  -4   7 749.343 171.765  12
  -3  -4  -7 356.061 587.639   1
   3   4   7 763.086 187.273  25
   3   4   7 928.879 194.750  18
   3   4   7 1023.10 175.835  12
   3  -4   7 540.391 181.726  19
   3   4   7 644.153 160.216  19
   3  -4   7 418.349 175.756  18
   3  -4   8 3210.38 350.278  16
   3   4   8 1248.04 653.893   2
   3  -4   8 3280.50 380.878  19
   3   4   8 2956.36 285.293  19
   3  -4   8 3490.55 375.327  31
  -3  -4  -8 3635.17 1015.76   1
   3   4   8 3333.41 372.009  16
   3   4   8 3592.61 369.520  25
   3   4   8 3247.81 883.447   8
   3   4   8 3486.80 306.996  12
   3  -4   8 3023.15 356.892  12
   3  -4   8 3717.92 401.238  10
   3  -4   8 3161.14 332.064  18
   3   4   8 3624.65 373.045  18
   3   4   8 3171.87 817.170   4
   3   4   9 1461.48 253.695  12
   3  -4   9 1337.44 270.012  16
   3  -4   9 1020.60 281.948  10
   3   4   9 1826.66 317.727  16
   3   4   9 1735.45 260.330  28
   3   4   9 935.742 506.828   8
   3   4   9 1520.55 307.480  13
   3   4   9 1753.16 327.994  22
   3  -4   9 907.663 277.024  12
  -3  -4  -9 2523.79 679.376   1
   3  -4   9 1638.11 298.520  31
   3  -4   9 1163.10 301.167  19
   3   4   9 2073.81 285.386  19
   3   4   9 1110.42 272.723  25
   3  -4   9 1254.43 269.389  18
   3   4   9 1323.60 281.514  18
   3   4   9 1924.61 705.428   4
   3   4  10 10898.9 689.766  13
   3  -4  10 10333.0 673.408  16
   3   4  10 9972.56 675.474  16
   3   4  10 10415.5 569.473  19
   3  -4  10 9006.70 680.380  31
   3   4  10 10613.9 587.371  28
   3  -4  10 10065.9 659.354  18
   3   4  10 10930.3 1280.54   4
   3   4  10 11347.5 590.652  12
   3   4  10 9221.13 652.161  22
   3   4  10 11643.9 1394.23   8
   3  -4  10 10162.9 708.981  19
   3   4  10 10451.1 570.371  31
   3  -4  10 9291.82 695.981  12
  -3  -4 -10 9692.21 1122.05   1
   3   4  10 10552.8 683.880  18
   3   4  11 1541.66 240.976  12
   3  -4  11 1084.78 315.077  31
   3  -4  11 835.786 262.942  16
   3   4  11 1818.79 351.844  16
   3   4  11 1100.62 311.703  22
   3   4  11 1617.95 276.818  28
   3  -4  11 1717.63 358.192  19
   3   4  11 1687.63 330.804  13
   3   4  11 1295.17 247.599  31
   3   4  11 1183.97 308.193  18
   3   4  11 1444.25 242.665  19
   3  -4  11 1334.37 372.062  12
   3  -4  11 1580.15 330.117  18
   3  -4  12 9555.58 671.385  16
   3   4  12 9489.64 660.363  16
   3  -4  12 10082.9 743.896  12
   3   4  12 8755.47 471.915  12
   3   4  12 9534.22 553.623  28
   3  -4  12 9372.43 698.565  31
   3   4  12 9587.91 496.396  19
   3   4  12 9225.59 622.898  13
   3   4  12 10293.4 534.355  31
   3  -4  12 8881.99 670.288  19
   3  -4  12 8928.40 642.151  18
   3   4  12 9714.24 668.249  18
   3   4  12 9484.32 667.428  22
   3  -4  13 2632.43 369.961  16
   3   4  13 2538.99 373.251  16
   3   4  13 2321.21 331.235  13
   3   4  13 2563.58 245.072  31
   3  -4  13 3001.51 397.350  19
   3   4  13 2739.18 381.831  18
   3   4  13 2823.96 319.328  11
   3  -4  13 2447.95 341.876  18
   3   4  14 551.524 123.305  11
   3  -4  14 694.592 224.936  16
   3   4  14 695.991 221.579  16
  -3  -4 -14 1078.31 225.075  29
   3   4  14 960.891 226.056  13
   3  -4  14 1033.29 242.800  19
   3  -4  14 1075.38 249.929  18
   3   4  14 1108.25 254.387  18
  -3  -4 -15 516.975 148.265  29
   3  -4  15 510.886 164.840  16
   3   4  15 323.548 165.391  16
   3   4  15 645.348 147.659  13
   3   4  15 413.150 144.404  18
   3  -4  15 494.392 159.632  18
  -3  -4 -16 1225.02 147.322  29
   3  -4  16 1095.82 172.403  16
   3   4  16 993.028 161.125  16
   3   4  16 1179.83 164.534  18
  -3  -5  18 1088.61 158.430  15
  -3   5  18 1226.56 167.419  15
  -3  -5  18 1189.44 172.144  13
  -3   5  18 1300.44 178.431  11
  -3   5  17 128.733 130.899  15
  -3   5  17-53.1062 93.7139  30
  -3  -5  17 139.666 151.293  13
  -3   5  17 143.031 119.934  13
  -3   5  17-140.043 149.045  11
   3   5 -17 91.6450 106.093  21
  -3  -5  17 205.387 131.430  15
   3  -5 -16 1744.82 182.028  17
  -3  -5  16 1696.25 286.792  15
  -3   5  16 1839.86 292.724  15
   3   5 -16 1841.80 283.702  21
  -3   5  16 2320.03 259.457  13
  -3  -5  16 1673.72 326.044  13
  -3   5  16 2284.55 306.709  30
  -3   5  16 2785.34 350.092  11
  -3  -5  15 10450.2 572.226  16
  -3  -5  15 9829.46 652.062  15
  -3   5  15 11266.2 680.580  15
  -3   5  15 10700.3 580.197  13
  -3  -5  15 10482.5 695.261  13
   3  -5 -15 11070.7 537.185  17
  -3   5  15 10606.3 676.956  30
  -3  -5  15 10497.6 581.513  11
  -3   5  15 10825.5 679.290  11
  -3   5  14 388.726 274.349  11
   3  -5 -14 637.732 211.103  17
  -3  -5  14 558.899 231.716  16
  -3  -5  14 856.608 325.437  15
  -3   5  14 354.464 290.006  15
  -3   5  14 661.561 271.611  30
  -3   5  14 397.911 216.412  28
  -3   5  14 419.965 199.681  13
  -3  -5  14 418.235 331.810  13
  -3  -5  14 381.439 206.011  11
   3  -5 -13 11023.2 632.748  17
  -3  -5  13 11217.8 661.324  16
  -3  -5  13 11504.5 775.089  15
  -3   5  13 11057.3 718.335  15
  -3   5  13 11668.8 687.218  28
  -3  -5  13 11668.0 792.478  13
  -3  -5  13 9994.88 670.549  11
  -3   5  13 11777.8 733.525  11
  -3   5  13 11018.0 625.089  13
   3  -5 -12 9823.24 607.534  17
  -3   5  12 8781.50 554.226  13
  -3  -5  12 8738.30 674.965  13
   3  -5 -12 7798.36 1139.10   1
  -3  -5  12 8740.40 685.710  15
  -3   5  12 8776.05 594.576  28
  -3   5  12 8797.89 636.803  15
   3   5 -12 9003.82 1201.52   7
   3   5 -12 5323.76 850.205   3
  -3   5  12 9937.22 1322.42   4
  -3  -5  12 7962.80 574.105  16
  -3  -5  12 8994.65 650.537  11
  -3   5  12 8699.05 637.264  11
  -3   5  11 1959.79 336.833  11
   3  -5 -11 1712.26 326.709  17
  -3  -5  11 1849.72 335.529  16
  -3  -5  11 1889.85 370.065  15
  -3   5  11 1913.79 346.963  15
   3   5 -11 1188.49 302.716   3
   3  -5 -11 1762.36 231.049  29
  -3   5  11 1621.51 310.436  28
   3  -5 -11 1899.79 669.668   1
  -3   5  11 1325.78 239.537  13
   3   5 -11 2354.52 444.538   7
  -3  -5  11 1447.33 320.839  13
  -3  -5  11 1583.95 309.495  11
  -3   5  10 386.912 190.443  11
  -3   5  10 359.155 667.022   2
  -3  -5  10 273.894 203.345  16
   3   5 -10-38.0637 560.876   5
  -3  -5  10 213.656 233.588  15
   3   5 -10 544.619 721.465   3
  -3  -5  10 78.5145 199.649  13
   3  -5 -10 411.951 130.567  29
   3  -5 -10 159.604 171.579  17
  -3   5  10 92.8999 147.340  28
  -3   5  10 83.6263 133.321  13
   3  -5 -10-524.548 818.869   1
   3   5 -10 516.912 750.350   7
  -3  -5  10 92.0050 193.555  11
   3  -5  -9 14277.3 650.485  17
   3  -5  -9 14678.8 1451.37   1
   3   5  -9 15250.0 1319.09   5
  -3  -5   9 13938.1 621.444  16
  -3  -5   9 13795.0 720.507  15
   3  -5  -9 10331.0 1029.31   9
  -3  -5   9 13869.2 697.697  11
  -3  -5   9 13127.7 710.246  13
  -3   5   9 14243.0 506.542  13
   3  -5  -9 13736.1 487.627  29
   3   5  -9 13432.3 1453.52   7
  -3  -5   9 13736.4 546.149  23
  -3   5   9 13716.6 1448.34   2
   3   5  -9 13835.3 1559.96   3
   3  -5  -8 20937.9 733.812  17
  -3  -5   8 20626.7 689.605  16
   3  -5  -8 19816.6 1652.44   1
  -3  -5   8 19475.4 797.441  15
   3  -5  -8 17895.2 1440.12   9
  -3  -5   8 19119.7 793.615  13
   3   5  -8 17603.2 1566.91   7
   3   5  -8 18073.2 1412.55   5
  -3  -5   8 18078.7 742.161  11
   3   5  -8 20108.2 1709.74   3
   3   5  -7 600.545 436.046   5
   3   5  -7 867.084 649.744   3
   3  -5  -7 312.423 517.860   1
   3  -5  -7 530.772 366.947   9
   3   5  -7 782.713 651.849   7
   3   5  -6 32793.3 1846.16   5
   3   5  -6 32187.0 1921.15   7
   3  -5  -6 32032.3 1889.74   9
   3   5  -6 32518.1 2007.45   3
   3   5  -5 12552.5 1222.07   5
   3   5  -5 11555.7 873.462   4
   3  -5  -5 8811.68 1031.87   9
   3   5  -5 12566.2 1217.48   7
   3   5  -5 12984.4 1318.44   3
   3   5  -5 14111.5 880.644   2
   3   5  -4-69.8553 651.328   3
   3   5  -4 492.645 491.936   5
   3  -5  -4 800.683 383.555   9
   3   5  -4-384.352 589.869   7
   3   5  -4-43.7903 296.396   2
   3   5  -4 250.400 327.416   4
   3  -5  -3 65332.4 2541.32   9
   3   5  -3 74853.5 2776.88   3
   3   5  -3 67859.6 2165.44   2
   3   5  -3 67617.4 2195.65   4
   3   5  -3 67685.0 2674.02   5
   3   5  -2 888.478 555.299   3
   3   5  -2-297.071 586.510   5
   3   5  -2 952.237 529.251   2
   3  -5  -2 841.849 535.596   9
   3   5  -2 1537.57 443.349   4
   3  -5  -1 35539.1 1920.46   9
   3   5  -1 41092.6 1895.43   4
   3   5  -1 43445.8 2032.37   3
   3   5  -1 43052.7 1914.53   2
   3   5  -1 41824.2 2126.10   5
   3   5   0-87.2501 496.209   3
   3   5   0 1472.05 658.241   5
   3   5   0-59.7568 529.247   2
   3  -5   0 156.192 446.776   9
   3   5   0 166.675 510.211   4
   3   5   1 6145.80 937.528   5
   3  -5   1 5483.42 856.036   9
   3   5   1 8151.63 1006.82   4
   3   5   1 6731.55 973.117   2
   3   5   1 7023.87 918.647   3
  -3  -5  -2 64770.0 2089.09   1
   3   5   2 63995.9 2674.76   4
   3  -5   2 60768.1 2451.86   9
   3   5   2 62610.4 2582.67   2
   3   5   2 60776.9 2336.62   3
   3   5   2 68017.0 2723.72   5
   3   5   3 1986.40 695.437   5
   3   5   3 2371.60 675.830   2
   3  -5   3 2292.14 628.473   9
   3   5   3 2580.74 802.115   4
  -3  -5  -3 1652.82 497.232   1
   3  -5   4 15346.0 1266.80   9
   3   5   4 16666.6 1540.95   4
   3   5   4 16861.8 1497.59   2
  -3  -5  -4 16405.2 1257.68   1
   3   5   4 16494.2 1445.04   5
   3   5   5 1164.68 589.090   5
   3   5   5 1847.46 804.539   2
   3   5   5 3159.05 860.659   4
  -3  -5  -5 1464.76 492.384   1
   3  -5   5 1389.13 551.544   9
   3   5   6 8143.36 411.287  32
   3  -5   6 7158.57 425.491  16
   3   5   6 8390.00 508.017  18
   3   5   6 9175.28 1248.83   2
   3  -5   6 7802.25 478.308  12
  -3  -5  -6 8788.70 461.291  14
   3  -5   6 8942.16 497.523  31
   3  -5   6 8594.34 562.599  10
   3   5   6 8095.26 473.996  25
   3   5   6 8094.48 1253.78   4
  -3  -5  -6 9993.98 1171.42   1
   3   5   6 8271.41 395.703  12
   3  -5   6 7703.35 497.612  19
   3   5   6 7975.12 432.379  19
   3   5   6 9930.13 1221.08   5
   3  -5   6 8546.22 465.122  17
   3  -5   7 5286.75 464.294  10
   3  -5   7 5508.78 450.664  12
   3  -5   7 5748.92 423.131  16
   3   5   7 4986.99 927.820   5
   3   5   7 6160.98 468.991  16
   3  -5   7 5528.83 380.563  18
  -3  -5  -7 5903.18 1073.01   1
  -3  -5  -7 5656.92 370.997  14
   3  -5   7 4913.45 420.461  31
   3   5   7 4899.81 364.264  19
   3   5   7 5935.85 1206.38   4
   3   5   7 5517.46 433.430  25
   3  -5   7 5130.09 452.027  19
   3   5   7 5915.37 1098.93   2
   3   5   7 5010.11 423.356  18
   3   5   7 4372.26 321.638  12
   3  -5   8 30802.2 1057.76  16
   3   5   8 31895.5 1097.28  16
   3  -5   8 31263.1 1151.35  19
   3   5   8 29589.5 1041.73  25
   3   5   8 30752.9 2191.78   8
  -3  -5  -8 31130.2 856.195  14
  -3  -5  -8 33119.3 954.444  27
   3   5   8 30162.8 2280.44   4
   3   5   8 33979.7 892.071  12
  -3  -5  -8 33258.4 2125.46   1
   3   5   8 31482.3 2041.89   2
   3   5   8 31635.9 917.597  19
   3  -5   8 30503.4 1124.54  12
   3  -5   8 31040.8 981.801  18
   3   5   8 32590.5 1095.77  18
   3  -5   8 30478.5 1100.37  31
   3   5   8 31757.3 1925.12   5
   3   5   9 107.380 223.579  25
  -3  -5  -9-86.3998 197.977  27
   3  -5   9-38.4702 201.838  16
   3   5   9 2.25016 248.639  16
  -3  -5  -9 627.997 410.439   1
   3   5   9 128.945 169.727  19
   3  -5   9 142.424 224.468  31
   3  -5   9 17.7138 270.995  12
   3   5   9 913.438 598.687   8
   3   5   9-26.3753 201.538  12
   3  -5   9-114.122 249.982  19
   3  -5   9-152.643 216.863  18
   3   5   9 190.034 221.195  18
   3   5   9 38.4118 210.560  22
   3  -5  10 4685.94 483.925  16
   3   5  10 4667.29 500.888  16
   3   5  10 4774.98 511.394  22
   3  -5  10 4367.50 504.852  19
   3  -5  10 3939.28 484.769  31
   3   5  10 5762.67 398.174  31
   3   5  10 5065.16 437.185  28
  -3  -5 -10 4902.90 364.925  27
   3  -5  10 4599.81 527.807  12
   3   5  10 4091.85 336.984  12
   3  -5  10 4875.07 486.603  18
   3   5  10 4894.40 522.840  13
   3   5  10 4385.01 481.758  18
   3   5  10 5607.26 417.526  19
   3  -5  11 3539.18 439.679  16
   3   5  11 3704.35 445.343  16
   3   5  11 3527.08 450.293  13
   3   5  11 3849.00 380.404  28
   3   5  11 4252.56 344.546  31
   3   5  11 3704.01 460.985  22
   3   5  11 4275.95 343.455  19
   3  -5  11 3053.73 454.016  19
   3  -5  11 3820.15 434.056  18
   3   5  11 3681.25 444.171  18
  -3  -5 -12 141.631 231.456  29
   3  -5  12 181.994 221.864  16
   3   5  12 263.485 243.984  16
   3   5  12 220.177 207.257  13
   3   5  12 251.988 258.273  18
   3   5  12-2.14130 255.938  22
   3   5  12 16.3639 131.401  28
   3  -5  12 319.856 281.286  19
   3  -5  12 124.383 205.358  18
   3   5  13-42.0339 159.298  11
   3  -5  13-133.888 179.038  16
   3   5  13 54.4110 206.611  16
   3  -5  13 152.104 156.013  18
  -3  -5 -13-67.9432 187.328  29
   3   5  13 85.6108 181.349  13
   3  -5  13 137.269 194.758  19
   3   5  13 116.726 184.151  18
   3   5  14 461.164 126.534  11
   3   5  14 460.228 166.505  16
  -3  -5 -14 392.532 177.227  29
   3   5  14 497.301 164.379  13
   3  -5  14 565.092 172.096  16
   3  -5  14 458.434 154.582  18
   3   5  14 100.250 157.562  18
   3  -5  15 3994.79 300.038  16
   3   5  15 4027.80 294.679  16
  -3  -5 -15 4533.51 303.101  29
   3   5  15 4081.44 283.604  13
   3   5  15 4193.30 293.820  18
  -3  -6  17 14655.8 504.784  15
   3   6 -17 14529.1 465.482  21
  -3   6  17 14633.4 526.233  30
  -3   6  17 13938.0 507.599  15
  -3   6  17 14920.8 357.211  13
  -3   6  17 14704.7 525.193  11
   3  -6 -16 2018.22 192.664  17
  -3   6  16 1734.89 247.096  11
  -3  -6  16 1914.82 259.868  15
  -3   6  16 1978.18 275.795  15
  -3   6  16 1927.97 203.351  13
  -3  -6  16 1805.98 275.039  13
  -3   6  16 1824.25 250.290  30
   3   6 -16 1655.51 239.818  21
   3  -6 -15 5916.56 386.665  17
  -3  -6  15 6558.41 501.074  15
  -3   6  15 5920.62 475.338  15
  -3   6  15 6388.26 405.281  13
  -3  -6  15 6235.52 512.119  13
  -3   6  15 6260.32 477.813  11
  -3   6  15 6401.18 499.472  30
  -3  -6  14 5879.58 527.360  15
  -3  -6  14 6031.30 560.027  13
  -3   6  14 6065.12 487.597  28
  -3   6  14 6481.24 435.885  13
   3  -6 -14 5821.51 441.203  17
  -3   6  14 5827.21 509.598  30
  -3  -6  14 6664.65 461.662  11
  -3   6  14 6337.35 534.418  15
  -3   6  14 5965.02 504.108  11
   3  -6 -13 8659.61 575.102  17
  -3  -6  13 7972.04 572.102  16
  -3  -6  13 8699.55 671.661  15
  -3   6  13 8248.39 619.156  15
  -3   6  13 8420.58 584.931  28
  -3  -6  13 8781.69 684.542  13
  -3   6  13 9073.26 539.360  13
  -3  -6  13 8924.13 591.214  11
  -3   6  13 8023.77 600.996  11
  -3   6  12 537.749 250.017  11
   3  -6 -12 343.264 202.218  17
  -3  -6  12 744.369 318.620  13
  -3  -6  12 400.370 280.894  15
  -3   6  12 387.522 247.515  15
  -3   6  12 575.222 219.025  28
   3  -6 -12 415.764 154.951  29
  -3  -6  12 1000.95 299.265  16
  -3   6  12 809.919 238.798  13
  -3  -6  12 603.541 235.470  11
  -3   6  11 1065.57 271.297  11
   3  -6 -11 1293.22 282.262  17
  -3  -6  11 869.920 275.566  16
  -3   6  11 977.056 225.683  13
  -3  -6  11 900.666 317.009  15
  -3   6  11 1196.35 285.112  28
   3  -6 -11 1144.36 212.242  29
  -3  -6  11 964.813 325.949  13
  -3   6  11 442.506 624.345   4
  -3  -6  11 643.156 282.022  11
   3  -6 -10 4291.95 446.674  17
  -3   6  10 4918.41 852.900   2
  -3  -6  10 4159.39 437.655  16
  -3  -6  10 4187.46 470.711  15
   3   6 -10 2551.83 566.338   3
   3  -6 -10 3835.42 341.923  29
  -3   6  10 4232.11 845.211   4
  -3  -6  10 3832.26 449.721  11
  -3  -6  10 4307.48 510.160  13
  -3   6  10 3989.86 349.419  13
  -3   6  10 3559.97 400.979  11
   3   6 -10 4148.39 764.113   7
   3   6  -9 674.561 565.803   7
   3  -6  -9 34.7007 207.331  17
  -3  -6   9 230.192 169.893  16
  -3  -6   9 73.4806 221.172  15
  -3   6   9 304.635 626.021   2
   3  -6  -9 283.215 147.439  29
  -3  -6   9-178.852 142.602  23
  -3   6   9 43.6396 123.225  13
  -3  -6   9-24.2350 210.933  13
  -3  -6   9-187.869 273.822  11
   3  -6  -8 4751.68 718.612   9
  -3  -6   8 4966.59 420.867  16
  -3   6   8 4029.67 897.931   2
   3  -6  -8 5566.40 367.692  29
  -3  -6   8 5469.48 482.223  15
   3   6  -8 4854.40 875.680   5
   3   6  -8 5674.48 1128.19   3
  -3  -6   8 5313.62 484.234  13
   3  -6  -8 4386.57 391.061  17
  -3  -6   8 4781.31 369.132  23
   3   6  -8 4838.80 955.705   7
  -3  -6   8 5253.00 454.208  11
   3  -6  -7 12050.2 607.010  17
  -3  -6   7 11432.5 637.891  15
   3  -6  -7 11878.3 1189.34   9
  -3  -6   7 12226.3 567.305  23
  -3  -6   7 13242.2 710.698  13
   3   6  -7 13376.3 1409.26   7
   3  -6  -7 11509.7 509.293  29
  -3  -6   7 11770.4 622.562  11
   3   6  -7 13611.0 1525.53   3
   3   6  -7 11097.9 1186.83   5
   3  -6  -6 886.960 188.712  29
   3   6  -6 1965.43 778.661   3
   3   6  -6 662.701 556.322   5
  -3  -6   6 632.935 178.791  15
  -3  -6   6 855.425 231.259  13
   3   6  -6 526.975 549.254   7
  -3  -6   6 715.822 193.080  23
   3  -6  -6 871.688 206.161  17
   3  -6  -6 318.517 343.822   9
  -3  -6   6 880.321 225.135  11
   3   6  -5 2250.76 832.773   3
   3   6  -5 1090.93 616.871   5
   3  -6  -5 2950.53 710.822   9
   3   6  -5 3330.36 816.048   7
   3   6  -4 2964.09 772.359   3
   3  -6  -4 2051.28 585.284   9
   3   6  -4 1836.89 657.279   5
   3   6  -4 2445.07 684.306   7
   3   6  -4 2474.82 526.133   2
   3   6  -4 3432.32 546.144   4
   3   6  -3 10458.4 1239.80   3
   3  -6  -3 10477.0 1168.68   9
   3   6  -3 12371.3 1254.15   7
   3   6  -3 12533.9 1011.71   4
   3   6  -3 11614.5 994.052   2
   3   6  -3 10556.3 1231.92   5
   3   6  -2 9466.18 1170.64   3
   3  -6  -2 9716.35 1134.17   9
   3   6  -2 9769.71 971.699   4
   3   6  -2 10375.4 1008.37   2
   3   6  -2 9446.84 1173.78   5
   3  -6  -1 21482.0 1668.45   9
   3   6  -1 24577.4 1568.96   4
   3   6  -1 22571.0 1532.66   2
   3   6  -1 23707.5 1716.69   3
   3   6  -1 23196.6 1746.52   5
   3   6   0 744.279 585.750   3
   3   6   0 2012.69 671.767   5
   3  -6   0 186.484 511.790   9
   3   6   0 528.972 537.936   2
   3   6   0 913.081 487.137   4
   3   6   1 2183.18 732.487   3
   3   6   1 2848.93 776.390   5
   3   6   1 2727.26 722.832   4
   3   6   1 1997.80 691.957   2
   3  -6   1 2496.53 736.252   9
   3   6   2 782.999 545.743   3
  -3   6  -2 104.519 370.324   3
   3   6   2 174.162 633.745   5
   3  -6   2 113.187 516.752   9
   3   6   2 234.915 573.842   4
   3   6   2 1005.02 725.026   2
   3   6   3 40844.5 2348.76   5
   3  -6   3 34563.1 2032.41   9
   3   6   3 38553.1 2291.27   2
   3   6   3 37914.4 2288.06   4
  -3  -6  -3 39181.3 1003.08  27
   3   6   3 35947.0 2006.74   3
  -3  -6  -3 36342.0 994.023  14
   3  -6   4 3244.19 325.493  10
   3  -6   4 2329.03 600.539   9
   3   6   4 4204.18 966.466   5
  -3  -6  -4 3831.89 352.190  27
   3  -6   4 3142.91 283.555  17
   3   6   4 3014.03 266.457  32
  -3  -6  -4 2952.80 315.531  14
  -3  -6  -4 3673.31 775.808   1
   3   6   4 3108.11 723.038   3
  -3  -6  -4 2947.16 296.787  29
   3   6   4 3581.25 905.819   4
   3  -6   4 2704.27 244.568  24
   3   6   4 4478.32 1011.99   2
   3  -6   4 2000.58 254.802  19
   3  -6   5 1449.37 223.474  17
   3   6   5-31.5415 746.802   2
   3   6   5 2497.96 857.015   5
   3  -6   5 2075.87 262.526  16
   3  -6   5 1622.80 276.240  10
  -3  -6  -5 1534.53 235.984  29
  -3  -6  -5 1575.04 590.072   1
   3   6   5 1967.18 231.202  12
   3   6   5 1842.40 206.049  32
  -3  -6  -5 1573.43 226.062  14
   3  -6   5 1709.42 258.520  19
   3  -6   5 1516.02 630.497   9
   3   6   5 1477.29 222.909  25
   3   6   5 1314.82 784.760   4
   3  -6   5 1836.61 208.481  24
  -3  -6  -5 1766.89 236.918  27
   3   6   5 1692.36 215.073  19
   3  -6   6 2886.38 365.113  19
   3  -6   6 2295.10 273.797  17
   3   6   6 2056.41 873.020   5
  -3  -6  -6 2366.08 323.493  29
   3   6   6 1617.44 705.728   2
   3  -6   6 2492.83 276.007  16
  -3  -6  -6 2944.30 820.951   1
  -3  -6  -6 2368.97 296.049  14
   3   6   6 2438.59 235.574  32
  -3  -6  -6 2411.66 294.240  27
   3   6   6 2479.80 294.584  25
   3   6   6 2970.82 970.073   4
   3   6   6 2159.53 212.854  12
   3   6   6 2521.38 246.199  19
   3   6   6 2530.04 328.418  18
   3   6   7 794.078 626.237   5
  -3  -6  -7 3465.05 661.185   1
   3  -6   7 1959.20 298.515  16
  -3  -6  -7 1693.53 286.807  14
   3   6   7 2718.87 388.181  16
  -3  -6  -7 1922.59 323.399  29
   3   6   7 1639.94 218.595  12
  -3  -6  -7 1803.21 276.734  27
   3   6   7 1056.63 515.659   4
   3   6   7 1339.99 723.309   2
   3  -6   7 1841.10 332.345  19
   3   6   7 2244.70 282.145  19
   3   6   7 1873.06 311.349  25
   3   6   7 1565.62 301.669  18
  -3  -6  -8 2781.62 707.267   1
  -3  -6  -8 610.762 212.756  14
   3   6   8 865.248 293.162  16
  -3  -6  -8 921.297 293.282  29
   3   6   8-409.631 362.673   8
   3   6   8 376.661 228.888  25
   3   6   8-1618.31 612.678   5
   3   6   8 1630.04 855.976   4
   3   6   8 479.942 250.143  18
   3   6   8 821.721 235.158  19
   3  -6   8 776.753 243.566  16
   3   6   8 1096.57 611.960   2
   3  -6   8 529.808 254.508  19
  -3  -6  -8 711.326 231.235  27
   3  -6   8 529.984 204.096  18
   3  -6   9-133.448 219.360  16
   3   6   9 74.4323 249.166  16
  -3  -6  -9-69.1774 185.650  27
  -3  -6  -9-22.6134 190.042  14
   3   6   9-25.7896 205.407  25
   3   6   9 14.3812 233.906  22
   3  -6   9-226.719 271.431  19
  -3  -6  -9 137.227 239.810  29
   3   6   9 213.532 144.356  19
   3  -6   9 30.4388 235.945  18
   3   6   9-82.6365 216.372  18
   3  -6  10 35054.0 1218.49  16
   3   6  10 35052.6 1114.19  28
  -3  -6 -10 38962.8 995.680  27
   3   6  10 37223.9 1268.71  13
   3   6  10 37043.7 1240.22  16
   3  -6  10 35485.3 1310.38  19
   3   6  10 40109.2 972.341  19
  -3  -6 -10 33473.6 1255.77  29
   3   6  10 36658.5 1277.47  22
   3  -6  10 37129.0 1177.92  18
   3   6  10 35569.7 1205.19  18
   3  -6  11 9792.22 724.684  19
   3  -6  11 9665.01 639.345  16
   3   6  11 9588.50 645.325  16
  -3  -6 -11 9101.53 682.464  29
   3   6  11 9604.65 569.466  28
   3   6  11 10246.4 663.915  13
   3   6  11 9869.64 689.438  22
   3  -6  11 10353.7 634.841  18
   3   6  11 10391.4 663.206  18
   3  -6  12 1443.70 267.701  16
   3   6  12 1591.02 314.567  16
  -3  -6 -12 1085.84 294.766  29
   3   6  12 1745.24 255.325  28
   3   6  12 1738.95 310.995  13
   3   6  12 1392.14 309.198  22
   3  -6  12 1733.54 262.944  18
   3   6  12 2059.11 316.556  18
   3  -6  13 10017.4 558.732  16
   3   6  13 10677.3 571.638  16
  -3  -6 -13 10275.0 592.981  29
   3   6  13 9979.69 555.704  13
   3   6  13 11044.6 557.315  18
   3   6  13 10163.5 538.383  11
   3  -6  14 4395.31 321.811  16
   3   6  14 5045.20 341.720  16
   3   6  14 5296.42 334.754  18
  -3  -6 -14 4928.57 355.535  29
   3   6  14 4709.05 332.615  13
   3   6  14 5354.34 316.402  11
  -3  -6 -15 851.689 165.695  17
   3   6  15 2089.08 183.545  16
  -3  -6 -15 1781.31 169.366  29
   3   6  15 1139.77 153.377  13
   3  -7 -16 1202.75 156.570  17
  -3  -7  16 1176.85 175.048  15
  -3   7  16 1197.77 189.894  15
  -3   7  16 1058.36 172.266  30
   3   7 -16 1057.11 191.678  21
  -3   7  16 1191.23 182.820  11
  -3   7  15 132.075 150.639  11
   3  -7 -15 166.970 112.063  17
  -3  -7  15 50.9530 155.502  15
  -3   7  15 180.546 157.513  15
  -3   7  15 96.5704 134.742  30
  -3   7  15 125.769 98.5504  13
   3   7 -15 7.45278 173.557  21
  -3   7  14-67.9240 185.185  11
   3  -7 -14-76.4248 184.762  17
  -3  -7  14-85.9118 192.585  15
  -3   7  14 164.196 198.436  15
  -3   7  14-36.6815 161.381  30
  -3   7  14-13.2152 159.545  28
  -3  -7  14 220.451 241.120  13
  -3   7  14 109.570 130.716  13
  -3   7  13 15041.4 709.968  28
  -3   7  13 15201.6 750.640  30
  -3  -7  13 15585.7 827.493  15
   3  -7 -13 17146.4 566.353  29
  -3   7  13 15628.5 790.491  15
  -3  -7  13 15523.2 855.623  13
   3  -7 -13 14813.2 718.392  17
  -3   7  13 15744.2 742.727  11
  -3   7  13 16158.6 636.056  13
  -3   7  12 798.454 257.592  11
  -3  -7  12 170.971 279.921  13
   3  -7 -12-28.3433 217.379  17
  -3   7  12 79.4692 185.256  28
   3  -7 -12 234.584 139.665  29
  -3  -7  12 361.437 296.694  15
  -3   7  12 69.7715 248.972  15
  -3   7  12 123.481 163.094  13
  -3  -7  12-11.2702 226.570  11
   3  -7 -11 6195.35 536.687  17
  -3  -7  11 6747.77 615.096  15
  -3  -7  11 6763.94 635.369  13
   3  -7 -11 7288.13 464.021  29
  -3   7  11 6516.39 515.461  28
  -3   7  11 7530.93 446.886  13
  -3  -7  11 7062.83 546.849  11
  -3   7  11 7284.08 534.149  11
   3  -7 -10 7167.42 576.117  17
  -3  -7  10 8177.10 606.330  11
  -3  -7  10 7441.99 647.461  15
   3   7 -10 7083.43 1016.14   3
  -3  -7  10 7374.34 647.529  13
   3   7 -10 7805.65 1115.45   7
  -3   7  10 7888.82 454.712  13
   3  -7 -10 8007.98 511.514  29
  -3   7  10 8502.26 569.145  11
   3  -7  -9 2842.21 386.231  17
  -3   7   9 4083.38 760.464   4
  -3   7   9 4954.14 1070.67   2
   3   7  -9 4864.02 815.863   3
  -3  -7   9 2902.30 436.203  15
   3  -7  -9 3148.74 360.009  29
  -3  -7   9 3010.66 324.458  23
  -3  -7   9 2701.07 425.785  13
  -3   7   9 3306.73 310.335  13
   3   7  -9 2286.32 526.466   7
  -3  -7   9 3567.89 430.790  11
  -3   7   8 1176.21 587.769   2
  -3   7   8 1241.36 388.731   4
   3  -7  -8 729.914 245.523  17
   3   7  -8 1858.41 455.898   5
   3   7  -8 1143.78 559.712   3
  -3  -7   8 796.131 284.125  15
  -3  -7   8 613.989 250.582  13
   3  -7  -8 690.831 198.845  29
   3   7  -8 1679.42 551.730   7
  -3  -7   8 1077.57 293.951  11
  -3  -7   8 858.685 228.215  23
   3  -7  -7 9536.60 538.365  29
  -3  -7   7 9769.54 655.588  15
   3   7  -7 8773.52 1104.21   5
  -3   7   7 10793.6 1395.02   2
  -3  -7   7 9348.63 668.072  13
   3  -7  -7 7594.88 889.740   9
  -3   7   7 9536.70 1190.43   4
   3   7  -7 10986.1 1306.08   7
  -3  -7   7 11293.6 599.582  23
   3  -7  -7 10051.1 619.396  17
  -3  -7   7 9349.41 617.139  11
   3   7  -7 11384.7 1463.03   3
   3  -7  -6 5498.67 457.103  17
  -3   7   6 5802.43 1119.24   2
   3   7  -6 6043.19 1129.98   3
   3   7  -6 5365.81 1011.84   5
  -3  -7   6 5911.92 496.778  15
   3  -7  -6 6085.45 336.284  27
  -3   7   6 5875.41 990.137   4
   3  -7  -6 5756.15 405.637  29
  -3  -7   6 5625.81 438.886  23
   3   7  -6 5668.94 1009.48   7
  -3  -7   6 5740.94 479.912  11
   3  -7  -6 4157.88 694.970   9
   3   7  -5-360.250 718.344   7
   3   7  -5-354.484 720.647   5
  -3  -7   5-5.82597 188.560  15
  -3  -7   5-20.7802 144.583  23
  -3   7   5 50.4037 613.346   4
   3  -7  -5 348.923 122.561  27
   3  -7  -5-199.185 123.849  29
   3  -7  -5 182.658 194.019  17
  -3  -7   5 103.345 167.772  11
   3  -7  -4 6093.99 434.170  17
   3   7  -4 6106.60 1044.78   3
   3   7  -4 6547.58 1047.13   5
  -3  -7   4 6146.12 455.699  15
  -3  -7   4 5868.57 441.856  23
   3  -7  -4 6645.21 428.016  29
   3  -7  -4 5658.56 961.679   9
   3   7  -4 5514.50 920.279   7
   3  -7  -4 6147.85 371.511  27
  -3   7   4 5246.76 728.115   4
  -3  -7   4 5844.37 458.713  11
   3   7  -3 5142.95 1083.31   3
   3   7  -3 4854.86 961.918   5
   3   7  -3 5216.55 936.415   7
  -3  -7   3 5256.27 418.616  15
   3   7  -3 4989.56 771.083   2
   3  -7  -3 5603.04 398.866  29
   3  -7  -3 5856.47 370.430  27
  -3  -7   3 5516.94 432.746  23
   3  -7  -3 5873.79 378.394  24
   3  -7  -3 4387.55 843.990   9
   3  -7  -3 5736.11 411.772  17
  -3  -7   2 26436.1 761.592  27
  -3  -7   2 30138.1 925.923  15
   3  -7  -2 28752.9 868.202  29
   3  -7  -2 27425.1 1966.22   9
   3  -7  -2 32316.3 854.505  27
   3  -7  -2 27554.7 858.999  17
  -3  -7   2 30174.1 955.343  23
   3   7  -2 31732.7 1813.94   2
   3   7  -2 29006.0 2066.38   3
   3   7  -2 32569.3 1713.56   4
   3  -7  -2 28932.4 831.263  24
   3   7  -2 30168.6 2141.51   5
   3  -7  -1 453.237 168.212  17
   3   7  -1 1085.45 701.668   3
   3   7  -1 771.773 643.025   5
  -3  -7   1 453.388 191.429  23
  -3  -7   1 241.439 165.400  14
  -3  -7   1 241.635 140.311  27
   3   7  -1 739.575 652.863   2
   3  -7  -1 396.171 144.349  27
   3  -7  -1 337.027 129.148  24
   3   7  -1 857.636 546.378   4
   3  -7  -1 379.161 614.291   9
   3  -7  -1 497.704 149.278  29
   3   7   0 695.358 660.065   3
   3   7   0 550.167 545.782   5
   3  -7   0 769.311 169.932  27
  -3  -7   0 1132.56 233.022  14
   3   7   0 931.916 692.749   2
   3  -7   0 1296.67 227.953  17
  -3  -7   0 1357.78 228.580  27
   3  -7   0 456.343 154.856  24
   3   7   0 638.305 536.815   4
  -3  -7   0 796.342 207.534  23
   3  -7   0 1195.77 490.182   9
  -3  -7  -1 15834.3 713.918  14
   3  -7   1 15924.2 1549.34   9
   3   7   1 15909.8 1516.50   2
   3  -7   1 17094.6 686.045  27
   3  -7   1 16079.0 652.225  24
  -3  -7  -1 15688.8 692.946  23
  -3  -7  -1 16178.2 689.423  27
   3   7   1 15832.1 1465.62   4
   3   7   1 17056.5 1507.40   3
   3   7   1 15375.5 1639.01   5
   3   7   2 7603.49 1177.37   3
   3   7   2 8389.94 1339.91   5
  -3  -7  -2 7518.67 414.239  29
  -3  -7  -2 6563.06 488.054  14
   3  -7   2 7766.80 1109.60   9
  -3  -7  -2 7905.50 502.978  23
   3  -7   2 7600.85 479.675  27
  -3  -7  -2 7764.97 504.292  27
   3  -7   2 7140.41 444.726  24
   3   7   2 8243.78 1156.61   4
   3   7   2 8212.87 1231.37   2
   3  -7   2 7505.89 451.130  17
   3   7   3 7865.50 1159.23   3
   3   7   3 8194.88 1292.92   5
   3   7   3 9607.54 450.692  12
   3  -7   3 9191.91 1265.31   9
   3   7   3 7653.64 1275.92   2
  -3  -7  -3 8084.43 521.986  27
   3   7   3 7416.10 412.927  32
   3  -7   3 7749.83 459.282  24
   3   7   3 6974.06 1102.71   4
  -3  -7  -3 8373.08 501.030  23
  -3  -7  -3 7652.81 466.079  29
  -3  -7  -3 7378.26 527.660  14
   3  -7   3 8029.65 471.647  17
   3  -7   4 47954.7 2601.53   9
   3   7   4 46223.9 1010.94  32
  -3  -7  -4 45597.8 1213.02  29
  -3  -7  -4 44979.8 1300.19  14
  -3  -7  -4 48947.5 1308.79  27
   3   7   4 47497.3 1162.17  25
   3  -7   4 45605.1 1115.57  24
   3   7   4 49700.7 2529.16   3
   3   7   4 47580.5 2746.26   2
   3   7   4 46407.1 2696.42   4
   3   7   4 48689.3 986.628  12
   3   7   4 45370.5 2707.14   5
   3  -7   4 46508.5 1126.82  17
   3  -7   5-65.2636 173.951  17
   3   7   5 318.542 571.880   5
   3  -7   5-82.3773 198.823  16
  -3  -7  -5-61.6712 199.772  29
   3   7   5-113.547 122.885  32
   3   7   5-462.060 944.508   2
  -3  -7  -5 105.718 175.427  27
   3   7   5 252.100 743.015   4
   3  -7   5 126.615 142.243  24
   3   7   5 165.661 180.881  25
  -3  -7  -5 69.3670 206.325  14
   3   7   5-182.577 164.103  12
   3   7   5-176.056 192.100  19
   3  -7   6 1003.01 260.906  17
   3  -7   6 653.306 216.244  16
  -3  -7  -6 1385.77 306.168  29
  -3  -7  -6 1265.86 277.279  14
   3   7   6 1096.81 266.161  25
   3   7   6-74.4477 790.810   2
   3   7   6 1318.94 211.464  32
  -3  -7  -6 1132.38 259.739  27
   3   7   6 229.190 496.386   4
   3  -7   6 1166.64 215.341  24
   3   7   6 811.598 274.062  18
   3  -7   6 1203.29 299.250  19
   3   7   6 834.833 217.581  19
   3   7   7 2017.83 618.781   5
   3  -7   7 511.320 233.000  16
   3   7   7 1621.53 264.604  19
  -3  -7  -7 1384.13 308.305  14
   3   7   7 960.543 714.758   2
  -3  -7  -7 1176.61 269.192  27
   3   7   7 1651.64 296.516  25
   3   7   7 1539.14 702.831   4
  -3  -7  -7 1327.43 313.254  29
   3  -7   7 1340.05 318.308  19
   3   7   7 1640.85 311.745  18
   3  -7   8 623.894 257.289  16
   3   7   8 616.038 273.302  16
  -3  -7  -8 997.759 276.755  14
  -3  -7  -8 517.097 258.343  29
  -3  -7  -8 836.928 218.769  27
   3   7   8 236.161 187.266  19
   3   7   8 856.804 258.545  25
   3   7   8 492.117 244.130  18
   3  -7   9 2874.39 396.215  16
   3   7   9 2802.64 408.734  16
  -3  -7  -9 3245.23 355.727  14
  -3  -7  -9 3127.22 458.489  29
  -3  -7  -9 3115.27 342.793  27
   3   7   9 3031.29 428.241  22
   3   7   9 3542.68 307.701  19
   3   7   9 2925.21 376.772  18
   3  -7  10 5693.14 508.943  16
   3   7  10 5917.75 546.072  22
  -3  -7 -10 5969.15 399.816  27
  -3  -7 -10 5480.24 538.718  29
   3   7  10 5522.38 474.982  28
   3   7  10 7031.10 589.053  13
   3   7  10 6599.67 559.165  16
   3   7  10 6658.42 528.045  18
   3  -7  11 5.17295 198.149  16
   3   7  11 197.754 215.623  16
   3   7  11 102.176 147.540  15
   3   7  11 164.118 131.388  28
  -3  -7 -11 67.9836 209.136  29
   3   7  11 29.4685 214.208  13
   3   7  11 181.778 230.862  22
   3   7  11 283.027 209.356  18
   3  -7  12 5516.46 423.945  16
   3   7  12 5566.48 437.337  16
  -3  -7 -12 5807.80 476.647  29
   3   7  12 5895.28 388.705  28
   3   7  12 5759.98 456.782  22
   3   7  12 6136.76 474.568  13
   3   7  12 5658.76 400.295  18
   3   7  13 36.7992 128.687  11
   3   7  13 130.246 121.135  16
  -3  -7 -13-183.113 129.544  29
   3   7  13-90.6178 143.497  13
   3   7  13 5.75869 107.947  18
   3   7  14-14.0014 118.545  11
  -3  -7 -14 51.0903 121.964  17
   3   7  14 100.827 114.205  16
   3   7  14-177.422 90.7470  18
   3   7  14 14.3192 78.2227  30
   3   7  14-153.815 133.248  13
  -3  -7 -14-18.0993 106.533  29
  -3  -8  15 18477.9 604.097  15
  -3   8  15 18182.8 596.304  15
  -3   8  15 19589.0 591.457  30
   3  -8 -15 18514.9 539.579  17
   3   8 -15 18510.3 637.323  21
  -3   8  15 18345.5 537.319  11
   3  -8 -14 3854.53 315.890  17
  -3  -8  14 3392.36 336.631  15
  -3   8  14 3727.35 330.912  15
  -3   8  14 3804.09 313.337  30
  -3   8  14 3737.34 303.155  28
  -3   8  14 4132.45 235.753  13
  -3   8  14 3783.25 301.231  11
  -3   8  13 1150.75 211.467  11
   3  -8 -13 841.757 214.922  17
  -3  -8  13 1007.38 252.232  15
  -3   8  13 1131.74 257.018  15
  -3   8  13 1264.56 248.264  30
  -3   8  13 1485.84 230.945  28
  -3   8  13 1315.18 163.497  13
  -3  -8  13 859.126 154.495  24
   3  -8 -13 1333.85 148.809  29
   3  -8 -12 3067.64 383.920  17
  -3   8  12 3999.16 292.920  13
  -3  -8  12 3604.48 446.414  15
  -3   8  12 2754.48 366.471  15
   3  -8 -12 3377.24 298.335  29
  -3   8  12 3134.20 335.207  28
  -3  -8  12 3339.60 321.687  24
  -3   8  12 3127.51 343.628  11
   3  -8 -11 1831.08 343.710  17
  -3   8  11 1551.15 269.960  11
  -3  -8  11 1793.72 409.519  15
  -3   8  11 1704.90 221.972  13
   3  -8 -11 1741.99 263.647  29
  -3   8  11 1736.62 295.198  28
   3  -8 -10 11672.0 727.882  17
  -3  -8  10 11933.2 795.132  15
  -3   8  10 13623.4 640.491  11
   3  -8 -10 12139.4 624.703  29
   3  -8  -9 189.028 255.015  17
  -3  -8   9 498.382 324.707  15
  -3  -8   9 54.2323 220.870  11
  -3  -8   9 190.710 172.026  23
   3  -8  -9 234.506 182.130  29
   3  -8  -8 3709.08 466.949  17
  -3   8   8 2795.44 744.441   2
  -3  -8   8 3928.24 453.133  11
  -3  -8   8 3770.88 515.138  15
   3  -8  -8 4525.33 428.635  29
  -3   8   8 3164.43 785.662   4
  -3  -8   8 4151.23 405.708  23
   3   8  -8 4101.15 746.366   7
   3  -8  -7 5448.72 519.524  17
  -3  -8   7 5473.68 553.845  15
   3   8  -7 7421.68 1030.74   3
   3   8  -7 6071.94 839.922   5
  -3  -8   7 5541.16 482.171  23
  -3  -8   7 5490.26 529.113  11
  -3   8   7 4779.45 620.827   4
   3   8  -7 5977.54 846.573   7
   3  -8  -7 4977.31 448.688  29
   3  -8  -6 4299.84 445.361  17
  -3   8   6 6301.93 980.943   2
   3   8  -6 6161.17 973.419   3
   3   8  -6 5521.55 757.894   5
  -3  -8   6 4913.70 508.024  15
   3  -8  -6 5519.36 382.168  27
  -3   8   6 5741.50 844.136   4
  -3  -8   6 4914.57 461.253  23
   3   8  -6 5405.51 786.248   7
   3  -8  -6 3161.79 1021.97   9
   3  -8  -6 4647.93 424.923  29
   3   8  -5 21862.6 1721.16   5
  -3  -8   5 21259.5 973.585  15
   3  -8  -5 20768.6 1698.60   9
   3  -8  -5 21105.6 759.176  27
   3  -8  -5 20489.5 897.025  17
  -3   8   5 20592.8 1802.25   2
   3   8  -5 20667.4 1568.38   7
  -3  -8   5 21224.9 927.638  23
   3   8  -5 21216.7 1873.06   3
   3  -8  -5 21673.7 879.052  29
   3  -8  -4 150.403 196.740  17
  -3   8   4-289.200 597.234   2
   3   8  -4 157.001 699.335   3
   3   8  -4-186.406 526.140   5
   3  -8  -4 489.100 203.846  29
  -3  -8   4 415.808 200.141  15
   3  -8  -4 688.187 562.867   9
   3  -8  -4 56.9635 139.465  27
  -3  -8   4 711.955 172.183  27
   3   8  -4-99.1833 680.686   7
  -3  -8   4 183.658 196.966  23
   3   8  -3 14312.8 1562.36   5
   3  -8  -3 16673.3 760.086  29
   3  -8  -3 13721.1 1432.07   9
   3  -8  -3 15169.7 738.337  17
   3  -8  -3 14716.8 670.806  27
  -3  -8   3 15110.4 646.504  27
   3   8  -3 13898.8 1446.67   7
  -3  -8   3 15849.1 803.118  23
   3   8  -3 16568.8 1322.63   2
   3   8  -3 15416.1 1719.47   3
  -3  -8   3 14857.0 623.023  14
  -3   8   3 16103.6 1579.75   2
   3  -8  -2 39891.6 2421.58   9
  -3  -8   2 43394.4 1127.15  27
   3  -8  -2 41440.0 1180.83  29
   3  -8  -2 41218.8 1130.45  27
  -3   8   2 41643.8 2357.26   2
   3   8  -2 37599.4 2266.24   7
   3  -8  -2 41829.9 1142.96  24
  -3  -8   2 43302.7 1296.74  23
  -3  -8   2 42905.4 1131.65  14
   3   8  -2 45269.1 2182.36   2
   3   8  -2 44234.0 2631.64   3
   3   8  -2 46013.6 2735.13   5
   3  -8  -2 40243.3 1176.43  17
  -3   8   1 6391.12 997.637   2
   3   8  -1 6276.06 1046.91   2
   3   8  -1 6770.25 1217.06   3
   3   8  -1 7572.15 1178.17   5
   3   8  -1 6994.96 882.870   4
   3  -8  -1 6192.41 1069.86   9
  -3  -8   1 5925.08 461.843  14
  -3  -8   1 6794.75 483.706  27
  -3  -8   1 6301.48 520.659  23
   3  -8  -1 6303.42 464.431  24
   3  -8  -1 6352.88 467.346  27
   3  -8  -1 6403.62 476.077  17
   3   8   0 21463.2 1793.17   2
  -3  -8   0 19035.8 846.965  14
   3  -8   0 20533.4 835.038  27
   3  -8   0 16402.6 1650.90   9
   3   8   0 20672.6 1595.45   4
  -3  -8   0 20698.6 843.618  27
   3  -8   0 19879.3 817.264  24
  -3  -8   0 19559.4 615.761  24
  -3  -8   0 19601.8 881.431  23
  -3   8   0 18907.4 1495.57   2
   3   8   0 19098.2 1787.40   3
   3   8   0 21067.7 1942.84   5
   3  -8   0 19582.7 801.249  17
  -3  -8  -1 24345.0 949.733  27
   3   8   1 26453.1 2058.14   5
   3  -8   1 24697.3 2021.98   9
  -3  -8  -1 25287.9 1000.23  14
   3  -8   1 23761.2 885.468  17
  -3  -8  -1 24934.8 764.954  29
  -3   8  -1 22565.7 1521.15   2
   3  -8   1 25662.5 948.106  27
  -3  -8  -1 23753.1 965.516  23
   3  -8   1 25625.1 921.198  24
   3   8   1 24509.6 1774.13   4
   3   8   1 27464.3 2014.22   2
   3   8   1 25029.4 1974.77   3
   3   8   2 12838.6 566.500  12
   3  -8   2 12398.3 677.757  27
   3  -8   2 13783.2 1663.16   9
  -3  -8  -2 12527.9 729.493  14
   3   8   2 13654.0 1630.57   5
  -3  -8  -2 12953.9 716.375  27
   3  -8   2 12588.7 660.760  24
  -3  -8  -2 12781.0 710.571  23
   3   8   2 10879.0 1269.61   4
   3   8   2 12890.3 1408.22   3
   3   8   2 14186.3 1554.29   2
   3  -8   2 12941.1 656.169  17
  -3  -8  -2 12003.4 590.053  29
   3  -8   3 75354.1 3462.51   9
  -3  -8  -3 75279.9 1788.66  14
   3   8   3 71821.2 3172.29   4
  -3  -8  -3 72471.2 1536.84  29
   3   8   3 73059.8 1300.67  12
   3  -8   3 72749.8 1557.89  24
   3   8   3 76927.4 3472.33   2
   3   8   3 78726.8 1388.20  32
   3   8   3 76720.8 3270.34   3
  -3  -8  -3 72055.8 1695.42  27
   3   8   3 79707.0 3660.62   5
   3  -8   3 76037.9 1526.08  17
   3  -8   4 1804.73 296.167  17
   3   8   4 841.508 680.175   3
   3   8   4 1139.84 660.396   5
   3   8   4 2370.53 277.410  32
   3   8   4 1014.76 533.441   2
  -3  -8  -4 1793.87 359.682  27
   3   8   4 1729.96 279.677  25
   3  -8   4 1965.36 300.696  24
   3   8   4 859.449 355.703   4
  -3  -8  -4 1620.50 373.354  14
  -3  -8  -4 1853.45 311.728  29
   3   8   4 2192.12 318.180  19
  -3  -8  -5 26842.8 1097.37  14
   3   8   5 24458.9 1960.12   4
  -3  -8  -5 26619.8 1034.94  29
   3   8   5 26277.3 798.833  32
   3  -8   5 26731.4 942.192  24
  -3  -8  -5 27325.3 1073.30  27
   3   8   5 28039.7 2121.48   2
   3   8   5 30361.1 2217.75   5
   3   8   5 28253.3 926.324  19
   3   8   5 25875.3 932.660  25
   3  -8   5 27862.2 921.865  17
  -3  -8  -6 16727.1 863.700  29
   3  -8   6 17445.5 717.580  17
  -3  -8  -6 15638.2 841.894  14
  -3  -8  -6 15959.6 816.081  27
   3   8   6 16493.4 750.093  25
   3  -8   6 17330.2 738.455  24
   3   8   6 16774.8 708.686  19
   3   8   6 16203.2 803.410  18
   3   8   7-42.5772 183.276  25
   3   8   7 30.9771 260.396  16
  -3  -8  -7-43.7777 207.605  14
  -3  -8  -7-5.59147 226.876  29
  -3  -8  -7-47.3932 219.227  27
   3  -8   7-88.6853 140.819  24
   3   8   7-202.551 243.280  18
   3   8   7 173.003 163.859  19
   3   8   8 4021.07 471.002  16
  -3  -8  -8 3936.87 399.561  27
  -3  -8  -8 5123.93 469.317  14
  -3  -8  -8 3891.19 468.106  29
   3   8   8 3939.66 373.295  25
   3   8   8 4020.15 318.948  19
   3   8   8 4486.29 451.169  18
   3   8   9 101.194 247.799  16
  -3  -8  -9 143.547 241.777  29
  -3  -8  -9 159.582 136.616  27
   3   8   9 103.330 234.262  22
   3   8   9 291.115 194.600  18
   3   8  10 148.508 195.148  16
  -3  -8 -10 284.342 205.598  29
  -3  -8 -10 201.758 133.641  27
   3   8  10-49.4855 235.863  22
   3   8  10 217.797 217.885  13
   3   8  10-92.8387 166.715  18
   3   8  10 228.441 171.719  28
   3   8  11 87.1260 171.439  16
  -3  -8 -11 313.146 206.699  29
   3   8  11 376.638 145.842  28
   3   8  11 383.058 150.055  18
   3   8  11 292.694 166.917  22
   3   8  11 187.098 179.059  13
   3   8  12 6131.47 380.538  16
   3   8  12 4954.95 366.435  13
   3   8  12 5800.10 314.960  28
  -3  -8 -12 6453.48 419.044  29
   3   8  12 6033.87 336.628  18
   3   8  12 5851.44 386.278  11
   3   8  13 2532.17 217.399  16
  -3  -8 -13 2899.32 241.732  29
   3   8  13 2927.77 247.077  13
   3   8  13 2492.56 228.341  11
   3   8  13 3078.51 169.198  18
   3  -9 -14 1549.30 186.104  17
  -3   9  14 1760.28 202.116  15
  -3   9  14 1785.17 172.198  30
   3   9 -14 1948.04 220.225  21
  -3   9  14 1849.13 152.241  11
  -3   9  13 1127.25 158.610  11
   3  -9 -13 843.853 195.270  17
  -3  -9  13 918.757 199.883  15
  -3   9  13 960.882 190.904  15
  -3   9  13 895.303 148.024  30
   3  -9 -13 674.898 132.461  29
  -3  -9  13 887.795 129.862  24
  -3   9  13 758.548 149.266  28
   3   9 -13 728.015 189.602  21
  -3   9  12 159.084 116.158  11
   3  -9 -12 129.439 182.673  17
  -3  -9  12 124.713 181.153  15
  -3   9  12-8.38237 169.037  15
  -3   9  12 215.495 120.776  30
   3  -9 -12-26.5976 98.3099  29
  -3   9  12 24.3569 122.070  28
  -3  -9  12 149.924 117.098  24
  -3  -9  11 3606.94 422.341  15
  -3   9  11 3090.32 369.150  15
  -3   9  11 3503.59 304.403  30
   3  -9 -11 3566.65 311.465  29
  -3   9  11 3206.64 314.686  28
  -3  -9  11 3065.99 324.956  24
   3  -9 -11 3313.39 396.866  17
  -3   9  11 3797.87 314.898  11
  -3   9  10-24.6550 152.115  11
   3  -9 -10 237.466 295.506  17
  -3  -9  10 231.899 272.311  15
   3  -9 -10 214.873 170.693  29
  -3   9  10-196.860 159.314  28
  -3  -9  10 46.7448 166.756  24
  -3   9   9 2762.18 262.869  11
  -3  -9   9 4415.31 535.362  15
   3  -9  -9 4302.42 481.262  17
   3  -9  -9 4297.29 406.297  29
  -3  -9   8 34293.5 1310.00  15
  -3  -9   8 33643.1 1064.72  23
   3  -9  -8 31599.7 1059.68  29
   3  -9  -8 32954.0 1199.68  17
  -3  -9   7-31.9373 317.660  15
   3  -9  -7 209.829 143.303  27
   3  -9  -7 136.147 211.290  29
  -3  -9   7-20.2239 204.593  23
   3  -9  -7-164.326 257.977  17
  -3  -9   6 3141.67 391.607  23
  -3  -9   6 3291.69 462.740  15
   3  -9  -6 3848.49 357.077  27
   3  -9  -6 3875.59 440.290  29
   3  -9  -6 3587.63 447.465  17
   3  -9  -5 1116.56 289.950  29
  -3   9   5 399.037 719.649   2
   3   9  -5 348.656 661.822   3
   3   9  -5 1293.75 587.832   5
   3  -9  -5 1084.46 300.091  17
   3  -9  -5 1057.60 238.850  27
  -3  -9   5 443.880 241.800  23
  -3   9   4 6359.17 1109.00   2
   3   9  -4 5359.18 991.157   3
   3   9  -4 6485.48 912.963   5
  -3  -9   4 6472.81 451.142  27
   3  -9  -4 7443.33 1262.31   9
   3  -9  -4 6493.48 541.317  29
   3  -9  -4 6914.95 498.360  27
  -3  -9   4 7256.92 585.763  23
   3   9  -4 6143.09 835.611   7
   3  -9  -4 6916.08 565.295  17
   3   9  -3-1716.49 525.524   7
   3  -9  -3 539.980 239.366  17
  -3   9   3 3176.12 716.891   2
   3   9  -3 1524.83 252.465   3
   3   9  -3 1008.44 448.336   5
  -3  -9   3 1250.45 266.701  14
   3  -9  -3 1161.19 301.954  29
   3  -9  -3 939.615 254.659  27
  -3  -9   3 886.730 228.721  27
  -3  -9   3 893.993 289.187  23
   3  -9  -3 441.370 951.603   9
   3  -9  -2 10491.4 1459.94   9
  -3   9   2 12246.1 1194.33   2
   3   9  -2 7442.71 1252.88   3
   3   9  -2 9067.55 1163.05   5
  -3  -9   2 8038.03 555.148  14
   3  -9  -2 8020.25 558.927  27
  -3  -9   2 8228.70 553.640  27
  -3  -9   2 8701.11 548.287  24
  -3  -9   2 9083.52 679.181  23
   3   9  -2 10451.2 1063.27   7
   3  -9  -2 8083.04 585.724  17
  -3   9   1 3602.25 733.742   2
   3   9  -1 2906.71 860.698   3
   3   9  -1 5862.05 911.581   5
  -3  -9   1 3981.71 435.013  14
   3   9  -1 3309.26 589.318   7
   3  -9  -1 3892.75 1262.47   9
   3   9  -1 7375.99 958.882   2
   3  -9  -1 4187.62 441.488  27
   3  -9  -1 4464.75 434.562  24
  -3  -9   1 4406.39 378.017  24
  -3  -9   1 5111.70 522.290  23
  -3  -9   1 4448.85 445.276  27
   3  -9  -1 4943.74 473.092  17
   3  -9   0 4306.36 444.081  27
  -3   9   0 4397.62 634.812   2
   3   9   0 5503.07 947.134   3
   3   9   0 2728.30 729.794   5
  -3  -9   0 4184.33 486.861  23
  -3  -9   0 5206.39 509.127  14
   3  -9   0 4401.46 1089.89   9
  -3  -9   0 4323.07 449.666  27
   3  -9   0 4106.86 422.217  24
  -3  -9   0 4419.68 357.793  24
   3  -9   0 4822.95 462.543  17
   3   9   1 5968.63 1100.08   3
   3   9   1 4207.13 885.911   5
  -3  -9  -1 4018.59 467.430  14
   3  -9   1 2830.61 1096.27   9
  -3  -9  -1 4579.19 383.351  29
   3   9   1 3577.03 702.955   2
   3  -9   1 4327.42 447.304  27
  -3  -9  -1 4385.85 462.927  27
   3  -9   1 4510.12 440.869  24
   3  -9   1 4188.55 431.809  17
  -3  -9  -2 5521.71 506.330  27
   3   9   2 5914.56 1064.05   3
   3   9   2 5535.09 1143.63   5
  -3  -9  -2 5625.86 559.921  14
   3   9   2 5205.73 1026.58   2
   3  -9   2 4657.69 461.697  24
  -3  -9  -2 5658.48 445.828  29
   3   9   2 6178.83 418.232  32
   3   9   2 6546.36 866.606   4
   3   9   2 5498.37 392.678  12
   3  -9   2 4427.27 1603.78   9
   3  -9   2 5661.48 501.540  27
   3  -9   2 5801.38 481.620  17
   3   9   3 3595.55 979.014   3
   3   9   3 4499.58 390.643  25
  -3  -9  -3 4531.35 506.419  14
  -3  -9  -3 4318.36 419.972  29
   3   9   3 4268.67 342.233  32
   3   9   3 4045.37 991.146   2
  -3  -9  -3 4747.81 489.909  27
   3  -9   3 4418.21 440.808  24
   3  -9   3 5069.83 437.697  17
  -3  -9  -4 9575.94 625.203  29
   3   9   4 10977.1 589.122  25
  -3  -9  -4 8708.70 686.283  14
  -3  -9  -4 10704.3 695.653  27
   3  -9   4 9174.32 612.031  24
   3   9   4 9981.22 582.286  19
   3  -9   4 10719.3 582.009  17
   3  -9   5 693.735 205.447  17
  -3  -9  -5 623.390 302.099  14
  -3  -9  -5 521.966 261.582  27
   3   9   5 469.106 195.030  25
   3  -9   5 885.181 243.387  24
  -3  -9  -5 805.636 249.905  29
   3   9   5 743.858 214.263  19
  -3  -9  -6 10682.2 713.696  14
  -3  -9  -6 9670.16 650.445  29
  -3  -9  -6 9943.00 644.516  27
   3   9   6 11197.9 572.785  25
   3  -9   6 9882.07 568.022  24
   3   9   6 9569.55 501.340  19
   3   9   6 9344.41 612.270  18
  -3  -9  -7 585.626 211.381  17
  -3  -9  -7 527.757 267.242  14
   3   9   7 515.201 280.137  16
  -3  -9  -7 354.078 204.685  29
  -3  -9  -7 518.287 219.324  27
   3   9   7 328.619 163.624  25
   3  -9   7 549.462 180.452  24
   3   9   7 577.126 224.062  18
   3   9   7 308.823 129.159  19
   3   9   8 8728.83 597.957  16
  -3  -9  -8 7576.88 573.434  29
  -3  -9  -8 7818.39 495.690  27
   3   9   8 6909.25 534.470  22
   3   9   8 7805.99 515.399  18
  -3  -9  -9 1201.97 217.741  17
   3   9   9 1551.46 281.283  16
  -3  -9  -9 1565.32 272.434  29
  -3  -9  -9 2163.95 249.024  27
   3   9   9 2187.03 354.868  13
   3   9   9 2029.00 317.350  22
   3   9   9 1947.66 262.974  18
  -3  -9 -10 259.615 125.522  17
   3   9  10 677.447 201.122  16
   3   9  10 492.876 146.342  28
   3   9  10 661.367 143.690  15
  -3  -9 -10 846.625 214.501  29
  -3  -9 -10 502.348 106.334  27
   3   9  10 514.519 203.460  13
   3   9  10 461.027 177.798  22
   3   9  10 475.144 139.193  18
  -3  -9 -11 172.959 104.540  17
   3   9  11 679.026 152.597  16
   3   9  11 733.827 133.137  28
  -3  -9 -11 787.809 162.698  29
   3   9  11 761.479 178.253  13
   3   9  11 599.073 146.779  22
   3   9  11 765.343 142.072  18
   3   9  12 2918.14 213.589  16
   3   9  12 2717.55 242.829  11
  -3  -9 -12 2977.74 237.813  29
   3   9  12 2817.14 241.724  13
   3  10 -13 162.542 103.904  21
  -3  10  13 119.104 99.5974  15
   3 -10 -13 62.1461 116.899  17
   3 -10 -12-7.84903 137.827  17
  -3  10  12 229.977 127.803  15
  -3  10  12-234.401 121.109  28
  -3 -10  12 91.2903 86.1277  24
   3  10 -12-135.627 142.113  21
  -3  10  11 677.201 160.161  15
   3 -10 -11 763.092 144.916  29
   3  10 -11 712.658 151.645  21
  -3  10  11 676.406 135.505  28
  -3 -10  11 756.339 157.820  24
   3 -10 -11 876.605 219.407  17
   3 -10 -10-74.8410 184.956  17
   3 -10 -10 90.1075 123.514  29
  -3  10  10 283.171 128.374  28
  -3 -10  10 67.5223 143.907  24
   3  10 -10 52.5301 157.876  21
   3 -10  -9 14162.2 649.030  29
  -3 -10   9 12762.7 661.125  24
   3 -10  -9 13131.9 698.097  17
   3 -10  -8 1528.93 322.935  17
   3 -10  -8 1791.12 306.710  29
  -3 -10   8 1281.94 286.263  24
  -3 -10   8 1264.31 230.031  23
   3 -10  -7 3486.16 303.408  27
   3 -10  -7 3261.42 397.089  29
  -3 -10   7 3221.80 414.732  24
  -3 -10   7 2679.67 326.557  23
   3 -10  -7 3067.50 436.759  17
   3  10  -7 3246.03 299.902  21
   3 -10  -6 2266.49 370.694  17
   3 -10  -6 3195.35 316.944  27
   3 -10  -6 3038.22 392.933  29
  -3 -10   6 2574.47 372.220  24
  -3 -10   6 2671.15 356.123  23
   3 -10  -5 2405.56 325.782  27
   3 -10  -5 2236.51 368.252  17
   3 -10  -5 2639.37 384.857  29
  -3 -10   5 1961.05 339.506  24
  -3 -10   5 2043.54 352.775  23
   3 -10  -4 6022.42 486.474  27
  -3 -10   4 6034.19 440.708  27
  -3 -10   4 6190.21 514.569  24
  -3 -10   4 6171.85 561.312  23
   3 -10  -4 6282.23 534.978  17
  -3 -10   3 14979.8 846.476  23
   3 -10  -3 14330.2 741.365  27
  -3 -10   3 13551.5 681.293  27
  -3 -10   3 13949.3 716.415  24
   3 -10  -3 13647.9 750.313  17
  -3 -10   2 13020.9 683.059  14
   3 -10  -2 12127.1 706.088  27
  -3 -10   2 12431.0 688.960  27
  -3 -10   2 12326.9 640.074  24
  -3 -10   2 12921.3 806.209  23
   3 -10  -2 12664.3 719.714  17
   3 -10  -1 824.258 258.308  17
   3 -10  -1 863.110 283.174  27
  -3 -10   1 757.080 261.052  27
  -3 -10   1 705.132 232.830  14
  -3 -10   1 871.307 199.902  24
   3 -10   0 1857.89 317.932  17
  -3 -10   0 1120.03 278.072  27
  -3 -10   0 1542.97 313.309  14
   3 -10   0 1442.42 326.756  27
   3 -10   0 1676.49 325.960  24
  -3 -10   0 2137.73 264.557  24
   3 -10   1 440.432 190.503  17
  -3 -10  -1 456.666 257.247  14
  -3 -10  -1 364.608 162.416  29
   3 -10   1 593.146 267.043  27
  -3 -10  -1 664.317 257.695  27
   3 -10   1 532.238 227.901  24
   3  10   1 558.026 169.391  32
  -3 -10  -2 6754.44 597.794  14
  -3 -10  -2 6468.46 569.406  27
   3  10   2 6878.16 447.983  25
  -3 -10  -2 6453.16 465.571  29
   3 -10   2 7923.27 588.635  24
   3 -10   2 6546.34 474.999  17
  -3 -10  -3 7886.21 651.936  14
  -3 -10  -3 8209.91 536.639  29
  -3 -10  -3 7953.44 618.540  27
   3 -10   3 8228.25 588.452  24
   3  10   3 8619.02 478.126  25
   3  10   3 8383.12 513.609  19
   3 -10   3 8866.97 517.683  17
  -3 -10  -4 2041.36 397.936  14
  -3 -10  -4 2404.52 391.135  27
  -3 -10  -4 2297.77 322.591  29
   3  10   4 1774.93 222.110  25
   3 -10   4 2665.53 362.067  24
   3  10   4 2587.27 290.242  19
   3  10   5 9213.98 466.562  19
  -3 -10  -5 10043.6 690.371  14
  -3 -10  -5 8477.31 557.752  29
  -3 -10  -5 9390.28 625.160  27
   3  10   5 10603.4 481.293  25
   3  10   5 8687.03 547.243  18
   3 -10   5 9759.39 586.964  24
  -3 -10  -6 249.843 231.978  14
  -3 -10  -6 0.61340 149.699  29
  -3 -10  -6 177.488 162.630  27
   3  10   6-52.5200 162.188  18
  -3 -10  -7-22.2279 159.402  27
   3  10   7-47.8743 214.935  16
  -3 -10  -7-191.412 209.015  29
   3  10   7 143.812 157.573  18
   3  10   7 168.549 165.613  22
   3  10   8 1939.08 274.501  16
   3  10   8 1649.10 260.799  22
  -3 -10  -8 1728.21 226.280  27
  -3 -10  -8 1389.86 242.155  29
   3  10   8 1494.24 202.461  18
  -3 -10  -9 1613.09 224.318  29
   3  10   9 1564.80 209.187  16
   3  10   9 2074.08 230.787  28
  -3 -10  -9 1719.61 180.791  27
   3  10   9 1887.94 256.586  13
   3  10   9 1687.91 214.523  22
   3  10   9 1822.52 189.721  18
   3  10  10 4997.96 300.789  16
   3  10  10 4462.52 313.505  13
  -3 -10 -10 5003.31 318.103  29
   3  10  10 4635.61 273.095  28
   3  10  10 4943.38 297.133  22
   3  10  10 4870.02 213.403  18
   3  10  11 6295.28 294.649  13
  -3 -10 -11 6171.34 271.852  29
   3  10  11 6765.37 309.947  11
  -3  11  11 1828.11 171.540  15
  -3 -11  11 2114.96 187.781  24
   3 -11 -11 1950.76 214.978  17
  -3  11  10 2660.27 237.104  15
  -3  11  10 2950.55 198.889  28
   3 -11 -10 2425.26 242.972  17
  -3 -11  10 3037.52 251.509  24
   3  11 -10 2525.52 187.764  20
   3 -11  -9 122.319 155.475  17
   3  11  -9-160.805 114.845  20
  -3 -11   9-34.2792 144.721  24
  -3  11   9 29.4628 85.7179  28
   3  11  -8 2771.58 207.128  20
  -3  11   8 3265.67 252.428  28
  -3 -11   8 2938.10 316.405  24
   3 -11  -8 3367.30 349.866  17
  -3 -11   7 7145.19 492.223  24
   3 -11  -7 6775.75 486.680  17
   3 -11  -6 923.580 252.623  17
   3 -11  -6 1039.39 193.559  27
  -3 -11   6 464.746 203.593  24
  -3 -11   5 2481.14 320.638  24
   3 -11  -5 2875.12 307.711  27
   3 -11  -5 2372.86 343.203  17
   3 -11  -4 15638.3 703.460  27
  -3 -11   4 14896.3 625.185  27
  -3 -11   4 16134.4 734.398  24
   3 -11  -4 14897.5 729.013  17
   3 -11  -3 4212.41 411.569  27
  -3 -11   3 3482.16 342.401  27
  -3 -11   3 4029.66 379.335  24
   3 -11  -3 3518.01 385.550  17
   3 -11  -2 2777.34 333.337  17
  -3 -11   2 2867.52 305.355  14
  -3 -11   2 2506.30 333.165  27
  -3 -11   2 3142.20 327.332  24
   3 -11  -2 2781.73 370.543  27
   3 -11  -1 1344.31 235.895  17
  -3 -11   1 1074.40 219.354  14
   3 -11  -1 1741.49 339.718  27
  -3 -11   1 1383.24 279.720  27
  -3 -11   1 1530.12 233.243  24
   3  11  -1 1067.80 192.972  12
  -3 -11   0 4248.11 297.346  24
  -3 -11   0 4265.79 412.096  14
  -3 -11   0 4328.16 429.548  27
   3  11   0 4287.57 310.751  32
   3 -11   0 4075.36 365.180  17
  -3 -11  -1 4290.31 434.267  14
  -3 -11  -1 3532.38 400.047  27
   3 -11   1 4507.55 365.736  17
   3  11   2 1183.03 230.043  19
  -3 -11  -2 677.403 263.176  14
  -3 -11  -2 1156.99 190.279  29
  -3 -11  -2 704.532 246.086  27
   3  11   3-223.586 183.155  19
  -3 -11  -3 30.2329 120.115  29
  -3 -11  -3 212.475 221.732  27
  -3 -11  -3 2.03983 209.344  14
  -3 -11  -4 23251.0 941.170  14
  -3 -11  -4 24792.5 922.123  27
  -3 -11  -4 23355.7 789.537  29
   3  11   4 24592.4 638.341  19
   3  11   4 23099.1 779.179  18
  -3 -11  -5 1591.48 226.041  29
  -3 -11  -5 1697.15 280.568  27
   3  11   5 1804.20 231.211  18
  -3 -11  -6 551.272 172.724  27
   3  11   6 829.893 208.834  16
  -3 -11  -6 702.993 154.899  29
   3  11   6 680.787 137.842  18
   3  11   6 718.489 164.916  22
   3  11   7 2226.22 241.083  16
  -3 -11  -7 2385.25 235.983  29
  -3 -11  -7 2862.50 253.358  27
   3  11   7 2478.79 240.022  22
   3  11   7 2553.22 209.833  18
   3  11   8 2077.12 207.391  16
   3  11   8 2288.30 203.184  22
  -3 -11  -8 1980.08 202.054  29
   3  11   8 2141.75 209.317  28
  -3 -11  -8 2186.23 194.754  27
   3  11   8 1728.79 205.620  13
   3  11   9 81.9824 73.7802  16
   3  11   9-12.1129 109.608  13
  -3 -11  -9 120.392 80.0022  29
   3 -12  -9 1170.98 146.438  17
   3  12  -9 1307.43 130.845  10
  -3 -12   9 1420.88 160.653  24
   3 -12  -8 743.248 154.353  17
  -3  12   8 869.351 121.205  15
   3 -12  -7 1513.45 199.534  17
  -3 -12   7 2021.30 227.429  24
   3  12  -6 3956.31 259.943  10
  -3 -12   6 3766.87 309.530  24
   3 -12  -6 3518.18 297.393  17
   3  12  -5 3610.31 237.681  10
  -3 -12   5 3944.03 319.681  24
   3 -12  -5 3444.36 300.018  17
   3 -12  -4 995.262 178.732  17
  -3 -12   4 1035.17 193.799  24
   3 -12  -3 1134.53 190.900  17
  -3 -12   3 1014.57 157.227  27
  -3 -12   3 962.062 164.770  24
  -3 -12   2 3334.84 303.059  27
  -3 -12   2 3942.89 291.015  24
   3 -12  -2 4019.89 303.619  17
   3 -12  -1-9.27167 101.620  17
  -3 -12   1-27.6500 133.480  27
  -3 -12   1 174.024 94.5202  24
  -3 -12   0 203.608 145.115  27
  -3 -12  -1 3947.68 363.759  27
   3  12   1 4196.72 277.085  19
   3  12   2 1240.85 184.248  18
  -3 -12  -2 1006.36 225.192  27
   3  12   2 800.239 128.564  19
  -3 -12  -3 6653.95 429.680  27
   3  12   3 7522.32 356.053  18
   3  12   4 593.756 145.719  22
   3  12   4 391.361 143.416  16
  -3 -12  -4 332.553 142.950  27
   3  12   4 173.781 111.254  18
   3  12   5 207.201 119.416  22
   3  12   5 117.098 106.234  16
  -3 -12  -5 227.656 118.145  27
   3  12   5 331.395 98.5369  18
   3  12   6 580.452 124.064  16
  -3 -12  -6 728.105 140.266  27
   3  12   7 171.601 79.0558  13
  -3 -13   5 1777.53 139.560  24
  -3 -13   4 15.5367 61.9473  24
  -3 -13   3 260.258 75.2583  24
  -3 -13   2 5457.78 251.500  27
   3  13  -2 6233.67 256.511  19
  -3 -13   1 568.697 140.935  27
   3  13  -1 504.123 84.5288  19
  -3 -13   0 295.308 116.526  27
  -3 -13  -1 194.660 112.853  27
  -3 -13  -2 885.216 156.578  27
   3  13   3 457.573 105.833  16
  -3 -13  -3 718.878 127.975  27
  -4   0  19 86.7672 115.526  15
  -4   0  19-83.7345 122.799  13
  -4   0  19 68.2407 152.529  11
  -4   0  18 3464.46 330.494  15
  -4   0  18 3999.61 335.456  13
  -4   0  18 4147.25 366.928  11
  -4   0  17-111.801 238.678  15
  -4   0  17-24.4138 183.836  13
  -4   0  17-15.7959 226.827  11
  -4   0  16-26.7712 264.250  15
  -4   0  16 672.087 255.810  13
  -4   0  16-78.1951 299.834  11
  -4   0  15-34.4715 261.609  15
  -4   0  15-246.167 254.344  13
  -4   0  15-71.8005 283.506  11
  -4   0  14 5992.15 557.877  15
  -4   0  14 6684.66 577.969  30
  -4   0  14 5810.66 507.939  13
  -4   0  14 6833.59 469.465  23
  -4   0  14 6057.31 582.956  11
  -4   0  13-85.6556 220.938  30
  -4   0  13-87.7023 253.437  15
   4   0 -13 92.8962 178.897   3
  -4   0  13 70.6911 201.277  13
  -4   0  13-342.295 289.611  11
  -4   0  12 8570.79 572.522  15
  -4   0  12 8152.35 568.169  30
   4   0 -12 8352.69 1139.69   3
  -4   0  12 8612.00 534.249  13
   4   0 -12 7759.10 1140.78   7
   4   0 -12 8320.56 1171.16   6
  -4   0  12 8980.59 616.568  11
  -4   0  11-2.67031 146.922  15
   4   0 -11 124.557 706.270   3
  -4   0  11 141.949 149.117  13
  -4   0  11 58.1076 133.960  30
   4   0 -11 334.084 603.781   7
  -4   0  11-78.7312 137.079  11
   4   0 -10 62414.9 2924.73   3
  -4   0  10 69873.1 1383.72  30
  -4   0  10 66608.2 1271.24  15
   4   0 -10 62451.5 2808.18   7
   4   0 -10 64556.7 2946.46   6
  -4   0  10 63690.3 1337.62  11
   4   0  -9-541.882 638.978   3
   4   0  -9 420.434 582.209   7
   4   0  -9 626.404 527.000   6
   4   0  -8 133800. 3882.21   5
   4   0  -8 132976. 3582.17   7
   4   0  -8 128000. 3787.98   3
   4   0  -7-131.513 621.794   5
   4   0  -7 274.960 433.089   7
   4   0  -7-535.235 637.170   3
   4   0  -6-113.407 548.658   5
   4   0  -6 349.115 363.791   7
   4   0  -6-256.078 491.015   3
   4   0  -5-66.6814 396.813   3
   4   0  -5-40.3667 379.872   5
   4   0  -5-117.895 384.015   7
   4   0  -4 17447.9 1135.33   5
   4   0  -4 17697.5 1117.78   3
   4   0  -4 17181.3 975.191   7
   4   0  -3 51.9312 209.867   7
   4   0  -3 11.9538 330.714   5
   4   0  -3-125.872 364.331   2
   4   0  -3-42.8300 326.150   3
   4   0  -3 256.915 393.412   6
   4   0  -2 41966.5 1524.73   5
   4   0  -2 47836.3 1670.25   6
   4   0  -2 44335.7 1769.01   4
   4   0  -2 41232.3 1301.53   7
   4   0  -2 47620.1 1490.28   3
   4   0  -2 44884.7 1752.15   2
   4   0  -1-427.815 434.872   2
   4   0  -1 5.11626 254.167   5
   4   0  -1 5.65447 177.255   3
   4   0  -1-111.831 339.851   4
   4   0  -1-47.9167 212.078   6
   4   0   0 98658.0 1986.82   5
   4   0   0 94393.9 2445.83   4
   4   0   0 103321. 2217.53   8
   4   0   0 99484.1 2054.96   6
   4   0   0 99990.5 2581.04   2
   4   0   0 97259.6 1604.90   3
   4   0   1-258.639 344.588   4
   4   0   1-190.158 155.650   5
   4   0   1-42.5070 149.822   3
   4   0   1 86.7206 187.137   9
   4   0   1 115.135 306.077   8
   4   0   1-16.3545 101.175   6
   4   0   1-63.1545 421.097   2
   4   0   2 10907.1 545.675   5
   4   0   2 12260.8 593.387   9
   4   0   2 12008.7 932.574   4
   4   0   2 11281.7 914.318   8
   4   0   2 11429.0 940.813   2
   4   0   3-34.9975 470.832   8
   4   0   3-60.3951 308.955   4
   4   0   3 68.4065 169.533   9
   4   0   3-114.583 331.538   2
   4   0   4 11212.3 935.948   4
   4   0   4 10957.1 1091.18   8
   4   0   4 10405.5 906.100   2
   4   0   5 63.0669 275.468   4
   4   0   5 104.293 409.705   8
   4   0   5 74.3644 373.933   2
   4   0   6 23531.0 1386.12   4
   4   0   6 21353.3 1652.90   8
   4   0   6 22490.0 1262.57   2
   4   0   7 462.154 677.934   8
   4   0   7 71.9227 137.377  12
   4   0   7 10.1839 134.464  19
   4   0   8 3541.16 314.097  10
   4   0   8 3463.54 338.583  16
   4   0   8 2919.83 331.955  31
   4   0   8 3350.19 368.215  12
   4   0   8 3516.83 946.376   8
   4   0   8 3199.11 343.054  18
   4   0   8 3313.14 344.465  19
   4   0   9 119.180 172.251  16
   4   0   9 97.1465 144.702  10
   4   0   9-73.9741 730.426   8
   4   0   9 25.2051 189.671  31
   4   0   9 3.13004 204.954  12
   4   0   9-79.1187 196.912  19
   4   0   9 214.655 228.509  18
   4   0  10 48986.1 1365.90  16
   4   0  10 48734.2 2793.32   8
   4   0  10 45038.4 1402.39  12
   4   0  10 44442.5 1392.48  31
   4   0  10 47364.8 1382.04  19
   4   0  10 49248.7 1426.03  18
   4   0  11-76.2466 252.820  16
   4   0  11 74.8493 230.457  31
   4   0  11-53.7342 263.826  12
   4   0  11-95.5192 240.619  19
   4   0  11 152.818 253.712  18
   4   0  12 26139.1 1051.44  16
   4   0  12 23841.9 1020.85  31
   4   0  12 24571.0 1038.20  12
   4   0  12 24882.0 1010.88  19
   4   0  12 25900.4 1082.09  18
   4   0  13-272.889 216.373  31
   4   0  13 212.559 212.687  16
   4   0  13-168.296 206.648  19
   4   0  13 71.7507 215.630  18
   4   0  13-326.650 236.057  12
   4   0  14 20316.6 833.836  16
   4   0  14 21423.2 831.161  31
   4   0  14 21328.2 829.479  12
   4   0  14 22077.8 793.431  19
   4   0  14 20556.5 859.888  18
   4   0  15-12.8985 127.899  16
   4   0  15 119.000 105.788  19
   4   0  15-37.4353 134.721  31
   4   0  15 110.597 125.871  12
   4   0  15-73.0482 149.414  18
   4   0  16 146.827 124.635  16
   4   0  16 153.382 118.044  18
  -4  -1  19 10848.0 446.034  15
  -4   1  19 10506.8 440.249  15
  -4  -1  19 11402.2 442.666  13
  -4   1  19 11297.8 398.399  13
  -4  -1  19 10386.6 401.509  11
  -4   1  19 10568.0 456.134  11
  -4  -1  18 4241.84 364.023  15
  -4   1  18 4365.75 369.672  15
  -4  -1  18 4495.04 355.488  13
  -4   1  18 4276.42 333.277  13
  -4  -1  18 4014.10 343.531  11
  -4   1  18 3915.28 360.685  11
  -4  -1  17-17.3904 205.954  15
  -4   1  17 179.812 220.810  15
  -4  -1  17 134.485 194.466  13
  -4   1  17 390.332 188.225  13
  -4  -1  17 236.404 220.957  11
  -4   1  17 162.427 238.522  11
  -4  -1  16 2099.31 411.671  15
  -4   1  16 2317.36 399.997  15
  -4  -1  16 2049.49 343.148  13
  -4   1  16 1674.06 301.691  13
  -4   1  16 1991.41 407.640  11
  -4  -1  16 1644.55 353.928  11
  -4  -1  15 5451.12 552.311  15
  -4   1  15 5922.98 570.890  15
  -4   1  15 6010.82 495.289  13
  -4   1  15 5087.82 520.880  30
  -4  -1  15 5567.96 522.277  13
  -4  -1  15 6187.94 584.712  11
  -4   1  15 6226.63 588.139  11
  -4  -1  14 6287.97 585.574  15
  -4   1  14 6673.00 584.568  15
  -4   1  14 6680.80 581.753  30
  -4  -1  14 6521.98 555.011  13
  -4   1  14 7014.32 541.321  13
  -4  -1  14 4697.23 347.842  18
  -4  -1  14 7007.14 629.108  11
  -4   1  14 5821.99 583.232  11
  -4  -1  13 323.088 247.794  15
  -4   1  13 7.67738 224.592  15
   4   1 -13-1330.42 435.590   6
  -4  -1  13 596.214 215.219  23
   4   1 -13-2159.45 518.616   3
  -4  -1  13 310.028 258.198  13
  -4   1  13-103.722 208.340  13
   4   1 -13 115.241 181.823  21
   4  -1 -13-584.226 564.600   7
   4   1 -13-2023.56 662.694   7
  -4   1  13-51.8347 224.079  30
   4  -1 -13 1003.35 320.585   6
  -4  -1  13-241.397 178.257  18
  -4  -1  13 94.2765 241.389  11
  -4   1  13 76.5418 262.220  11
  -4   1  12 744.333 243.213  30
  -4  -1  12 746.115 247.530  15
  -4   1  12 856.143 227.734  15
  -4  -1  12 746.112 237.909  30
  -4  -1  12 181.764 179.183  13
  -4   1  12 669.705 212.659  13
   4   1 -12 114.026 751.631   3
  -4  -1  12 480.818 176.188  23
   4   1 -12 173.258 159.498  21
   4  -1 -12 1208.10 689.445   7
   4   1 -12 381.432 550.667   6
   4   1 -12 242.668 576.326   7
   4  -1 -12-78.4470 594.005   6
  -4   1  12 851.849 280.372  11
  -4  -1  12 547.391 251.865  11
  -4   1  11 373.196 178.187  11
   4   1 -11 378.987 687.452   3
  -4  -1  11 37.1572 130.516  15
  -4   1  11-1.32043 128.039  15
  -4  -1  11 141.156 145.719  30
   4  -1 -11-419.911 742.568   3
  -4   1  11 178.534 127.542  30
  -4  -1  11 202.056 111.029  13
  -4   1  11 279.200 123.340  13
  -4  -1  11 250.452 178.201  11
   4  -1 -11 256.252 632.805   7
   4  -1 -11 716.089 697.713   6
   4   1 -11-339.769 691.244   7
   4  -1 -10 87197.0 3526.59   3
   4   1 -10 89728.3 3398.55   5
  -4  -1  10 95475.8 1637.75  30
   4  -1 -10 91572.6 3472.51   6
  -4  -1  10 94025.0 1525.75  15
  -4   1  10 93955.2 1470.59  15
  -4   1  10 88653.8 1566.38  30
   4   1 -10 89457.2 3467.89   3
  -4   1  10 93584.2 1568.06  11
   4   1 -10 91700.7 3481.07   7
   4  -1 -10 86431.9 3270.84   7
  -4  -1  10 95755.6 1693.05  11
   4  -1  -9 16647.2 1567.61   3
   4   1  -9 17852.1 1555.98   5
   4  -1  -9 17464.5 1534.25   6
   4   1  -9 17643.7 1509.91   7
   4  -1  -9 16200.3 1373.46   7
   4   1  -9 16699.3 1543.57   3
   4  -1  -8 8954.99 1204.32   3
   4   1  -8 8867.75 1063.62   5
   4  -1  -8 9609.22 983.081   7
   4   1  -8 8305.29 1023.81   7
   4   1  -8 9592.15 1169.65   3
   4  -1  -8 9003.72 1157.16   6
   4  -1  -8 9482.56 760.923   1
   4  -1  -7 9.92679 264.690   1
   4   1  -7-160.177 548.262   5
   4  -1  -7 258.036 341.196   7
   4   1  -7 641.659 667.772   3
   4  -1  -7-143.141 568.303   3
   4   1  -7-136.477 528.539   7
   4  -1  -7 165.389 493.384   6
   4   1  -6 719.067 571.731   5
   4  -1  -6 541.660 480.989   5
   4   1  -6 287.032 629.179   3
   4  -1  -6 226.839 496.409   3
   4  -1  -6 185.452 162.430   1
   4   1  -6 520.221 372.487   7
   4  -1  -6 442.101 305.804   7
   4  -1  -6 567.635 527.249   6
   4  -1  -5 1070.82 510.607   6
   4  -1  -5 2527.12 444.822   7
   4   1  -5 2414.92 626.815   5
   4  -1  -5 1733.98 516.885   5
   4   1  -5 2876.80 596.683   3
   4  -1  -5 2585.69 622.580   3
   4   1  -5 2241.71 498.551   7
   4  -1  -5 2495.62 295.721   1
   4   1  -4 147505. 3255.02   5
   4  -1  -4 144164. 3186.92   5
   4   1  -4 140227. 2944.02   7
   4  -1  -4 144967. 2533.87   7
   4   1  -4 145305. 2927.29   2
   4   1  -4 137203. 3084.93   3
   4  -1  -4 150349. 3191.97   3
   4   1  -3 2852.95 548.527   2
   4   1  -3 3342.36 560.956   5
   4  -1  -3 3256.14 553.944   6
   4   1  -3 4280.84 588.901   3
   4  -1  -3 3507.63 508.203   5
   4  -1  -3 2942.86 493.224   3
   4  -1  -3 3182.28 354.514   7
   4   1  -3 3606.02 484.516   7
   4   1  -3 4033.22 658.306   4
   4   1  -2-161.273 317.211   5
   4   1  -2-151.522 275.341   3
   4  -1  -2-140.217 265.781   5
   4  -1  -2 197.187 265.615   3
   4   1  -2 104.089 413.524   4
   4  -1  -2-0.55977 141.617   7
   4  -1  -2 478.159 315.725   6
   4   1  -2-532.485 436.425   2
   4   1  -1 174.221 252.337   5
   4   1  -1-194.067 398.859   2
   4   1  -1-51.7951 244.375   3
   4  -1  -1 323.988 196.071   5
   4  -1  -1 58.6185 189.683   3
   4  -1  -1 437.217 131.252   7
   4   1  -1 13.3841 161.454   8
   4   1  -1 77.8539 446.761   4
   4  -1  -1-234.063 295.885   6
   4   1   0 7673.31 668.562   5
   4  -1   0 7430.92 819.549   2
   4  -1   0 8976.57 556.730   5
   4  -1   0 8327.68 680.833   9
  -4  -1   0 9533.23 355.968   1
   4   1   0 7364.18 809.302   4
   4  -1   0 8478.37 763.221   4
   4   1   0 7657.25 595.884   8
   4   1   0 7815.86 550.379   6
   4  -1   0 7963.44 694.950   6
   4   1   0 8175.78 845.762   2
   4   1   0 7428.33 546.771   3
   4   1   1 715.605 291.461   5
   4  -1   1 667.402 450.736   2
   4   1   1 580.355 193.353   3
   4  -1   1 722.051 161.899   5
   4   1   1 745.126 201.447   9
   4  -1   1 521.425 314.203   9
   4   1   1 705.274 344.319   8
   4   1   1 383.371 406.507   4
   4  -1   1 742.967 309.047   4
   4   1   1 691.565 512.595   2
   4   1   1 704.705 149.277   6
   4  -1   2 19400.1 909.151   9
   4   1   2 17397.4 511.955   9
   4  -1   2 17027.9 999.920   4
   4   1   2 18498.7 1134.05   8
   4  -1   2 17176.4 1180.33   8
   4  -1   2 16752.3 1130.83   2
   4   1   2 18346.4 1244.37   4
   4   1   2 17147.1 1228.62   2
   4   1   2 16826.1 882.149   5
   4  -1   3 30412.9 1069.94   9
   4  -1   3 29173.4 1302.16   4
   4   1   3 27035.4 1466.41   8
   4  -1   3 27866.0 1565.68   8
   4   1   3 26425.8 1517.87   4
   4   1   3 26916.7 1500.34   2
   4   1   3 27058.8 1076.10   5
   4  -1   3 27827.2 1440.36   2
   4  -1   4 89.0467 449.748   8
   4  -1   4 193.690 341.938   2
   4  -1   4-651.834 232.008   9
   4   1   4-53.6630 487.501   8
   4   1   4 422.802 456.802   4
   4  -1   4-100.584 267.861   4
   4   1   4 526.303 456.498   2
   4  -1   5 6200.20 700.847   2
   4   1   5 6958.51 873.886   4
   4   1   5 7952.28 1007.74   8
   4  -1   5 7852.16 979.036   8
   4   1   5 7112.16 829.152   2
   4   1   6 3848.36 856.030   8
   4  -1   6 3826.37 836.416   8
   4   1   6 5451.33 790.453   4
   4   1   6 4575.88 714.590   2
   4  -1   7 5653.67 417.731  19
   4  -1   7 5258.57 379.504  10
   4   1   7 5431.11 376.935  16
   4   1   7 4953.93 1011.15   8
   4  -1   7 5090.35 951.945   8
   4   1   7 4751.31 814.307   4
   4   1   7 5578.38 420.743  12
   4  -1   7 5766.58 417.298  12
   4   1   7 5021.88 381.458  19
   4  -1   7 6105.80 438.670  31
   4   1   7 5547.73 400.529  18
   4  -1   8 10273.2 542.266  10
   4   1   8 11284.3 460.914  10
   4  -1   8 9635.82 522.831  16
   4   1   8 10266.0 558.370  16
   4  -1   8 11035.2 628.405  31
   4  -1   8 11913.7 646.470  19
   4  -1   8 10052.7 558.419  18
   4   1   8 9498.34 1340.21   8
   4  -1   8 11209.8 1445.02   8
   4  -1   8 10740.8 648.393  12
   4   1   8 10910.0 610.447  12
   4   1   8 10058.5 496.038  22
   4   1   8 10943.2 597.789  19
   4   1   8 11458.0 618.737  18
   4  -1   9 56452.8 1327.39  10
   4   1   9 56177.5 1056.31  10
   4  -1   9 57898.3 1418.73  16
   4   1   9 53630.1 1369.73  16
   4  -1   9 61007.9 1543.19  31
   4   1   9 56305.6 3049.78   8
   4  -1   9 55895.9 2984.74   8
   4   1   9 52732.4 1438.01  12
   4   1   9 59502.8 1298.79  22
   4  -1   9 55635.5 1503.20  12
   4  -1   9 55792.0 1476.00  19
   4   1   9 57461.8 1441.75  19
   4   1   9 58056.3 1477.85  31
   4  -1   9 59703.9 1469.93  18
   4   1   9 56241.8 1465.76  18
   4  -1  10 12744.2 660.722  10
   4  -1  10 13813.9 750.852  16
   4   1  10 14116.1 762.154  16
   4   1  10 15029.2 1626.47   8
   4   1  10 14114.8 791.202  31
   4  -1  10 13798.2 1489.31   8
   4   1  10 12450.9 739.570  12
   4  -1  10 13368.5 775.285  19
   4   1  10 13368.8 736.944  19
   4  -1  10 12715.4 788.805  31
   4  -1  10 13883.3 805.423  12
   4  -1  10 13387.1 752.664  18
   4   1  10 14202.7 788.501  18
   4  -1  11 16171.5 710.527  10
   4  -1  11 15842.6 812.763  16
   4   1  11 15680.7 827.529  16
   4   1  11 14872.2 807.309  31
   4  -1  11 14247.3 844.853  31
   4  -1  11 14869.2 818.326  18
   4  -1  11 15076.7 854.726  12
   4   1  11 13343.1 765.162  12
   4  -1  11 15668.8 849.244  19
   4   1  11 14946.1 788.058  19
   4   1  11 14157.0 823.280  18
   4  -1  12 5260.93 510.131  16
   4   1  12 5083.37 504.741  16
   4   1  12 3639.99 416.360  31
   4   1  12 4064.77 458.161  12
   4  -1  12 4979.48 530.351  12
   4  -1  12 4885.73 512.601  31
   4  -1  12 4249.93 471.154  19
   4   1  12 4685.58 466.291  19
   4  -1  12 5190.49 504.220  18
   4   1  12 4634.78 525.994  18
   4  -1  13 2996.61 377.636  16
   4   1  13 4189.24 445.986  16
   4  -1  13 3411.25 423.242  31
   4   1  13 3552.60 397.476  31
   4  -1  13 3445.50 430.683  12
   4   1  13 3631.19 399.247  12
   4  -1  13 3352.15 394.971  19
   4   1  13 3409.50 365.590  19
   4  -1  13 3064.59 394.373  18
   4   1  13 3610.49 425.997  18
   4   1  14 424.949 167.184  31
   4  -1  14 427.494 188.331  16
   4   1  14 375.686 208.806  16
   4  -1  14 356.996 192.019  31
   4  -1  14 676.732 220.821  12
   4   1  14 313.840 168.027  12
   4  -1  14 334.670 170.299  19
   4   1  14 636.191 180.070  19
   4  -1  14 298.315 196.333  18
   4   1  14 328.340 196.336  18
   4  -1  15 4952.09 358.742  16
   4   1  15 4969.78 368.065  16
   4   1  15 5070.80 322.353  31
   4   1  15 5355.30 324.255  12
   4  -1  15 5124.85 333.814  19
   4   1  15 5149.79 286.421  19
   4  -1  15 4723.13 363.598  18
   4   1  15 5528.74 394.092  18
   4   1  16 3778.26 271.960  18
   4  -1  16 3254.43 242.372  16
   4   1  16 3596.29 259.353  16
   4  -1  16 3583.98 253.186  18
  -4   2  19 371.211 84.1640  13
  -4  -2  19 288.592 141.073  15
  -4   2  19 384.890 131.755  15
  -4  -2  19 370.298 135.123  13
  -4   2  19 362.002 152.050  11
  -4   2  18-5.37308 156.619  11
  -4  -2  18 21.9443 129.678  13
  -4  -2  18 96.0671 140.481  15
  -4   2  18-69.4391 133.701  15
  -4   2  18 1.67461 119.132  13
  -4  -2  18-93.8592 115.534  11
  -4  -2  17-9.61166 190.537  15
  -4   2  17-45.1084 195.749  15
  -4  -2  17 140.427 187.223  13
  -4   2  17 176.673 155.606  13
  -4  -2  17 28.0983 186.083  11
  -4   2  17-19.4430 216.827  11
  -4  -2  16 965.955 293.429  15
  -4   2  16 527.118 242.229  15
  -4  -2  16 975.887 299.518  13
  -4   2  16 754.779 224.075  13
  -4   2  16 1048.83 291.973  30
  -4  -2  16 949.253 292.547  11
  -4   2  16 928.080 346.457  11
  -4  -2  15 24933.2 1074.24  15
  -4   2  15 24633.3 1040.29  15
  -4   2  15 27190.5 1107.07  30
  -4  -2  15 25848.4 1068.42  13
  -4   2  15 26288.3 968.204  13
  -4  -2  15 25142.9 1099.30  11
  -4   2  15 25552.8 1089.17  11
  -4  -2  14 496.830 296.531  15
  -4   2  14 268.742 254.030  11
  -4   2  14 162.811 232.738  15
  -4  -2  14 45.4004 240.298  13
  -4   2  14 353.982 243.323  13
  -4  -2  14 192.886 170.630  18
   4   2 -14 111.528 202.836  21
  -4   2  14 129.741 220.860  30
  -4  -2  14 100.254 263.693  11
  -4   2  13 1752.81 376.385  11
  -4   2  13 1456.21 326.401  30
   4   2 -13 1230.25 606.705   7
  -4  -2  13 990.799 302.784  15
  -4   2  13 1650.58 344.938  15
  -4  -2  13 1792.37 344.584  13
   4   2 -13 1478.03 460.087   3
  -4   2  13 1871.18 313.494  13
  -4  -2  13 1642.13 258.553  23
   4  -2 -13 2423.52 617.307   7
  -4  -2  13 1954.24 276.644  18
  -4  -2  13 1602.71 383.178  11
  -4  -2  12 4291.58 377.955  23
  -4  -2  12 3566.24 430.497  15
  -4   2  12 3579.19 405.280  15
  -4  -2  12 3987.98 416.772  13
   4   2 -12 3798.32 763.694   3
  -4   2  12 3453.29 405.849  30
  -4   2  12 3676.28 346.049  13
   4   2 -12 4270.17 899.024   7
   4  -2 -12 3415.98 886.746   7
  -4  -2  12 3726.62 456.718  11
  -4   2  12 3727.33 411.717  11
   4  -2 -12 5617.05 1059.67   6
  -4  -2  12 3454.70 305.624  18
  -4  -2  11 15192.4 733.653  15
  -4   2  11 15276.2 685.655  15
  -4   2  11 14057.6 596.168  28
  -4  -2  11 14373.5 693.854  13
  -4   2  11 14880.3 574.195  13
   4   2 -11 15598.7 1657.57   7
   4  -2 -11 12996.0 1377.93   7
  -4  -2  11 14185.9 624.798  23
  -4   2  11 17446.4 781.751  30
  -4  -2  11 14266.7 526.179  18
  -4  -2  11 13509.3 742.538  11
  -4   2  11 14319.1 702.370  11
   4  -2 -11 13272.4 1443.02   6
   4   2 -11 14415.8 1497.17   3
   4  -2 -10 16639.4 1256.07   1
   4   2 -10 16362.4 1489.22   5
  -4  -2  10 15962.1 675.011  15
  -4   2  10 15616.7 616.271  15
  -4  -2  10 13847.6 591.200  23
  -4   2  10 14967.6 656.217  30
   4  -2 -10 14646.6 1415.74   7
   4   2 -10 13915.9 1499.32   7
   4  -2 -10 13215.9 1424.34   6
  -4  -2  10 16227.8 737.754  11
  -4   2  10 14462.9 622.839  11
  -4  -2  10 15002.0 640.174  13
  -4   2  10 14516.2 534.227  28
   4   2 -10 13435.2 1477.06   3
   4   2  -9 36831.5 2144.19   5
   4   2  -9 33970.4 2114.62   7
   4  -2  -9 35781.7 1937.07   7
   4  -2  -9 39938.6 1812.14   1
   4  -2  -9 34778.3 2174.37   6
   4   2  -9 34837.2 2182.56   3
   4  -2  -9 36914.9 2257.65   3
   4  -2  -8 14849.2 1467.26   3
   4   2  -8 15175.3 1381.66   5
   4   2  -8 15020.2 1368.30   7
   4  -2  -8 15007.8 1184.98   7
   4  -2  -8 16889.3 1128.13   1
   4  -2  -8 14441.2 1426.40   6
   4   2  -8 15319.5 1414.25   3
   4  -2  -7 18255.5 1504.77   3
   4   2  -7 16150.4 1343.03   5
   4  -2  -7 17892.9 1082.10   1
   4   2  -7 18296.8 1420.24   7
   4  -2  -7 16338.7 1142.27   7
   4  -2  -7 15618.0 1451.28   6
   4   2  -7 16148.6 1441.10   3
   4  -2  -6 21655.1 1080.60   1
   4  -2  -6 21890.5 1519.90   3
   4   2  -6 23031.8 1535.18   5
   4   2  -6 22865.1 1474.68   7
   4  -2  -6 21307.1 1143.54   7
   4  -2  -6 22518.7 1626.88   6
   4   2  -6 24821.5 1628.56   3
   4   2  -5 1999.63 426.962   2
   4   2  -5 2468.65 660.600   5
   4   2  -5 2395.67 670.241   3
   4  -2  -5 2706.01 564.049   3
   4  -2  -5 2516.26 379.027   7
   4   2  -5 2649.20 557.250   7
   4  -2  -5 2060.20 652.024   6
   4   2  -4-308.378 459.728   5
   4   2  -4-219.437 475.159   3
   4   2  -4 768.125 543.629   4
   4  -2  -4 74.4469 356.201   3
   4   2  -4 56.1661 328.263   7
   4  -2  -4 183.132 158.538   7
   4  -2  -4-162.163 436.425   6
   4   2  -4-23.1739 369.584   2
   4  -2  -3 10617.8 852.345   3
   4   2  -3 11145.7 1003.12   5
   4   2  -3 11470.8 1003.20   4
   4  -2  -3 10266.6 979.132   6
   4   2  -3 9798.12 877.380   3
   4   2  -3 10575.6 874.286   2
   4   2  -2 5406.07 632.253   3
   4   2  -2 4100.39 596.353   5
   4  -2  -2 3909.66 670.105   9
   4   2  -2 4047.18 667.282   2
   4   2  -2 4505.63 684.385   4
   4  -2  -2 3762.13 606.555   6
   4   2  -1 63106.5 2069.85   5
   4  -2  -1 68412.0 2150.70   9
   4   2  -1 63177.6 2276.10   4
[truncated: 468,414 more chars]
