# Supplementary material for: Synthesis of aryl sulfides via radical–radical cross coupling of electron-rich arenes using visible light photoredox catalysis
Source: Beilstein J Org Chem. 2018 Sep 27;14:2520–8. doi: 10.3762/bjoc.14.228 (PMC6176842; doi:10.3762/bjoc.14.228)
Supplement: File 2 — X-ray crystallographic data for 3a (CCDC 1847083), 3d (CCDC 1847084), 3e (CCDC 1847085 and 3i (CCDC 1847086). These data can be obtained free of charge from The Cambridge Crystallographic Data Centre. [file Beilstein_J_Org_Chem-14-2520-s002.zip › 3i.cif]

data_mbabs_twin1_hklf4_tw
_audit_creation_date               2018-06-04
_audit_creation_method
;
Olex2 1.2-alpha
(compiled 2018.05.29 svn.r3508 for OlexSys, GUI svn.r5506)
;
_shelx_SHELXL_version_number       '2016/6'
_audit_contact_author_address      ?
_audit_contact_author_email        ?
_audit_contact_author_name         ''
_audit_contact_author_phone        ?
_publ_contact_author_id_orcid      ?
_publ_section_references
;
Dolomanov, O.V., Bourhis, L.J., Gildea, R.J, Howard, J.A.K. & Puschmann, H.
 (2009), J. Appl. Cryst. 42, 339-341.

Sheldrick, G.M. (2015). Acta Cryst. C71, 3-8.
;
_chemical_name_common              ?
_chemical_name_systematic          ?
_chemical_formula_moiety           'C12 H17 N O3 S2'
_chemical_formula_sum              'C12 H17 N O3 S2'
_chemical_formula_weight           287.38
_chemical_melting_point            ?
_chemical_oxdiff_formula           'C12 H17 N1 O3 S2'
_chemical_oxdiff_usercomment       'Das_Koenig_AD TR 142'
loop_
  _atom_type_symbol
  _atom_type_description
  _atom_type_scat_dispersion_real
  _atom_type_scat_dispersion_imag
  _atom_type_scat_source
 'C' 'C' 0.0181 0.0091 'International Tables Vol C Tables 4.2.6.8 and 6.1.1.4'
 'H' 'H' 0.0000 0.0000 'International Tables Vol C Tables 4.2.6.8 and 6.1.1.4'
 'N' 'N' 0.0311 0.0180 'International Tables Vol C Tables 4.2.6.8 and 6.1.1.4'
 'O' 'O' 0.0492 0.0322 'International Tables Vol C Tables 4.2.6.8 and 6.1.1.4'
 'S' 'S' 0.3331 0.5567 'International Tables Vol C Tables 4.2.6.8 and 6.1.1.4'

_shelx_space_group_comment
;
The symmetry employed for this shelxl refinement is uniquely defined
by the following loop, which should always be used as a source of
symmetry information in preference to the above space-group names.
They are only intended as comments.
;
_space_group_crystal_system        'triclinic'
_space_group_IT_number             2
_space_group_name_H-M_alt          'P -1'
_space_group_name_Hall             '-P 1'
loop_
  _space_group_symop_operation_xyz
 'x, y, z'
 '-x, -y, -z'

_cell_length_a                     7.3371(3)
_cell_length_b                     10.3465(5)
_cell_length_c                     10.3825(8)
_cell_angle_alpha                  74.212(5)
_cell_angle_beta                   75.904(5)
_cell_angle_gamma                  72.096(4)
_cell_volume                       710.62(8)
_cell_formula_units_Z              2
_cell_measurement_reflns_used      7226
_cell_measurement_temperature      122.9(2)
_cell_measurement_theta_max        74.9320
_cell_measurement_theta_min        4.4290
_shelx_estimated_absorpt_T_max     0.944
_shelx_estimated_absorpt_T_min     0.666
_exptl_absorpt_coefficient_mu      3.410
_exptl_absorpt_correction_T_max    1.000
_exptl_absorpt_correction_T_min    0.658
_exptl_absorpt_correction_type     gaussian
_exptl_absorpt_process_details
;
CrysAlisPro 1.171.39.46 (Rigaku Oxford Diffraction, 2018)
Numerical absorption correction based on gaussian integration over
			a multifaceted crystal model
Empirical absorption correction using spherical harmonics,
 implemented in SCALE3 ABSPACK scaling algorithm.
;
_exptl_absorpt_special_details     ?
_exptl_crystal_colour              'clear colourless'
_exptl_crystal_colour_lustre       clear
_exptl_crystal_colour_primary      colourless
_exptl_crystal_density_diffrn      1.343
_exptl_crystal_density_meas        ?
_exptl_crystal_density_method      ?
_exptl_crystal_description         plate
_exptl_crystal_F_000               304
loop_
  _exptl_crystal_face_index_h
  _exptl_crystal_face_index_k
  _exptl_crystal_face_index_l
  _exptl_crystal_face_perp_dist
 -1 6 2 0.0568
 1 -6 -2 0.0548
 -4 -4 -3 0.0426
 5 4 3 0.0287
 0 0 -6 0.0159
 0 0 6 0.0010

_exptl_crystal_size_max            0.13
_exptl_crystal_size_mid            0.082
_exptl_crystal_size_min            0.017
loop_
  _exptl_oxdiff_crystal_face_indexfrac_h
  _exptl_oxdiff_crystal_face_indexfrac_k
  _exptl_oxdiff_crystal_face_indexfrac_l
  _exptl_oxdiff_crystal_face_x
  _exptl_oxdiff_crystal_face_y
  _exptl_oxdiff_crystal_face_z
 -0.9939 6.0037 2.1320 -0.3959 -0.5566 -0.7866
 0.9939 -6.0037 -2.1320 0.3959 0.5566 0.7866
 -4.0020 -4.0022 -2.7500 -0.2427 -0.4998 0.7362
 5.0017 4.0021 3.2490 0.3226 0.7031 -0.7860
 -0.0045 -0.0007 -5.9980 0.8052 -0.4670 0.1243
 0.0045 0.0007 5.9980 -0.8052 0.4670 -0.1243

_exptl_transmission_factor_max     ?
_exptl_transmission_factor_min     ?
_diffrn_reflns_av_R_equivalents    ?
_diffrn_reflns_av_unetI/netI       0.0703
_diffrn_reflns_Laue_measured_fraction_full  0.992
_diffrn_reflns_Laue_measured_fraction_max  0.976
_diffrn_reflns_limit_h_max         9
_diffrn_reflns_limit_h_min         -8
_diffrn_reflns_limit_k_max         12
_diffrn_reflns_limit_k_min         -12
_diffrn_reflns_limit_l_max         12
_diffrn_reflns_limit_l_min         -7
_diffrn_reflns_number              2858
_diffrn_reflns_point_group_measured_fraction_full  0.992
_diffrn_reflns_point_group_measured_fraction_max  0.976
_diffrn_reflns_theta_full          67.684
_diffrn_reflns_theta_max           75.266
_diffrn_reflns_theta_min           4.495
_diffrn_ambient_environment        N~2~
_diffrn_ambient_temperature        122.9(2)
_diffrn_detector                   'CCD plate'
_diffrn_detector_area_resol_mean   4.2047
_diffrn_detector_type              TitanS2
_diffrn_measured_fraction_theta_full  0.992
_diffrn_measured_fraction_theta_max  0.976
_diffrn_measurement_details
;
List of Runs (angles in degrees, time in seconds):

  # Type    Start    End  Width  t~exp~   \w     \q     \k     \f   Frames
--------------------------------------------------------------------------
  1  \w    -76.00  30.00   1.00    7.00    --  -44.64  77.00-150.00  106
  2  \w   -116.00 -20.00   1.00    7.00    --  -44.64 -37.00 150.00   96
  3  \w   -114.00 -19.00   1.00    7.00    --  -44.64 -57.00   0.00   95
  4  \w    -48.00 -21.00   1.00    7.00    --  -44.64 -57.00  90.00   27
  5  \w    -97.00 -70.00   1.00    7.00    --  -44.64 -57.00  90.00   27
  6  \w     24.00  96.00   1.00    7.00    --   44.64-125.00  60.00   72
  7  \w     17.00  43.00   1.00    7.00    --   50.00  82.00-130.45   26
  8  \w     18.00  43.00   1.00    7.00    --   50.00  80.00  50.60   25
  9  \w     17.00  45.00   1.00    7.00    --   50.00  82.00 -96.79   28
 10  \w     18.00  44.00   1.00    7.00    --   50.00  81.00 162.40   26
 11  \w     32.00  62.00   1.00    7.00    --   62.00  77.00  70.36   30
 12  \w     34.00  59.00   1.00    7.00    --   62.00  64.00-161.69   25
 13  \w     30.00  58.00   1.00    7.00    --   62.00  77.00 -53.66   28
 14  \w     87.00 121.00   1.00    7.00    --   62.00  64.00-161.69   34
 15  \w     32.00  58.00   1.00    7.00    --   62.00  76.00 111.43   26
 16  \w     34.00  60.00   1.00    7.00    --   62.00  76.00 -15.02   26
 17  \w     34.00  59.00   1.00    7.00    --   66.00  77.00-175.29   25
 18  \w     41.00  67.00   1.00    7.00    --   70.00  77.00-153.70   26
 19  \w     39.00  70.00   1.00    7.00    --   70.00  75.00 -52.74   31
 20  \w     45.00  71.00   1.00    7.00    --   70.00  68.00  -9.35   26
 21  \w     44.00  73.00   1.00    7.00    --   74.00  75.00  11.24   29
 22  \w     43.00 104.00   1.00    7.00    --   74.00  76.00 116.28   61
 23  \w     83.00 143.00   1.00    7.00    --   74.00  66.00-100.56   60
 24  \w     46.00  80.00   1.00    7.00    --   74.00  66.00-100.56   34
 25  \w    109.00 147.00   1.00    7.00    --   74.00  76.00 116.28   38
 26  \w    101.00 154.00   1.00   17.50    --   82.00  73.00  35.29   53
 27  \w     52.00  85.00   1.00   17.50    --   82.00  73.00  35.29   33
 28  \w    118.00 168.00   1.00   17.50    --  107.00  77.00 150.00   50
 29  \w     75.00 101.00   1.00   17.50    --  107.00  77.00 150.00   26
 30  \w     81.00 114.00   1.00   17.50    --  107.00  58.00  50.44   33
 31  \w     78.00 153.00   1.00   17.50    --  107.00  77.00 -30.00   75
 32  \w     37.00  78.00   1.00   17.50    --  107.00 -45.00  90.00   41
 33  \w     79.00 120.00   1.00   17.50    --  107.00-125.00 -30.00   41
 34  \w    120.00 146.00   1.00   17.50    --  107.00  77.00 -90.00   26
 35  \w    132.00 157.00   1.00   17.50    --  107.00  45.00  30.00   25
 36  \w     76.00 109.00   1.00   17.50    --  107.00  77.00 -90.00   33
 37  \w     83.00 109.00   1.00   17.50    --  107.00  45.00  30.00   26
 38  \w     80.00 177.00   1.00   17.50    --  107.00  61.00-150.00   97
 39  \w     62.00  88.00   1.00   17.50    --  107.00 -94.00-150.00   26
 40  \w    139.00 165.00   1.00   17.50    --  107.00  77.00  90.00   26
 41  \w     78.00 104.00   1.00   17.50    --  107.00  77.00  90.00   26
 42  \w     79.00 105.00   1.00   17.50    --  107.00  77.00-120.00   26
 43  \w     56.00  98.00   1.00   17.50    --  107.00 -61.00   0.00   42
 44  \w     81.00 107.00   1.00   17.50    --  107.00  61.00-180.00   26
 45  \w     87.00 113.00   1.00   17.50    --  107.00 -77.00  60.00   26
 46  \w    118.00 144.00   1.00   17.50    --  107.00  77.00 -60.00   26
 47  \w     80.00 106.00   1.00   17.50    --  107.00  77.00-150.00   26
 48  \w     96.00 121.00   1.00   17.50    --  107.00-125.00-150.00   25
 49  \w    116.00 176.00   1.00   17.50    --  107.00  77.00   0.00   60
 50  \w     75.00 103.00   1.00   17.50    --  107.00  77.00 -60.00   28
 51  \w     80.00 113.00   1.00   17.50    --  107.00  61.00  60.00   33
 52  \w     75.00 116.00   1.00   17.50    --  107.00  77.00-180.00   41
 53  \w    122.00 148.00   1.00   17.50    --  107.00  77.00-180.00   26
 54  \w     76.00 102.00   1.00   17.50    --  107.00  77.00   0.00   26
 55  \w     84.00 123.00   1.00   17.50    --  107.00  61.00 -90.00   39
 56  \w     93.00 128.00   1.00   17.50    --  107.00 -45.00  90.00   35
 57  \w    130.00 173.00   1.00   17.50    --  107.00 125.00   0.00   43
 58  \w     33.00  85.00   1.00   17.50    --  107.00 -77.00   0.00   52
 59  \w     90.00 139.00   1.00   17.50    --  107.00 -77.00   0.00   49
 60  \w     37.00 106.00   1.00   17.50    --  107.00 -45.00   0.00   69
 61  \w     84.00 145.00   1.00   17.50    --  107.00  61.00 120.00   61
 62  \w     99.00 178.00   1.00   17.50    --  107.00 125.00  60.00   79
 63  \w     85.00 112.00   1.00   17.50    --  107.00  45.00-180.00   27
 64  \w    128.00 174.00   1.00   17.50    --  107.00 125.00 -60.00   46
 65  \w    132.00 163.00   1.00   17.50    --  107.00  77.00  60.00   31
 66  \w     43.00 109.00   1.00   17.50    --  107.00 -94.00   0.00   66
 67  \w     81.00 123.00   1.00   17.50    --  107.00  61.00  30.00   42
 68  \w     75.00 118.00   1.00   17.50    --  107.00  77.00  60.00   43
 69  \w     80.00 131.00   1.00   17.50    --  107.00  61.00 -30.00   51
 70  \w     83.00 124.00   1.00   17.50    --  107.00  61.00 -60.00   41
 71  \w     75.00 164.00   1.00   17.50    --  107.00  77.00 120.00   89
 72  \w     84.00 176.00   1.00   17.50    --  107.00  61.00-120.00   92
 73  \w    122.00 158.00   1.00   17.50    --  107.00  45.00-180.00   36
 74  \w    143.00 168.00   1.00   17.50    --  107.00 125.00  90.00   25
 75  \w    130.00 174.00   1.00   17.50    --  107.00  61.00 -90.00   44
 76  \w     83.00 121.00   1.00   17.50    --  107.00  61.00  90.00   38
 77  \w     34.00  82.00   1.00   17.50    --  107.00-125.00-150.00   48
 78  \w     38.00  87.00   1.00   17.50    --  107.00 -94.00 -90.00   49
 79  \w    129.00 176.00   1.00   17.50    --  107.00  58.00  50.44   47
;
_diffrn_measurement_device         'four-circle diffractometer'
_diffrn_measurement_device_type    'GV1000, TitanS2'
_diffrn_measurement_method         '\w scans'
_diffrn_orient_matrix_type        
 'CrysAlisPro convention (1999,Acta A55,543-557)'
_diffrn_orient_matrix_UB_11        0.1468996000
_diffrn_orient_matrix_UB_12        0.0060853000
_diffrn_orient_matrix_UB_13        -0.1343636000
_diffrn_orient_matrix_UB_21        0.1645511000
_diffrn_orient_matrix_UB_22        -0.0930790000
_diffrn_orient_matrix_UB_23        0.0777384000
_diffrn_orient_matrix_UB_31        -0.0395303000
_diffrn_orient_matrix_UB_32        -0.1302113000
_diffrn_orient_matrix_UB_33        -0.0206860000
_diffrn_radiation_monochromator    mirror
_diffrn_radiation_probe            x-ray
_diffrn_radiation_type             CuK\a
_diffrn_radiation_wavelength       1.54184
_diffrn_source                     'gradient vaccum rotating-anode X-ray tube'
_diffrn_source_type                'GV1000 (Cu) X-ray Source'
_reflns_Friedel_coverage           0.000
_reflns_Friedel_fraction_full      .
_reflns_Friedel_fraction_max       .
_reflns_number_gt                  2321
_reflns_number_total               2858
_reflns_special_details
;
 _reflns_Friedel_fraction is defined as the number of unique
 Friedel pairs measured divided by the number that would be
 possible theoretically, ignoring centric projections and
 systematic absences.
;
_reflns_threshold_expression       'I > 2\s(I)'
_computing_cell_refinement         'CrysAlisPro 1.171.39.46 (Rigaku OD, 2018)'
_computing_data_collection         'CrysAlisPro 1.171.39.46 (Rigaku OD, 2018)'
_computing_data_reduction          'CrysAlisPro 1.171.39.46 (Rigaku OD, 2018)'
_computing_molecular_graphics      'Olex2 (Dolomanov et al., 2009)'
_computing_publication_material    'Olex2 (Dolomanov et al., 2009)'
_computing_structure_refinement    'ShelXL (Sheldrick, 2015)'
_computing_structure_solution      ?
_refine_diff_density_max           0.564
_refine_diff_density_min           -0.392
_refine_diff_density_rms           0.095
_refine_ls_extinction_coef         .
_refine_ls_extinction_method       none
_refine_ls_goodness_of_fit_ref     1.090
_refine_ls_hydrogen_treatment      constr
_refine_ls_matrix_type             full
_refine_ls_number_parameters       169
_refine_ls_number_reflns           2858
_refine_ls_number_restraints       0
_refine_ls_R_factor_all            0.0749
_refine_ls_R_factor_gt             0.0614
_refine_ls_restrained_S_all        1.090
_refine_ls_shift/su_max            0.001
_refine_ls_shift/su_mean           0.000
_refine_ls_structure_factor_coef   Fsqd
_refine_ls_weighting_details      
 'w=1/[\s^2^(Fo^2^)+(0.0490P)^2^+1.1848P] where P=(Fo^2^+2Fc^2^)/3'
_refine_ls_weighting_scheme        calc
_refine_ls_wR_factor_gt            0.1391
_refine_ls_wR_factor_ref           0.1515
_refine_special_details
;
 Refined as a 2-component twin.
;
_olex2_refinement_description
;
1. Twinned data refinement
 Scales: 0.792(8)
 0.208(8)
2. Fixed Uiso
 At 1.2 times of:
  All C(H) groups
 At 1.5 times of:
  All C(H,H,H) groups
3.a Aromatic/amide H refined with riding coordinates:
 C6(H6), C3(H3)
3.b Idealised Me refined as rotating group:
 C7(H7A,H7B,H7C), C8(H8A,H8B,H8C), C11(H11A,H11B,H11C), C12(H12A,H12B,H12C),
 C9(H9A,H9B,H9C)
;
_atom_sites_solution_hydrogens     geom
_atom_sites_solution_primary       ?
_atom_sites_solution_secondary     ?
loop_
  _atom_site_label
  _atom_site_type_symbol
  _atom_site_fract_x
  _atom_site_fract_y
  _atom_site_fract_z
  _atom_site_U_iso_or_equiv
  _atom_site_adp_type
  _atom_site_occupancy
  _atom_site_site_symmetry_order
  _atom_site_calc_flag
  _atom_site_refinement_flags_posn
  _atom_site_refinement_flags_adp
  _atom_site_refinement_flags_occupancy
  _atom_site_disorder_assembly
  _atom_site_disorder_group
 S1 S 0.67217(12) 0.27995(9) 0.88495(8) 0.0272(2) Uani 1 1 d . . . . .
 S2 S 0.42261(13) 0.17228(9) 0.76580(8) 0.0298(2) Uani 1 1 d . . . . .
 O1 O 0.5525(3) 0.5358(2) 0.6856(2) 0.0269(5) Uani 1 1 d . . . . .
 O3 O 1.1418(3) 0.1384(2) 0.4562(2) 0.0288(5) Uani 1 1 d . . . . .
 O2 O 1.0133(3) 0.3746(2) 0.3025(2) 0.0299(6) Uani 1 1 d . . . . .
 N1 N 0.3662(4) 0.1957(3) 1.0224(3) 0.0288(6) Uani 1 1 d . . . . .
 C2 C 0.7000(4) 0.4407(3) 0.6260(3) 0.0225(7) Uani 1 1 d . . . . .
 C1 C 0.7650(5) 0.3110(3) 0.7096(3) 0.0245(7) Uani 1 1 d . . . . .
 C5 C 0.9966(4) 0.2327(3) 0.5196(3) 0.0242(7) Uani 1 1 d . . . . .
 C6 C 0.9154(5) 0.2086(4) 0.6556(3) 0.0258(7) Uani 1 1 d . . . . .
 H6 H 0.961018 0.123407 0.712070 0.031 Uiso 1 1 calc R . . . .
 C4 C 0.9279(5) 0.3619(3) 0.4351(3) 0.0230(7) Uani 1 1 d . . . . .
 C10 C 0.4704(5) 0.2118(3) 0.8975(3) 0.0238(7) Uani 1 1 d . . . . .
 C7 C 0.5060(5) 0.6755(3) 0.6076(4) 0.0280(7) Uani 1 1 d . . . . .
 H7A H 0.467673 0.675933 0.525398 0.042 Uiso 1 1 calc GR . . . .
 H7B H 0.618054 0.711850 0.585454 0.042 Uiso 1 1 calc GR . . . .
 H7C H 0.401092 0.732161 0.659744 0.042 Uiso 1 1 calc GR . . . .
 C3 C 0.7822(5) 0.4658(3) 0.4888(3) 0.0236(7) Uani 1 1 d . . . . .
 H3 H 0.739694 0.551966 0.432902 0.028 Uiso 1 1 calc R . . . .
 C8 C 0.9416(5) 0.5004(4) 0.2099(4) 0.0333(8) Uani 1 1 d . . . . .
 H8A H 1.015371 0.496876 0.120221 0.050 Uiso 1 1 calc GR . . . .
 H8B H 0.953996 0.577956 0.237929 0.050 Uiso 1 1 calc GR . . . .
 H8C H 0.807107 0.511073 0.209150 0.050 Uiso 1 1 calc GR . . . .
 C11 C 0.4234(6) 0.2227(4) 1.1362(4) 0.0348(8) Uani 1 1 d . . . . .
 H11A H 0.547160 0.160312 1.151767 0.052 Uiso 1 1 calc GR . . . .
 H11B H 0.327557 0.208589 1.216489 0.052 Uiso 1 1 calc GR . . . .
 H11C H 0.432992 0.316932 1.115094 0.052 Uiso 1 1 calc GR . . . .
 C12 C 0.1946(5) 0.1411(4) 1.0532(4) 0.0361(9) Uani 1 1 d . . . . .
 H12A H 0.115961 0.187294 0.984089 0.054 Uiso 1 1 calc GR . . . .
 H12B H 0.120221 0.157149 1.139847 0.054 Uiso 1 1 calc GR . . . .
 H12C H 0.235353 0.043059 1.055762 0.054 Uiso 1 1 calc GR . . . .
 C9 C 1.2236(5) 0.0097(3) 0.5402(4) 0.0291(7) Uani 1 1 d . . . . .
 H9A H 1.323430 -0.047085 0.485297 0.044 Uiso 1 1 calc GR . . . .
 H9B H 1.123893 -0.037463 0.585305 0.044 Uiso 1 1 calc GR . . . .
 H9C H 1.278806 0.027001 0.606827 0.044 Uiso 1 1 calc GR . . . .

loop_
  _atom_site_aniso_label
  _atom_site_aniso_U_11
  _atom_site_aniso_U_22
  _atom_site_aniso_U_33
  _atom_site_aniso_U_23
  _atom_site_aniso_U_13
  _atom_site_aniso_U_12
 S1 0.0296(4) 0.0331(5) 0.0211(4) -0.0087(3) -0.0027(3) -0.0099(3)
 S2 0.0340(4) 0.0329(5) 0.0257(4) -0.0080(3) -0.0066(3) -0.0105(3)
 O1 0.0275(12) 0.0244(12) 0.0271(12) -0.0095(9) -0.0009(9) -0.0034(9)
 O3 0.0285(12) 0.0247(12) 0.0289(13) -0.0083(10) 0.0031(9) -0.0047(9)
 O2 0.0323(12) 0.0291(13) 0.0237(12) -0.0066(10) 0.0013(9) -0.0053(10)
 N1 0.0277(14) 0.0316(16) 0.0243(14) -0.0058(12) 0.0003(11) -0.0075(12)
 C2 0.0227(15) 0.0237(16) 0.0249(16) -0.0103(13) -0.0036(12) -0.0074(12)
 C1 0.0254(16) 0.0277(17) 0.0213(15) -0.0068(13) -0.0023(12) -0.0082(13)
 C5 0.0205(15) 0.0240(16) 0.0289(17) -0.0095(13) -0.0014(12) -0.0058(12)
 C6 0.0243(16) 0.0254(17) 0.0281(17) -0.0066(13) -0.0042(13) -0.0067(13)
 C4 0.0235(15) 0.0272(17) 0.0228(16) -0.0097(13) -0.0006(12) -0.0116(13)
 C10 0.0244(15) 0.0188(15) 0.0259(16) -0.0059(12) -0.0046(12) -0.0013(12)
 C7 0.0277(16) 0.0224(17) 0.0346(19) -0.0095(14) -0.0050(14) -0.0048(13)
 C3 0.0237(15) 0.0224(16) 0.0267(16) -0.0082(13) -0.0051(12) -0.0058(12)
 C8 0.0322(18) 0.037(2) 0.0252(17) -0.0045(14) -0.0007(14) -0.0056(15)
 C11 0.041(2) 0.039(2) 0.0224(17) -0.0111(15) 0.0019(14) -0.0095(16)
 C12 0.0334(19) 0.038(2) 0.033(2) -0.0037(16) 0.0025(15) -0.0133(16)
 C9 0.0286(17) 0.0231(17) 0.0353(19) -0.0090(14) -0.0043(14) -0.0050(13)

_geom_special_details
;
 All esds (except the esd in the dihedral angle between two l.s. planes)
 are estimated using the full covariance matrix.  The cell esds are taken
 into account individually in the estimation of esds in distances, angles
 and torsion angles; correlations between esds in cell parameters are only
 used when they are defined by crystal symmetry.  An approximate (isotropic)
 treatment of cell esds is used for estimating esds involving l.s. planes.
;
loop_
  _geom_bond_atom_site_label_1
  _geom_bond_atom_site_label_2
  _geom_bond_distance
  _geom_bond_site_symmetry_2
  _geom_bond_publ_flag
 S1 C1 1.759(3) . ?
 S1 C10 1.790(4) . ?
 S2 C10 1.669(3) . ?
 O1 C2 1.369(4) . ?
 O1 C7 1.434(4) . ?
 O3 C5 1.374(4) . ?
 O3 C9 1.423(4) . ?
 O2 C4 1.355(4) . ?
 O2 C8 1.429(4) . ?
 N1 C10 1.331(4) . ?
 N1 C11 1.464(5) . ?
 N1 C12 1.466(5) . ?
 C2 C1 1.399(5) . ?
 C2 C3 1.392(5) . ?
 C1 C6 1.399(4) . ?
 C5 C6 1.379(5) . ?
 C5 C4 1.405(5) . ?
 C6 H6 0.9300 . ?
 C4 C3 1.392(4) . ?
 C7 H7A 0.9600 . ?
 C7 H7B 0.9600 . ?
 C7 H7C 0.9600 . ?
 C3 H3 0.9300 . ?
 C8 H8A 0.9600 . ?
 C8 H8B 0.9600 . ?
 C8 H8C 0.9600 . ?
 C11 H11A 0.9600 . ?
 C11 H11B 0.9600 . ?
 C11 H11C 0.9600 . ?
 C12 H12A 0.9600 . ?
 C12 H12B 0.9600 . ?
 C12 H12C 0.9600 . ?
 C9 H9A 0.9600 . ?
 C9 H9B 0.9600 . ?
 C9 H9C 0.9600 . ?

loop_
  _geom_angle_atom_site_label_1
  _geom_angle_atom_site_label_2
  _geom_angle_atom_site_label_3
  _geom_angle
  _geom_angle_site_symmetry_1
  _geom_angle_site_symmetry_3
  _geom_angle_publ_flag
 C1 S1 C10 103.37(16) . . ?
 C2 O1 C7 117.1(3) . . ?
 C5 O3 C9 116.9(3) . . ?
 C4 O2 C8 117.8(3) . . ?
 C10 N1 C11 122.1(3) . . ?
 C10 N1 C12 120.7(3) . . ?
 C11 N1 C12 117.1(3) . . ?
 O1 C2 C1 116.7(3) . . ?
 O1 C2 C3 123.6(3) . . ?
 C3 C2 C1 119.7(3) . . ?
 C2 C1 S1 120.5(2) . . ?
 C2 C1 C6 119.9(3) . . ?
 C6 C1 S1 119.5(3) . . ?
 O3 C5 C6 125.2(3) . . ?
 O3 C5 C4 115.4(3) . . ?
 C6 C5 C4 119.4(3) . . ?
 C1 C6 H6 119.7 . . ?
 C5 C6 C1 120.6(3) . . ?
 C5 C6 H6 119.7 . . ?
 O2 C4 C5 115.1(3) . . ?
 O2 C4 C3 124.6(3) . . ?
 C3 C4 C5 120.3(3) . . ?
 S2 C10 S1 122.86(19) . . ?
 N1 C10 S1 112.6(3) . . ?
 N1 C10 S2 124.6(3) . . ?
 O1 C7 H7A 109.5 . . ?
 O1 C7 H7B 109.5 . . ?
 O1 C7 H7C 109.5 . . ?
 H7A C7 H7B 109.5 . . ?
 H7A C7 H7C 109.5 . . ?
 H7B C7 H7C 109.5 . . ?
 C2 C3 C4 120.1(3) . . ?
 C2 C3 H3 120.0 . . ?
 C4 C3 H3 120.0 . . ?
 O2 C8 H8A 109.5 . . ?
 O2 C8 H8B 109.5 . . ?
 O2 C8 H8C 109.5 . . ?
 H8A C8 H8B 109.5 . . ?
 H8A C8 H8C 109.5 . . ?
 H8B C8 H8C 109.5 . . ?
 N1 C11 H11A 109.5 . . ?
 N1 C11 H11B 109.5 . . ?
 N1 C11 H11C 109.5 . . ?
 H11A C11 H11B 109.5 . . ?
 H11A C11 H11C 109.5 . . ?
 H11B C11 H11C 109.5 . . ?
 N1 C12 H12A 109.5 . . ?
 N1 C12 H12B 109.5 . . ?
 N1 C12 H12C 109.5 . . ?
 H12A C12 H12B 109.5 . . ?
 H12A C12 H12C 109.5 . . ?
 H12B C12 H12C 109.5 . . ?
 O3 C9 H9A 109.5 . . ?
 O3 C9 H9B 109.5 . . ?
 O3 C9 H9C 109.5 . . ?
 H9A C9 H9B 109.5 . . ?
 H9A C9 H9C 109.5 . . ?
 H9B C9 H9C 109.5 . . ?

_shelx_res_file
;
TITL mbabs_twin1_hklf4_a.res in P-1
    mbabs_twin1_hklf4_tw.res
    created by SHELXL-2016/6 at 12:15:23 on 04-Jun-2018
REM Old TITL mbabs_twin1_hklf4 in P-1
REM SHELXT solution in P-1
REM R1 0.154, Rweak 0.023, Alpha 0.043, Orientation as input
REM Formula found by SHELXT: C12 N O3 S2
CELL 1.54184 7.3371 10.3465 10.3825 74.212 75.904 72.096
ZERR 2 0.0003 0.0005 0.0008 0.005 0.005 0.004
LATT 1
SFAC C H N O S
UNIT 24 34 2 6 4

L.S. 4 0 0
PLAN  20
SIZE 0.017 0.082 0.13
BOND $H
LIST 4
fmap 2 53
acta
REM <olex2.extras>
REM <HklSrc "%.\\mbabs_twin1_hklf4_tw.hkl">
REM </olex2.extras>

WGHT    0.049000    1.184800
BASF   0.20765
FVAR      11.19024
S1    5    0.672171    0.279953    0.884951    11.00000    0.02961    0.03306 =
         0.02114   -0.00868   -0.00268   -0.00994
S2    5    0.422610    0.172281    0.765795    11.00000    0.03403    0.03289 =
         0.02573   -0.00800   -0.00663   -0.01051
O1    4    0.552526    0.535820    0.685633    11.00000    0.02746    0.02435 =
         0.02705   -0.00954   -0.00090   -0.00339
O3    4    1.141768    0.138359    0.456193    11.00000    0.02854    0.02469 =
         0.02892   -0.00834    0.00309   -0.00473
O2    4    1.013282    0.374573    0.302523    11.00000    0.03234    0.02907 =
         0.02373   -0.00660    0.00130   -0.00531
N1    3    0.366179    0.195737    1.022390    11.00000    0.02773    0.03161 =
         0.02427   -0.00582    0.00028   -0.00754
C2    1    0.700007    0.440696    0.625972    11.00000    0.02268    0.02368 =
         0.02492   -0.01026   -0.00360   -0.00743
C1    1    0.765020    0.311020    0.709595    11.00000    0.02538    0.02766 =
         0.02134   -0.00678   -0.00226   -0.00824
C5    1    0.996568    0.232658    0.519611    11.00000    0.02045    0.02397 =
         0.02895   -0.00946   -0.00141   -0.00585
C6    1    0.915384    0.208567    0.655648    11.00000    0.02429    0.02541 =
         0.02812   -0.00661   -0.00418   -0.00665
AFIX  43
H6    2    0.961018    0.123407    0.712070    11.00000   -1.20000
AFIX   0
C4    1    0.927886    0.361880    0.435094    11.00000    0.02349    0.02721 =
         0.02279   -0.00975   -0.00059   -0.01156
C10   1    0.470418    0.211803    0.897518    11.00000    0.02438    0.01880 =
         0.02589   -0.00586   -0.00460   -0.00130
C7    1    0.505994    0.675474    0.607614    11.00000    0.02766    0.02240 =
         0.03463   -0.00950   -0.00505   -0.00477
AFIX 137
H7A   2    0.467673    0.675933    0.525398    11.00000   -1.50000
H7B   2    0.618054    0.711850    0.585454    11.00000   -1.50000
H7C   2    0.401092    0.732161    0.659744    11.00000   -1.50000
AFIX   0
C3    1    0.782169    0.465752    0.488777    11.00000    0.02367    0.02239 =
         0.02666   -0.00816   -0.00508   -0.00578
AFIX  43
H3    2    0.739694    0.551966    0.432902    11.00000   -1.20000
AFIX   0
C8    1    0.941553    0.500449    0.209851    11.00000    0.03220    0.03666 =
         0.02515   -0.00448   -0.00066   -0.00558
AFIX 137
H8A   2    1.015371    0.496876    0.120221    11.00000   -1.50000
H8B   2    0.953996    0.577956    0.237929    11.00000   -1.50000
H8C   2    0.807107    0.511073    0.209150    11.00000   -1.50000
AFIX   0
C11   1    0.423400    0.222716    1.136240    11.00000    0.04061    0.03940 =
         0.02238   -0.01105    0.00192   -0.00946
AFIX 137
H11A  2    0.547160    0.160312    1.151767    11.00000   -1.50000
H11B  2    0.327557    0.208589    1.216489    11.00000   -1.50000
H11C  2    0.432992    0.316932    1.115094    11.00000   -1.50000
AFIX   0
C12   1    0.194624    0.141094    1.053179    11.00000    0.03345    0.03771 =
         0.03296   -0.00365    0.00249   -0.01327
AFIX 137
H12A  2    0.115961    0.187294    0.984089    11.00000   -1.50000
H12B  2    0.120221    0.157149    1.139847    11.00000   -1.50000
H12C  2    0.235353    0.043059    1.055762    11.00000   -1.50000
AFIX   0
C9    1    1.223634    0.009739    0.540243    11.00000    0.02864    0.02307 =
         0.03534   -0.00905   -0.00429   -0.00504
AFIX 137
H9A   2    1.323430   -0.047085    0.485297    11.00000   -1.50000
H9B   2    1.123893   -0.037463    0.585305    11.00000   -1.50000
H9C   2    1.278806    0.027001    0.606827    11.00000   -1.50000
AFIX   0
HKLF 5


REM  mbabs_twin1_hklf4_a.res in P-1
REM R1 =  0.0614 for    2321 Fo > 4sig(Fo)  and  0.0749 for all    2858 data
REM    169 parameters refined using      0 restraints

END

WGHT      0.0490      1.1848

REM Highest difference peak  0.564,  deepest hole -0.392,  1-sigma level  0.095
Q1    1   0.6892  0.3690  0.8805  11.00000  0.05    0.56
Q2    1  -0.1627  0.2805  1.1026  11.00000  0.05    0.49
Q3    1   0.6460  0.1851  0.8936  11.00000  0.05    0.48
Q4    1   0.8199  0.1617  1.1231  11.00000  0.05    0.43
Q5    1   1.0558  0.2736  0.2401  11.00000  0.05    0.41
Q6    1   0.9897  0.2409  0.6007  11.00000  0.05    0.38
Q7    1   0.4619  0.2623  0.7481  11.00000  0.05    0.38
Q8    1   0.5573  0.2164  0.7199  11.00000  0.05    0.37
Q9    1   0.4878  0.3191  0.9027  11.00000  0.05    0.33
Q10   1   0.8018  0.0652  1.1073  11.00000  0.05    0.32
Q11   1   0.0161  0.2312  1.1139  11.00000  0.05    0.32
Q12   1   1.4830 -0.1144  0.4405  11.00000  0.05    0.32
Q13   1   0.0873  0.2390  1.0427  11.00000  0.05    0.32
Q14   1   0.8321  0.2524  0.6751  11.00000  0.05    0.31
Q15   1   0.5957  0.3252  1.1587  11.00000  0.05    0.31
Q16   1  -0.0992  0.2201  1.1826  11.00000  0.05    0.31
Q17   1   0.4772  0.5352  0.8116  11.00000  0.05    0.31
Q18   1   0.4046  0.0853  0.7804  11.00000  0.05    0.31
Q19   1   0.5949  0.2156  1.2040  11.00000  0.05    0.30
Q20   1   0.1589  0.3420  0.9772  11.00000  0.05    0.30
;
_shelx_res_checksum                35599
_shelx_hkl_file
;
   1   0   0   60034    2249   1
  -2   0  -1  108214   21275  -2
   2   0   0  108214   21275   1
   3   0   0   10817     466   1
  -4   0  -2   20102   10118  -2
   4   0   0   20102   10118   1
   5   0   0    6141     213   1
  -6   0  -3     164     230  -2
   6   0   0     164     230   1
   7   0   0     297     229   1
  -8   0  -4   10134    3405  -2
   8   0   0   10134    3405   1
  -8   1   0   13077     959   1
   7  -1   3       9     231  -2
  -7   1   0       9     231   1
  -6   1   0    3242     220   1
   5  -1   2   36402    2199  -2
  -5   1   0   36402    2199   1
  -4   1   0  347379   11920   1
   3  -1   1   23125     537  -2
  -3   1   0   23125     537   1
  -2   1   0   95052    2417   1
   1  -1   0    8536     370  -2
  -1   1   0    8536     370   1
   0   1   0   50581     616   1
  -1  -1  -1    7707    1762  -2
   1   1   0    7707    1762   1
   2   1   0     408     229   1
  -3  -1  -2  215141   17411  -2
   3   1   0  215141   17411   1
   4   1   0   68896    6279   1
  -5  -1  -3    -391     391  -2
   5   1   0    -391     391   1
   6   1   0     179     210   1
  -7  -1  -4    5207     374  -2
   7   1   0    5207     374   1
   8   1   0    4953     292   1
  -8   2   0    1327     420   1
  -7   2   0     398     205   1
  -6   2   0    8000     239   1
  -5   2   0    -112     196   1
  -4   2   0    5060    1770   1
  -3   2   0    9152     348   1
  -2   2   0   92032    2785   1
  -1   2   0  804530   14915   1
   0   2   0  302484    1862   1
   1   2   0   61709    3300   1
   2   2   0   26355    8611   1
   3   2   0   79245    1251   1
   4   2   0   83054     778   1
   5   2   0    3433     212   1
   6   2   0    4842     350   1
   7   2   0     491     282   1
   8   2   0    -723     723   1
  -7   3   0    2249     255   1
  -6   3   0   11723     297   1
  -5   3   0   29389     787   1
  -4   3   0   52095     636   1
  -3   3   0   19895     671   1
  -2   3   0   14362     360   1
  -1   3   0   84683     920   1
   0   3   0  188483    1560   1
   1   3   0     788     270   1
   2   3   0   88397    3029   1
   3   3   0   51880    3211   1
   4   3   0   11455     569   1
   5   3   0    6321     348   1
   6   3   0   23220    1408   1
   7   3   0   38067    2555   1
   8   3   0   10122    1469   1
  -7   4   0    5790     281   1
  -6   4   0    2032     193   1
  -5   4   0    3436     243   1
  -4   4   0   22963     367   1
  -3   4   0    8902     342   1
  -2   4   0   42016     902   1
  -1   4   0  225398    1720   1
   0   4   0   37770     454   1
   1   4   0    9030     304   1
   2   4   0  216596    2891   1
   3   4   0  197829    6255   1
   4   4   0   10579     536   1
   5   4   0    1225     335   1
   6   4   0     239     367   1
   7   4   0     463     345   1
   8   4   0    1012     326   1
  -6   5   0    5336     229   1
  -5   5   0   28410     321   1
  -4   5   0     806     215   1
  -3   5   0     313     173   1
  -2   5   0   46167     888   1
  -1   5   0   55239     845   1
   0   5   0    7701    1020   1
   1   5   0   69713    1362   1
   2   5   0   29594     451   1
   3   5   0     874     419   1
   4   5   0     254     452   1
   5   5   0      90     328   1
   6   5   0   20822    1123   1
   7   5   0   14914    2131   1
   8   5   0    2634     547   1
  -6   6   0    4347     207   1
  -5   6   0    2631     190   1
  -4   6   0    2036     250   1
  -3   6   0   54471    1863   1
  -2   6   0   27811     552   1
  -1   6   0    4890     233   1
   0   6   0   74727    3341   1
   1   6   0   68176    2667   1
   2   6   0  147717    5560   1
   3   6   0    8071     687   1
   4   6   0    6776     676   1
   5   6   0   21867    2776   1
   6   6   0   32723    4231   1
   7   6   0    6841    1342   1
   8   6   0     446     252   1
  -5   7   0      21     222   1
   4  -7  -1   14243    1411  -2
  -4   7   0   14243    1411   1
  -3   7   0   19810     583   1
   2  -7  -2  162486    7280  -2
  -2   7   0  162486    7280   1
  -1   7   0    3704     230   1
   0  -7  -3   11827    3136  -2
   0   7   0   11827    3136   1
   1   7   0   25600     911   1
  -2  -7  -4   43858    8292  -2
   2   7   0   43858    8292   1
   3   7   0   37754    4211   1
   4   7   0    8563     460   1
   5   7   0    4506     540   1
   6   7   0   20863    1911   1
   7   7   0     231     387   1
   8   7   0    4457    1447   1
   5  -8  -1    4129    1683  -2
  -5   8   0    4129    1683   1
  -4   8   0     934     209   1
   3  -8  -2    2655     613  -2
  -3   8   0    2655     613   1
  -2   8   0   21506     518   1
   1  -8  -3   41085   11148  -2
  -1   8   0   41085   11148   1
   0   8   0    1109     256   1
  -1  -8  -4   60828   13772  -2
   1   8   0   60828   13772   1
   2   8   0   24865     588   1
  -3  -8  -5   36771    6494  -2
   3   8   0   36771    6494   1
   4   8   0   16064    1316   1
  -5  -8  -6    8081    2180  -2
   5   8   0    8081    2180   1
   6   8   0     129     742   1
  -7  -8  -7    4340    1543  -2
   7   8   0    4340    1543   1
   8   8   0    1816     391   1
   4  -9  -2    6338    1233  -2
  -4   9   0    6338    1233   1
  -3   9   0   13664     615   1
   2  -9  -3    7283    1939  -2
  -2   9   0    7283    1939   1
  -1   9   0    4492     361   1
   0  -9  -4    3502    1116  -2
   0   9   0    3502    1116   1
   1   9   0      14     321   1
   2   9   0    2889     701   1
   3   9   0    8071    1503   1
   4   9   0   26178    3200   1
   5   9   0    -205     614   1
   7   9   0    2302     327   1
  -3  10   0    1269     233   1
  -2  10   0     318     243   1
  -1  10   0     859     293   1
   0  10   0     344     368   1
   1  10   0   13794    1076   1
   2  10   0    1576    1395   1
   3  10   0   15981    1496   1
   4  10   0    7212     901   1
   5  10   0    7110     456   1
   6  10   0     467     419   1
  -2  11   0     920     285   1
  -1  11   0    9230     439   1
   3  11   0   11752     846   1
   4  11   0    2754     708   1
   5  11   0    -757    1323   1
   2  12   0     385     482   1
   3  12   0     103     491   1
   4  12   0    3375     731   1
  -3 -12   1   18623     523   1
  -2 -12   1    1287     407   1
  -1 -12   1    3637     368   1
  -4 -11   1    6128     660   1
  -3 -11   1    -222     651   1
   0 -11   1    1815     439   1
   1 -11   1    1987     245   1
  -6 -10   1    4692     593   1
  -5 -10   1     106     692   1
  -4 -10   1   16325    9913   1
  -3 -10   1    1159     554   1
  -2 -10   1    8889    1149   1
  -1 -10   1   20271     659   1
   0 -10   1   15350     799   1
   1 -10   1   10128     561   1
   2 -10   1    1498     267   1
   3 -10   1    2073     639   1
  -7  -9   1     906     321   1
  -5  -9   1   18812    3850   1
  -4  -9   1   17854    3196   1
  -3  -9   1    7318     651   1
  -2  -9   1   -1566    4481   1
  -1  -9   1    1498     547   1
   0  -9   1    -212     332   1
   1  -9   1    1495     279   1
   2  -9   1   12776    1651   1
   3  -9   1   26282     820   1
   4  -9   1    3210     223   1
   7   8   8      -7     349  -2
  -7  -8   1      -7     349   1
  -6  -8   1     577    1021   1
   5   8   7   17666    1049  -2
  -5  -8   1   17666    1049   1
  -4  -8   1    1798     471   1
   3   8   6    1418     509  -2
  -3  -8   1    1418     509   1
  -2  -8   1   24020    2817   1
   1   8   5   52961   14930  -2
  -1  -8   1   52961   14930   1
   0  -8   1   38197    1234   1
  -1   8   4   30108   10173  -2
   1  -8   1   30108   10173   1
   2  -8   1    1200     281   1
  -3   8   3   19817    2084  -2
   3  -8   1   19817    2084   1
   4  -8   1    3273     199   1
  -5   8   2    2759    1015  -2
   5  -8   1    2759    1015   1
  -8  -7   1    4451     537   1
  -7  -7   1     440     509   1
  -6  -7   1   15099    1341   1
  -5  -7   1   21377     776   1
  -4  -7   1    9119     524   1
  -3  -7   1    2147     469   1
  -2  -7   1     911     318   1
  -1  -7   1    3255     257   1
   0  -7   1    8879     405   1
   1  -7   1    1927     272   1
  -2   7   3     513     443  -2
   2  -7   1     513     443   1
   3  -7   1   10676     262   1
  -4   7   2   14418    5457  -2
   4  -7   1   14418    5457   1
   5  -7   1    4550     225   1
  -8  -6   1     457     290   1
  -7  -6   1     327     312   1
  -6  -6   1   24670    1008   1
  -5  -6   1    4095     342   1
  -4  -6   1    3243     320   1
  -3  -6   1    2362     689   1
  -2  -6   1   24518     494   1
  -1  -6   1    8641     528   1
   0  -6   1     474     389   1
   1  -6   1   89027    1298   1
   2  -6   1   53122     836   1
   3  -6   1  226214    4012   1
   4  -6   1    2642     221   1
   5  -6   1     852     227   1
   6  -6   1     194     279   1
  -8  -5   1     158     214   1
  -7  -5   1    5916    1443   1
  -6  -5   1   11716    1405   1
  -5  -5   1   22957     900   1
  -4  -5   1    7408     453   1
  -3  -5   1   67639    2149   1
  -2  -5   1   74455    1931   1
  -1  -5   1  280375    2255   1
   0  -5   1    3156     331   1
   1  -5   1   53637    2431   1
   2  -5   1    4958     289   1
   3  -5   1   48840     613   1
   4  -5   1   30072     543   1
   5  -5   1   14015     418   1
   6  -5   1   37784     853   1
  -8  -4   1   11815    1616   1
  -7  -4   1   11608    1517   1
  -6  -4   1    5918     592   1
  -5  -4   1   30310    1162   1
  -4  -4   1   12352     565   1
  -3  -4   1   14657     570   1
  -2  -4   1   12528     350   1
  -1  -4   1   45321     689   1
   0  -4   1   34288     772   1
   1  -4   1  128714    3509   1
   2  -4   1  329881    3265   1
   3  -4   1    4686     276   1
   4  -4   1   22878     303   1
   5  -4   1    4042     209   1
   6  -4   1     220     174   1
   7  -4   1    -438     438   1
  -8  -3   1     161     297   1
  -7  -3   1     351     345   1
  -6  -3   1   12177     768   1
  -5  -3   1    4087     337   1
  -4  -3   1   50736    1608   1
  -3  -3   1  101794    3578   1
  -2  -3   1   35157    1723   1
  -1  -3   1   21779     382   1
   0  -3   1   14236     277   1
   1  -3   1   13287     379   1
   2  -3   1    6118     295   1
   3  -3   1   14343     558   1
   4  -3   1   11229     215   1
   5  -3   1   28621     539   1
   6  -3   1    4660     236   1
   7  -3   1    6122     266   1
  -8  -2   1   20090    2020   1
  -7  -2   1    5206     466   1
  -6  -2   1    3709     250   1
  -5  -2   1     179     201   1
  -4  -2   1   37804    2167   1
  -3  -2   1     616     321   1
  -2  -2   1    7500     305   1
  -1  -2   1   59126    1422   1
   0  -2   1  495069    8799   1
   1  -2   1  497758   11410   1
   2  -2   1   49134    1917   1
   3  -2   1   11504     428   1
   4  -2   1   47354    1055   1
   5  -2   1   24377     559   1
   6  -2   1   20779     592   1
   7  -2   1    1110     296   1
   8  -2   1      21     231   1
  -8  -1   1    1316     205   1
  -7  -1   1    -229     383   1
  -6  -1   1    1857     227   1
  -5  -1   1   17779    1124   1
  -4  -1   1  130632    2810   1
  -3  -1   1   62764    6757   1
  -2  -1   1  219948    2831   1
  -1  -1   1   17166    3190   1
   0  -1   1    6782     473   1
   1  -1   1   69324    1362   1
   2  -1   1    8434     502   1
  -3   1   0    6620    1275  -2
   3  -1   1    6620    1275   1
   4  -1   1    6428     754   1
  -5   1  -1   90541    5588  -2
   5  -1   1   90541    5588   1
   6  -1   1    1235     198   1
  -7   1  -2    4902     493  -2
   7  -1   1    4902     493   1
   8  -1   1    1709     223   1
   8   0   5    9487    2581  -2
  -8   0   1    9487    2581   1
  -7   0   1    1627     263   1
   6   0   4   44216    8097  -2
  -6   0   1   44216    8097   1
  -5   0   1   11321     355   1
   4   0   3     709     387  -2
  -4   0   1     709     387   1
  -3   0   1    1033     260   1
   2   0   2   65581   19470  -2
  -2   0   1   65581   19470   1
  -1   0   1   33885     943   1
   0   0   1   58672   23459  -2
   0   0   1   58672   23459   1
   1   0   1  683001    7365   1
   3   0   1  113537    3897   1
  -4   0  -1  345544  119730  -2
   4   0   1  345544  119730   1
   5   0   1    9274     221   1
  -6   0  -2   13301    2567  -2
   6   0   1   13301    2567   1
   7   0   1    9468     322   1
  -8   0  -3     691     442  -2
   8   0   1     691     442   1
  -8   1   1    8507     265   1
  -7   1   1   13767    2061   1
  -6   1   1    3100     226   1
   5  -1   3    4126     278  -2
  -5   1   1    4126     278   1
  -4   1   1    1715     286   1
   3  -1   2   33345    1969  -2
  -3   1   1   33345    1969   1
  -2   1   1   50754     670   1
  -1   1   1  184038    2754   1
   0   1   1  303062    3304   1
  -1  -1   0  116911    3829  -2
   1   1   1  116911    3829   1
   2   1   1  232360    6475   1
  -3  -1  -1     853     232  -2
   3   1   1     853     232   1
   4   1   1    -110     352   1
  -5  -1  -2    6537     488  -2
   5   1   1    6537     488   1
   6   1   1   53464    1002   1
  -7  -1  -3    9076    2808  -2
   7   1   1    9076    2808   1
   8   1   1    6293     286   1
  -8   2   1    3089     344   1
  -7   2   1   11765     367   1
  -6   2   1   20296     305   1
  -5   2   1   26579     825   1
  -4   2   1   21052    1158   1
  -3   2   1    4071     295   1
  -2   2   1  115639    1493   1
  -1   2   1   14561     383   1
   0   2   1   40613    2007   1
   1   2   1  283341   18112   1
   2   2   1 1621324   23068   1
   3   2   1   44361    1314   1
   4   2   1  140975    4209   1
   5   2   1    1319     262   1
   6   2   1    3557     294   1
   7   2   1    6194     300   1
   8   2   1     158     240   1
  -7   3   1   14635     791   1
  -6   3   1     812     191   1
  -5   3   1    1261     241   1
  -4   3   1       0     237   1
  -3   3   1    4491     280   1
  -2   3   1  158680    1392   1
  -1   3   1   68690    1300   1
   0   3   1  248426   14880   1
   1   3   1   37353    1427   1
   2   3   1     366     414   1
   3   3   1   13345     688   1
   4   3   1   40818     535   1
   5   3   1    6183     581   1
   6   3   1    1197     233   1
   7   3   1     699     291   1
   8   3   1      12     251   1
   9   3   1    2166     599   1
  -7   4   1    3421     455   1
  -6   4   1    2153     197   1
  -5   4   1   12094     617   1
  -4   4   1   23067     411   1
  -3   4   1   32641     835   1
  -2   4   1   20839     390   1
  -1   4   1   15682     630   1
   0   4   1     651     244   1
   1   4   1   36328     408   1
   2   4   1    1533     332   1
   3   4   1    2708     390   1
   4   4   1    1354     422   1
   5   4   1   45276    3254   1
   6   4   1   64040    6632   1
   7   4   1     100     381   1
   8   4   1     397     325   1
   9   4   1    2644     361   1
  -6   5   1    9608     194   1
  -5   5   1    5622     229   1
  -4   5   1    4586     324   1
  -3   5   1    2173     210   1
  -1   5   1   10292     285   1
   1   5   1   33070     542   1
   2   5   1   90785     974   1
   3   5   1     928     399   1
   4   5   1    2619     439   1
   5   5   1    5036     413   1
   6   5   1   12458    1310   1
   7   5   1     335     402   1
   8   5   1     235     361   1
   9   5   1    6302     515   1
  -6   6   1    7579     414   1
  -5   6   1    1726     163   1
  -4   6   1    6070    1651   1
  -3   6   1   10439    2415   1
  -2   6   1   27798     526   1
  -1   6   1     777     296   1
   0   6   1   16351     563   1
   1   6   1    4830     505   1
   2   6   1   14940     578   1
   3   6   1   45507     761   1
   4   6   1   25073    1137   1
   5   6   1   55895    8726   1
   6   6   1     336     338   1
   7   6   1    2496    2617   1
   8   6   1    5975     816   1
  -5   7   1      14     157   1
   4  -7   0   10342    1974  -2
  -4   7   1   10342    1974   1
  -3   7   1    4318     274   1
   2  -7  -1     315     193  -2
  -2   7   1     315     193   1
  -1   7   1   43258    1443   1
   0  -7  -2   14295     526  -2
   0   7   1   14295     526   1
   1   7   1   13104     605   1
  -2  -7  -3    5766     707  -2
   2   7   1    5766     707   1
   3   7   1   58169    2230   1
  -4  -7  -4   49368    5385  -2
   4   7   1   49368    5385   1
   5   7   1   32690     981   1
  -6  -7  -5   11345    3902  -2
   6   7   1   11345    3902   1
   7   7   1    1516     589   1
   8   7   1    6376     473   1
   5  -8   0    1102     631  -2
  -5   8   1    1102     631   1
  -4   8   1   10656     231   1
   3  -8  -1    7630    1744  -2
  -3   8   1    7630    1744   1
  -2   8   1    1296     222   1
   1  -8  -2   94656   12378  -2
  -1   8   1   94656   12378   1
   0   8   1    9507     288   1
  -1  -8  -3    3613     466  -2
   1   8   1    3613     466   1
   2   8   1     986     388   1
  -3  -8  -4    1772     352  -2
   3   8   1    1772     352   1
   4   8   1   31620    3533   1
  -5  -8  -5    4444     803  -2
   5   8   1    4444     803   1
   6   8   1     306    1547   1
  -7  -8  -6    5523     715  -2
   7   8   1    5523     715   1
   8   8   1   43725    3891   1
   4  -9  -1    6530     927  -2
  -4   9   1    6530     927   1
  -3   9   1    1144     578   1
   2  -9  -2    9430    4512  -2
  -2   9   1    9430    4512   1
  -1   9   1     260     281   1
   0  -9  -3   86386    8618  -2
   0   9   1   86386    8618   1
   1   9   1     -14     320   1
  -2  -9  -4   27533    9331  -2
   2   9   1   27533    9331   1
   3   9   1   20804    2647   1
  -4  -9  -5    1574     409  -2
   4   9   1    1574     409   1
   5   9   1   16650    5040   1
   6   9   1     345    3940   1
   7   9   1     876    1225   1
  -3  10   1     722     167   1
  -2  10   1    1833     279   1
  -1  10   1   15461    2578   1
   1  10   1    4633     415   1
   2  10   1   15276    1731   1
   3  10   1     836    1827   1
   4  10   1    -157     621   1
   5  10   1    7852    2141   1
   6  10   1    3280     508   1
   7  10   1    3362     379   1
  -2  11   1     475     275   1
  -1  11   1      89     212   1
   0  11   1    -157     460   1
   1  11   1    1304     399   1
   2  11   1    2603     468   1
   4  11   1   14976     827   1
   5  11   1    3157     607   1
   6  11   1   11540     453   1
   3  12   1    1245     436   1
   4  12   1    3041     318   1
   5  12   1    1328     285   1
  -4 -11   2    7048     336   1
  -3 -11   2    3747     586   1
  -2 -11   2     790     544   1
  -1 -11   2    7923     588   1
  -5 -10   2    8029     497   1
  -4 -10   2     820    1273   1
  -3 -10   2    1921     788   1
  -2 -10   2    2827     508   1
  -1 -10   2   29161    1333   1
   0 -10   2    9062     421   1
   1 -10   2     217     370   1
   2 -10   2     138     235   1
  -6  -9   2    7224     747   1
  -5  -9   2   38627   19918   1
  -4  -9   2    6476    1226   1
  -3  -9   2     249     420   1
  -2  -9   2   11503    2297   1
  -1  -9   2   16545     517   1
   0  -9   2   12533    4224   1
   1  -9   2     232     298   1
   2  -9   2     436     402   1
   3  -9   2     204     220   1
   7   8   9     470     422  -2
  -7  -8   2     470     422   1
  -6  -8   2   20219   10547   1
   5   8   8   32369    3721  -2
  -5  -8   2   32369    3721   1
  -4  -8   2    8769     546   1
   3   8   7   23284     635  -2
  -3  -8   2   23284     635   1
  -2  -8   2    6629     537   1
   1   8   6     403     342  -2
  -1  -8   2     403     342   1
   0  -8   2      18     288   1
  -1   8   5   17119    5106  -2
   1  -8   2   17119    5106   1
   2  -8   2   18368     411   1
  -3   8   4   54364    8393  -2
   3  -8   2   54364    8393   1
   4  -8   2    3286     230   1
  -7  -7   2    1964    1028   1
  -6  -7   2    1424     610   1
  -5  -7   2      62     424   1
  -4  -7   2    7597     691   1
  -3  -7   2   19311    2436   1
  -2  -7   2   76280    7457   1
  -1  -7   2   77935    2391   1
   0  -7   2    2736     255   1
   1  -7   2    3208     278   1
   2  -7   2    1515     441   1
   3  -7   2     647     253   1
   4  -7   2    1423     415   1
   5  -7   2    1802     222   1
  -8  -6   2    3254     432   1
  -7  -6   2   10293    3226   1
  -6  -6   2   15295    1458   1
  -5  -6   2   11272     390   1
  -4  -6   2   11172     798   1
  -3  -6   2    2631     734   1
  -2  -6   2      14     262   1
  -1  -6   2    3826     286   1
   0  -6   2     994     210   1
   1  -6   2     926     243   1
   2  -6   2   72187    1546   1
   3  -6   2    1483     205   1
   4  -6   2    8025     298   1
   5  -6   2    6401     226   1
   6  -6   2    2908     192   1
  -8  -5   2    3087     884   1
  -7  -5   2    5999    1041   1
  -6  -5   2     162     351   1
  -5  -5   2     823     293   1
  -4  -5   2    3746     322   1
  -3  -5   2    9845     310   1
  -2  -5   2   45086     710   1
  -1  -5   2   27654     497   1
   0  -5   2    2568     493   1
   1  -5   2   18829     810   1
   2  -5   2   23691     634   1
   3  -5   2   11559     239   1
   4  -5   2   23320     510   1
   5  -5   2       7     217   1
   6  -5   2    3050     217   1
  -8  -4   2    3253     593   1
  -7  -4   2   14245    2457   1
  -6  -4   2    4864     409   1
  -5  -4   2     292     267   1
  -4  -4   2  166245    3686   1
  -3  -4   2   13260     584   1
  -2  -4   2    3657     413   1
  -1  -4   2     286     340   1
   0  -4   2   14951     451   1
   1  -4   2    5668     588   1
   2  -4   2   10600     708   1
   3  -4   2    2551     183   1
   4  -4   2    2737     187   1
   5  -4   2  156258    2774   1
   6  -4   2    2900     217   1
   7  -4   2     384     279   1
  -8  -3   2   39500    4467   1
  -7  -3   2    2910     428   1
  -6  -3   2    4443     385   1
  -5  -3   2    3724     374   1
  -4  -3   2    2565     305   1
  -3  -3   2   82396    3564   1
  -2  -3   2    4354     432   1
  -1  -3   2   47629     996   1
   0  -3   2   23348     777   1
   1  -3   2  435074    7719   1
   2  -3   2    3793     580   1
   3  -3   2    3779     463   1
   4  -3   2   10979     320   1
   5  -3   2   27716     666   1
   6  -3   2     118     236   1
   7  -3   2     854     196   1
  -8  -2   2     224     272   1
  -7  -2   2   41981    3118   1
  -6  -2   2    6174     516   1
  -5  -2   2   52218    1274   1
  -4  -2   2   23790     534   1
  -3  -2   2    6897     369   1
  -2  -2   2    2612     330   1
  -1  -2   2  121209    1892   1
   0  -2   2   56891    2343   1
   1  -2   2   69922    2228   1
   2  -2   2   15928    1227   1
   3  -2   2     178     362   1
   4  -2   2   68950    1254   1
   5  -2   2    9802     257   1
   6  -2   2    5178     278   1
   7  -2   2    3507     269   1
   8  -2   2    4143    1091   1
  -8  -1   2    9418     685   1
  -7  -1   2    1667     277   1
  -6  -1   2   11511     561   1
  -5  -1   2  131154   28490   1
  -4  -1   2    1019     387   1
  -3  -1   2    -183     359   1
  -2  -1   2   93446    2225   1
  -1  -1   2  146292   10652   1
   0  -1   2     608     249   1
   1  -1   2  141699    1306   1
   2  -1   2   26918     700   1
  -3   1   1   38247    2449  -2
   3  -1   2   38247    2449   1
   4  -1   2   12042    1604   1
  -5   1   0    8704     654  -2
   5  -1   2    8704     654   1
   6  -1   2    3261     238   1
  -7   1  -1     894     237  -2
   7  -1   2     894     237   1
   8  -1   2     107     273   1
   8   0   6    3409     567  -2
  -8   0   2    3409     567   1
  -7   0   2    5703     313   1
   6   0   5   78666    9222  -2
  -6   0   2   78666    9222   1
  -5   0   2   41313     663   1
   4   0   4   10827    3680  -2
  -4   0   2   10827    3680   1
  -3   0   2   41708     659   1
   2   0   3  513174   96805  -2
  -2   0   2  513174   96805   1
  -1   0   2  140223    1186   1
   0   0   2    4395    1291  -2
   0   0   2    4395    1291   1
   1   0   2    6013     462   1
  -2   0   1   41795   47174  -2
   2   0   2   41795   47174   1
   3   0   2    5447     383   1
  -4   0   0   38677   22760  -2
   4   0   2   38677   22760   1
   5   0   2   11665     329   1
  -6   0  -1   12084    1817  -2
   6   0   2   12084    1817   1
   7   0   2   21110     417   1
  -8   0  -2   22664    4744  -2
   8   0   2   22664    4744   1
  -8   1   2     875     195   1
  -7   1   2    2725     355   1
  -6   1   2   47709     918   1
  -5   1   2   26895     959   1
  -4   1   2    1393     198   1
  -3   1   2   45191   10052   1
  -2   1   2   53475     550   1
  -1   1   2   57629    2464   1
   0   1   2  342226    2906   1
   1   1   2   74313    2501   1
   2   1   2    2487     512   1
  -3  -1   0  109265   15348  -2
   3   1   2  109265   15348   1
   4   1   2    2945     342   1
  -5  -1  -1    2914     474  -2
   5   1   2    2914     474   1
   6   1   2   40719    1209   1
  -7  -1  -2     435     272  -2
   7   1   2     435     272   1
   8   1   2    1686     206   1
  -7   2   2      34     225   1
  -6   2   2    6998     259   1
  -5   2   2    5774     297   1
  -4   2   2    2518     188   1
  -3   2   2   50869     629   1
  -2   2   2   24209     415   1
  -1   2   2   29192     377   1
   0   2   2  103235    4084   1
   1   2   2    8664     246   1
   2   2   2 1328609   15038   1
   3   2   2   39141     816   1
   4   2   2    -817    1434   1
   5   2   2    3413     242   1
   6   2   2   71796    2061   1
   7   2   2   15232     331   1
   8   2   2    1370     220   1
   9   2   2    3846     453   1
  -7   3   2    8806     323   1
  -6   3   2   93149    1759   1
  -5   3   2    2462     288   1
  -4   3   2     765     191   1
  -3   3   2    1354     333   1
  -2   3   2  167685    1353   1
  -1   3   2   12129     217   1
   0   3   2    5205     290   1
   1   3   2   55450    1591   1
   2   3   2  326005    6478   1
   3   3   2   74549    1854   1
   4   3   2   15130     469   1
   5   3   2   24193    1731   1
   6   3   2   36025    1562   1
   7   3   2     139     274   1
   8   3   2    3595     326   1
   9   3   2    -148     256   1
  -7   4   2     135     195   1
  -6   4   2    3543     191   1
  -5   4   2    1632     268   1
  -4   4   2    3166     236   1
  -3   4   2   72982     433   1
  -2   4   2   64483     815   1
  -1   4   2   32210     669   1
   0   4   2   85962    2452   1
   1   4   2   78754    2934   1
   2   4   2   63995     942   1
   3   4   2  179680    3301   1
   4   4   2   59920     826   1
   5   4   2    3822    2066   1
   6   4   2   22202    1472   1
   7   4   2     408     336   1
   8   4   2     524     298   1
   9   4   2    8851     775   1
  -6   5   2    4633     184   1
  -5   5   2    6453     230   1
  -4   5   2    4443     301   1
  -3   5   2   14571     240   1
  -2   5   2   22014     502   1
  -1   5   2   45566     997   1
   0   5   2    2932     544   1
   1   5   2    8306     427   1
   2   5   2   22466     450   1
   3   5   2    6279     319   1
   4   5   2   17726     790   1
   5   5   2   33561    2557   1
   6   5   2     292     372   1
   7   5   2    -179     382   1
   8   5   2    6155     705   1
   9   5   2    3147     242   1
  -6   6   2    1287     279   1
  -5   6   2    -187     187   1
  -4   6   2    6799     333   1
  -3   6   2   25406    2657   1
  -2   6   2   12140     223   1
  -1   6   2   21425     319   1
   0   6   2   63824    1624   1
   1   6   2   73679    1500   1
   2   6   2    3583     427   1
   3   6   2    2513     953   1
   4   6   2   16129    1437   1
   5   6   2    1675     823   1
   6   6   2     116     367   1
   7   6   2    9838    7859   1
   8   6   2   19372    3987   1
  -5   7   2    2585     166   1
   4  -7   1   20992    2814  -2
  -4   7   2   20992    2814   1
  -3   7   2   45102     745   1
   2  -7   0   51096   17532  -2
  -2   7   2   51096   17532   1
  -1   7   2    1212     222   1
   0  -7  -1    3936    1725  -2
   0   7   2    3936    1725   1
   1   7   2    1525     257   1
  -2  -7  -2     172     231  -2
   2   7   2     172     231   1
   3   7   2     856     300   1
  -4  -7  -3   66419    2427  -2
   4   7   2   66419    2427   1
   5   7   2   12915    1122   1
  -6  -7  -4    3159    2309  -2
   6   7   2    3159    2309   1
   7   7   2    6242     611   1
  -8  -7  -5   14650     565  -2
   8   7   2   14650     565   1
   5  -8   1     584    2591  -2
  -5   8   2     584    2591   1
  -4   8   2    8536     348   1
   3  -8   0     533     368  -2
  -3   8   2     533     368   1
  -2   8   2     983     211   1
   1  -8  -1   61521   15044  -2
  -1   8   2   61521   15044   1
   0   8   2   36967     747   1
  -1  -8  -2   28525    4019  -2
   1   8   2   28525    4019   1
   2   8   2   37319     644   1
  -3  -8  -3   70983   21345  -2
   3   8   2   70983   21345   1
   4   8   2   11728    1094   1
  -5  -8  -4   15755    1505  -2
   5   8   2   15755    1505   1
   6   8   2     595    1385   1
  -7  -8  -5   16041    5011  -2
   7   8   2   16041    5011   1
   8   8   2     399     319   1
   4  -9   0    8570     450  -2
  -4   9   2    8570     450   1
  -3   9   2    1141     174   1
   2  -9  -1   23500    2117  -2
  -2   9   2   23500    2117   1
  -1   9   2    3988     285   1
   0  -9  -2   36918    6001  -2
   0   9   2   36918    6001   1
   1   9   2   21511     901   1
  -2  -9  -3    6441    2353  -2
   2   9   2    6441    2353   1
   3   9   2     531     367   1
  -4  -9  -4   30160     969  -2
   4   9   2   30160     969   1
   5   9   2    5414     926   1
  -6  -9  -5   27761   13095  -2
   6   9   2   27761   13095   1
   7   9   2   21456    5638   1
   8   9   2   17355     456   1
  -3  10   2    3171     198   1
  -2  10   2     827     212   1
  -1  10   2    1887     320   1
   0  10   2   25119     614   1
   1  10   2   59956    2993   1
   2  10   2   22130    3858   1
   3  10   2   27849    2056   1
   4  10   2   10144     405   1
   5  10   2    2206     472   1
   6  10   2     948     493   1
   7  10   2    1783     243   1
  -2  11   2   11647     395   1
  -1  11   2    4904     303   1
   0  11   2     754     364   1
   1  11   2    5055     360   1
   2  11   2    6343     583   1
   4  11   2     701     689   1
   6  11   2     836     260   1
   3  12   2    8291    1556   1
   4  12   2    2446     397   1
   5  12   2    2094     364   1
  -3 -11   3     171     390   1
  -2 -11   3     767     432   1
  -1 -11   3    5429     403   1
  -4 -10   3    3748    1386   1
  -3 -10   3    3281     972   1
  -2 -10   3    4941     402   1
  -1 -10   3   12986     568   1
   0 -10   3     268     410   1
   1 -10   3     755     300   1
   2 -10   3     779     228   1
  -6  -9   3     940     508   1
  -5  -9   3   48010    2003   1
  -4  -9   3    5596    2043   1
  -3  -9   3    2876     864   1
  -2  -9   3    2914     805   1
  -1  -9   3   12428    3603   1
   0  -9   3    1671     350   1
   1  -9   3   11009     450   1
   2  -9   3    7057     380   1
   3  -9   3    2504     210   1
  -6  -8   3     944     409   1
   5   8   9   27153     892  -2
  -5  -8   3   27153     892   1
  -4  -8   3    3669     481   1
   3   8   8   37748    7632  -2
  -3  -8   3   37748    7632   1
  -2  -8   3   45694     881   1
   1   8   7   12186    3969  -2
  -1  -8   3   12186    3969   1
   0  -8   3    4065     503   1
  -1   8   6     481     412  -2
   1  -8   3     481     412   1
   2  -8   3     169     255   1
  -3   8   5    1696     570  -2
   3  -8   3    1696     570   1
   4  -8   3    5068     201   1
  -7  -7   3   12438    3609   1
  -6  -7   3   11775     603   1
  -5  -7   3    1993     504   1
  -4  -7   3   28029     695   1
  -3  -7   3     151     346   1
  -2  -7   3   16043    3857   1
  -1  -7   3     575     393   1
   0  -7   3    7001     298   1
   1  -7   3   32069    1082   1
   2  -7   3   25896    3609   1
   3  -7   3    1926     266   1
   4  -7   3     285     245   1
   5  -7   3    7421     374   1
  -7  -6   3     139     337   1
  -6  -6   3     220     550   1
  -5  -6   3     259     379   1
  -4  -6   3   56362    2801   1
  -3  -6   3  124460    3056   1
  -2  -6   3   12638    1172   1
  -1  -6   3    8026     326   1
   0  -6   3     823     236   1
   1  -6   3   30624     748   1
   2  -6   3    2452     262   1
   3  -6   3     101     236   1
   4  -6   3    4020     249   1
   5  -6   3   11319     625   1
   6  -6   3    3631     312   1
  -7  -5   3   22069    6232   1
  -6  -5   3    7622     518   1
  -5  -5   3     703     345   1
  -4  -5   3   14016     389   1
  -3  -5   3   34715     376   1
  -2  -5   3    3152     361   1
  -1  -5   3   10736     495   1
   0  -5   3   71223     750   1
   1  -5   3  103603    2845   1
   2  -5   3     693     196   1
   3  -5   3   10098     278   1
   4  -5   3     454     218   1
   5  -5   3    6480     234   1
   6  -5   3     517     237   1
  -8  -4   3    -175     616   1
  -7  -4   3     336     249   1
  -6  -4   3    2510     372   1
  -5  -4   3   25369    2436   1
  -4  -4   3   22462     984   1
  -3  -4   3   68281    1372   1
  -2  -4   3     120     439   1
  -1  -4   3    1041     390   1
   0  -4   3   70506     696   1
   1  -4   3    1090     454   1
   2  -4   3    3413     504   1
   3  -4   3   27662     358   1
   4  -4   3    6551     237   1
   5  -4   3   18763     401   1
   6  -4   3   13734     335   1
   7  -4   3     770     217   1
  -8  -3   3    1084     566   1
  -7  -3   3    8359     955   1
  -6  -3   3      -8     340   1
  -5  -3   3   54818    3170   1
  -4  -3   3   73598    1508   1
  -3  -3   3   71335    2443   1
  -2  -3   3   10832     482   1
  -1  -3   3      81     351   1
   0  -3   3   25891     712   1
   1  -3   3  116886    1260   1
   2  -3   3   44148    2532   1
   3  -3   3   30544    1268   1
   4  -3   3   34536     681   1
   5  -3   3   47393     747   1
   6  -3   3   13973     350   1
   7  -3   3    5295     332   1
  -8  -2   3    4339     843   1
  -7  -2   3   50984    4392   1
  -6  -2   3    3531     562   1
  -5  -2   3   26358    1267   1
  -4  -2   3    8753     372   1
  -3  -2   3   45614     968   1
  -2  -2   3  153542    5640   1
  -1  -2   3  210223    5725   1
   0  -2   3  136589    3123   1
   1  -2   3   25742    1106   1
   2  -2   3   25282    1373   1
   3  -2   3    7018     367   1
   4  -2   3   16873     559   1
   5  -2   3     457     228   1
   6  -2   3   10107     411   1
   7  -2   3   45732    1494   1
   8  -2   3    8982     485   1
  -8  -1   3    1521     221   1
  -7  -1   3   14981    1592   1
  -6  -1   3   49471    2307   1
  -5  -1   3   43970    2086   1
  -4  -1   3  125555    6949   1
  -3  -1   3    1367     384   1
  -2  -1   3   16634     339   1
  -1  -1   3   55654   25209   1
   0  -1   3    2767     237   1
   1  -1   3   -2759    2759   1
   2  -1   3   17446    1892   1
   3  -1   3  176618   13761   1
   4  -1   3   17465    1420   1
  -5   1   1     385     237  -2
   5  -1   3     385     237   1
   6  -1   3   17672     524   1
  -7   1   0    1909     247  -2
   7  -1   3    1909     247   1
   8  -1   3    2856     268   1
  -7   0   3    1061     313   1
   6   0   6    5342     627  -2
  -6   0   3    5342     627   1
  -5   0   3   17213     395   1
   4   0   5   10378    1225  -2
  -4   0   3   10378    1225   1
  -3   0   3   34865     749   1
   2   0   4   50159   10867  -2
  -2   0   3   50159   10867   1
  -1   0   3   95913    1044   1
   0   0   3   37464    7021  -2
   0   0   3   37464    7021   1
   1   0   3  137564    3816   1
   3   0   3   42869    1889   1
  -4   0   1    -359     603  -2
   4   0   3    -359     603   1
   5   0   3    9676     258   1
  -6   0   0    -262     595  -2
   6   0   3    -262     595   1
   7   0   3    5017     285   1
  -8   0  -1      22     352  -2
   8   0   3      22     352   1
  -7   1   3    8145     429   1
  -6   1   3   40390     882   1
  -5   1   3   47018    1553   1
  -4   1   3     215     174   1
  -3   1   3  125987    8105   1
  -2   1   3   99865     996   1
  -1   1   3  104451    1880   1
   0   1   3  162762    3247   1
   1   1   3   48426    4717   1
   2   1   3   10327     561   1
   3   1   3   73059    4482   1
   4   1   3    1843     343   1
  -5  -1   0   11307    1225  -2
   5   1   3   11307    1225   1
   6   1   3   17324     500   1
  -7  -1  -1   31210    1357  -2
   7   1   3   31210    1357   1
   8   1   3     148     213   1
  -7   2   3     709     259   1
  -6   2   3   10624     304   1
  -5   2   3   10801     369   1
  -4   2   3   22818     406   1
  -3   2   3   39848     978   1
  -2   2   3  115523    1857   1
  -1   2   3  226343    2569   1
   0   2   3   59851     935   1
   1   2   3   21785     353   1
   2   2   3     805     184   1
   3   2   3  120472    2865   1
   4   2   3    1895     326   1
   5   2   3   31910    1043   1
   6   2   3    1070     251   1
   7   2   3    5205     529   1
   8   2   3      99     235   1
   9   2   3    2691     446   1
  -7   3   3    9494     245   1
  -6   3   3   11144     309   1
  -5   3   3   23236     444   1
  -4   3   3   10370     265   1
  -3   3   3   22413    1103   1
  -2   3   3    9690     485   1
  -1   3   3   42167    1119   1
   0   3   3    4474     247   1
   1   3   3  144942    1727   1
   2   3   3   40135    1133   1
   3   3   3     713     248   1
   4   3   3   37745    1112   1
   5   3   3   21279     416   1
   6   3   3    6486     351   1
   7   3   3    6036     296   1
   8   3   3   25906     391   1
   9   3   3    6756     399   1
  -6   4   3   11119     295   1
  -5   4   3     930     238   1
  -4   4   3    1407     212   1
  -3   4   3    1665     186   1
  -2   4   3    8916     473   1
  -1   4   3   32007     515   1
   0   4   3    6926     500   1
   1   4   3   54492    1137   1
   2   4   3    4019     280   1
   3   4   3   39727     998   1
   4   4   3  660362    8667   1
   5   4   3    8343     614   1
   6   4   3    5709     605   1
   7   4   3      85     344   1
   8   4   3    6574     423   1
   9   4   3    4797    1378   1
  -6   5   3     896     166   1
  -5   5   3    1546     234   1
  -4   5   3   62052     441   1
  -3   5   3   30577     294   1
  -2   5   3   12806     285   1
  -1   5   3     234     382   1
   0   5   3  282494    3382   1
   1   5   3    1390     491   1
   2   5   3    8197     357   1
   3   5   3    4681     348   1
   4   5   3    8071     439   1
   5   5   3   35217     789   1
   6   5   3   10463    1160   1
   7   5   3    3945    1827   1
   8   5   3   20654    2981   1
   9   5   3    1191     372   1
  -6   6   3    3456     250   1
  -5   6   3    2065     519   1
  -4   6   3    1676     269   1
  -3   6   3     108     221   1
  -2   6   3    8933     266   1
  -1   6   3   -1276    1276   1
   0   6   3    1305     357   1
   1   6   3   34348    1380   1
   2   6   3    1434     331   1
   3   6   3   76152    1186   1
   4   6   3   58123    2680   1
   5   6   3   10791    4044   1
   6   6   3    4629     463   1
   7   6   3    4555     599   1
   8   6   3     754     318   1
   9   6   3     477     463   1
  -5   7   3    3743     198   1
  -4   7   3    1309     387   1
  -3   7   3     285     256   1
   2  -7   1    7111     478  -2
  -2   7   3    7111     478   1
  -1   7   3   43260     849   1
   0  -7   0   58838    5398  -2
   0   7   3   58838    5398   1
   1   7   3    2030     236   1
  -2  -7  -1    3028     560  -2
   2   7   3    3028     560   1
   3   7   3   17772    1715   1
  -4  -7  -2   30417    4861  -2
   4   7   3   30417    4861   1
   5   7   3    1538     342   1
  -6  -7  -3    3092    4356  -2
   6   7   3    3092    4356   1
   7   7   3   14412     642   1
  -8  -7  -4    3243     890  -2
   8   7   3    3243     890   1
  -4   8   3    5160     235   1
   3  -8   1    7746     800  -2
  -3   8   3    7746     800   1
  -2   8   3     -53     270   1
   1  -8   0   26714    5904  -2
  -1   8   3   26714    5904   1
   0   8   3   16689     512   1
  -1  -8  -1    1930     289  -2
   1   8   3    1930     289   1
   2   8   3   15903    1663   1
  -3  -8  -2   75221   16870  -2
   3   8   3   75221   16870   1
   4   8   3   14936    1542   1
  -5  -8  -3    5255    1621  -2
   5   8   3    5255    1621   1
   6   8   3   13043    3511   1
  -7  -8  -4   19495     705  -2
   7   8   3   19495     705   1
   8   8   3     223     318   1
  -4   9   3    1138     295   1
  -3   9   3     118     200   1
   2  -9   0   10262     763  -2
  -2   9   3   10262     763   1
  -1   9   3   36878     918   1
   0  -9  -1   33198   10660  -2
   0   9   3   33198   10660   1
   1   9   3    1700     238   1
  -2  -9  -2   18592    1657  -2
   2   9   3   18592    1657   1
   3   9   3   17592    2019   1
  -4  -9  -3    1115     441  -2
   4   9   3    1115     441   1
   5   9   3   15192    3955   1
  -6  -9  -4   12210    6085  -2
   6   9   3   12210    6085   1
   7   9   3    1067     292   1
  -8  -9  -5    1545     381  -2
   8   9   3    1545     381   1
  -3  10   3     130     172   1
  -2  10   3    2521     308   1
  -1  10   3    8956     390   1
   0  10   3      39     326   1
   1  10   3   33510    5158   1
   2  10   3    2777     405   1
   3  10   3    9126     560   1
   4  10   3    9248    3214   1
   5  10   3   14083     569   1
   6  10   3   43093     940   1
   7  10   3    5351     284   1
  -2  11   3    1726     280   1
  -1  11   3    1456     390   1
   0  11   3    7372     398   1
   1  11   3    8309     615   1
   2  11   3  138641   10918   1
   3  11   3     -77     474   1
   4  11   3    1352     997   1
   5  11   3    7712    2348   1
   6  11   3    7241     621   1
   3  12   3   12810     533   1
   4  12   3    1513     419   1
   5  12   3   17475     518   1
  -3 -10   4   11922     475   1
  -2 -10   4   30232     454   1
  -1 -10   4   13602     359   1
   0 -10   4    4340     419   1
  -5  -9   4     627     458   1
  -4  -9   4   13723     591   1
  -3  -9   4    3036     440   1
  -2  -9   4   12299     530   1
  -1  -9   4    3062     727   1
   0  -9   4     267     506   1
   1  -9   4    1120     318   1
   2  -9   4    3896     236   1
   3  -9   4    4516     340   1
  -6  -8   4    1523    1447   1
   5   8  10     515     434  -2
  -5  -8   4     515     434   1
  -4  -8   4   21772    3627   1
   3   8   9   18459     604  -2
  -3  -8   4   18459     604   1
  -2  -8   4   28067     836   1
   1   8   8   14452    4963  -2
  -1  -8   4   14452    4963   1
   0  -8   4     265     375   1
  -1   8   7   15687    3535  -2
   1  -8   4   15687    3535   1
   2  -8   4   13857     388   1
  -3   8   6    4003    1943  -2
   3  -8   4    4003    1943   1
   4  -8   4     -68     189   1
  -6  -7   4   15910    1673   1
  -5  -7   4     280     428   1
  -4  -7   4    5262     420   1
  -3  -7   4  144168   24996   1
  -2  -7   4    6761    1317   1
  -1  -7   4    5859     897   1
   0  -7   4    1168     331   1
   1  -7   4    7165     383   1
   2  -7   4    7824     947   1
   3  -7   4     -64     262   1
   4  -7   4     138     213   1
   5  -7   4    2620     299   1
  -7  -6   4   15793    4429   1
  -6  -6   4     892     539   1
  -5  -6   4    8988    1196   1
  -4  -6   4     813     329   1
  -3  -6   4   19090     518   1
  -2  -6   4   35079    1912   1
  -1  -6   4    4503     303   1
   0  -6   4   56355    1328   1
   1  -6   4   27971     541   1
   2  -6   4     224     230   1
   3  -6   4    4653     265   1
   4  -6   4    4548     284   1
   5  -6   4    3902     222   1
  -7  -5   4    3183     748   1
  -6  -5   4    7894     556   1
  -5  -5   4     729     359   1
  -4  -5   4   56082     671   1
  -3  -5   4   51588     734   1
  -2  -5   4    1779     254   1
  -1  -5   4    9525     280   1
   0  -5   4   23731     441   1
   1  -5   4   12934     495   1
   2  -5   4     180     239   1
   3  -5   4    4587     256   1
   4  -5   4    9412     317   1
   5  -5   4    5106     244   1
   6  -5   4     207     185   1
  -7  -4   4   11657    1401   1
  -6  -4   4    2391     460   1
  -5  -4   4     762     394   1
  -4  -4   4     201     325   1
  -3  -4   4     615     254   1
  -2  -4   4    2040     217   1
  -1  -4   4  117984    2275   1
   0  -4   4  100613    1821   1
   1  -4   4   14748     628   1
   2  -4   4     475     194   1
   3  -4   4   23722     343   1
   4  -4   4   19684     281   1
   5  -4   4     529     203   1
   6  -4   4     529     257   1
   7  -4   4       1     239   1
  -7  -3   4       4     207   1
  -6  -3   4     103     286   1
  -5  -3   4   23176    1460   1
  -4  -3   4  102133    1438   1
  -3  -3   4   18148     294   1
  -2  -3   4     631     381   1
  -1  -3   4   42015     994   1
   0  -3   4   21948     544   1
   1  -3   4     475     429   1
   2  -3   4    2517     662   1
   3  -3   4    6783     190   1
   4  -3   4     219     178   1
   5  -3   4    3781     263   1
   6  -3   4    1339     240   1
   7  -3   4     630     320   1
  -7  -2   4    5385     547   1
  -6  -2   4    1198     240   1
  -5  -2   4    5129     446   1
  -4  -2   4    7961     345   1
  -3  -2   4   10460     448   1
  -2  -2   4   18537     764   1
  -1  -2   4   58477    1015   1
   0  -2   4   31836     725   1
   1  -2   4   12110     720   1
   2  -2   4   45974    3390   1
   3  -2   4    7338     374   1
   4  -2   4    8631     202   1
   5  -2   4   10412     257   1
   6  -2   4    2323     271   1
   7  -2   4   61557    2212   1
   8  -2   4    1588     233   1
  -7  -1   4    -469     469   1
  -6  -1   4    4846     417   1
  -5  -1   4   23186    1352   1
  -4  -1   4   23834     977   1
  -3  -1   4    7899     489   1
  -2  -1   4   39081    1023   1
  -1  -1   4  269041   33415   1
   0  -1   4    5721     276   1
   1  -1   4   21879    1296   1
   2  -1   4    6688     478   1
   3  -1   4  152379    8767   1
   4  -1   4   18963     485   1
   5  -1   4    9377    1157   1
   6  -1   4     271     272   1
   7  -1   4   35555    1748   1
   8  -1   4     364     342   1
  -7   0   4    3928     318   1
   6   0   7    6916     860  -2
  -6   0   4    6916     860   1
  -5   0   4  154084    6835   1
   4   0   6    2594     349  -2
  -4   0   4    2594     349   1
  -3   0   4      89     370   1
   2   0   5   13416    2716  -2
  -2   0   4   13416    2716   1
  -1   0   4  278291    5222   1
   0   0   4    5488    1729  -2
   0   0   4    5488    1729   1
   1   0   4   15988     436   1
  -2   0   3   29316   10784  -2
   2   0   4   29316   10784   1
   3   0   4   44179     940   1
  -4   0   2    2842    1554  -2
   4   0   4    2842    1554   1
   5   0   4   19521     469   1
  -6   0   1   71842   14062  -2
   6   0   4   71842   14062   1
   7   0   4    1879     258   1
  -8   0   0    6691    1588  -2
   8   0   4    6691    1588   1
  -7   1   4     150     218   1
  -6   1   4     490     252   1
  -5   1   4  109358    1616   1
  -4   1   4     375     196   1
  -3   1   4    2614     286   1
  -2   1   4  115714    1717   1
  -1   1   4   11801     896   1
   0   1   4   60796    2076   1
   1   1   4  183521    3380   1
   2   1   4   35526     829   1
   3   1   4    4800     419   1
   4   1   4   39558    2360   1
   5   1   4    2808     557   1
   6   1   4     209     251   1
  -7  -1   0    1013     391  -2
   7   1   4    1013     391   1
   8   1   4     473     212   1
  -7   2   4    2522     206   1
  -6   2   4   12889     441   1
  -5   2   4     -27     240   1
  -4   2   4   46308     513   1
  -3   2   4   17678     341   1
  -2   2   4    8095     310   1
  -1   2   4   28202     581   1
   0   2   4   32649     948   1
   1   2   4    2208     297   1
   2   2   4    1350     165   1
   3   2   4   39486    1189   1
   4   2   4  110608    3656   1
   5   2   4  102017    2563   1
   6   2   4   20278     674   1
   7   2   4     151     305   1
   8   2   4    1041     251   1
   9   2   4    1549     381   1
  -7   3   4    1143     368   1
  -6   3   4    2734     199   1
  -5   3   4     143     263   1
  -4   3   4     -22     246   1
  -3   3   4   20138     394   1
  -2   3   4   20043     605   1
  -1   3   4   33262     953   1
   0   3   4  245961    4427   1
   1   3   4  139570    2812   1
   2   3   4  129493    1649   1
   3   3   4    4487     296   1
   4   3   4    5117     379   1
   5   3   4   15563     360   1
   6   3   4     153     257   1
   7   3   4     681     308   1
   8   3   4     330     311   1
   9   3   4   11397     283   1
  -6   4   4    2569     182   1
  -5   4   4      52     257   1
  -4   4   4   23434     446   1
  -3   4   4   19338     348   1
  -2   4   4    7748     397   1
  -1   4   4    1422     391   1
   0   4   4      46     344   1
   1   4   4     117     238   1
   2   4   4    7343     238   1
   3   4   4   20028     488   1
   4   4   4    5851     373   1
   5   4   4   66631    1966   1
   6   4   4     217     303   1
   7   4   4   15431     486   1
   8   4   4   26795     553   1
   9   4   4    3183    2526   1
  -6   5   4    4411     203   1
  -5   5   4     289     218   1
  -4   5   4   13746     440   1
  -3   5   4   14739     286   1
  -2   5   4      71     209   1
  -1   5   4   21605     608   1
   0   5   4   11012     456   1
   1   5   4   38041     694   1
   2   5   4    2934     256   1
   3   5   4  138924    1187   1
   4   5   4  116146    3384   1
   5   5   4   61059    1203   1
   6   5   4   14095     510   1
   7   5   4     324     370   1
   8   5   4     750     457   1
   9   5   4    3783     351   1
  -5   6   4   12800     716   1
  -4   6   4   27923     613   1
  -3   6   4     118     213   1
  -2   6   4    6033     225   1
  -1   6   4   31759     745   1
   0   6   4   38351     924   1
   1   6   4   83395     861   1
   2   6   4    9473     439   1
   3   6   4   22139     627   1
   4   6   4    1899     261   1
   5   6   4   53131    4679   1
   6   6   4  127916    9270   1
   7   6   4   26538    4044   1
   8   6   4   31241    3342   1
   9   6   4     586     436   1
  -5   7   4    3204     174   1
  -4   7   4     846     295   1
  -3   7   4   16515     401   1
  -2   7   4    9094     972   1
  -1   7   4   19624     446   1
   0   7   4   10809    1161   1
   1   7   4   10311     834   1
  -2  -7   0  126493   17281  -2
   2   7   4  126493   17281   1
   3   7   4   60790    8824   1
  -4  -7  -1   95792    2775  -2
   4   7   4   95792    2775   1
   5   7   4      25     416   1
  -6  -7  -2    5339     450  -2
   6   7   4    5339     450   1
   7   7   4     306     431   1
  -8  -7  -3    3567     456  -2
   8   7   4    3567     456   1
  -4   8   4    1430     160   1
   3  -8   2   24818    2659  -2
  -3   8   4   24818    2659   1
  -2   8   4    5004     270   1
   1  -8   1   32793    4423  -2
  -1   8   4   32793    4423   1
   0   8   4     142     257   1
  -1  -8   0   40666    6035  -2
   1   8   4   40666    6035   1
   2   8   4    9111     692   1
  -3  -8  -1     895     248  -2
   3   8   4     895     248   1
   4   8   4    2251     432   1
  -5  -8  -2   23396    3530  -2
   5   8   4   23396    3530   1
   6   8   4   19329    2378   1
  -7  -8  -3   16484    4457  -2
   7   8   4   16484    4457   1
   8   8   4    8167     382   1
  -3   9   4     367     177   1
  -2   9   4    6666    1020   1
  -1   9   4    3025     296   1
   0  -9   0   11913     468  -2
   0   9   4   11913     468   1
   1   9   4   25597     647   1
  -2  -9  -1   75931    4498  -2
   2   9   4   75931    4498   1
   3   9   4   47935    4465   1
  -4  -9  -2   16309    4976  -2
   4   9   4   16309    4976   1
   5   9   4    4021    1502   1
  -6  -9  -3   22548    4232  -2
   6   9   4   22548    4232   1
   7   9   4    1099     980   1
  -8  -9  -4    3917    2423  -2
   8   9   4    3917    2423   1
  -3  10   4    7785     249   1
  -2  10   4   30370    1002   1
  -1  10   4    5528     282   1
   0  10   4    1612     348   1
   1  10   4    1220     308   1
   2  10   4   22723     707   1
   3  10   4   19208     605   1
   4  10   4    1477     346   1
   5  10   4    8744     573   1
   6  10   4    9924    1664   1
   7  10   4   24750     409   1
  -1  11   4    1237     261   1
   0  11   4     -45     316   1
   1  11   4   13687     424   1
   2  11   4    7082     419   1
   3  11   4   24397     993   1
   4  11   4    5460     372   1
   5  11   4   14660     816   1
   6  11   4   20529     627   1
   1  12   4   12834     598   1
   2  12   4   20657     656   1
   3  12   4    9056     552   1
   4  12   4     571     438   1
   5  12   4     369     388   1
  -2 -10   5    2935     431   1
  -1 -10   5    1808     407   1
  -4  -9   5    1176     344   1
  -3  -9   5   11593     446   1
  -2  -9   5   22127     484   1
  -1  -9   5    3003     352   1
   0  -9   5    3917     350   1
   1  -9   5    1242     266   1
   2  -9   5     885     262   1
   5   8  11    1268     395  -2
  -5  -8   5    1268     395   1
  -4  -8   5    4430     444   1
  -2  -8   5     374     354   1
   1   8   9     253     369  -2
  -1  -8   5     253     369   1
   0  -8   5    2777     620   1
  -1   8   8    1195     631  -2
   1  -8   5    1195     631   1
   2  -8   5   14839     355   1
  -3   8   7    2191    1003  -2
   3  -8   5    2191    1003   1
  -6  -7   5     -85     180   1
  -5  -7   5     221     326   1
  -4  -7   5   14262    3585   1
  -3  -7   5     755     384   1
  -2  -7   5   28656    4892   1
  -1  -7   5     816     437   1
   0  -7   5   14960    1554   1
   1  -7   5   15405     645   1
   2  -7   5    3062     291   1
   3  -7   5    2978     387   1
   4  -7   5    1516     216   1
  -6  -6   5     287     318   1
  -5  -6   5   14720    1750   1
  -4  -6   5    8337    1644   1
  -3  -6   5    4420     795   1
  -2  -6   5   29331    1931   1
  -1  -6   5    4784     963   1
   0  -6   5    1753     353   1
   1  -6   5    9109     347   1
   2  -6   5   11803     362   1
   3  -6   5   15490     285   1
   4  -6   5   12451     294   1
   5  -6   5     889     326   1
  -6  -5   5    3712     587   1
  -5  -5   5     394     313   1
  -4  -5   5   11426    1378   1
  -3  -5   5   15778     445   1
  -2  -5   5   61415    1030   1
  -1  -5   5   89603     894   1
   0  -5   5    8373     273   1
   1  -5   5   19299     733   1
   2  -5   5    1931     266   1
   3  -5   5   12453     332   1
   4  -5   5    3589     250   1
   5  -5   5      -4     189   1
   6  -5   5    -113     232   1
  -7  -4   5     655     202   1
  -6  -4   5       1     302   1
  -5  -4   5   16229    2854   1
  -4  -4   5    2988     419   1
  -3  -4   5   13457     306   1
  -2  -4   5   19513     712   1
  -1  -4   5   22578     663   1
   0  -4   5    4447     244   1
   1  -4   5   46854    1210   1
   2  -4   5   14136     282   1
   3  -4   5    2836     236   1
   4  -4   5     552     239   1
   5  -4   5    1578     234   1
   6  -4   5   11018     341   1
  -7  -3   5    1818     450   1
  -6  -3   5    3776     383   1
  -5  -3   5    4054     799   1
  -4  -3   5    9944     362   1
  -3  -3   5   10522     327   1
  -2  -3   5   22049     537   1
  -1  -3   5   13906     518   1
   0  -3   5   10341     584   1
   1  -3   5    6784     570   1
   2  -3   5   90709    1203   1
   3  -3   5  129098    1345   1
   4  -3   5    2361     208   1
   5  -3   5    3241     217   1
   6  -3   5    1229     207   1
   7  -3   5     214     320   1
  -7  -2   5     408     172   1
  -6  -2   5   10688     845   1
  -5  -2   5   21519     834   1
  -4  -2   5     566     267   1
  -3  -2   5    3100     458   1
  -2  -2   5   26118     603   1
  -1  -2   5   45791     804   1
   0  -2   5    7086     392   1
   1  -2   5   37313    1202   1
   2  -2   5    6856     712   1
   3  -2   5    4432     206   1
   4  -2   5     499     223   1
   5  -2   5    3324     247   1
   6  -2   5   35738     496   1
   7  -2   5    2859     309   1
  -7  -1   5    1170    1180   1
  -6  -1   5    1873     227   1
  -5  -1   5    -284     498   1
  -4  -1   5    3871     416   1
  -3  -1   5   13842    1971   1
  -2  -1   5    9768     505   1
  -1  -1   5    6380    3351   1
   0  -1   5   30112    1041   1
   1  -1   5   49902    3098   1
   2  -1   5  174178    8124   1
   3  -1   5    1054     307   1
   4  -1   5    5067     257   1
   5  -1   5   17563    2742   1
   6  -1   5   16316     545   1
   7  -1   5   11413     367   1
   8  -1   5    1030     295   1
  -7   0   5     497     219   1
   6   0   8    6681     551  -2
  -6   0   5    6681     551   1
  -5   0   5   26613    1592   1
   4   0   7   43214    3436  -2
  -4   0   5   43214    3436   1
  -3   0   5   55868    2988   1
   2   0   6   58939   20987  -2
  -2   0   5   58939   20987   1
  -1   0   5   42598     951   1
   0   0   5  148251   37588  -2
   0   0   5  148251   37588   1
   1   0   5   17375     486   1
  -2   0   4   25785    7431  -2
   2   0   5   25785    7431   1
   3   0   5   13434     374   1
  -4   0   3   14242    5183  -2
   4   0   5   14242    5183   1
   5   0   5   15833     457   1
  -6   0   2   58301   21866  -2
   6   0   5   58301   21866   1
   7   0   5     234     271   1
  -8   0   1    7060    2239  -2
   8   0   5    7060    2239   1
  -7   1   5   27947    2309   1
  -6   1   5    5579     221   1
  -5   1   5   10601     389   1
  -4   1   5   40187     405   1
  -3   1   5    3425     498   1
  -2   1   5    4286     451   1
  -1   1   5   14123    3398   1
   0   1   5    4294     447   1
   1   1   5  483199    3185   1
   2   1   5  136772    3743   1
   3   1   5     289     318   1
   4   1   5    1879     344   1
   5   1   5  173769    7466   1
   6   1   5   17389     502   1
   7   1   5    7190     743   1
   8   1   5    2371     311   1
  -6   2   5     313     193   1
  -5   2   5    1019     222   1
  -4   2   5    1382     211   1
  -3   2   5  223469   16065   1
  -2   2   5   13218     391   1
  -1   2   5    6529     361   1
   0   2   5   40433    1552   1
   1   2   5     310     354   1
   2   2   5   45054    1674   1
   3   2   5     120     397   1
   4   2   5     313     446   1
   5   2   5   18819     425   1
   6   2   5    3453     356   1
   7   2   5    3071     361   1
   8   2   5   29203     823   1
  -6   3   5     148     240   1
  -5   3   5    3950     251   1
  -4   3   5   21404     420   1
  -3   3   5    1637     250   1
  -2   3   5    1391     346   1
  -1   3   5   87313    2357   1
   0   3   5   40134     769   1
   1   3   5   25806     520   1
   2   3   5   18473     595   1
   3   3   5   86638    1532   1
   4   3   5   85919    2454   1
   5   3   5  112536    4832   1
   6   3   5    4919     378   1
   7   3   5     757     357   1
   8   3   5    2131     265   1
  -6   4   5    1529     148   1
  -5   4   5     267     222   1
  -4   4   5    8890     281   1
  -3   4   5     758     345   1
  -2   4   5   37558     556   1
  -1   4   5   75720    2185   1
   0   4   5   63958    1118   1
   1   4   5  242764    5241   1
   2   4   5    1150     324   1
   3   4   5    -100     406   1
   4   4   5    4603     377   1
   5   4   5    9242     692   1
   6   4   5   16542     547   1
   7   4   5   21693     447   1
   8   4   5   16450    1162   1
   9   4   5   11396     352   1
  -6   5   5    2497     248   1
  -5   5   5   12447     323   1
  -4   5   5    7900     251   1
  -3   5   5   12477     290   1
  -2   5   5   19870     322   1
  -1   5   5     244     350   1
   0   5   5   15387     540   1
   1   5   5    1733     391   1
   2   5   5   48913     718   1
   3   5   5   34381    1416   1
   4   5   5  156697    3701   1
   5   5   5   47738    1865   1
   6   5   5    4425    1051   1
   7   5   5   21575    3084   1
   8   5   5    3420     673   1
   9   5   5     463     288   1
  -5   6   5    2497     170   1
  -4   6   5     170     239   1
  -3   6   5     382     228   1
  -2   6   5    5605     240   1
  -1   6   5   33536     922   1
   0   6   5   61753    1583   1
   1   6   5     203     253   1
   2   6   5     298     269   1
   3   6   5   16329     449   1
   4   6   5    4733     501   1
   5   6   5   31547    1788   1
   6   6   5   30033    2024   1
   7   6   5   13031    2293   1
   8   6   5    9188     721   1
  -5   7   5    8931     270   1
  -4   7   5    1413     920   1
  -3   7   5     871     214   1
  -2   7   5   70736    3332   1
  -1   7   5    2772     318   1
   0   7   5    1478     320   1
   1   7   5   20835    1041   1
   2   7   5     -81     223   1
   3   7   5   51724    6714   1
   4   7   5   26830    4485   1
   5   7   5    1213     313   1
  -6  -7  -1   46379    1808  -2
   6   7   5   46379    1808   1
   7   7   5   62278    4466   1
  -4   8   5     582     132   1
   3  -8   3    2739     263  -2
  -3   8   5    2739     263   1
  -2   8   5   21601     795   1
   1  -8   2   16079    4052  -2
  -1   8   5   16079    4052   1
   0   8   5    8842     711   1
  -1  -8   1   33415    3922  -2
   1   8   5   33415    3922   1
   2   8   5   30631    2958   1
  -3  -8   0   74921   11029  -2
   3   8   5   74921   11029   1
   4   8   5     890     376   1
  -5  -8  -1    1851     639  -2
   5   8   5    1851     639   1
   6   8   5    1319     436   1
  -7  -8  -2   31608    9233  -2
   7   8   5   31608    9233   1
   8   8   5    1150     607   1
  -3   9   5   13468     276   1
  -2   9   5   10170    1070   1
  -1   9   5    3324     321   1
   0   9   5    1264     394   1
   1   9   5     247     324   1
   2   9   5    1886     302   1
   3   9   5   26659    3593   1
  -4  -9  -1    1075     368  -2
   4   9   5    1075     368   1
   5   9   5   10990    2161   1
  -6  -9  -2   38160    6195  -2
   6   9   5   38160    6195   1
   7   9   5    4605    2086   1
  -2  10   5     541     154   1
  -1  10   5    2996     446   1
   0  10   5    1177     270   1
   1  10   5   34184     846   1
   2  10   5    2264     315   1
   3  10   5    3497     417   1
   4  10   5    1016     341   1
   5  10   5    5132    1004   1
   6  10   5    2819     522   1
  -1  11   5     467     231   1
   0  11   5    5028     303   1
   1  11   5    7570     447   1
   2  11   5    1569     390   1
   3  11   5    1086     345   1
   4  11   5    5872     359   1
   5  11   5   13256     512   1
   6  11   5    9627    1861   1
   1  12   5    2439     438   1
   2  12   5    5672     497   1
   3  12   5   11251     552   1
   4  12   5    5340     518   1
   5  12   5   16311     585   1
  -3  -9   6     166     261   1
  -2  -9   6    4042     297   1
  -1  -9   6    4272     305   1
   0  -9   6     979     321   1
  -4  -8   6    9314    2501   1
   3   8  11    5664    1692  -2
  -3  -8   6    5664    1692   1
  -2  -8   6    3662     624   1
   1   8  10    3747     588  -2
  -1  -8   6    3747     588   1
   0  -8   6    4997    3386   1
  -1   8   9     -44     458  -2
   1  -8   6     -44     458   1
   2  -8   6      85     412   1
  -5  -7   6    4755     703   1
  -4  -7   6    1666     361   1
  -3  -7   6    2493    1260   1
  -2  -7   6     970     390   1
  -1  -7   6     745     345   1
   0  -7   6   10748     447   1
   1  -7   6    2563     301   1
   2  -7   6     274     304   1
   3  -7   6    3191     302   1
   4  -7   6    9449     391   1
  -5  -6   6    4555    1650   1
  -4  -6   6     780     401   1
  -3  -6   6    7248     594   1
  -2  -6   6   11943    1114   1
  -1  -6   6    1372     298   1
   0  -6   6   20339    1258   1
   1  -6   6     429     295   1
   2  -6   6     -21     271   1
   3  -6   6    1941     239   1
   4  -6   6     473     307   1
   5  -6   6    -294     294   1
  -6  -5   6   14540    2412   1
  -5  -5   6    4036    1044   1
  -4  -5   6   12005     416   1
  -3  -5   6    3149     352   1
  -2  -5   6    8484     873   1
  -1  -5   6   39171    2312   1
   0  -5   6    9767     322   1
   1  -5   6     204     295   1
   2  -5   6    4919     335   1
   3  -5   6   43352     434   1
   4  -5   6   37078     703   1
   5  -5   6     238     375   1
  -6  -4   6    4397     689   1
  -5  -4   6     121     326   1
  -4  -4   6    3986     370   1
  -3  -4   6    6778    1458   1
  -2  -4   6    7609     420   1
  -1  -4   6   45191    1304   1
   0  -4   6   96481    1736   1
   1  -4   6     122     318   1
   2  -4   6    6401     311   1
   3  -4   6    1814     254   1
   4  -4   6    2105     230   1
   5  -4   6    1206     253   1
   6  -4   6    4339     291   1
  -6  -3   6   17301    1652   1
  -5  -3   6   19242     574   1
  -4  -3   6    8388     612   1
  -3  -3   6    4573     825   1
  -2  -3   6    4841     308   1
  -1  -3   6    1302     348   1
   0  -3   6   71372    1540   1
   1  -3   6    2756     252   1
   2  -3   6    1677     236   1
   3  -3   6   39108     495   1
   4  -3   6    2303     231   1
   5  -3   6    9959     402   1
   6  -3   6   15177     354   1
   7  -3   6    8461     279   1
  -6  -2   6    -153     205   1
  -5  -2   6    1726     291   1
  -4  -2   6    5913     739   1
  -3  -2   6    1420     276   1
  -2  -2   6   14080    1928   1
  -1  -2   6   33073     423   1
   0  -2   6    9061     407   1
   1  -2   6   87381    1218   1
   2  -2   6   43204     891   1
   3  -2   6     563     217   1
   4  -2   6   12681     293   1
   5  -2   6      79     236   1
   6  -2   6    2264     213   1
   7  -2   6    1423     251   1
  -6  -1   6   29282     346   1
  -5  -1   6    -104     309   1
  -4  -1   6    7159     730   1
  -3  -1   6   55610    3830   1
  -2  -1   6   25167    3300   1
  -1  -1   6    4130    1975   1
   0  -1   6    2669     327   1
   1  -1   6    1665    1112   1
   2  -1   6   38319     608   1
   3  -1   6    8274     222   1
   4  -1   6   21314     609   1
   5  -1   6   86479    7522   1
   6  -1   6   19577     423   1
   7  -1   6   19262     607   1
   6   0   9    3248     516  -2
  -6   0   6    3248     516   1
  -5   0   6    1626     274   1
   4   0   8    4909     925  -2
  -4   0   6    4909     925   1
  -3   0   6   12364     784   1
   2   0   7   16471    2416  -2
  -2   0   6   16471    2416   1
  -1   0   6     181     433   1
   0   0   6    2897    2244  -2
   0   0   6    2897    2244   1
   1   0   6   87655    1987   1
  -2   0   5   47611   18437  -2
   2   0   6   47611   18437   1
   3   0   6   38622     805   1
  -4   0   4     689     846  -2
   4   0   6     689     846   1
   5   0   6     592     301   1
  -6   0   3    2431     752  -2
   6   0   6    2431     752   1
   7   0   6     422     262   1
  -8   0   2    7473    1618  -2
   8   0   6    7473    1618   1
  -6   1   6     384     187   1
  -5   1   6    3282     446   1
  -4   1   6    2597     276   1
  -3   1   6   19005     357   1
  -2   1   6   15599    1209   1
  -1   1   6   39379     707   1
   0   1   6   25602     610   1
   1   1   6   32250     503   1
   2   1   6   20299     690   1
   3   1   6    3531     578   1
   4   1   6   58033    1074   1
   5   1   6    7725    1200   1
   6   1   6   52566    1153   1
   7   1   6     473     275   1
   8   1   6    4443     317   1
  -6   2   6     699     167   1
  -5   2   6   17284     329   1
  -4   2   6     120     239   1
  -3   2   6  104500    6444   1
  -2   2   6   17856     386   1
  -1   2   6   33339     618   1
   0   2   6   27587     639   1
   1   2   6  231388    4714   1
   2   2   6    1579     341   1
   3   2   6   10172     466   1
   4   2   6   21254     530   1
   5   2   6   12819     334   1
   6   2   6    3779     303   1
   7   2   6    1215     377   1
   8   2   6    2419     617   1
  -6   3   6     415     178   1
  -5   3   6   18143     303   1
  -4   3   6   11293     264   1
  -3   3   6  100077     942   1
  -2   3   6   15558     406   1
  -1   3   6   19308     528   1
   0   3   6   67301    1805   1
   1   3   6     833     366   1
   2   3   6   17217     459   1
   3   3   6   27614     899   1
   4   3   6   36478     665   1
   5   3   6   24553     439   1
   6   3   6   21703     513   1
   7   3   6   29077     735   1
   8   3   6   10413     325   1
  -5   4   6   11979     277   1
  -4   4   6    9247     268   1
  -3   4   6    1320     255   1
  -2   4   6   29636     424   1
  -1   4   6   29936     725   1
   0   4   6   26632     602   1
   1   4   6    5753     411   1
   2   4   6     201     322   1
   3   4   6   15479    1026   1
   4   4   6   22169     481   1
   5   4   6     467     315   1
   6   4   6    2890     291   1
   7   4   6    1631     351   1
   8   4   6      -1     446   1
  -5   5   6    3076     203   1
  -4   5   6    3473     216   1
  -3   5   6    1382     272   1
  -2   5   6   41509     418   1
  -1   5   6   47182    1189   1
   0   5   6    8684    1019   1
   1   5   6   49305    1352   1
   2   5   6    4669     414   1
   3   5   6    2342     302   1
   4   5   6    1012     283   1
   5   5   6     721     389   1
   6   5   6   10762     849   1
   7   5   6   32204    5990   1
   8   5   6   10117     933   1
  -5   6   6    6429     368   1
  -4   6   6     334     240   1
  -3   6   6     548     297   1
  -2   6   6    2845     282   1
  -1   6   6    4376     338   1
   0   6   6     634     335   1
   1   6   6    6733     700   1
   2   6   6   28858    2266   1
   3   6   6   94869    6654   1
   4   6   6    1424     379   1
   5   6   6    1010     624   1
   6   6   6    1366     448   1
   7   6   6   14838    2273   1
   8   6   6     492     699   1
  -4   7   6     211     232   1
  -3   7   6   10034     264   1
  -2   7   6   11188     967   1
  -1   7   6   36192     758   1
   0   7   6    3253     461   1
   1   7   6    5938     253   1
   2   7   6   17397    8227   1
   3   7   6    2775     524   1
   4   7   6    -239    1126   1
   5   7   6    4800     839   1
   6   7   6   20747    4697   1
   7   7   6    4888     574   1
   8   7   6   11840    6902   1
  -4   8   6     776     138   1
   3  -8   4   26309    3040  -2
  -3   8   6   26309    3040   1
  -2   8   6   24483     524   1
   1  -8   3     383     319  -2
  -1   8   6     383     319   1
   0   8   6    1504     350   1
  -1  -8   2    2222     424  -2
   1   8   6    2222     424   1
   2   8   6   16612    1427   1
  -3  -8   1     924     466  -2
   3   8   6     924     466   1
   4   8   6    3514     694   1
  -5  -8   0   10522    2108  -2
   5   8   6   10522    2108   1
   6   8   6    9110    1181   1
  -7  -8  -1   27523   14095  -2
   7   8   6   27523   14095   1
   8   8   6   24916   11724   1
  -3   9   6    7970     241   1
  -2   9   6    3855     447   1
  -1   9   6    4340     262   1
   0   9   6   59517    6979   1
   1   9   6   29546    3616   1
   2   9   6   17817     670   1
   3   9   6    6967     795   1
   4   9   6   25485    5897   1
   5   9   6     730     392   1
   6   9   6    1530     375   1
   7   9   6     498     812   1
  -2  10   6    8370     244   1
  -1  10   6     126     264   1
   0  10   6    1065     269   1
   1  10   6    5568     711   1
   2  10   6    5898     374   1
   3  10   6    5985     417   1
   4  10   6     190     325   1
   5  10   6   19130    3214   1
   6  10   6    1906     553   1
  -1  11   6    3996     285   1
   0  11   6    6783     422   1
   1  11   6    1417     370   1
   2  11   6     -20     330   1
   3  11   6   10263     433   1
   4  11   6   14608     971   1
   5  11   6     757     387   1
   6  11   6    -289     456   1
   1  12   6     834     373   1
   2  12   6     -12     402   1
   3  12   6    4099     444   1
   4  12   6      68     644   1
   5  12   6    1622     542   1
   3   8  12   13643    1003  -2
  -3  -8   7   13643    1003   1
  -2  -8   7     218     166   1
   1   8  11     635     296  -2
  -1  -8   7     635     296   1
   0  -8   7    9673    5499   1
  -1   8  10    6583     376  -2
   1  -8   7    6583     376   1
  -4  -7   7   17236    9577   1
  -3  -7   7    2933     372   1
  -2  -7   7    5395     444   1
  -1  -7   7    8101     483   1
   0  -7   7    2085     687   1
   2  -7   7     810     426   1
   3  -7   7    1759     357   1
  -5  -6   7     169     364   1
  -4  -6   7     285     304   1
  -3  -6   7     455     393   1
  -2  -6   7     218     289   1
  -1  -6   7    7499    1506   1
   0  -6   7   15053    4520   1
   1  -6   7     -90     371   1
   2  -6   7   10423     644   1
   3  -6   7    5851     548   1
   4  -6   7    6990     441   1
  -5  -5   7   22917    2502   1
  -4  -5   7   16177    2682   1
  -3  -5   7    3283    1080   1
  -2  -5   7   12345    2994   1
  -1  -5   7     500     339   1
   0  -5   7    2584     347   1
   1  -5   7    1041     362   1
   2  -5   7    2518     318   1
   3  -5   7    -175     266   1
   4  -5   7    2150     282   1
   5  -5   7     101     228   1
  -5  -4   7      25     254   1
  -4  -4   7      21     313   1
  -3  -4   7    2256     483   1
  -2  -4   7    6113    1579   1
  -1  -4   7    5659     695   1
   0  -4   7   23142     604   1
   1  -4   7     636     307   1
   2  -4   7   30399     552   1
   3  -4   7   12136     442   1
   4  -4   7   10415     505   1
   5  -4   7    3946     276   1
   6  -4   7    2740     299   1
  -6  -3   7    1715     286   1
  -5  -3   7    7347    1541   1
  -4  -3   7   16940    2896   1
  -3  -3   7    8783     276   1
  -2  -3   7   44218    8002   1
  -1  -3   7    2020     325   1
   0  -3   7   40334     575   1
   1  -3   7  123201    2783   1
   2  -3   7    3783     310   1
   3  -3   7     659     330   1
   4  -3   7     445     306   1
   5  -3   7    5954     329   1
   6  -3   7   17113     441   1
  -6  -2   7    6223     289   1
  -5  -2   7      16     250   1
  -4  -2   7     321     385   1
  -3  -2   7   29227     542   1
  -2  -2   7     272     217   1
  -1  -2   7    7191     288   1
   0  -2   7     304     368   1
   1  -2   7    7991     523   1
   2  -2   7   71803     774   1
   3  -2   7   28794     644   1
   4  -2   7    3150     323   1
   5  -2   7   10818     355   1
   6  -2   7     261     258   1
   7  -2   7     253     252   1
  -6  -1   7    2098     265   1
  -5  -1   7    1429     274   1
  -4  -1   7    8355     501   1
  -3  -1   7    6777    1035   1
  -2  -1   7   21369    2776   1
  -1  -1   7    6305    2461   1
   0  -1   7   70385    1548   1
   1  -1   7   83534    2538   1
   2  -1   7    1204     263   1
   3  -1   7    5665     900   1
   4  -1   7    8004     288   1
   5  -1   7    1237     786   1
   6  -1   7    3811     257   1
   7  -1   7      84     263   1
   6   0  10    2918     441  -2
  -6   0   7    2918     441   1
  -5   0   7    2361     300   1
   4   0   9   84448   19967  -2
  -4   0   7   84448   19967   1
  -3   0   7   47555    3994   1
   2   0   8     558     332  -2
  -2   0   7     558     332   1
  -1   0   7    -104     217   1
   0   0   7     144     241  -2
   0   0   7     144     241   1
   1   0   7    1271     234   1
  -2   0   6    8960    1668  -2
   2   0   7    8960    1668   1
   3   0   7   23583     574   1
  -4   0   5   43145   10773  -2
   4   0   7   43145   10773   1
   5   0   7   16817     357   1
  -6   0   4    7575    1697  -2
   6   0   7    7575    1697   1
   7   0   7     436     267   1
  -6   1   7    1713     201   1
  -5   1   7    7691     288   1
  -4   1   7   14287     302   1
  -3   1   7    8755    1460   1
  -2   1   7     -28     332   1
  -1   1   7   56267    1553   1
   0   1   7  118361   13699   1
   1   1   7   19417    3682   1
   2   1   7    5686     348   1
   3   1   7   24555    1151   1
   4   1   7    2813     329   1
   5   1   7    6684     889   1
   6   1   7      22     279   1
   7   1   7    9024    1739   1
   8   1   7    2873     221   1
  -6   2   7     213     189   1
  -5   2   7   10452     231   1
  -4   2   7   39919     481   1
  -3   2   7    4301     461   1
  -2   2   7    3675     411   1
  -1   2   7   12361     334   1
   0   2   7   20253     372   1
   1   2   7   15812     474   1
   2   2   7   11994     356   1
   3   2   7   17338     728   1
   4   2   7   22146     755   1
   5   2   7   12019     414   1
   6   2   7    3143     298   1
   7   2   7     763     305   1
   8   2   7    4366     221   1
  -5   3   7    1073     239   1
  -4   3   7    5118     226   1
  -3   3   7    7295     318   1
  -2   3   7     365     283   1
  -1   3   7   42115     578   1
   0   3   7   58253    1259   1
   1   3   7    4696     357   1
   2   3   7   30250    1047   1
   3   3   7  161653    2922   1
   4   3   7   22346     584   1
   5   3   7     450     424   1
   6   3   7    1811     395   1
   7   3   7    5597     683   1
   8   3   7   11119     696   1
  -5   4   7   10409     274   1
  -4   4   7    8925     256   1
  -3   4   7    5700     262   1
  -2   4   7     129     257   1
  -1   4   7  351604    6715   1
   0   4   7   14870     499   1
   1   4   7    9490     567   1
   2   4   7     788     282   1
   3   4   7   91130    1531   1
   4   4   7    9712     454   1
   5   4   7    -187     426   1
   6   4   7    2839     425   1
   7   4   7   14643    1477   1
   8   4   7    5887     367   1
  -5   5   7   22464     596   1
  -4   5   7     287     194   1
  -3   5   7    6702     273   1
  -2   5   7    5312     264   1
  -1   5   7  117960    2564   1
   0   5   7     505     297   1
   1   5   7      32     292   1
   2   5   7   94130    8825   1
   3   5   7   44010    5127   1
   4   5   7     552     397   1
   5   5   7    8120     524   1
   6   5   7    3922     386   1
   7   5   7     -77     300   1
   8   5   7    3143     431   1
  -4   6   7      -3     222   1
  -3   6   7   10365     248   1
  -2   6   7   65101    1497   1
  -1   6   7   30154     633   1
   0   6   7    7549     416   1
   1   6   7    2978     379   1
   2   6   7     126     351   1
   3   6   7   26513   10657   1
   4   6   7     -95     361   1
   5   6   7    1017     690   1
   6   6   7   16737     911   1
   7   6   7    2237     531   1
   8   6   7     504     365   1
  -4   7   7    1379     512   1
  -3   7   7       7     178   1
  -2   7   7    3290     274   1
  -1   7   7    1838     387   1
   0   7   7    3629     436   1
   1   7   7   53517    1085   1
   2   7   7   56130    7755   1
   3   7   7    1051     346   1
   4   7   7    9332    2320   1
   5   7   7   16810    4433   1
   6   7   7   11557    3750   1
   7   7   7    4525    1346   1
   8   7   7    1775    1038   1
   3  -8   5   16449    2037  -2
  -3   8   7   16449    2037   1
  -2   8   7   28489     473   1
   1  -8   4   30271    6383  -2
  -1   8   7   30271    6383   1
   0   8   7    4027     403   1
  -1  -8   3   19192    2002  -2
   1   8   7   19192    2002   1
   2   8   7    6784     624   1
  -3  -8   2   15274    2131  -2
   3   8   7   15274    2131   1
   4   8   7    1489     492   1
  -5  -8   1   16292    3665  -2
   5   8   7   16292    3665   1
   6   8   7    3165    1321   1
  -7  -8   0    3076    1816  -2
   7   8   7    3076    1816   1
   8   8   7      50     600   1
  -2   9   7    1221     273   1
  -1   9   7    3002     272   1
   0   9   7     830     326   1
   1   9   7   23700    2939   1
   2   9   7    7742     600   1
   3   9   7    3557     403   1
   4   9   7   17075    1856   1
   5   9   7   22983    2616   1
   6   9   7    6652    1990   1
   7   9   7     884     746   1
  -1  10   7    8833     447   1
   0  10   7   35700     833   1
   1  10   7   24100    1181   1
   2  10   7    1947     375   1
   3  10   7     -34     411   1
   4  10   7      25     320   1
   5  10   7    5002     983   1
   6  10   7    4355    2092   1
   7  10   7     562     586   1
   0  11   7     365     268   1
   1  11   7   19023     825   1
   2  11   7    2172     306   1
   3  11   7   11847    1425   1
   4  11   7   13943     815   1
   5  11   7   16252     764   1
   6  11   7    2166     485   1
   2  12   7      94     344   1
   3  12   7    4800     359   1
   4  12   7    -109     569   1
   5  12   7     338     448   1
  -2  -7   8    9912     253   1
  -1  -7   8    7706    2657   1
   0  -7   8    5110    3036   1
   1  -7   8     417     385   1
   2  -7   8     709     236   1
  -3  -6   8    5495     921   1
  -2  -6   8    8218    2979   1
  -1  -6   8    4601    1821   1
   0  -6   8    2509     849   1
   1  -6   8     247     279   1
   2  -6   8    2845     862   1
   3  -6   8    2016    1316   1
  -4  -5   8     357     308   1
  -3  -5   8     525     315   1
  -2  -5   8   23298    6026   1
  -1  -5   8   14251    3309   1
   0  -5   8      71     250   1
   1  -5   8   11912     692   1
   2  -5   8   38715     817   1
   3  -5   8    7235     367   1
   4  -5   8      64     204   1
  -5  -4   8    3063    1914   1
  -4  -4   8      64     239   1
  -3  -4   8   16996     331   1
  -2  -4   8   13507    2895   1
  -1  -4   8   12708    1491   1
   0  -4   8     833     296   1
   1  -4   8    3964     406   1
   2  -4   8    1204     342   1
   3  -4   8     490     316   1
   4  -4   8    1331     454   1
   5  -4   8    2250     265   1
  -5  -3   8      99     210   1
  -4  -3   8    3914    1172   1
  -3  -3   8    9864     956   1
  -2  -3   8    3468     624   1
  -1  -3   8     228     319   1
   0  -3   8   26846     773   1
   1  -3   8    5251     512   1
   2  -3   8   42538    1697   1
   3  -3   8    1255     417   1
   4  -3   8    6276     523   1
   5  -3   8    9880     550   1
  -5  -2   8     420     237   1
  -4  -2   8   16242     433   1
  -3  -2   8   25549    4052   1
  -2  -2   8   22100    1660   1
  -1  -2   8     920     255   1
   0  -2   8   15078     528   1
   1  -2   8    5336     490   1
   2  -2   8   81184    1234   1
   3  -2   8     296     251   1
   4  -2   8    9567     362   1
   5  -2   8   12349     342   1
   6  -2   8   20822     770   1
  -5  -1   8    3301     258   1
  -4  -1   8    2321     418   1
  -3  -1   8      81     327   1
  -2  -1   8   23675    2348   1
  -1  -1   8    1897     647   1
   0  -1   8   67964    8865   1
   1  -1   8   40972     770   1
   2  -1   8  119812    1321   1
   3  -1   8   35374     673   1
   4  -1   8   11848     542   1
   5  -1   8   23146     581   1
   6  -1   8     570     227   1
   7  -1   8    8869    5256   1
  -5   0   8    6268     288   1
   4   0  10   36237   10758  -2
  -4   0   8   36237   10758   1
  -3   0   8   21080     526   1
   2   0   9   10116    2178  -2
  -2   0   8   10116    2178   1
  -1   0   8   22922    4691   1
   0   0   8   24982    8094  -2
   0   0   8   24982    8094   1
   1   0   8   81381   18741   1
  -2   0   7     875     259  -2
   2   0   8     875     259   1
   3   0   8    4533     360   1
  -4   0   6    9441    2979  -2
   4   0   8    9441    2979   1
   5   0   8   26948     721   1
  -6   0   5    2745     852  -2
   6   0   8    2745     852   1
   7   0   8    3060     213   1
  -5   1   8   13997     481   1
  -4   1   8   15852     374   1
  -3   1   8    1965     657   1
  -2   1   8    3740     496   1
  -1   1   8    7243    1343   1
   0   1   8   40027    4014   1
   1   1   8   22964    3804   1
   2   1   8   22222    1673   1
   3   1   8   50652    4364   1
   4   1   8   45593     802   1
   5   1   8   10908     758   1
   6   1   8    5281     309   1
   7   1   8   11209     713   1
  -5   2   8    2284     166   1
  -4   2   8   14765     496   1
  -3   2   8    1310     349   1
  -2   2   8   27305     549   1
  -1   2   8  105172    1548   1
   0   2   8   87419    1053   1
   1   2   8   28953    2000   1
   2   2   8     820     288   1
   3   2   8    2261     271   1
   4   2   8    3093     367   1
   5   2   8    3477     343   1
   6   2   8    4006     327   1
   7   2   8    7387     327   1
   8   2   8    7465     430   1
  -5   3   8   23455     278   1
  -4   3   8    3841     188   1
  -3   3   8    8908     324   1
  -2   3   8    5545     718   1
  -1   3   8   10718     370   1
   0   3   8    5716     294   1
   1   3   8     187     286   1
   2   3   8   27192    3802   1
   3   3   8   21712     475   1
   4   3   8   47927    1037   1
   5   3   8    1010     398   1
   6   3   8   20994     813   1
   7   3   8    1208     277   1
   8   3   8    2128     222   1
  -4   4   8    2730     175   1
  -3   4   8     145     208   1
  -2   4   8   43628    2133   1
  -1   4   8     252     349   1
   0   4   8   72536    1650   1
   1   4   8    3424     291   1
   2   4   8   32036    3095   1
   3   4   8   45379    5640   1
   4   4   8     400     360   1
   5   4   8      93     334   1
   6   4   8     688     317   1
   7   4   8    2691     297   1
   8   4   8    -127     303   1
  -4   5   8    4137     190   1
  -3   5   8    6874     240   1
  -2   5   8    7152     358   1
  -1   5   8   24458     570   1
   0   5   8       3     316   1
   1   5   8    5173     310   1
   2   5   8   18298    2348   1
   3   5   8   17146    2595   1
   4   5   8    5368    1242   1
   5   5   8   51663    4732   1
   6   5   8   31671    3236   1
   7   5   8    6150     462   1
   8   5   8    2931    1030   1
  -4   6   8    1025     147   1
  -3   6   8    3039     192   1
  -2   6   8   17231     347   1
  -1   6   8   18437     707   1
   0   6   8   32065     718   1
   1   6   8  173958    5237   1
   2   6   8   35303    2997   1
   3   6   8   11561    1343   1
   4   6   8     138     457   1
   5   6   8     918     572   1
   6   6   8     202     655   1
   7   6   8    1301     461   1
   8   6   8     631     263   1
  -3   7   8   19977     416   1
  -2   7   8    2200     204   1
  -1   7   8    3001     316   1
   0   7   8     293     924   1
   1   7   8   10999     395   1
   2   7   8    5848     608   1
   3   7   8   27267    2414   1
   4   7   8     845    1560   1
   5   7   8   17258    4847   1
   6   7   8    1519     639   1
   7   7   8     777     472   1
   8   7   8    6319    3337   1
   3  -8   6    1436     221  -2
  -3   8   8    1436     221   1
  -2   8   8    7407     174   1
   1  -8   5    4311     634  -2
  -1   8   8    4311     634   1
   0   8   8   22077    2633   1
  -1  -8   4   29570    4251  -2
   1   8   8   29570    4251   1
   2   8   8    1934     295   1
  -3  -8   3   15925    2816  -2
   3   8   8   15925    2816   1
   4   8   8    6646    1603   1
  -5  -8   2   39265   20179  -2
   5   8   8   39265   20179   1
   6   8   8      15     585   1
  -7  -8   1     -75     311  -2
   7   8   8     -75     311   1
  -2   9   8    1782     165   1
  -1   9   8     196     202   1
   0   9   8    -166     554   1
   1   9   8    4504     447   1
   2   9   8    5708     768   1
   3   9   8    1173     387   1
   4   9   8   12570    3576   1
   5   9   8    1254     662   1
   6   9   8    9191    2605   1
   7   9   8    1663    1220   1
  -1  10   8     424     330   1
   0  10   8    4296     344   1
   1  10   8   11721     363   1
   2  10   8    1099     326   1
   3  10   8    7493    1335   1
   4  10   8   22487     697   1
   5  10   8     551     473   1
   6  10   8    -156     343   1
   1  11   8     900     247   1
   2  11   8   15451     595   1
   3  11   8     323     332   1
   4  11   8     301     547   1
   5  11   8    2270     515   1
  -1  -6   9   18730   10222   1
   0  -6   9      -7     183   1
   1  -6   9     376     235   1
   2  -6   9    -218     453   1
  -3  -5   9    -118     314   1
  -2  -5   9     166     260   1
  -1  -5   9     -63     167   1
   0  -5   9     387     286   1
   1  -5   9    3262    1292   1
   2  -5   9   13487    4495   1
   3  -5   9   13072    2422   1
  -3  -4   9   17291    9190   1
  -2  -4   9   22816     810   1
  -1  -4   9     553     253   1
   0  -4   9    7100    1300   1
   1  -4   9   16612     627   1
   2  -4   9   18858   11464   1
   3  -4   9    4051     294   1
   4  -4   9      21     240   1
  -4  -3   9   11656    6296   1
  -3  -3   9    9932    2578   1
  -2  -3   9   21151     470   1
  -1  -3   9      54     201   1
   0  -3   9    7747    2073   1
   1  -3   9   36690    1109   1
   2  -3   9   14631     617   1
   3  -3   9     107     286   1
   4  -3   9   10089    2211   1
   5  -3   9    6758     350   1
  -4  -2   9    5499     312   1
  -3  -2   9   18798    3104   1
  -2  -2   9   18866    2199   1
  -1  -2   9    1515     502   1
   0  -2   9    5229    1867   1
   1  -2   9   34940   18504   1
   2  -2   9     244     393   1
   3  -2   9    1363    1803   1
   4  -2   9    2479     973   1
   5  -2   9     -18     352   1
  -4  -1   9    8490     629   1
  -3  -1   9   17053    2682   1
  -2  -1   9    3944     750   1
  -1  -1   9     878     460   1
   0  -1   9     224     251   1
   1  -1   9    6991    2464   1
   2  -1   9    9743    3552   1
   3  -1   9    2112     591   1
   4  -1   9   16918    1408   1
   5  -1   9   12561     535   1
   6  -1   9     905     246   1
   4   0  11     674     262  -2
  -4   0   9     674     262   1
  -3   0   9    7716     359   1
   2   0  10    6253    1227  -2
  -2   0   9    6253    1227   1
  -1   0   9    4372    1575   1
   0   0   9  147319   53439  -2
   0   0   9  147319   53439   1
   1   0   9   13278    2462   1
  -2   0   8    5235    1228  -2
   2   0   9    5235    1228   1
   3   0   9    3350     538   1
  -4   0   7   94109    7514  -2
   4   0   9   94109    7514   1
   5   0   9    1699     262   1
  -6   0   6    1456     525  -2
   6   0   9    1456     525   1
   7   0   9     224     207   1
  -4   1   9   17409     366   1
  -3   1   9    5444     290   1
  -2   1   9    2818     416   1
  -1   1   9    3144     733   1
   0   1   9   11198     437   1
   1   1   9    1107     350   1
   2   1   9    2168     430   1
   3   1   9    2211     288   1
   4   1   9   65764     641   1
   5   1   9    2174     294   1
   6   1   9      99     300   1
   7   1   9   15522     856   1
  -4   2   9    6969     540   1
  -3   2   9     918     207   1
  -2   2   9     165     292   1
  -1   2   9    3671     379   1
   0   2   9   40754    1111   1
   1   2   9    2330     440   1
   2   2   9    6411     524   1
   3   2   9   66183    3835   1
   4   2   9    6158     364   1
   5   2   9    7343     393   1
   6   2   9    4370     286   1
   7   2   9     103     215   1
  -4   3   9    1676     185   1
  -3   3   9    8175     239   1
  -2   3   9   43632    7342   1
  -1   3   9    8589     450   1
   0   3   9    1617     290   1
   1   3   9    2260     386   1
   2   3   9     240     361   1
   3   3   9    3445     488   1
   4   3   9     -10     326   1
   5   3   9     234     301   1
   6   3   9   15665    1552   1
   7   3   9   10815     305   1
  -4   4   9     485     157   1
  -3   4   9    1369     190   1
  -2   4   9     334     286   1
  -1   4   9   20069     556   1
   0   4   9    1981     297   1
   1   4   9    8986     444   1
   2   4   9   36242     919   1
   3   4   9   11499     512   1
   4   4   9    2737     543   1
   5   4   9    8527     726   1
   6   4   9    6549     763   1
   7   4   9    5682     976   1
  -3   5   9   15919     402   1
  -2   5   9    2630     295   1
  -1   5   9    2394     381   1
   0   5   9     519     351   1
   1   5   9     578     370   1
   2   5   9    6044     488   1
   3   5   9    3116     495   1
   4   5   9    2484     446   1
   5   5   9    2681     536   1
   6   5   9    6669     937   1
   7   5   9     -89     262   1
  -3   6   9     304     147   1
  -2   6   9     122     185   1
  -1   6   9   13724    1159   1
   0   6   9    4262     527   1
   1   6   9   35698    1115   1
   2   6   9   20969     942   1
   3   6   9     339     432   1
   4   6   9   11348    1332   1
   5   6   9   58444   13968   1
   6   6   9   15679    4662   1
   7   6   9      46     314   1
  -2   7   9    4596     409   1
  -1   7   9    3980     246   1
   0   7   9    4050     762   1
   1   7   9   62870    1237   1
   2   7   9   -5337    7652   1
   3   7   9    1710     381   1
   4   7   9    2252    1065   1
   5   7   9    -255     447   1
   6   7   9   -1437    1437   1
   7   7   9    3717    1129   1
  -2   8   9      16     161   1
   1  -8   6    6561     637  -2
  -1   8   9    6561     637   1
   0   8   9    2743     384   1
  -1  -8   5     518     337  -2
   1   8   9     518     337   1
   2   8   9   26287    2595   1
  -3  -8   4   24386    3570  -2
   3   8   9   24386    3570   1
   4   8   9   18882    3301   1
  -5  -8   3   29284   15452  -2
   5   8   9   29284   15452   1
   6   8   9    -101     346   1
  -7  -8   2    2840     640  -2
   7   8   9    2840     640   1
  -1   9   9    4396     181   1
   0   9   9    8275     564   1
   1   9   9    2859    1015   1
   2   9   9    7959    1014   1
   3   9   9   12842    2180   1
   4   9   9   11907     574   1
   5   9   9     564     361   1
   6   9   9    3203    1109   1
   7   9   9    -157     532   1
   0  10   9     745     222   1
   1  10   9     949     301   1
   2  10   9    1063     482   1
   3  10   9    1623     593   1
   4  10   9    5589     439   1
   5  10   9    1892     406   1
   6  10   9    7292     472   1
   2  11   9    1270     309   1
   3  11   9   17384     407   1
   4  11   9    1205     395   1
   0  -5  10      51     272   1
   1  -5  10    -172     234   1
  -2  -4  10      65     281   1
  -1  -4  10    8276    4678   1
   0  -4  10    2360    1350   1
   1  -4  10    7942    2524   1
   2  -4  10    1978     722   1
   3  -4  10    4158    1452   1
  -3  -3  10    2168    1438   1
  -2  -3  10     161     305   1
  -1  -3  10    1731    1228   1
   0  -3  10   11061    5629   1
   1  -3  10    4527    1745   1
   2  -3  10     290     202   1
   3  -3  10     289     259   1
   4  -3  10     -42     218   1
  -3  -2  10    2351     589   1
  -2  -2  10    5236    1420   1
  -1  -2  10      45     332   1
   0  -2  10    3219     738   1
   1  -2  10    2101     925   1
   2  -2  10     863     409   1
   3  -2  10    3976    1244   1
   4  -2  10   17974     672   1
   5  -2  10    5566     406   1
  -3  -1  10     487     228   1
  -2  -1  10     221     285   1
  -1  -1  10   21963    4823   1
   0  -1  10   45929    2934   1
   1  -1  10   10367    3058   1
   2  -1  10     247     311   1
   3  -1  10    2250    1983   1
   4  -1  10    -147     600   1
   5  -1  10    -494     494   1
  -3   0  10     555     393   1
   2   0  11    2709     787  -2
  -2   0  10    2709     787   1
  -1   0  10     291     403   1
   0   0  10    7957    1853  -2
   0   0  10    7957    1853   1
   1   0  10    3105     722   1
  -2   0   9    6333    1247  -2
   2   0  10    6333    1247   1
   3   0  10   15996    2876   1
   5   0  10    2302     603   1
  -6   0   7    4333     402  -2
   6   0  10    4333     402   1
  -3   1  10    1421     703   1
  -2   1  10    4613     784   1
  -1   1  10   41892    2090   1
   0   1  10    4610     425   1
   1   1  10     323     337   1
   2   1  10   23697    1407   1
   3   1  10    3064     677   1
   4   1  10   37218     497   1
   5   1  10   10847     386   1
   6   1  10     206     238   1
  -3   2  10   16054     298   1
  -2   2  10   15280    2600   1
  -1   2  10    2630     313   1
   0   2  10    3110     427   1
   1   2  10    9911     530   1
   2   2  10    5979     382   1
   3   2  10     773     291   1
   4   2  10    2203     313   1
   5   2  10      68     245   1
   6   2  10   37558     703   1
   7   2  10   17006     410   1
  -3   3  10      64     175   1
  -2   3  10    6969    1243   1
  -1   3  10    7519     385   1
   0   3  10    2128     445   1
   1   3  10    5359     430   1
   2   3  10   41109     821   1
   3   3  10    9747     332   1
   4   3  10    1474     298   1
   5   3  10   14902    1346   1
   6   3  10     152     227   1
   7   3  10     201     167   1
  -3   4  10   13546     548   1
  -2   4  10    8944     325   1
  -1   4  10     272     270   1
   0   4  10   16507     473   1
   1   4  10   23382     520   1
   2   4  10       7     329   1
   3   4  10     -74     344   1
   4   4  10    1986     329   1
   5   4  10   19402     486   1
   6   4  10   22205     422   1
   7   4  10     494     187   1
  -3   5  10    1355     206   1
  -2   5  10    1405     165   1
  -1   5  10    4442     324   1
   0   5  10   30945     626   1
   1   5  10   22153    3946   1
   2   5  10   22608    2154   1
   3   5  10     229     422   1
   4   5  10   11585    1500   1
   5   5  10    6145     831   1
   6   5  10    6877    2163   1
   7   5  10     175     204   1
  -2   6  10   12156     217   1
  -1   6  10    2014     179   1
   0   6  10   18799     454   1
   1   6  10    1472     601   1
   2   6  10    2658     292   1
   3   6  10     287     409   1
   4   6  10     598     388   1
   5   6  10     653     308   1
   6   6  10    8788    2321   1
   7   6  10     990     419   1
  -2   7  10     525     145   1
  -1   7  10    1513     184   1
   0   7  10    -134     214   1
   1   7  10     605     326   1
   2   7  10    1589     385   1
   3   7  10    3829     281   1
   4   7  10   21576    8728   1
   5   7  10    4656    2931   1
   6   7  10   -5758    5758   1
   7   7  10    6405     420   1
   1  -8   7    8796     775  -2
  -1   8  10    8796     775   1
   0   8  10   15865     444   1
  -1  -8   6    2432     996  -2
   1   8  10    2432     996   1
   2   8  10   11790    1479   1
  -3  -8   5   65101   10102  -2
   3   8  10   65101   10102   1
   4   8  10    -196     365   1
  -5  -8   4     444     497  -2
   5   8  10     444     497   1
   6   8  10      11     318   1
   0   9  10    1477     187   1
   1   9  10      82     288   1
   2   9  10    6106    1635   1
   3   9  10   41989    2814   1
   4   9  10   21781     504   1
   5   9  10    7595     405   1
   6   9  10    1252     285   1
   1  10  10     282     273   1
   2  10  10   13441     463   1
   3  10  10    9784     381   1
   4  10  10    2385     344   1
  -1  -3  11     456     221   1
   0  -3  11   17358     432   1
   1  -3  11   11285     349   1
   2  -3  11     400     345   1
  -1  -2  11   19916     511   1
   0  -2  11    6601     465   1
   1  -2  11     237     265   1
   2  -2  11    2194     822   1
   3  -2  11     767     221   1
  -2  -1  11     405     217   1
  -1  -1  11    2870     400   1
   0  -1  11    1044     432   1
   1  -1  11     251     225   1
   2  -1  11   17133    1603   1
   3  -1  11   23515    1560   1
   4  -1  11    6687     490   1
   2   0  12   33401   10918  -2
  -2   0  11   33401   10918   1
  -1   0  11   30341    7657   1
   0   0  11   12369    4065  -2
   0   0  11   12369    4065   1
   1   0  11     805     279   1
  -2   0  10    3747     399  -2
   2   0  11    3747     399   1
   3   0  11     829     313   1
  -4   0   9    2304     485  -2
   4   0  11    2304     485   1
   5   0  11    1497     265   1
  -2   1  11     151     177   1
  -1   1  11     831     268   1
   0   1  11    5857     381   1
   1   1  11   10652     795   1
   2   1  11   21712     653   1
   3   1  11   11498     405   1
   4   1  11     373     341   1
   5   1  11     552     211   1
  -2   2  11   21489     972   1
  -1   2  11   13668     288   1
   0   2  11     670     328   1
   1   2  11   15824     820   1
   2   2  11   11835     321   1
   3   2  11     296     274   1
   4   2  11    1372     347   1
   5   2  11    2169     276   1
   6   2  11    7354     420   1
  -2   3  11    7292     496   1
  -1   3  11       5     231   1
   0   3  11      16     303   1
   1   3  11   13959    1028   1
   2   3  11    1259     290   1
   3   3  11    6648     405   1
   4   3  11    8483     411   1
   5   3  11    7435     279   1
   6   3  11   47180    1010   1
  -2   4  11   37465    2038   1
  -1   4  11     520     237   1
   0   4  11    9856    6040   1
   1   4  11   15086     832   1
   2   4  11   15566     479   1
   3   4  11    1458     328   1
   4   4  11     682     359   1
   5   4  11   10031     343   1
   6   4  11     172     209   1
  -2   5  11     168     169   1
  -1   5  11    4035     210   1
   0   5  11    5388     491   1
   1   5  11     145     497   1
   2   5  11     344     302   1
   3   5  11     -11     328   1
   4   5  11   19289     481   1
   5   5  11   19161    3227   1
   6   5  11     866     202   1
  -1   6  11    2749     139   1
   0   6  11   19156    3188   1
   1   6  11   14913     398   1
   2   6  11    2169     699   1
   3   6  11   17331     731   1
   4   6  11   21957     545   1
   5   6  11    3225    1127   1
   6   6  11     437     290   1
  -1   7  11   11771     819   1
   0   7  11    2466     243   1
   1   7  11    1450     313   1
   2   7  11    3958    2575   1
   3   7  11    6582    1381   1
   4   7  11    8077    1882   1
   5   7  11    3690     759   1
   6   7  11    -168     195   1
   0   8  11    7911     233   1
  -1  -8   7     496     603  -2
   1   8  11     496     603   1
   2   8  11   12963    3418   1
  -3  -8   6    3375     989  -2
   3   8  11    3375     989   1
   4   8  11   16957    9491   1
  -5  -8   5     706     212  -2
   5   8  11     706     212   1
   2   9  11    1916    1308   1
   3   9  11    4115    2291   1
   4   9  11     220     260   1
   0  -1  12      82     222   1
   1  -1  12    2491     280   1
   2  -1  12     -67     229   1
   0   0  12   19314     451  -2
   0   0  12   19314     451   1
   1   0  12    7732     437   1
  -2   0  11   45404     716  -2
   2   0  12   45404     716   1
   3   0  12    5955     462   1
  -1   1  12      -7     210   1
   0   1  12    3121     210   1
   1   1  12    4904     463   1
   2   1  12   11066     581   1
   3   1  12     599     330   1
   4   1  12     985     250   1
  -1   2  12    6261     303   1
   0   2  12    4156     783   1
   1   2  12   19881    1206   1
   2   2  12   22599    1139   1
   3   2  12    -233     304   1
   4   2  12    2511     236   1
  -1   3  12      96     248   1
   0   3  12    7437     410   1
   1   3  12   18594   10626   1
   2   3  12     223     215   1
   3   3  12     643     199   1
   4   3  12     201     240   1
   5   3  12    3457     229   1
  -1   4  12    4510    1351   1
   0   4  12     754     320   1
   1   4  12   10969     503   1
   2   4  12     190     397   1
   3   4  12    5979     387   1
   4   4  12   24256     552   1
   5   4  12   13711     947   1
   0   5  12   24994    2741   1
   1   5  12   12257     825   1
   2   5  12     -67     293   1
   3   5  12      68     203   1
   4   5  12    8760     438   1
   5   5  12     186     256   1
   0   6  12    5061     200   1
   1   6  12     531     166   1
   2   6  12    1053     277   1
   3   6  12    4949    2760   1
   4   6  12   23169    6114   1
   5   6  12    4223     456   1
   1   7  12     188     186   1
   2   7  12   20848    5289   1
   3   7  12   14703    8020   1
   4   7  12       0     369   1
;
_shelx_hkl_checksum                96348
_olex2_date_sample_data_collection  2018-03-06
_olex2_date_sample_submission      2018-03-05
_olex2_diffrn_ambient_temperature_device  'Oxford Cryosystems CryoStream 700'
_olex2_exptl_crystal_mounting_method 
 'The crystal was mounted on a MITIGEN holder oil'
_olex2_submission_original_sample_id  'AD TR 142'
_olex2_submission_special_instructions  'No special instructions were received'
_oxdiff_exptl_absorpt_empirical_details
;
Empirical correction (ABSPACK) includes:
- Absorption correction using spherical harmonics
- Frame scaling
;
_oxdiff_exptl_absorpt_empirical_full_max  1.943
_oxdiff_exptl_absorpt_empirical_full_min  0.704
_oxdiff_twin_integration_method    simultaneous
_oxdiff_twin_items                 2
loop_
  _twin_individual_id
  _twin_individual_mass_fraction_refined
  _oxdiff_twin_reflns_isolated
  _oxdiff_twin_reflns_overlapped
  _twin_individual_twin_lattice_type
  _twin_individual_twin_matrix_11
  _twin_individual_twin_matrix_12
  _twin_individual_twin_matrix_13
  _twin_individual_twin_matrix_21
  _twin_individual_twin_matrix_22
  _twin_individual_twin_matrix_23
  _twin_individual_twin_matrix_31
  _twin_individual_twin_matrix_32
  _twin_individual_twin_matrix_33
 1 0.792(8) 10218 4008 ref 1.0000 0.0000 0.0000 0.0000 1.0000 0.0000 0.0000
 0.0000 1.0000
 2 0.208(8) 0 4008 nmt -1.0042 -0.0048 0.0181 -0.0094 -1.0088 0.0436 -0.4868
 -0.4058 1.0130

_twin_special_details
;
Component 2 rotated by 179.9535\% 
 around [0.01 0.02 1.00] (reciprocal) or [-0.23 -0.19 0.95] (direct)
;
